# Supplementary material for: Multiplex transcriptional characterizations across diverse bacterial species using cell‐free systems
Source: Mol Syst Biol. 2019 Aug 14;15(8):e8875. doi: 10.15252/msb.20198875 (PMC6692573; doi:10.15252/msb.20198875)
Supplement: Supplementary file 2 — Source Data for Appendix [file MSB-15-e8875-s007.zip]

Archive with 12 entries (10 files):
- SD_Appendix_Figures/
- SD_Appendix_Figures/SD_Appendix_Figures_12,_13_and_14.xlsx
- SD_Appendix_Figures/SD_Appendix_Figures_S1,_S6,_S7,_S8,_S9,_and_S11.xlsx
- SD_Appendix_Figures/SD_Appendix_Figures_S10_and_S11.xlsx
- SD_Appendix_Figures/SD_Appendix_Figures_S2_and_S3.xlsx
- SD_Appendix_Figures/SD_Appendix_Figures_S4_and_S5.xlsx
- SD_Appendix_Figures/__MACOSX/
- SD_Appendix_Figures/__MACOSX/.SD_Appendix_Figures_12,_13_and_14.xlsx
- SD_Appendix_Figures/__MACOSX/.SD_Appendix_Figures_S1,_S6,_S7,_S8,_S9,_and_S11.xlsx
- SD_Appendix_Figures/__MACOSX/.SD_Appendix_Figures_S10_and_S11.xlsx
- SD_Appendix_Figures/__MACOSX/.SD_Appendix_Figures_S2_and_S3.xlsx
- SD_Appendix_Figures/__MACOSX/.SD_Appendix_Figures_S4_and_S5.xlsx
