# Supplementary material for: Multiplex transcriptional characterizations across diverse bacterial species using cell‐free systems
Source: Mol Syst Biol. 2019 Aug 14;15(8):e8875. doi: 10.15252/msb.20198875 (PMC6692573; doi:10.15252/msb.20198875)
Supplement: Supplementary file 2 — Source Data for Appendix [file MSB-15-e8875-s007.zip › SD_Appendix_Figures/SD_Appendix_Figures_12,_13_and_14.xlsx]

## Sheet: Fig. 5
Oligo ID	Barcode	Sequence+ATG+BC(rev)	EcBs_1-0_rep1_DNA	EcBs_1-0_rep1_RNA	EcBs_1-0_rep2_DNA	EcBs_1-0_rep2_RNA	EcBs_4-1_rep1_DNA	EcBs_4-1_rep1_RNA	EcBs_4-1_rep2_DNA	EcBs_4-1_rep2_RNA	EcBs_1-1_rep1_DNA	EcBs_1-1_rep1_RNA	EcBs_1-1_rep2_DNA	EcBs_1-1_rep2_RNA	EcBs_1-4_rep1_DNA	EcBs_1-4_rep1_RNA	EcBs_1-4_rep2_DNA	EcBs_1-4_rep2_RNA	EcBs_0-1_rep1_DNA	EcBs_0-1_rep1_RNA	EcBs_0-1_rep2_DNA	EcBs_0-1_rep2_RNA	EcCg_1-0_rep1_DNA	EcCg_1-0_rep1_RNA	EcCg_1-0_rep2_DNA	EcCg_1-0_rep2_RNA	EcCg_4-1_rep1_DNA	EcCg_4-1_rep1_RNA	EcCg_4-1_rep2_DNA	EcCg_4-1_rep2_RNA	EcCg_1-1_rep1_DNA	EcCg_1-1_rep1_RNA	EcCg_1-1_rep2_DNA	EcCg_1-1_rep2_RNA	EcCg_1-4_rep1_DNA	EcCg_1-4_rep1_RNA	EcCg_1-4_rep2_DNA	EcCg_1-4_rep2_RNA	EcCg_0-1_rep1_DNA	EcCg_0-1_rep1_RNA	EcCg_0-1_rep2_DNA	EcCg_0-1_rep2_RNA	EcBs_1-0_DNA	EcBs_1-0_RNA	EcBs_4-1_DNA	EcBs_4-1_RNA	EcBs_1-1_DNA	EcBs_1-1_RNA	EcBs_1-4_DNA
14479	AGCAGTTACACT	TCCCACTATTTGTCGGCTAGCCAGATTGTTGTGGTCTGATTAAAGTTTCAATTTATACCTTACAATGATGTAAGGTACGTGTAAGAGAAATCGATGGGATATTTTTTTACAACAAGGTATTCTTAAAGTAAGAGTTATACGCTATGTGGAAAAGAGGTGTTTAAGATGAGTGTAACTGCT	49	549	48	542	88	927	74	1235	81	1463	57	567	207	500	155	518	144	180	104	159	49	549	48	542	157	201	123	533	84	951	106	1010	77	1251	100	1248	97	2720	95	3611	97	1091	162	2162	138	2030	362
14482	TAAGCCTTCAGA	TCGTGGCGCGAAGCGTACGCTTCGTTGCCCGCCCCGCACCGGTCGTCGGTCATGCGATCGGCTGCGACAGGCAACGGCTCGCGCACGATGCTCCGCAACACGAAAGCCGTCCGGCGCCCGTGCGCGCCCGGCCGAGCCCCGTTCACCCGTCCGGAATCCTTCGCCATGTCTGAAGGCTTA	17		15		26		18		24	4	24		66		41		35	3	49		17		15		31		34	39	32		24		16	33	25	6	18	23	16	41	32		44		48		107
14485	TAGGCGCGATTT	GGCATGTAGCGTTCTCCGACACTGTTGCTACGCCGCGCCCTACCTGCTAAAGAGGCAGTCGCGGAGAAGGCGTGCGACACAGCGTCGCCGCCCCGCCAACCTCTACGGCCCGCGCCGCGCCACATACCGCGTGCGGGCGCCACGTCCTCCAAGGAGCTCTGGCCTATGAAATCGCGCCTA	71	6	90		163	48	151		116	15	135		292	2	226		193	18	233	35	71	6	90		205	68	191	54	169		134	82	140	72	189	128	198	232	187	359	161		314		251		518
14486	AATGCGGATTCC	TCGCTCTCGGAACACTGGCGCTTCTGCTGAAAAAAAGTCCATGGTGCAGCCGTGAAGAGTTCCGTCTTTCTTTCGGGAAAACTTGAGCCCCGTCAATTTTTCTTCCGCTGTTCTGGCGTACATTGTGTGCACATGGAATTGCAATGATGCCCGAAGGAGATAACGATGGGAATCCGCATT	23	46	21	16	48		38		53		32		91	7	86	10	52	17	78		23	46	21	16	62		64		48	26	31	49	37	24	58	18	55	47	55	97	44	62	86		85		177
14491	TCTACACGGACA	CTCTCTTGGGACTGCAAACAAAAAAATATGAATACAAGAAAGTGATTCAATAAAAATGAGAAAAAAATATTTTTATTAGTTGTCCTCTTGCTGCCTTTATTCTTGGTAGCCTGCCAGCAAAACTCAAATTCTTCCAAACAAGCCAATGAGAAAGACAAACTCACTATGTGTCCGTGTAGA	18		16	2	47	39	32		31	113	26		50		49		25	10	2		18		16	2	29	70	21	36	10		27	65	26	95	31	84	35	249	26	312	34		79		57		99
14495	ACATGCGAGCCT	ATGACTTCAATGTCGAACACTACCCAAAAGCATTTTATTGTTGAGCAGTTTCCTTTACCGACTTGGGTCAGTGATGAAAAAGGCTTAATTTTATACTGCAATACGGAGTGTACAAAGTACTGGCGCGATACTTCTCCTCCATTGTTTCAACAATGGCTAGATTTCATGAGGCTCGCATGT	151	30	174	58	276	264	231	90	293	339	230	107	652	49	533	62	461	68	453	107	151	30	174	58	376	97	330	243	316	333	287	597	219	491	306	433	354	886	309	1467	325	88	507	354	523	446	1185
14497	GAATTGTCCGTC	AGGTTCCGAATATAGGGCTTGACGATCACCTGGACATTGTGTATCGACCCGCCGGAAGCGAGTGAAAGGTAACTTTCGCCCGCCCGTTCGGGTTGGTCAAATCCAACACAAGCAACAAAAAAAGCCCCGATCGCAAGTCCGGGGATCAAGTCAAGGAAGACTTCAATGGACGGACAATTC	18		41	50	71	43	56	18	58	43	59		124	35	115		76		100	50	18		41	50	75		76	54	57		61	51	44	64	64	46	55	121	55	144	59		127	61	117		239
14498	GAGCGGAATAGG	CCCGGTCGTCCGTCCTCTGGCTCCCCGTCGTTCGCCGGCGGGGAGCTTTTCTTTGTGCGGTCAGGACCAGACGTGACGGAGATCGTGACGGCGATTGATCGGCGTCAAGGTCGCGCGGCCGGGAACCGCGCATGAAGGGGATATGAAGCTGGGGAGCGCCACCTCATGCCTATTCCGCTC	128	102	167	36	279	26	214	22	202	58	189		472	8	396	21	402	39	575	13	128	102	167	36	320	116	308	66	269	100	294	65	206	41	240	45	306	122	284	143	295	138	493	48	391		868
14506	ATACCCGTTTGG	AAGGGTCACTTCTAAAAAGTAACTTCGTTTTTTCCGTAACAGCGATTGGAAAAGCAGTGCCGTTCATCAGCGCGGTGTTTTTTAATAACCTGCCAAAATCAGTATTTTTCCCATCGATTCTGCGCCCAACGCAGAAAGGTTTTTTTTAACCCCAAATTCGAAAATATGCCAAACGGGTAT	43		63		105		91	22	89	63	72		215	29	176		170	12	109	10	43		63		109	28	111	51	87	30	104	143	72	130	93	90	105	190	78	236	106		196		161		391
14510	CCTCGAAAGTGT	AGTACGGGGGGTCCGTTATTCAAGACGTTGTTGAGTAGTGCTTGCCGGATGGACTGTCGCTATTGTCCACTCTCTACTACTTGTCGTGTTCGCCGCGAGGCTTGGAAACTTGAAAGGCTGGTTCGGGTCTTCCTTGAGGCTTACCGTCGGGGTCTCGTGAGGGGTATGACACTTTCGAGG	74	135	111	152	162	174	143	134	137	233	146	39	291	40	251	46	253	55	244	64	74	135	111	152	192	281	174	172	139	201	150	137	122	258	161	266	208	469	163	783	185	287	305	308	283	272	542
14514	GCCGAAATACAG	ATAGCAGTTCGCCCTACAGTAGTGGGCGACGTGTTCTCTTCTCCTCTTGGGCACACAGCCAAGCAGGATCGGCATTTGGGGCGGCGGTGGGTCGCCCTTTTTTTCTGCGTTGGGGCCGAGGCTGAGCGGGCTACACTCAGAAATCGAACCTGTTTGACACCTGCTATGCTGTATTTCGGC	34	88	23		59		48	18	45	27	41	57	122	4	102	18	79		103		34	88	23		76		61		65	107	77	50	57		62	39	77	74	69	180	57		107		86	84	224
14528	AGACAACGAGTT	GTCGGTCGACTTGCCTGACAACTCCGCTGTTGAGTTTGAGCCCAGACTGGTTTCAAAGACCGACGTTTGGCCAGCTGACTATTTTCAACAGACCGCTGGTGCATTTGCTGGGGAAACATTTGAGCGTCCCTCGCAAGGAACATTACCAACTCGAGGCGAGTGGTGATGAACTCGTTGTCT	165	92	231	70	341	30	328	45	284	282	288	29	899	60	685	19	611	64	823	65	165	92	231	70	480	122	539	111	428	96	401	95	345	177	443	256	428	385	421	601	396	162	669	75	572	311	1584
14529	GTAGCTTGTCGT	AGAGGCAAGATCGCTGCCCGAAGATTTTCGGAGCAGCGATTTTTTCTCGCTGTTCTCTTCAGATGCCCCGCCCTATAACTCCCCGGTGAACTGACAAGGCGAAACATCAGCAGTGCACCAGTTTGGTCCTTCCCTTTTGTGACTTCATTCTTGAGGGTGTTCTGTATGACGACAAGCTAC	26	85	23	12	40	37	37	52	35	98	32	56	67	14	65	17	64	4	69	8	26	85	23	12	53	137	48	27	61	62	35	27	25	91	36	86	35	174	42	260	49	97	77	89	67	154	132
14533	ACAATGACCGAT	ATTGCCGCCGAGATTTGCATTTTTTCATAATTTTGTCTGGAGTTGGCGAATTGGGAATTTAGTGTCCTTCGCCACAATTTTCTAAATTAGGGTTGATAAACTGCCTATACGGACGGTGTTTTTCCATTCTTGGGCTTTGCCGATCGCCGTTTAGTCCGTTTAACTATGATCGGTCATTGT	36	100	44	182	75	306	61	118	83	381	60	86	159	9	120	13	100	15	107	25	36	100	44	182	98	366	89	327	85	356	58	397	41	134	73	92	75	172	69	324	80	282	136	424	143	467	279
14534	CAGCACGTAATG	TTTCGACTCAACAGCTATACTAAACGTGGTAATTGCATAAGCGAGACAGGCAAAGGCGCTTGGGTGATCGTTGAGTATCACAAACAAGCGCCTTTTTCTGCTTCCGCTTTGAATACGAGGCACCATCAGGGTTTGAGGTGCTGGAAATTAAGGAGGAGGGCAGGGATGCATTACGTGCTG	75	200	103	156	158	208	155	77	165	132	117	24	267	87	219	21	170	48	230	46	75	200	103	156	208	86	197	160	148	372	165	752	115	803	162	582	150	1188	130	1638	178	356	313	285	282	156	486
14538	CAACTGATGACA	GAATGAACTGCACGGAGCCACATTGCATGTCCTGTTGCCCGTGACTCATGAAATGAAACCGACAGCCGGCTCTGCCAACGGATCAAGGAATGCAGAGCTGCCTGCAACACCCTCAGAGTCGCCTGCCGAAATCTGAATCACAAACGAAGAGAAACACCTGGAAGCATGTGTCATCAGTTG	38		49	2	66	51	49		65		60		152		127	10	119	4	137	60	38		49	2	92		79		76	144	64	45	59	91	81	58	97	111	52	170	87		115		125		279
14545	GCATGGCTGTTT	CGGCTTACGAGTCTCCCGGAAAGTGGTAGGAAAAAGGAAACAGCCTTCTAAGCCCCTTCTCTTTGGACATCGGAAAGCGACAAAGCAGAGTTCCTGGTTAAAGGGAATCCGCTGAATTTGAACCACGATGCATAGCTCGTGTGGACCTCTGAACAGGAGATCCACATGAAACAGCCATGC	9	71	12		21		23		25		26		49		42		41	2	36		9	71	12		32		30	38	20		25		15	26	27	44	28	63	21	44	21		44		51		91
14546	TCTTACCCACCT	GGCGCGGGGCTTGAACGTCTCGGCGCTGACTCAGGCCGCGATCAGTGCCGAGTTGGAGAACTCCGCAACCGATGCGTGGCTTGAGGGGTTGGAACCCAGAAGCACCGGCGCTCGGCATGATGACGTGCTGGGTGCGATCGATGCCGCTCGCGATGAGTTCGAAGCATGAGGTGGGTAAGA	112		137	23	224	72	195	34	172	172	154	12	548	5	353	14	380	18	507	29	112		137	23	240	52	260	187	243	134	228	78	222	98	229	107	257	322	245	294	249		419	106	326	184	901
14553	AATCACGTCCTT	TATCCGCATGAGCTTTCAGGTGGTCAAAAACAGCGGGTGATGATTGCGGCTGCGCTAGCTCTTCAACCTAAAATTTTAATTGCAGATGAACCAACTACCGCGCTTGATGTGATTTTACAGACGCAAATTTTAGAATTATTAAAATCTTTGCAAAGCAAATATGGTATGAAGGACGTGATT	10	116	14	21	16		11		15	21	8		25		30	4	21		18		10	116	14	21	16	111	19		11	19	8		14	45	16	36	14	117	13	141	24	137	27		23		55
14556	ATGACATATCCG	GAGTGTCTGGGCTGGTTCGCGCATACCCCGCGCCGTGCCGAGATCATCGACGCCTGCCGGCAGGCAGCCGCCGACAAAAACCTGGAGAAAGAGCTCCGCGACGAGCTGACGCAAACCGCGATCCGGCTCGAAAGCACCGTATCCGTACCGACCCGATAATCCGACATGCGGATATGTCAT	2		8	16	6		4		2		4		5		10		9		16		2		8	16	3		11		4		9		6	10	4	11	4	4	3	9	10		10		6		15
14560	CACTCGTCTTCC	GCAAGACAGCTGCCACCGAGAACAGTGAGACATAACCCAATTAAAATGAAGAAACCCATGTGATCTTCTCCTTTCAGCTAAAAACACAAAAAGATATCTGGTACGTCCATATCATATTGTATGAAACGCATTCCAGATCAAGGGGATTTAGAAAGAAGGGAATCTATGGGAAGACGAGTG	53	101	44	49	83		74		68	43	62	15	182	3	144	21	119	30	145	7	53	101	44	49	126	31	111		96	2	76	80	59	186	102	117	90	544	72	781	97	150	157		130	58	326
14562	TCTATCCCAGAA	GGAGCGTTTCCGGATATATGCTCTAGTATTCCGCGATATATTTGATGACAATGATTAATATGCATTTTTTTCGTTGGAATTTTAAGCGCCTTCCTTATCGCGGAAATCTGACGCATACGAATCAATCTAGCGATTGGCCTCAATTGAATAATGGGGTGGGAAACCATGTTCTGGGATAGA	24		26	23	49	29	33		51		43	11	115	7	72	5	65	8	70	25	24		26	23	68	161	55		49	37	55		34	61	45	71	40	161	46	277	50		82		94		187
14563	GCCAATTGCTTC	AATGTGATAAGGTGTTAGAAAGCGTGATTTTGAACCGGAAGGCTCGTTCATTATTTCAGCCAAAAGTGCTTATACAGGCGCTTCAATTGCAAAGTCCGGGCTGTCCGCATCCCGCCGATCAGGATGGCCTTTTATCCCTGTTATACTGAATAGATTGGAACTGTCATGGAAGCAATTGGC	34	115	49	107	92	159	77	156	72	336	57	98	125	57	129	153	97	38	85	95	34	115	49	107	85	134	115	343	82	502	84	1016	58	1520	88	1716	84	3682	78	4727	83	222	169	315	129	434	254
14571	ACTCCACTCCGT	CGCGTTCTCGATAAGTTCGCTGATCATCGCTCGGCTCCTTGGCTGGGCTTGACGTATGTGCTCGGATGGGCAACTAGTTGCCTCAATTGCCGGAAAAGTCAAGACTCTTTTTGTGACGGACGGCACAAGCAGCCGCGCCTCAAGGCGCAGCACGGAAATAGCATCATGACGGAGTGGAGT	74	29	74	60	130		125		93		117	19	239		204	6	173	40	243		74	29	74	60	171		194		126	40	139	25	101	128	135	85	146	179	137	302	148	89	255		210		443
14574	ACACGTAGGATT	GAATGCTGTGCTCGCTCAGGATGACGAGTACGTGAGCCATAGGGATGGGGTTGATGCCTCATTCGATGCGGATGCGGCGTGCGACCTGCTTTTCGCTAGCCTTGCCTGAACGGTAGGGTACAATACGATGCGAACCATTCGTATCAGCGCGGAAAGCGACAGACTATGAATCCTACGTGT	25	133	28	113	47	147	44	191	36	169	36	49	88	10	57	22	59	26	83	37	25	133	28	113	64	346	63	282	46	282	44	219	32	291	38	225	55	519	53	599	53	246	91	338	72	218	145
14576	ACTCGCTAACCA	GAATTCGGACATAATCAAAAAAGCTTAATTACGATCAATTTGATCTACATCTCTTTAACCAACAATATGTAAGATCTCAACTATCGCATCCGTGGATTAATTCAATTATAACTTCTCTCTAACGCTGTGTATCGTAACGGTAACACTGTAGAGGGGAGCACATTGATGTGGTTAGCGAGT	45	1197	77	833	120	1068	110	2454	105	2044	71	1110	254	1044	194	1060	185	19	151	58	45	1197	77	833	153	1485	171	2673	117	2662	131	4697	102	1675	120	1493	131	1970	104	1742	122	2030	230	3522	176	3154	448
14577	TACGTACGGAAC	TTAACCAAGGCCCATCAGGGTTCTGACCACCCTCCTCCACCAGATCCGATTGTTTTGTATCTATCCGGAAACATCATGGGAAACCATTGAGTTTGAAGGCGGAATACTGTTCTGCCATCATCAGCCACAGCATTGGGTATGGTGCTTGCAAAACTGGGAGTCTCCATGGTTCCGTACGTA	12		17		22	45	17		22		8		42	35	39		23		36		12		17		39		34	50	24	51	22		13	7	24	13	25	9	27	132	29		39		30		81
14578	ACCTTGTCTTAC	CCTAAAATGTTACAGGATATAGAGGCTAGAGTTGCGACCGAGGTAGACTACATAAATGGCTATATTATCCGCGAGGCTGTTGTCCGGGGGCTCTACACTCCCTATAACATGGCGGTATACCTTGCTGTTAAAGGGCTGGAAGAAGTATTAAGGGGCTAGCTTGGGATGGTAAGACAAGGT	24	194	28	88	48	241	33	43	38	173	38	41	106	3	85	12	74		61		24	194	28	88	63	40	69	171	54	256	28	151	30	149	46	179	52	312	52	607	52	282	81	284	76	214	191
14582	GTAGCACTGCGA	TTAGACATTTCATATATGACTTATTTCCAAAGTTAGGTTTCCTTTAATTAGCAATCTATTTATAGTGTGCAGTATCTTTTAATAAATCAAACTTTCTAAAAATTTGGTTTATAGCTTAAATCTAAAATTCCTTTTGAAATTCTCTCTTATCAGCTAAATTGGAATATGTCGCAGTGCTAC	30	90	20	34	43	100	50	65	55	158	48	101	83	49	72	53	54	17	1	29	30	90	20	34	46	133	49		38		37	188	27	107	59	83	61	359	57	467	50	124	93	165	103	259	155
14585	GTAGCTTACGCT	TCTTTCCAGCGTTCCGACTACAATTGAGTTTCGCAAACGCTCTTGGCACTCCGATTGCATTATAATTCGGCATCCTAAGCGTGGTCCTTGGGCGACCATTGCCAGAGCTTTTGCTCACACCTCTCCCTCCCCAACTTGCTCGCAGCGATTGACTAGCCACCGCTCATGAGCGTAAGCTAC	17		17		28		16	48	18		15		34		45		24	5	36		17		17		38		27		23	28	23		15	38	25	54	22	137	21	105	34		44		33		79
14587	GATGAAGCTCAA	AGTTGGCGCTCCTCTCCGGCGCACGAACCGCTGTCGCTGCGCCTCGCACCCGTGGCGACGGCGGCCCCCGGATTGTTCCTCCGCCGGCCGTGCCCGGCAAGCGGAGACTGCCGCAATGTCCTCCGGGCCCGCTCGCGGCCCGGACACCCACAGGACCCGACTCCGATGTTGAGCTTCATC	102	82	187	57	322	163	345	13	338	119	204	20	561	26	703	32	787	19	1005		102	82	187	57	409	95	487	177	342	96	326	29	362	150	451	64	578	204	513	325	289	139	667	176	542	139	1264
14594	TAAACGTTCCGT	GATGCATTGTCTGCGTGTCTGCCATCCGAGGCGTGCGCGGAGTTCAGTGCATCGAGCGCATCGGCAGCGCGCCTGCCGCATGCCCGGGCCGTCCAGCTCCACGCACCACCCACCTACCGCGCAGCGCAGCGGGAAAGCGACGCAGCCATGTGCCAGACTTGGCGCATGACGGAACGTTTA	458	147	529	160	882	82	767	27	778	154	667	41	1951	14	1551	14	1470	34	1983	135	458	147	529	160	1137	105	1110	197	942	395	930	369	799	346	963	308	1082	837	951	1146	987	307	1649	109	1445	195	3502
14595	GACGTAATGCTT	CTGAAGAGGGCGCCTCGCCTATTTTAGCTTATGGTTCCCTGAGGGGATCGGTGCTAACGTTGAGCAAAAGGTATCGTTTGCGTCGTGGTGTCCCTACCTGTTTATTGTGGTCTTGAAGCAGGTACCCTGCGGCTTCAAACACGAAGTGTATATTGAGGGAAAAAGATGAAGCATTACGTC	231	368	278	88	507	200	408	91	448	501	437	47	1206	62	912	67	860	107	1063	118	231	368	278	88	679	321	668	80	538	549	494	804	411	1499	525	1284	530	2438	511	3173	509	456	915	291	885	548	2118
14596	CCCTGTGTGTTT	TAAATATTGTGGACTTCTCAATTACCAATATCTTGGCCTTAGCGGCTTTAGGTATGTTAGTAATCGTCTCCGGCGGCATTGTGTATCTCACTGTCTCAGAGTGGCGTGATCGCAGACGACGCGAGCGCGAACAGCGTGCCGCTAGGAAAAAACGCAGTTAAGCTCATGAAACACACAGGG	28	168	41		75		77		67		47	17	148	14	127	14	94	16	94	9	28	168	41		86		85		64	153	76	146	55	136	74	164	91	290	87	385	69		152		114		275
14598	TCCTCTAGCCTC	CCTCAACGATTTCATCACCCCGATGGCCATCCTTAAGGAGCGGAGGTGAAACGTCTGGGCGACACTAAGGCATCTCATACCCGGAGATCATTCCTGCCGATAAAACTTAGTTGATTTGCTAAGTTTTCCCTTGCTCCGCCACGATGAAGCATGATAGTTAGCAATATGGAGGCTAGAGGA	39	111	38	88	79	120	61	50	77	55	68	48	165	18	115	15	125	8	145	27	39	111	38	88	102	146	98	59	86	29	84		61	93	85	64	72	207	75	278	77	199	140	170	145	103	280
14602	GGTCAATCGTGT	GGCGACGCAGGCATGCAAGGCCATGACTCTGTTTGTATCAAATAGTCAAGCGGGGTCGTATGGTCCTCGGTGGGGCGGCGTAAACTTCATAGTCACGTAACATATCGGTCAGATTACTGACATGACGCGCGGCCACACTGGCAGGACATTTAGGAGTTTCGCGCAATGACACGATTGACC	124	35	171	35	285	104	253	8	191	261	211	17	496	22	375	36	419	29	507	54	124	35	171	35	351	87	360	102	303	122	292	324	227	358	274	420	283	772	296	1002	295	70	538	112	402	278	871
14603	GACGCAATTACG	GCTTGCTCGCATGCGCCCGCCTCGCGCCACTGCGGCCGCGCCGCGATGGCGCTGACGCGAGGCGACAAAAAGCGACAAGACGAAGAAGGGGGCGCGACGTACTCGCGCCCCCAGATTGCTGACAAACCCTCGCCAAGTGGGGGATTTTTGTTTTTTAATGGCGTGATGCGTAATTGCGTC	52	74	71	155	134	102	90	59	100	20	87	103	244	18	216	5	173	15	200	12	52	74	71	155	149	387	136	68	109	115	116	237	109	128	144	57	159	98	145	97	123	229	224	161	187	123	460
14616	TTGTCGTTTGCA	CCGAAGCAGTAAGTAGGGTGTAACGTTTAGTAAGCGTTAATTACTTTAAGTGAATCAGATTTGATTTCTAGTCTGATTAAACAGAGTGGAACCGCGCCCTTACGTCTCTGTAGTTAACAGCTATGGAGTGTAAGGGATTTATTAATTGAGGAGGTAGTAAGTTAGATGTGCAAACGACAA	6		16	32	24	44	14	2	18		23		49		30		35		18	4	6		16	32	30	61	29		25	31	25		29	66	16	59	24	168	19	163	22		38	46	41		79
14618	AACAAGTGTCCC	GGGCGGCGCTTTATGGGCGGGGATAAAAACCCAAAGAAATCAATTCCGCATTTACAGATGTTGCTGTAGTCTTCCGGTAACGAGAGTGCAGCGAACAGGCACGGGTATTCTTCAGATCGACTGCGCGGCGCAGGCTTTCTGCCCGCACTGTGCGAAGAAGAGTGGATGGGGACACTTGTT	43	511	51	195	104	214	90	156	80	114	86	150	234	50	174	16	160	16	235	67	43	511	51	195	138	314	146	323	119	277	117	628	89	246	125	362	141	541	119	685	94	706	194	370	166	264	408
14632	CCTATGGCAACA	ATCAATAAAAAAAGACACCTTCGGGTGTCTTTTTTGTTTTATCGACACAATATTCGATTGTTAAATCTGGCGAAAAAATTGTGGCAGGTTTACTATCAGAGCAGGTGCAATTAGTCGCTAAAACAGCTTGGCAGATTTCATTATTCTTATGCGCGGGAAGACTACATGTGTTGCCATAGG	20	41	28	9	38	78	49	72	27	153	27	164	75	360	78	326	67	130	14	134	20	41	28	9	37	111	49	53	27	66	30	44	35	63	46	49	58	93	37	87	48	50	87	150	54	317	153
14633	ATCCATAGTCCG	TAAAGCTATGTTATAATTGGCCAAAGGTGCCGTTAGGAGGCACTACCACTGTGAAGAACCTCGTCGCTTGATGCACGTATTATCGTTCGGATGTCCGCTGTACTCCCGATCATTCAAGCATGCACTGACGACCCCAACAGTAGAACCACGACCTGTGGAGTAATAATGCGGACTATGGAT	246	5984	293	4634	481	9127	429	9706	424	23894	393	13744	1067	23254	962	25411	835	12166	794	12549	246	5984	293	4634	627	8835	666	11769	519	9344	588	13922	410	3369	568	3373	613	4823	515	6429	539	10618	910	18833	817	37638	2029
14659	CGTCTTAAGCGC	GGACCGAGCGCGAAAGTCGTCATCCGTGGGACAACAGTTCCGCGGGATTTCGTCAGATCAGCGTGAAAGGCCCTTCCGCCTTTCGATTCCGGTGATACCTTTTCGATCATTGCTGGACCGGACGGGCGAGTGTGATCCCCCAACGTTGTGGGAAGGAGCTTGTCGATGGCGCTTAAGACG	92	184	115	15	206	161	169	57	154	66	155	1	341	17	318	24	263	20	392	45	92	184	115	15	248	178	227	141	156	240	168	118	142	174	178	138	184	313	180	531	207	199	375	218	309	67	659
14662	TATGGAGCCTTG	CCAAATTCAGGGCAGAAACGGGGGTTTGTTATGTTCAATTGGTCCCCATTTCCCCTAGAAAGTTATCTAAAGTGGACTAAGGTTCCTAACAAGGACTTTAAAGTTGGTTAATTTACATAAACGATGAAAGGCAGTTGCCATTAGCAATTACGGAGATTAGATTTTATGCAAGGCTCCATA	30		47	33	71	121	72	26	74	49	60	45	151	27	120	13	121	15	110	16	30		47	33	102	183	98		72	132	64	185	53	282	64	208	71	498	65	754	77		143	147	134	94	271
14664	GGGATACGGATT	ACTCTCATCAAATAGTTGAGCTGGTTAACAAAATGAACTGAGGCCAGTGGCAAATCAGCCGTTGTGAACCATCCTTTTATTAGTCCTTATCGGCCTATTCATTCAAACAATAACCTAGCCGAATAAGACCATAAACATTACAGCGCTCAGTTAGGTGGTAACGTCATGAATCCGTATCCC	26		31		36	2	41	9	47		28	9	77	7	63		56	12	59	14	26		31		74		54	32	48	21	44	62	42	44	42	57	44	175	44	150	57		77	11	75		140
14669	ATCTCTATTCCG	CCTAGTCAAATTATCTCTAATTCTCTACTATCTTCTTCCTTATCCTGAAATAGAGTTTAAGAACTCTAGGGACTTAATTTATTTTATTCTCCTTATTATCGAATTTTCGGTTCTATATTGGGTTAAGCATTCGTATAGGTATCAACTTCTGCTAAAGGAAAAAACATGCGGAATAGAGAT	21	91	33	48	50	115	60	68	50		42	44	112	11	76	27	68		7	18	21	91	33	48	52	43	47	16	43	91	42	7	34	62	45	54	51	340	45	295	54	139	110	183	92		188
14672	CAACAGGTACGG	ATGCGTCATCAGTAGGACGACTGAAGTAGACAAAGCCAAAGAAGCTCACGCACCACATCAGGTATTGCCTAATATATCTGCGGTGAATCCCGATATTTCCCTCTTTTGGACGTATCGGGAGCGCCAGGTCAGCTGCGCACCTTGAACTAGTGGGGGCGGCCAGGTATGCCGTACCTGTTG	8		11	16	24		27	16	15	57	20		42	32	30	4	35	20	40		8		11	16	36	61	26	21	20	36	20	141	16	77	21	88	27	185	17	123	19		51		35		72
14676	GGGTGCAGAAAC	AATCCGGTCGGTGGTGTATTGACGGCGTCAAAGGTCCCAGTAAACATTCGTGCAACGGATGAGCCGTGTCGTGTCGTCGAACGCACACACCGGCCCACCATGACCGACTCTCCCTCCTGTCGGTCATCGGACTTAGTCGTCCATTTCCTCCCACTGAGGTGTGCGATGGTTTCTGCACCC	22	30	26		38	27	38	29	34	33	24		79	18	56	13	53	5	58		22	30	26		60	23	67	46	51	62	46		33	73	43	71	44	118	54	192	48		76	56	58		135
14678	CTTGTTCAGTGC	CCCTTTTTATTTTTCAACGCGAGAATGTAGATGTTCTGTGATCCTGAGTGAAGTCGCGCAAAGCGCGACGTAGTCGAAGGGCCCCTATCCCTACGACAATGCATCAATCTGCGAAGCGATCGCGTGCAATCCACAAACCTTTCGCTATAATCCCGCAATCGCGCCATGGCACTGAACAAG	27	75	44	157	60	138	44	110	44	42	46	59	99	9	85	20	68	17	56		27	75	44	157	43	198	64		47	84	54	197	49	46	46	88	73	182	52	211	71	232	104	248	90	101	184
14680	GTCTCTGATGAC	ATGTCAGGAGAAGAGATGACAATCGAAACGATGCAAGGGTACTAGTGTGCCTACGTTTTGATTGTCATTCTTTTTTTGAAGTTAATTGATAATCGGAATGTAAGGGGACTAGTAAGTGTTAAAATTCCGGTGATACAAATAAGCAAGAAGAAGGAGTTGGAAAAGATGGTCATCAGAGAC	25	131	36	152	48	252	53	224	64	245	44	64	103	33	114	14	77	37	87	16	25	131	36	152	84	244	76	198	54	447	55	797	55	632	68	531	45	1222	61	1612	61	283	101	476	108	309	217
14683	TAAGCCTACTTG	ACTCAGGTGCGCAGCGTCCATGCGGCACCGCAAACGCGTTCTGGCGCTTGGGGAAACCGGTTTTTCCGGCCTCACGGCCGGTGGGCCGACCGAGGTCAGAGCGGGTTTAGGGCGAGGGTCTTCCGCATCCGCGGGGGCCGGCTTCAGCAGGAGTTCACGTCGAGAATGCAAGTAGGCTTA	70	92	79	48	143	102	123	3	111	83	125	33	286		230	31	228	21	274	27	70	92	79	48	186	42	176	12	159	61	125	60	98	71	144	112	142	192	125	314	149	140	266	105	236	116	516
14686	ATGCTGCCATAT	TATGATTTAGCGGATAATCGTGAAAGCGTGTTATTGCTTATATTAGCCTTATTTCCTATCTTTTTGATTCTAATTGTGTTACACTAGTTAGGTTGTTAATCAAACGACGAAAATTAAAAGGTTTATAAGGCAGCTTCGCACTGCCTTTTTAGAAAAGAGAAACAAATGATATGGCAGCAT	70	5864	80	6140	105	8434	136	8687	131	14530	100	9134	244	12002	202	13655	191	18318	146	20317	70	5864	80	6140	149	7227	132	9815	106	5594	132	8521	84	3012	129	2760	157	12951	132	15853	150	12004	241	17121	231	23664	446
14688	GGTCTGAATCGT	ATATTCGTCCCTGTCATGTTTATGACAGGGGTTTTTTATAGCTTTTAAAGAACAAAGACCGAAGGTCGCAGGTGAATTTAAAGATATTGGTGCAGACGGAGCGAAAGCGAGGTCAACATTGCTATCAAAGGAGGGTGTCATGAAGCAATCTTTTGAGACTAGTAAATGACGATTCAGACC	20	34	33	34	36		26		38	114	27		57	7	70	4	54	3	45	11	20	34	33	34	49		49	26	32	174	29	136	34	27	45	36	41	102	51	86	53	68	62		65		127
14692	CCACCAAGCTAG	GATTTTGCGGATTGGAGCGAGTTACGTCAATCTTCCTCAACAGTGACGCCGAAAGGTGTCATAGGGTTTGCGGTTCGTCGTAAAGGGGGACAACAACAATTCGAGATGGGGAAAAAGAGGAAAGAATTGCTCGCATGTTGAAATATCTCTTCAGGGGGTGATATTATGCTAGCTTGGTGG	7		8	25	25		18		16		17	16	41	25	42	10	35		25	13	7		8	25	24		27		21	33	11	42	14	68	19	35	21	71	20	134	15		43		33		83
14696	CATGGAAAGGGC	GTACGAATACTGAGTTGTTTCAAAACCATTCATGGGGGCTTCATAAATCTTTTTTACAATAACCGTAGATATAAGAGAATGAGGGAGCGGATGTATGGAGAGCCATTCTCTGTACATCCGTATTTTTTCCTGCGGAGGCAGGAAAATTGATGGAGGGAAGACAGCATGGCCCTTTCCATG	52	172	92	33	105	147	144	68	120	92	110	41	242	51	194	20	173	6	160	55	52	172	92	33	164		157	48	127	80	132	284	113	163	117	93	127	308	135	389	144	205	249	215	230	133	436
14700	TCCTTGGAAGCA	GCGTGTGGCTAGAGTATCTGCTATCATATAAACGTTGTGCTCTGTGGAGGCACAGCGTAGGAAGAGTGCGATGATACGCGTGGATCGTGCATAAGATCACATTGACTTGCTACGGTCACGCTGGTAAGCTATCGCCTTGCGTTTATTCATATCAAGGAGACACTCATGTGCTTCCAAGGA	41	25297	67	24114	99	30404	81	31101	78	20521	80	12484	159	2775	137	2967	140	56	177	123	41	25297	67	24114	136	21993	118	33700	109	14561	89	24291	66	4192	97	4332	105	8349	97	10676	108	49411	180	61505	158	33005	296
14702	CATCATAGTGAG	CTGCGGTTCTTATGTTGGCGCTCACTTCCCCAGCAACACACGAGCCGTCAGCGGGCGTATCGGCACACCAGCGCCAATCAGCCTCAAGCTGAACTGACATCCTGCACGCCACCGTCGTCCCGATTATCGAATTTGCTGCCCGCTTCAGAAAAGGATGGACCTTACATGCTCACTATGATG	124	84	141	15	228		203	1	202		173		482	9	387	5	338	37	447		124	84	141	15	287		307		250	89	239	23	189	137	216	111	279	195	265	302	265	99	431		375		869
14707	CCGTTTGTAAGG	GCGTGTCCTCTTCACGCCAAAAAGTGTTTGTTTAATCAGCAAACCTCCATTATCGGGGTAAAGTATTATTTTATCTTCAATAATTTACACTTTGATATTTTTCTTGCAACCTGGCCGTGATAACATCATGCACGAACAGAATTTTCATTAGGGACAGATAGTTACATGCCTTACAAACGG	28	92	35	18	49	32	46	15	41	26	35		95	2	74	8	90	6	29		28	92	35	18	59	76	53	77	44	49	48		41	32	44	73	50	313	54	397	63	110	95	47	76		169
14712	TAGTCGGCTACT	GACCATGCGTATGGGGATGTGGTGTTTTGGGTAGATGGCTCGCACTTGAACCATATTAGGTATATTATCCGCTTCCATTTTTAGAGGGCGGCGCCTAGTGTTCGAGCGGTACTATTGATTACGGCGATACAAAACACAGGCGGTAAAATTATCAAAGGCGGTACTATGAGTAGCCGACTA	16	82	23	165	46	255	37	164	35	133	24	45	84	35	59	68	69	38	66	7	16	82	23	165	40	170	53	55	23	125	47	268	32	194	35	142	36	426	28	580	39	247	83	419	59	178	143
14714	GTGAGGGAAAGC	TATCCGATAAAAACAGATTCCCTTTCGACAGCTATATTATCCTTTCGCTATCCCTTTGGTGCTAGTTCCTCGCCTGTTGCCGAATAACGCTATTGAAATAAGTTTTTTATTTTAGCACCGCTGCGGCGTGATTAACCCTTGTTTAATGATGAGTGTTAAGAGACCATGGCTTTCCCTCAC	35		49		92		74	41	66		57	12	187	7	115	11	117	14	117	10	35		49		91	228	85		70	52	69	113	51	134	77	141	85	355	74	494	84		166		123		302
14717	GCTACTGAGTTG	TCGCACAGCGGTCTTCGGCATGGGCATCATCGAGATGCGGTCAGCAAGGACTCCAGCCCCTGCTGCAACGGCCCTCTCCCTTTATCGTAGCCGCCCCCCTTGCAGCCCAGTGTCTTACCAGCTACTTTCCGGGCCGCACTCCAAGCCCGCAACCGGAATCCCGCCATGCAACTCAGTAGC	85		118	28	198		178	17	158		156		471	26	361	3	302	8	374	15	85		118	28	250		250	33	253	105	195	32	172	73	221	61	244	140	231	225	203		376		314		832
14722	TCGTTCTTCAGA	TTGACGCGGGATGTTTTCGAACACTGTCCGAAACTGGTCAGCGTTTCTTCTCTACGAACATCTTCGTAATTTCATAGAATCCTAAGTACCTTGTTTTCTGCATGGAACCGTCGTGTGCTTGGCAACGTAACTGCCTGTATAGCTCGCGAGAGGACCCAATCGACCATGTCTGAAGAACGA	28		34		71		55		59		51		108	13	86	21	96	6	88	19	28		34		79	55	64		62	101	58		38	93	50	128	65	293	52	333	62		126		110		194
14724	GTCAATCCACGT	AGCAACTTAGCAACTCAGTAACTCAGCAACTTAGCAACTCAGTAACTCAGCAACTTAGCAACTTAGCAACTCAGCAACTTAGCAACTCAGTAACTCAGCAACTTAGCAACTTAGCAACTCAGCAACTTAGCAACTCAGCAACTCAACAACTCAGCAACTTTACCTATGACGTGGATTGAC		45								110								5				45												31		22		63		72
14726	CCGAGAGTTACG	GAGGGTCCGTCGCGTCCCGCGATGCTCCGGCACGCCGAGGGAAGACTCATGAAAGCTGCCAGCACTTCGACGCCCGCGACGACGCTGGACGAAGGTCGTCCCCACTCGGACGGCAGCTTTCACTGACCGCGCGCAGACAGTGCTCGGGGCACCTTCGGCCGGGCCATGCGTAACTCTCGG	123	50	178	64	216		186	1	252		182	46	532		410	8	407	33	566	41	123	50	178	64	320		321	53	256	72	261	139	219	127	236	93	288	229	244	407	301	114	402		434		942
14728	CCTCCAGGATAA	AGGGTGTCTGAAACCATTATCATGCCCCCGCTGGCGGGGGCTGTCGACGTAGCCGACTGGGGTGGCTCTAGCTTTGGCCACCCTCAGTCTTGCTTTCGCGAGCCAGCTCCCGCCGGCGGGAGCCAATCACGGCTAACGTAATGCCCCGGCAGTAGGGTAGTGACCATGTTATCCTGGAGG	33		39		46	39	48		39		42		106		85	8	55		61	33	33		39		66	77	63	45	63		41	40	42	26	45	46	46	91	37	74	72		94		81		191
14736	CCATCGAACACG	TGAGAGGACGAGGTTTACCGCATGTGCCAAAAATAATCTGTAAGAGTTGTGTGGGGGCGTATGTGATCTTGATTTGGCCGTATCAGCAATCTCAGTTCAGCACTGTTAAAAATTCTGGCAAGCAGGAACTTTGTTCATTTTATCTTTTAGCAAGAGGAGTTTTTTATGCGTGTTCGATGG	10		9		14		9		8	3	15		28		37		24	3	17	3	10		9		15	45	22	55	14	43	15	51	7	23	19	18	13	24	18	64	19		23		23		65
14738	ACTATAGAAGGG	GGTGCCCAAAACAGTCTCGCGGGCTATTCCAAAATCGGCGGTTGTTTCGAACGCTCATCGAAATGAGCCTCTTCGCGACGACTGGCCAAGCGATGCGTACACGGGCGACGAACATTTGGCGGTTGCCAAAGGCCTAGGGGTACCACCGATTGAAAGATTACTTCCATGCCCTTCTATAGT	12	44	18		28	148	29		35		22	24	75		60	19	46		62		12	44	18		48	43	49		31	38	30	30	23	69	33	64	28	131	40	158	30		57		57		135
14741	TACAACTGCCCT	ATTTAGGTCTCTAAATTTTCCATTTGTAGGGTCATTATTTTCTACATTGAATATAAAATAGCCCTGGCTCTTGAGGTCAAAATGGTCGGCATCCAGCCATTTAGAGCGGCTTTAACCTAGCCAAATCCCACTCCAGCAAGTGTTTCCCTGTGTTTGTGTTCATCCATGAGGGCAGTTGTA	8	32	14	50	28	42	19	41	23	55	15		45		34	14	32	7	19	23	8	32	14	50	37		23		25	91	10	60	26	71	32	47	35	49	19	145	22	82	47	83	38		79
14742	TACTGGGTACGC	GAGGTCGTCTTCTCTCATATATTGCTATATGGAATCGATATACGAGAGAAGACGTTACATCATACATCACTAAAAAGGGAGCTCTAAAAAAGAGGTCGCTTTTTCTTTTGGGAAAAAATCAGATTATGGTATGATATAAGTTATGTGTAAAAGAGAGAAGGAGGAATGGCGTACCCAGTA	21	2346	18	2182	39	4205	31	4904	33	4896	29	3570	69	1518	71	1448	63	798	54	906	21	2346	18	2182	59	2737	53	4156	39	1260	35	2438	23	846	41	785	47	1682	31	1996	39	4528	70	9109	62	8466	140
14743	GCATTCGAACAG	TACTGGACAAACGTTCCTCTCAAAGTGAAATTTTCGCTGGAAGCCGTGAAATGCCTTTTCTATATTTATTTGAAATTTCTGTTCAAACAGGTATAGAAACAGGTTGAACTGTGAAGAAATGATGATAATCTATTGATTGATACCTTTTGGGAGGAGGTGAAAGGCATGCTGTTCGAATGC	57	2987	78	2766	110	7895	108	7620	86	10283	100	6744	212	2791	190	3075	183	551	120	533	57	2987	78	2766	155	4734	137	6220	106	4010	107	7542	73	1960	90	1709	115	4404	106	5478	135	5753	218	15515	186	17027	402
14744	TAGGATTCCAGG	GCTACATGAATGATCATTGTGAGGTAGATCATTTCATCGTGTTTTGTAGTGTATGTCTGTTTGGCTTTCAGTTTTAGAGGGGGTGTATATTTATTCCGTTTCTTTTTTCGCAGTCTGTATAAATGAGTATCTTTGCTGCCTCAATTCCCTTATTTATAGAAAGAAATGCCTGGAATCCTA	22		40	13	66	117	48	17	60	11	46		123	17	82	3	66	12	31		22		40	13	81	195	75	78	44	97	48	1	42	146	52	126	55	266	51	348	62		114	134	106		205
14748	CCACCATAACGC	AAAGAGAGTTATCGCTGTTTCATATTGACTTAAGATGACAACAACATCGCTATTAGAAGGTATATCATCTTCCTCAAGGATTTCTAGAAATTGGAGCGAATCTTCGAGCGTGTAAATAAAAGTGTGTAAACGTCGTATGTGTTAAACTAACATGCGAGGTTTATGATGGCGTTATGGTGG	60	46	69	126	84	401	103	282	108	798	68	429	245	241	204	194	190	47	154	133	60	46	69	126	148	25	124	322	96	211	96	502	80	469	128	419	114	895	132	1264	129	172	187	683	176	1227	449
14760	ATTATGCTGCTC	CTCATGAAAATCTGGGTAATCACAAGAAAATCAATAAGTTTTAAATAGACCAATTTGACTTTGGTAAGAATAGGTGTTACTATTAAGAGGTAGGTTTTGTCTCGAGTTTAAATGTTTTAGGAATGCACTTTTTCGCAAAATAGGATTTACAGATGATGCGAAAGGATGGAGCAGCATAAT	43	8921	69	8048	84	15343	82	16567	68	26553	75	14216	194	16992	183	19180	153	27837	66	29027	43	8921	69	8048	122	4669	103	5704	82	829	100	1624	64	515	105	491	94	2529	82	3183	112	16969	166	31910	143	40769	377
14765	CCGATAGCTATC	GTTTTCGTTGGCCTTTCGCTGATTTCCTGTTGTTTTTTGCTGATTTCCTGTTGTTTTTTGCTGATTTTCTGTCGTTTTTTCGATGGATTTTCGCTGTTTTTGCCGATTGCGACGTTTCCGCAGGTTTCCCGCGTTCGTCCGCATGCGAGGGGTAGGCTGGGAGGCATGGATAGCTATCGG	117	82	121	39	209	215	230		209	72	175	43	490	27	451	17	366	35	497	41	117	82	121	39	247	235	254	41	234	47	221	21	191	268	256	230	249	750	246	897	238	121	439		384	115	941
14767	CATTACCCGCAA	CGGTGGTGATTAGCTATCACCACCGCGCGCCGATGACCGCGAGTTGGTGCCCAAAGCGAGGACTTTGTGGGACAGATAGCGGCTCGGCAGCGCACTGCTGGGCCGGCGAGACACTGGACGGTATCGTAGGGCGAGGACCCTGTATGTACAAGGCAAGTGGGCGCAATGTTGCGGGTAATG	10		14	86	33	22	19		21	73	20		49		28		29	1	26	16	10		14	86	33	35	30	94	26	126	17	73	28	60	27	43	25	125	25	193	24		52		41		77
14775	GGTTACGAGCTG	AGAATCGGCGCAATTTTGCCAACGCTGGTGCTACAATGTCAGTGTGGGTTGTGCAAACCCGCCACTGCCGCCTACGCTCACGTTAGCCCGCTTGTTCATCCCGTACAGCTGTGTGGTAAGAAAGACAAACAAATACAGCCTTTTGGAAGGGAAGGAATCGTCAACATGCAGCTCGTAACC	58	886	66	382	101	959	84	1339	83	3952	75	2162	251	1023	218	1145	151	191	220	165	58	886	66	382	148	957	149	1088	103	1313	131	2068	90	1749	146	1468	123	3657	131	4705	124	1268	185	2298	158	6114	469
14776	ATGAGGACCAAT	CTACATCGCACGGCCTGCGGACCGGAGATGGTTCGGTTCGCAGTTCACTTGCTACCTTGCCTGCGCGAACCCTGATGGGATTATCCTTGTCTCGTCAGGCTCAGGTCTTATGCTTCCCCAGATGCTTTCCGTTGAGAGCGCTCCCGAGAACGGAATGGATGCTGTATGATTGGTCCTCAT	59	78	74		100		65		79	78	91	41	221	7	172	22	140		198	18	59	78	74		111	27	122	37	120	174	113	135	62	55	97	77	98	269	108	301	133		165		170	119	393
14781	TTGCCGTACATC	TGCTACTTCTTTCGGGACAGGGCACCCCTGAGTCGGAAGCAACCGGCCGGGGTAAATCGGGGCAGGACGGGCACACGCATGATCTGGCGGAGGACACAACCTTCGACGGCCGAAGTCGATAAACCCAAAGGGTTCGACGATTTCGAGTTGCGGTTGGGCGACCTGATGGATGTACGGCAA	30		37	62	77	87	88	26	59		50	45	133		112	13	95	20	147		30		37	62	109	13	88	69	63	68	85	129	66	45	73	91	72	187	78	247	67		165	113	109		245
14786	TGTCATGGTAGC	TTCTGTAGTAAGCTCCCGCAATTATAACACTTTTGAACGTTTAATGCTGCAATAACCGCGATTTTTGGCGACCCATCAATAACTGGATTATGCCGAAGTACATCCAAAAACGAAACATTTTTATATGCATTTGTAAACAACTCAAACAAACGTTAGGGGGTGGCTATGGCTACCATGACA	46		61	29	91	100	88	6	104	93	79		254	13	177	7	175	3	121	11	46		61	29	115		129	124	107	162	122	63	83	182	113	306	131	687	128	885	107		179	106	183		431
14792	CCGAATCGTAGT	AGCCGGACCCGGTTCGGACGTTTTTTCACTTTTAACCCAAATTTCAAACAAATGGAAAACATCCAAACAAAGCAGTACCCCTGCTTCAAGCGTTGGAGTCGCAAAAACTGGTCGGTTTTTGCCAGCCTCCACCGTTATGTGACTATCGGGGTCCTCTCTGTCGGGATGACTACGATTCGG	43	123	48	43	60	12	62		51	54	50	27	145		109		108	19	113		43	123	48	43	125	101	98	106	98		86	29	42	51	92	56	63	117	79	109	91	166	122		101	81	254
14796	GGTGCCATACAG	AAGGAGACATTCGATGACCCGCCCCGTCCACTCCCCTCGGATTCGCTGAGGCCATCGCTTGTTGCGGCACGGCGGCCGCGCGGGCGAATGGCGTTCCCCTGACATTCGCCCGCGCGCGTGACGCCGACCTGCTTCGACTCACCTTCTCTCTTCTCTGGAACCACCATGCTGTATGGCACC	37		49		77		74	22	59	59	59	63	184		139	9	116	1	176	41	37		49		114		92		99		91	119	73	35	98	91	91	173	102	220	86		151		118	122	323
14806	GTCACATGTGTG	AATTCGATTCAGTGGTCTTTTTTTATGTGCACTGTTTTACCGAAATAACACACAAAGTTTACATAAACTAAACTCAAAATCAACGTTAACACGGCGAATTACCACTACAATACAAAGTAACTTAATAAACTGAGCAAACCAATTAAGACAAAGGAGTTGCATATCATGCACACATGTGAC
14812	TCGAATTAGGCA	AGTCAAAGACCTGTTTTCTTCATAGGACTTTCCGCAAATGTGCAAGGCCTTTGCTTTTAGGGTATTACCCCCACGCAGCATCGAGTGTTTTAGGCGGAAAAGTCCGCTTTGTTTCGTACTTTTGTTCCACAAAATCGATCATAAATAGAAGAACCCCTTATCATTATGTGCCTAATTCGA	16		15		37	50	22		26		27		50	10	44		35		43	24	16		15		37		40		26		41	31	8	29	31	21	28	63	31	102	31		59		53		94
14824	CCTTAGGCTGTA	GATTCGTTTGCCACGCGGGCGCGCTTTGCATTACGATTGCAATTGCAACTATATGGGTGGCCGATCCGTGACGGCGGACGCGGGCGCCCCGCGACGCAGCAGTGAAGCCGGGGCCGCCGCGATGGCCGTCCCCTTGTTCATGCATTCCTGTCCGGGTCACACATCATGTACAGCCTAAGG	89	352	111	299	193	330	176	380	188	1114	185	582	453	182	371	248	317	89	407	43	89	352	111	299	260	318	264	480	170	1158	215	1705	145	1411	216	1483	251	2342	204	2745	200	651	369	710	373	1696	824
14826	TGAGGAGTTGCA	TACCAATTTATAAGTTATAACCTTAGGAATGTAATGTTTTCTTCGTAACAAATTATCTGTTTAAATTTCTAAACAGGTCTTCATTTGACGATATTATTTTCAATTGGTATTTTGGTTCATTAGTATTTCTATTCAAAATATTCGCTATTTTAAAAGAGCCACGCAATGTGCAACTCCTCA	66	181	94	65	137	148	127	140	127	207	102	136	232	65	171	49	119	30	9	100	66	181	94	65	143	244	129	99	83	242	128	709	74	1717	127	1458	125	6238	118	8661	160	246	264	288	229	343	403
14829	ACGAGCCTTACT	ATTCATCCATACTGATCACCTCAATAAGAAATAAGAATATAAACTATTTTAAGGACCTCCAAGCAAGGTGAAAGTAATATAGAAGATTAAAAAAACCACTCATCAGACAATATTTATTTATTCTTCCGGATAGGTTATGAAAATACCTGGTGTATGGAGTTGAAAATGAGTAAGGCTCGT	11		11		13	36	12	29	15		15		29		22		22			5	11		11		22		24	45	8		12		16	37	13	21	13	86	26	164	22		25	65	30		51
14830	TGAGCCAACTCG	AGCGTCGCACTCGATGGCTAGCGACATGCTCTGCTGCCAGGGCGGCACCTTCCGTCACGACGGCTGTCATGACAAGGGCAGGACCGGCCCCGGTCCTGGTGTCGCTGCCCCCGCCGACATGCTCGGGTGGGTCCGCTCGAGCGCCGTTAGCTCGAGGAGCGCTCCATGCGAGTTGGCTCA	7		11		17	46	14		16		8		41		22		32		50		7		11		30		23		24		22	57	9	11	16		22	19	16	16	18		31		24		63
14831	TGTACTGCACTG	TTGATGCTGCTGTTTCTTCATAACAAGGTGTGGCTGTAACCAGTTGCTCCTGCCAATCAGTTATTCCCATTGACAGTGCTGTTCCGGAAGAGTTGTTTTTTTTCAGGCAGTGAGGCTGTTTTCCGCAGTGATTCACGTGAACGACCAAATTAGAGGAATGTAAAAATGCAGTGCAGTACA	37	94	40	28	54	35	55	35	54	115	42	14	141	4	99	12	105	22	58	19	37	94	40	28	80		70		71		72		55	63	71	45	76	176	77	222	77	122	109	70	96	129	240
14834	TCCGTTTGTATG	AGAAAATAGTAGAAATAGCATTCAATATAGTGCAAAAGTGCAAATTGATAACTTGACACTTATCTCCTATAAACCGTACAATTAATTTGTATGATTTATATATAATTTCATAAAGTCATATTGAATTTCATATAAAGAGCAAACCCTAGAAAAGGAGGTGTTTGTATGCATACAAACGGA	13	1434	19	1321	39	3367	36	3458	25	10290	17	6211	26	9800	26	10091	10	6859	3	7107	13	1434	19	1321	25	948	11	1589	7	520	21	834	14	521	33	484	35	1592	26	2065	32	2755	75	6825	42	16501	52
14835	CACCCATGTGCA	CGGTCAGAGTTTTTTGCTTACAGGAGCTTAATTTGAACTATACCAATTTTTACTCTTGACAAGTGAAAGAAACAAGTATATACTGTTTTTGCTGATTCTATAAAAGATGAATTAGACTATACCAATTTTAAGGAGAAAGCACAGCTTGCCTGTGTCGTATATACTATGTGCACATGGGTG	48	3973	60	2580	110	8163	108	8927	96	27865	76	14960	178	63427	148	67162	150	117964	36	117105	48	3973	60	2580	128	3352	122	5300	112	3524	112	5598	63	2993	104	2724	106	19304	108	24971	108	6553	218	17090	172	42825	326
14836	CATTGGCGAGTC	CCCGGAGGGCCCGATTTCGTGTTGGCGGAGATGACGCGGGCATCGATGACGCGGGCACCGATGACGCGGACACCGAACAAAAGTCGCTTGTAACATCCCCGGGTTCTCAGGCGTGTTCAAGGCAGCGGGAACAATGACCGGCACTCTGACCGCACCCGCTGAGCAATGGACTCGCCAATG	53	74	77	16	109		89		95		95		241	1	207	36	173	16	228	8	53	74	77	16	137	139	165	50	131		122	19	95	58	135	81	130	200	121	192	130	90	198		190		448
14837	GGGCGATTGTGA	TGTTATCTGTTTATGCATCCGTTTTTTCAAGAGTTACAACAGGGTAGTCAAAAATTAGGTTTATCGCTTAGCGATGAAGCTTTGACATTATTGTTGAAGTATCAAGATGCTTTGGTACTTTGGAACAAAGCTTATAATCTAACAGCGATTCGTGATCCTAAAGAAATGTCACAATCGCCC	110	199	118	114	199	141	167	128	178	249	145	129	386	20	307	28	300	24	256	27	110	199	118	114	208	283	215	131	182	245	178	352	136	553	223	540	205	1296	199	1746	228	313	366	269	323	378	693
14838	CGAATAAGAGGT	GCGCAACCTCAAAATAGCCCCCTTCTTACCATCAGCGACGGGCGGCGTCCACCCCAAGTTCAGCGGATGCCGCCCGTTTTTTGCCCTGCCCGCCGAAATCCGCCGCAAAAACACGGCATTCCGGGAACTTTTTACTACATTTACACGACTTTAACCGCTCGTAACATGACCTCTTATTCG	76		93		164		119		124	39	126		419	8	335	8	298	12	399		76		93		211	90	229		223	67	200	116	125	81	208	76	209	87	190	107	169		283		250		754
14840	GGGTATCAGTTG	TATAATGAAAATTGAGACTGAGAAGCTAACAATGTGTTAAGAATAATCATAAAGTGGAAATATACTCATATGGGGTATCATACATAGATATTTAATGCTATAATTGGTATACTCGTAAAAGCAATTGTTTTATTGGATGAAGAGAAACTTTAAGAAGGTGATAATATGCAACTGATACCC	6	731	5	505	14	769	13	1069	6	1202	11	717	22	1528	16	1654	13	2685	4	2780	6	731	5	505	14	649	8	826	6	359	10	913	10	351	10	382	14	1065	10	1374	11	1236	27	1838	17	1919	38
14845	AGGACGTATAGC	ACGCACCCCACCGGGCCGCCTTCGGGCGGCCCTTTTGCCTCCGGAGTCAACATGGACGACGCAAAGACAAGCCCTCCACACATCGAACGCCACGGCACCGGTGCCGCCACCGATGACACCCTGCAAGCCGTTGCCCCCGGAGGCACGGCAGCAGGCGAAGAAGAGATGGCTATACGTCCT	60	34	81	3	151	87	126	8	134		114	36	272		206		188		224		60	34	81	3	175	1	203		147	60	153	10	137	96	158	45	148	119	138	118	141	37	277	95	248		478
14850	CGCAGGGATACA	TCTTTGGAGCCGAGTTCTCGGACGGTTTAAGCCACTGTTTAGGACTGCCCCAATGCCGGTTTTGGGTTTATCAGTTTGCCCCTCGGGCTAGGCCCTGGCCCCGTCGCTGTATCTTTGCGGAGAACTCCAGGGGAGTCCCCTCCCCGATTCTATCTATTAAGTACCATGTGTATCCCTGCG	85	193	135	62	230	84	186	28	208	230	197	112	458	60	451	24	352	27	338	37	85	193	135	62	253	222	271	108	268	12	231	249	203	143	262	137	269	299	276	433	220	255	416	112	405	342	909
14852	AGGGTGACTGTT	GTAGGTCTTTACTTATTAAACCCGTAATAATATTTTATTTTCTCAATACATAAGCCGAATTTTAAATTATTACTAAATAATACAATACTTCTCATACTATTTATTAGATGATAATAGCAAAAAAACAAGCTTTGAATATAATAACGAAAAAGGAGATGTTAAATAATGAACAGTCACCCT	12	94	14	15	32	27	26	57	22		25		12		17	15	2	12		2	12	94	14	15	6	47	3	81	3		8	24	8	174	16	120	16	641	19	710	26	109	58	84	47		29
14853	TGAGCTTCTGCT	TTTGCGAAAGCACTGGATCGATCCCGAAGAGGGTCCGGTTCGCTTGCATCCAGCCCCTGATGCTATAAGGGCTGGAAACCCGGGCGCGGCAATGTCGACCCGGCCCTTTCGAAGATCGAGGCAAAGCGCCCCACGCGGGCCTGAGGATTTGGAACGCGAACGACGATGAGCAGAAGCTCA	166	115	202	13	351	220	298	19	285	131	249		573	17	508	33	447	28	477	42	166	115	202	13	361	50	366	118	291	295	315	65	232	182	298	193	294	304	305	447	368	128	649	239	534		1081
14857	ATCCAGCTCATG	TGCCATTCAATGTTCGGCGTTGAACGTTCAATGTTCGATGTTCCCGCGGCCCGCATCCAGAATCAGTGATTCTACTAATACCCGCAATGAAGCACTCAACAGGGGGGAACGCCTCAATTTACTTGTCAAGCAGTGGATTTGTGCAACTTTCGGTAGCTTCCTCTTATGCATGAGCTGGAT	41		62	66	88		89	20	81	4	65		187	10	148	10	162	18	166	19	41		62	66	122	231	116		93	17	94	84	76	72	86	82	120	298	92	249	103		177		146		335
14858	GTCATCCGACAT	TCAAGATAAAGCTATAATGAATCAGCCTCTATCTCAGTCTGGATAAGGATTATACCCTTCCGCAGCAGTTACTATTTTTCTTATACAAAATCGTGGTTGCTGCGGGTAAAAATTGATTCAAAAAGCTAGCGCATTTTTGCAAAAAGTTGTAATGAGGTTTTAACAATGATGTCGGATGAC	38	319	58	194	97	378	87	258	76	590	59	227	190	162	184	129	163	36	74	41	38	319	58	194	124	360	112	511	91	440	85	624	78	237	107	227	118	266	116	474	96	513	184	636	135	817	374
14861	CGGTCGTATTGG	AGTAGTTCAACTGCTAAGTCTGTCTCTGGAGTGTTGTTTCGATGGTTCTGGCCGGTCTGTCGGTCTGCCACAATACGTGTCCCCGCTCGACACGAAGTGCCTTTTGCCGGCTCTGAGATACGGAGCAGAGCCGTTTTTGTACGCGAGACGTAACACTCCTTCAGTATGCCAATACGACCG	45		56		87		70		67		70	14	170	1	135		143		152	13	45		56		118	31	110	16	80	50	93		71	77	89	68	99	184	94	231	101		157		137		305
14862	TGACCCATCAGC	GCGGTTGCGCATTGTTTAGAGGCTATAAGATGGGTTGGGATGAATTGCCCCAGTGCATTAAGTGGGTGTAGCTGTTCGAATTAATTTTTAGTTTGTTATAGATTTCATATTTACTTAATACTATTTACATTGTTAATGCTTTAAAATAGATAACGAGGCTGTACCATGGCTGATGGGTCA	24	208	23	135	43	164	44	179	37	499	24	258	73	775	59	708	62	380	7	369	24	208	23	135	38	91	51	43	37	205	36	197	29	154	45	181	46	447	45	521	47	343	87	343	61	757	132
14869	CGTCCTTACTCT	TCTTGTTTAATCATAAGTTGGTAAGTCTATATAGGAATTCTAATTGGTAATTGTCCTAATTTCACTTATCAAAAATAATATTTAATTTACTAGAACGGTCAAAGACTAATAGATATTAACAAAATTCATATACGTTTACAGCTACTAAAAATAAGCAGAATTACGATGAGAGTAAGGACG	17		26		48	44	62		49	64	37		68	13	71		47	3	4	15	17		26		39	14	28	3	31		27		34	120	48	100	60	415	42	434	43		110		86		139
14874	GTTAGCCGAATG	TCGCATCCGCCCCCACAGCTCAGCGTATTCACCGCCGGGGAAACTAGAATCAGCCGCATGTCCAGCCCTGCCGCGCCCGCCGTGCGCCGTCCCGAAGCCCATGGGCGCATCACCACCCTGCCCGACAGCCGCCTGCCCTCATGGGGGCCCCGACGACGGGCGCGAATGCATTCGGCTAAC	61	105	88	51	131		123		116	47	96		260		205		175	3	273	13	61	105	88	51	167		185		145	27	139	125	85	113	150	105	155	168	128	203	149	156	254		212		465
14879	GATGCTTTGGCA	TAATGGAGGGTCGTGCAGACACAACCGGGCGTCCTACCGGAGTGGCTGGTCCTTGGGCTCGTTTTAGGTGTCGTCGGGAGCCTCGTCGTCGCCGGTCTGTTCGTCCTCGCGAACCGTGTGTTTCCGGCCAAGCGGCCGAACCGGCAGGCGACCGACGGCGGGGAGATGTGCCAAAGCATC	32	97	49		55		49		44	24	57		123		104		70	18	115	15	32	97	49		80		78	54	65	29	54		35	64	53	32	83	47	67	69	81		104		101		227
14882	GTCGAACAGAGA	ATTTTTATGTGTTATGAGGTGCCGGAAGCATCAAATCGTCAAGCAGGAAGCAAGCAGTCATTGTTTCCTGCTTTTATTTTATTGTCTTTTTTAAAATGTTAACCGGTTTCGTTTAACAATGGAGCAATTACGTTATACTAAAACACGAAGGAAAAGAGGGACGATATGTCTCTGTTCGAC	24	372	20	314	37	678	44	744	41	1101	41	796	66	715	45	690	48	150	37	156	24	372	20	314	38	358	39	222	31	393	35	572	28	619	32	421	41	963	38	1223	44	686	81	1422	82	1897	111
14885	ACGACAACTCTG	TTATCATTGTATATGTACGAATAGCCTTTGTTAGAGTTGTAGAGGTTAAATATTCTAAAACCCTTTCGGCTTACTTATTTTATTCGTTCTTTTGCAAGAAAATTGGGAGGTGTGTTCTCTGTACGCATCTCCTTAATTTATTTAACGTTAATAAGTGAGAGTCTGATGCAGAGTTGTCGT	12	72	21		22		30		31	34	27	31	41		44		31	3	12		12	72	21		24		36	44	18	30	29		22	43	22	31	38	51	27	103	33		52		58	65	85
14886	ACGAATGGATTG	GTGTGACAGACCCCGTGGTCGTGCTTGACATTCGTTGCGTACACTGTCTAGTTGGCGTGCCCATCACGCGACCCATACGCTTGTTCAATGGCGGCCGGGTCGTGTGACGTGTGTGCCACGCAGGCAAGCACTCGAACGCTCAACTGATCACGAAACGCGGAGTACATGCAATCCATTCGT	148	113	187	73	294	83	266	22	236	164	243	68	631	32	494	36	431	73	602	66	148	113	187	73	414	152	397	52	307	492	286	298	213	556	285	491	349	1208	307	1567	335	186	560	105	479	232	1125
14891	ACTCGAGGAGCT	GGCCCGCCCGTGAACCACAGGCCCGTTGCGGCTGGTCCCACAGTTCCCCGCGTCCCTCGCAGGAGCACCGCACAGGGCCGGGGATTCACCCGTTCGGCCCATCAGCGCCCACCCCCGGCCCGCGGCCCGGGTCATGGTCGTAGGAGCACCACACGCTCGTACGCCATGAGCTCCTCGAGT	24	90	32		39		33		29	88	29	21	86	1	59	4	73	6	66	28	24	90	32		48	41	51		63	4	45		37	39	38	29	56	47	44	78	56		72		58	109	145
14897	CGAACGACCATA	ACGACAGTATCGCCAGTGCCAGTATCACCCGTATCCCCGTCACCCGCATCTTCCTCCGCATCCCCTTCCCCATCGGATGCCGTCGGCACTGTTCTGGCAGGCAGCACGCAAGCGGTAAGGCTCGAGTCCCAGCTCACAACCAACCGCGTGCACGGGTCCTTCAGCATGTATGGTCGTTCG	44		53		87	42	79		86	70	54		166	10	147	5	139		161	20	44		53		94	76	100	32	65	118	76		61	43	81	58	87	116	88	109	97		166		140		313
14906	CAGAGACTTAGG	AGTAAAACAGGCTGTTTTTGTTAATGCCGGCCGTTGGCACGCGCCTTGCTTCTAATTCCTGTGCAACATACGGACGATTGTTGCAATGGAAGTCATGAGACGCAGGAGAAGCGGTCTCTGACTGGTTTTAGTTCGACATTCTATGACTACGAGGCAAAGACTTAAATGCCTAAGTCTCTG	26	82	43	35	62		49		53		51		103		104	30	79	8	85	19	26	82	43	35	70		63	45	63	139	63	61	48	24	51	27	49	81	44	142	69	117	111		104		207
14909	GATAGTAGAGAG	ATTGAATGTGTATACTAGATGTAAATAAAATCATTGCGTGTTACTGGTTATGCAGGCATGAGCAAATAAGAGTGTCTATCTTTCGTGATATGAAATTGATAGTCTTATTTGTTCATGCTTTTTTTGTGGCACGTAAATAAGAAGATAGAGAGGAATGAATTGATTATGCTCTCTACTATC	15	194	23	26	42	33	54	45	26	72	23	26	59	28	60	13	42	13	24	12	15	194	23	26	48	17	57	179	18	70	29	128	8	137	35	115	36	296	39	364	38	220	96	78	49	98	119
14911	CTGTCGAAATTG	TCGGGTGGTTTCCATCCGAGCCGGAGATTGCTACCGGTCTATCGCTTCAGTCTTCCAAGGGCGTCATCCCGCGATTACTCGGAATTTACGTTTCACGTCGAAGACGGACAGTTTTGCCATGACGGGGTTCCCTTATCCCGTTTGTTGTTTGAGAGGTCAGTGACCATGCAATTTCGACAG	113	92	143	47	219	121	218	8	215	98	177		602	15	464		402	27	588	61	113	92	143	47	306	77	303	46	255	49	260		212	159	279	112	268	263	269	346	256	139	437	129	392		1066
14931	CACTACACATCC	GGGCAGTGTCCTCGCAAGCAGCTGTGGCAACGCTGTTCAGGCTGCATCGTTTGGTGTATGTAATGAGGCGTCCACGTTACCTCCTGTGCTGGGGGGCGTGGTTACGCGTCGGTTTGTAGCCGCGTTCCGTCATTTTCGGGAGGCGGTTTTTTTGAGGTGCTCATTATGGGATGTGTAGTG	66		77	50	141	95	150		122	150	118	67	320	6	235	23	231	14	332	14	66		77	50	189	68	201	232	176	78	171	91	114	63	155	63	158	151	147	210	143		291		240	217	555
14935	GACATAGAGTGA	GACAGGGCCAGACCAAGGCACCCGCCGGCGAGGTCACGGACTCCACACGAAAGAGCACAGAGCGGTAACGATGGACCGTTCCCTATGATTCCTACTTGACCGGTAGGCATACTAGGCTCTTATATACACCTAACCGACTTATTTAGTAGGAATTAGGGAGTAGTCATGTCACTCTATGTC	61	112	77	123	97	62	97	35	86	53	93	42	217	16	187	43	176		267	75	61	112	77	123	154	62	145	101	123	239	118	351	101	291	154	301	104	652	117	897	138	235	194	97	179	95	404
14937	GACTGTCAGCAT	AATTTGCCAGTGTCGATATTGATGATGTGGTGAAAAAATTGATTTGAATCAAAGAATGGTAGGGGCTGGACTGGTATATAGAACAATAAGACAACATTGGTTTTACCAAATAACCAAGATAATTATCTTCCCTTGGAATTTATAGCCGTACTACGGAGGCACCAAATGATGCTGACAGTC	40	68	46	37	95		86	35	68		62	37	147	327	116	236	117	13	70	26	40	68	46	37	125	12	127	1	72	192	74	16	59	160	106	226	113	546	87	625	86	105	181		130		263
14951	CTCAGGGATCAG	GCCTGCTTGCGGGGGACGAAGCGATGAGGTGGGGGTACCGCCCGCTTGCGGAGGAGCGGCGCAGATGAGCACCGCCGGCGACGATGCAGTGGGGGTACCGCCCGCTTGCGGGGGACGAAGCGATGAGGTGGGGGTACCGCCCGCTTGCGAGGGAGAGCGGCGCACATGCTGATCCCTGAG	14	60	19	34	40	30	39	1	39	50	45	14	78	7	61	19	64	29	74	46	14	60	19	34	49	169	54	98	43	58	49	50	34	147	49	90	68	225	53	282	33	94	79	31	84	64	139
14961	CATTGAGGTACC	TCATGTTAAAATGATCGGCTTTCATCTTTAGATGTCTCTCCTCCATCTGCTAGCCGAGATTCGCAAGCCATGTCTACCGCTTATACTATGCAAACTGCGCCAAAAGCGTTGTTTGATTACGACAAATATTGGGCGTCGTGTTTTGAACCAGCGCCATTTTTGCCGATGGGTACCTCAATG	16	215	25	112	44	66	33	153	37	182	26	66	79	4	60	34	45		61	14	16	215	25	112	40	201	55	216	34	306	39	101	28	107	32	115	37	186	28	219	41	327	77	219	63	248	139
14965	GCTGTTGATCAG	TAACACAAAAAAACGACTACAACCCAGTGTAGTCGCCCCACATAATACCCCCGACTAAAAACAAAGGATTAAGTCCATATAATTGTGTAAAAAGAAAAGGGCCACTATCAAGTACCCCATGTTACAATGTTTTCGACCAAAAAAACAAACAGGGAGGTAATGATAATGCTGATCAACAGC	183	689	230	416	367	1390	323	1353	306	4337	265	2267	766	2394	694	2630	609	729	212	727	183	689	230	416	437	475	445	493	360	528	413	509	303	632	385	652	419	1493	396	2048	413	1105	690	2743	571	6604	1460
14967	ACTGGCGAACGT	ATATTGACACATTGTTACATTATAAAGAACGTGAAGATTCTTGAACTAAATAAAAACAAATTCAACACACCGTTATTCTTTGGCAGGACTTTTGTACTTTTGAAAACTCATTTGCCGTAGAAAGTTTTTTTGAGTAAGGACTTTGGGCAGACAATAAACTATTATATGACGTTCGCCAGT	7		20	10	29	8	26		19		23	26	54		39	23	27	3	17	19	7		20	10	28	41	29		22		22	63	20	23	18	42	27	151	19	174	27		55		42		93
14968	TTCTGTTCGATC	GTGGAGCGTAGTCGCGCTGACTTTTTCCCTCCTCGTCTTGTACGTCGAATCCGGTATTTTGCTCACGGCCCCTTTTGGTCATCAGTGGAGATCACCGGAACCGATCGTCGAGATCGGCCGAACCATCGGCCGGACATAAAGGGGCCAAGCTTTCGGTCCGAGGGGATGGATCGAACAGAA	6		14	21	17		11		10		9		39		22		18	3	36	13	6		14	21	19		20	12	20		18		10	6	17	8	22	23	18	41	20		28		19		61
14970	GCAAGAATCGGA	ATCTTAATGTTGGTTTAACGTTTTCTTTATGTTGGACATTTACTATTTATGGTGTAAAAGGGCAACTAAACACACAGAAAAGCAACGGAAAGGTGGAATGATATCAGGAAAGTATTGGTAGAACGGATGGGCGTCGTGACGAAAACAGATGAGGAGAGATCCGTAATGTCCGATTCTTGC	17		26	84	45		35	93	52	43	37	107	77	8	60	25	56	2	52	17	17		26	84	48	76	43	107	37	38	41	127	24	153	39	188	54	562	39	753	43		80		89	150	137
14975	TGCGACCGAAAG	GAGAGACCGTGTCAAGTCCCCGAAGGTGGGACTTGACTCGTCGTCCTCTGGATGGCATTAAAAGTCGCGCTGCAACATCTTCTCATCGCTAAATTCGAGGGGTACTGTACGCAGTACGCGTGTCATGCCGCATCCCGCGTGCTGACTTTGGGATATGGGAGCATCATGCTTTCGGTCGCA	24		36	20	52	40	42	12	39	139	38	46	95	16	86		67	3	100	18	24		36	20	73	92	72		55	164	53	163	34	56	59	56	61	119	76	188	60		94	52	77	185	181
14980	TTCTGTACCCTT	GGAAAGGCATATTCTCTCGTCTCCAGATTATGAACAGCACAAGGATGAAAATTAACCTTGAACGTTGCTCAGTCTATACCAGACCCATTACGAAAAACAACAGTTCTAATTTAACCGAGTCAGACTATCGATATTCTTTGCCAAACCACTTCTCCCATAGCTTCAATGAAGGGTACAGAA	29	106	28		59		45	9	43	25	38		97	10	91	2	76		72		29	106	28		68	65	75		45		54	48	41	96	50	95	59	249	49	246	57		104		81		188
14984	TCCACGTTCAGA	GAATGTGCGCACCGACCTCAGACCGGATGTCCACCGGGCAGGACGAGAGCGCCGCGAGCGCGCAGGATCTTAGGCTCGCGTCACCGCAGGAGGAGGGCTCGACCCATGGCTTTTGCCGAACTTGCTCGTACGCAGCGGACTTCACAGCAGACCACAACGGTGCCCATGTCTGAACGTGGA	49	43	39		54		66	12	67		55		191	12	133	13	142	12	228	2	49	43	39		101		117		109		56	97	72	67	93	54	102	146	74	133	88		120		122		324
14985	TGGAAGCGATTT	TTCCTTCTGAAGTGACAAAAATTGGTCAGTCGCAACCAGAATTGTTACTTTTTGTGTCTTTGATTTGTAAAAAGTGCGCAATTCATTCGATATTGAGCTGGCACAGCGATTGCTCAATGGTAACCGTGGCAGAAACCTGCCCTCTACCCAAAACAGGAGAAACAAATGAAATCGCTTCCA	8		20	27	23	59	35		26		18	27	60		44		57	6	54		8		20	27	36		33	40	25	68	31		18	22	30	33	43	97	41	103	28		58		44		104
14987	CTCTGTATCACG	AGCATGACGAGAGCGTTGAGCAATAATAAGTAATTCGAGTCCAGAGGTCGGCGAAAGACTGACAAACGTGGTTACGAGCTAAAGAGGCATGGGTATAGGGTTACGGCGCAGAGGCTAGCTGTTGCGCGTATAGTATTTGAGACGGTTAAGGATCACCCAAGCTTTATGCGTGATACAGAG	17		23	69	29		27		21		19	20	44		28	11	38	9	51		17		23	69	40	68	33	3	32	7	21	253	14	175	27	131	24	294	27	424	40		56		40		72
14998	CACGACCTCCAT	CGTTCCGTTAACGACATGTGTCGCAGAGCCAACTAGTCTGCTGTCGCATCTTCGATCTATCCACCGGGCGTGGCCAGTTAGAAAGCCGTGGCGTGCTTTTCGTACAAGCGTTGAATTTTTACCTTTATGCGGTAGTTAGATCGGAAAAATATTCGAGGAAACGGAATGATGGAGGTCGTG	34	86	37	72	73	35	70	58	61	228	47		145		144	26	106	14	143	25	34	86	37	72	98	377	101		60	182	68	106	59	164	64	121	66	277	58	293	71	158	143	93	108		289
15005	GGGAGTCCAAAT	AAATTTTTTCCCATAAAACCTTAATCATTCTCAATGTTAGTTTGAGGGTCAAAAGTGGGAATACTGAAATTGATAGTTTTTTATTTCCTCAAGTTAGCTATATGTACTTATTAAATGTATAAGTATATAAAACTTATAAAAGGAGACAATTAATTATCTGTAGTAATGATTTGGACTCCC	37	299	51	43	69	191	66	60	68	141	30	15	23	31	47	27	9	12	1	39	37	299	51	43	10	103	12		7	67	27	31	30	129	62	74	69	298	40	325	88	342	135	251	98	156	70
15007	AGAAGCCTTGCG	GACAGCAGGGCGTTGTTTCAGCCTCTCCCTTTGGGAGAGGTGTCACCGAAGGTGACGGAGAGGGCAAGGACGCTGCCCGATGTAAACGGGCTTGCCCTCTCAGGCGCTTCGCGCCAACTCCCCCAAAGGGGAAGCCAAAAGCGCTCTTGATAAAGGAGAATAACAATGCGCAAGGCTTCT	79	182	97	56	188	74	166	22	150	211	149	21	398		336	6	329	14	474		79	182	97	56	258		221	57	199	58	210	93	175	131	193	146	196	149	190	323	176	238	354	96	299	232	734
15008	GTATCGTGAACT	GTAAGCAGCAGGCCACCGAGCGTGATGGCCGCGCCGGACGCGTTGATAATCCCTGTCTGAACGCCGCTCTGGAGTACGACTGACATAGCTGTGCGTTCTGCGTGGGGTGGCTTGAAAGGCACGCTCCCGGGCCTCTTTTGCCGCGGGGTCGCGTAGTGACGCTGAATGAGTTCACGATAC	74	154	112	80	180	265	124	59	140	25	100	20	317	8	221	37	257	33	348	46	74	154	112	80	207	53	222	155	163	90	171	53	132	109	164	94	179	224	175	440	186	234	304	324	240	45	538
15009	ACGGATAAACTG	CATCGCCTATAGCCAAAAGTCAATAGCCAGATACTTGACCGATTAAGCTTATAAACCTTCACCAAAGCAGAATGACAGTAAGCAGTGAATGTGCTATAGTGGTGCAGAACGGCCCAGAGCCGTGAAAGCATTCTTAATTTGGTGCGAAATAATAAGGAGTCACTTATGCAGTTTATCCGT	100	11275	133	11143	167	25364	169	27278	161	40263	137	23102	399	12157	327	13552	320	3400	334	3195	100	11275	133	11143	293	4307	271	6460	220	1294	193	2359	151	564	217	559	171	1573	165	1366	233	22418	336	52642	298	63365	726
15013	GATGATTGGTCC	TGTACATTTGTATACCAGAGAAAATGACGCTGGAATGAGGGTTTCATACAACCACTTTCAGACTATTCGTATATTTTTCTTCCTTTTTTAATTCTTTTTCTACCTCGATAGGTGTAATATTGACTATTTTTGAGCAGAATAAATTGGCATTTAATATTATAATTTATGGGACCAATCATC	25	1249	30	874	50	1227	35	1645	34	1714	30	817	61	282	68	306	52	65	2	95	25	1249	30	874	36	1450	55	1609	24	799	32	1590	22	376	41	455	58	966	42	1248	55	2123	85	2872	64	2531	129
15014	GTAGAATGCACG	GCGGTATAGAAAAATGTATAACCCAACAGGAGCTGCATTTTCCCAGGCCTATGCTATTAAACACTATAAACAGCTTGTTTTCGTGAGCGGCCAGGTAAATTTTCATTGGTCTTGATGTGATGTTCTGTGCACTACAGCCAAACTGGTTTTTTGTGGGTGAATGGTATGCGTGCATTCTAC	33		33	48	47	69	63	21	58	140	51		128	28	102	7	87	15	80		33		33	48	87	133	79		60	116	76	54	44	129	56	92	77	208	81	328	66		110	90	109		230
15015	TTGCATTTGGCG	CACCCATCGGTGCTGCTTGATTGCTGCTGTTGCTATCTTGCAAACCTTTGAAATTGCAAAGCCCTCGCCGTTTTTTCGCTAGTTTCGCCTCGACAATTTCTGCGTTCGCGACGTAGGATGCACCATACCTGGAATGTGTAACGGCTATGGCTTAGGTGCAGATTGATGCGCCAAATGCAA	19		27	24	34	57	31	54	29		21	24	71		51		67	6	55		19		27	24	33	51	37	33	26	60	40	25	21	73	33	69	33	168	34	263	46		65	111	50		122
15022	ACGCCTACTAGG	GGCGGCCATTTTATTTTGAAATATTCAGTTTCTTATGGATAAATTCAAGTTGGGTATGTGACTGTCACTATCCTGTCATTTTGGGCTTCTAAGATGCATGCGTTGGCCGAGACAGGCGCCTTGAAAGCCTGCCGGATTTCCTCAACGAGCACAGAAGGAACCCAGATGCCTAGTAGGCGT	65	38	43	22	102	79	94	78	75		89	30	224	3	153	10	159	15	114	50	65	38	43	22	115		109	166	106	124	86	228	75	229	111	270	118	537	111	954	108	60	196	157	164		377
15025	ACGCATTAGCTC	GCGCAGCGCTCGCCGTGTTCAGAGAGGCTACGTGGTGTACTTTTCCGCTCGGTATACCTCCGTGGTGGTGTACGCCGCGTTTCCGGCCCCTACGCCATTCAGCCGGGTACACCGCGCGCCTGAAACTCGGCGGCGACCACAATGCCCTCAATCAAGGGAGGGCACATGGAGCTAATGCGT	175	170	235	60	372	94	306	17	293	109	281	52	783	40	665	19	619	36	842	31	175	170	235	60	562	228	527	96	406	226	390	87	317	332	423	195	490	458	414	724	410	230	678	111	574	161	1448
15030	CTCGGCGATTAC	ACCAGTACGGCGTTGCCTCGCCTTAGCTCAAAGAGAACGATTCTCTAAGGTGCTGAAGCACCAAGTGAATCGGTTCCGTACTATCTGTACTGTCTGCGGCTTCGTCGCCTAATCCTGATTTTTGTTAATCCACTATACCGTCCAACCGTTTTCCGAGCGCGCACTATGGTAATCGCCGAG	129	52	159	51	234	67	235	76	208	110	200	22	531	31	415	1	411	31	480	22	129	52	159	51	344	265	325	52	284	79	275	135	210	155	270	126	272	274	262	305	288	103	469	143	408	132	946
15037	CATTTCCTCGCA	GTGGGTCGTTTGAGAGACGGCTTTCGGACGAGAGGCGCGGGGCGTACGCCGTCTCCCTCCCCGAAAGAGGGGCGGGGTGGCAGATTCGAATGCGACGCCGGAGACGGCGACTGTGACCGCCCGAAAAGGAATCGGGGCTGAATAATAAAGAAACAACTTAAATAAATGTGCGAGGAAATG	80	79	99	43	154		117	4	132	30	119	48	403		300	18	255	5	319	74	80	79	99	43	182	102	213	1	140	127	140	125	145	153	171	112	188	331	138	350	179	122	271		251	78	703
15038	TGGAGAGTGTGA	GGGTCAGTGTAAGTCTGAACCGGCGGTGATAGTCCGCGACCCACGAAAGTGGTTGATTGGGTGAAATTCCCAAACCGACGGTTAAAGTCCGGATGGTAGGAGCAACATGAGTGCGCGGCTTTCGCGTACTCATGTCTTCCCCGGTGCCTACGGGGAAGGATTGTTATGTCACACTCTCCA	105	14	132	75	230	161	181	31	200	20	157	37	433	25	377	10	353	38	427	14	105	14	132	75	308	203	275	216	254	190	236	315	186	239	256	204	250	420	222	569	237	89	411	192	357	57	810
15045	AATGCGACGGCT	AGATAAATTTGAAAGCGCTTTTCCCAGTGCAGCTATTTCTCATCCAGCGGAAAGACCTGCACAGCTGTCTTAAATGCATTTGGTAGGGCGCTTCTGGGGAGAATTTATATTAGCGACTACTGAACAAATCGATGAGAAGTCGCATCGAAAGAGGGTGTTCGAACAATGAGCCGTCGCATT	1		7		10	25	8		14		6		19		8		11		4	11	1		7		12	7	11		4	155	7	70	4	24	12	37	10	90	4	143	8		18		20		27
15047	CACCTGCGAATC	CCTAAATCTGTGAAAAATAAGGATTACATATTATTTTATTATGCTTTGTGAATTACAGAGCAACTGAACGCGTCACTTTGGGCGATTTTTCACATGATTTTTAAGAGAGAAGCACAAATCAGGGAACGAAGCAGTAATTTTTAGCACAAAAAGGAGGAGAAAAGGATGGATTCGCAGGTG	31	28	30	37	56	68	48		43	62	41		101		70	16	72	27	29	24	31	28	30	37	50	71	53		61	100	47	56	35	111	48	67	41	297	38	329	61	65	104		84		171
15049	TTTCATCGCGCT	CGATCGCTCCACGCTCAACCCGCGAATATTGCGCACATTGCCTGTTTTGCGGGGAAAAAGTTTGGACCATGATCCAGAAGCTAGTACTCTCTTTCTGACTACTCTCTCAATCGCTCGCCGACCCTCTTTCTCACTCCCTGTCGGCTGCCCCTGGGCTTTTATGCCATGAGCGCGATGAAA	17	53	24	32	35	50	27	59	23	151	26		71	13	50	15	45	1	59	15	17	53	24	32	40		48	207	34	108	30	340	26	168	40	179	37	195	38	355	41	85	62	109	49		121
15058	TGAACATCGAAC	AAGCCGCTGCCGAAGGCCTTCGCCTCCGCGGGAGTCGACACTAAGAAGCTGTATTTCGTTGCCGGACTGTCGAACAGGTTCGAGAGAATGTAAATGAATGTAATATTTCGTGGTAAGCACGTGAGAATACGGCGATAGAACAGTGATGACGGGGAAGGTGCGATCATGGTTCGATGTTCA	35		48		65	68	60	11	53	76	57	23	139	14	121		93	4	137	14	35		48		93		91		85	4	70	70	53	89	78	117	66	181	70	331	83		125	79	110	99	260
15060	CCAAATGGTTCC	GTATCCGTCGAAGACGACGCAAATCAGAGCGACGAGCAGCCCGCAGCCGCGGCTGCACCGGGCAAATCCAAGGTGCGCGATCGTCGCGCCAAGGAAAAGGCGCTGCTGAAGGAAGCGTTCGCGACGAGCACGCCGGGCACGGCCGAGGAGCTCGAAGAGCGCCGCATGGGAACCATTTGG	208	75	214	127	366		310		360	37	268	28	877	33	645	28	636	26	837	55	208	75	214	127	461		513		424	132	424	179	348	239	450	164	498	355	462	478	422	202	676		628	65	1522
15073	ATTAGCTAGCCA	TCGCGATCTGGGTTGCCGACGCCATCGCGGAGCGCTTCTTTCCACCCTCGGCATCGTCCGGCTACTACGAAAACTAGAACGCGAACTTGAGCCACACTCTATTCACCTCTGCCCCTCTGTGTCTCTGCGGTGAATACGATTTCCCTCCGCAAGTAGAATCATTCTATGTGGCTAGCTAAT	26		21	29	77	78	64	10	42	129	41		117	26	120	12	99	6	129		26		21	29	80		70		67	1	55	80	41	101	74	24	66	144	54	207	47		141	88	83		237
15079	GGACAGTGGAGT	ATTCTCACGAACAAGACGGATAACCTAATCTAACTTAATTCTAATACCATGAAAAACACTATATCTTAATAACAAGGCTTTTAAAAAAAGGTTCAATGGAATGAGATTTTAAACCTCTTATTTACCTTGGTTGTTGTAACAGGAAACGAAAACAAGGTGAGTCCGATGACTCCACTGTCC	39		26		59	48	59	26	52	57	47	18	100	17	101	24	81	23	63	51	39		26		85		73	72	65	123	60	66	43	169	63	227	66	620	53	680	65		118	74	99	75	201
15080	GTCGGTACTGTT	TCTCTTTGTTAACCCTAGGTTGCCAAGAAAAAGAAGAAAAGAAAATCGTGCTTATCCATTCTTTTGAGCAAAAGAAAGATACCTACCCGATTTTTAATGAAACACTGAAACGAACATTCGATAAACCGGACTCCATTGAACGCTATTGTCGGATTCTCGAATCTTATGAACAGTACCGAC	27		29		67	87	61	20	52	51	53	33	131	29	111	9	92	15	64	16	27		29		84	151	92	14	64		63	175	54	57	66	76	86	291	59	377	56		128	107	105	84	242
15081	ATCTGAGCCTAA	ACTGCGATTGTTCCTGCGATTATTCGCTGAGAGCGAAATCGGCATAAGTGATACGTTTATGGCGTTGCAAGCTGGCAGCCTGTGGGCCGCTTGTCGCTCACTAACCGCCCAGCGGTCGAGCAAATGAATCGAGACGCCCTTCCCTGATTGGCCCCGGGAGTGATGATGTTAGGCTCAGAT	41		57		75	58	80	16	88		74		206	9	114	10	132	12	162	9	41		57		131	3	119	112	90	62	97	47	60	75	92	92	110	221	104	204	98		155	74	162		320
15089	TGAAGTGTAGCC	TCGCGCAATTCGTTGTCAGAGATTCCTGAGGTTTTTCTGTCGGAGCGGGGCCGGAGGCGTGTTCCTTTGACGGTCTGCATGTTTTTGCGGGGAGAAGAGGGCAAATCTTTCCCCATGCGATATTTCCTGCTTTCTTCCGCCGCGTCTTCAGTATAGAAGTGTTGCATGGGCTACACTTCA	52		58		96	95	78	24	72	39	90		191		139	3	138	19	205	6	52		58		123	168	131		102	201	89	82	78	118	108	124	141	221	128	302	110		174	119	162		330
15092	GTAGTCGGTCGT	TTTGTTATGTTCTTTCAAAAGCAAAGGGTTTTAGTTCCAGCAGCCAGTAAAATGTAAGCATTTTCTTTTTGGGGGAGAGAAATACTTGCATCGTGCTTTTTAAGTAAGCCTCATGTTTTTACAACACTCTTAAAGGGGAAATTTATTGAAAAGGAGATGTTATATATGACGACCGACTAC	8	30	9		17	51	13		18		11		24	18	15		25	3	8		8	30	9		10		14		9		15		14	20	6	52	14	55	15	117	17		30		29		39
15099	CCCTTGTTCTAC	AGAATTTTGAGTATGATTTTGTGACCAGCTCCTATATATGGATAGCTGGTCACAATTTTTGTATTTTGGCGTGTATTTTGTTCATATTGTGTAATAATGATTTTTTAGGCTAAAAGTAAATATAAGGTGTATTTACACGTCGAATATTTAAAGTAACTTAGAAGTATGGTAGAACAAGGG	14	92	10	108	15	106	26	159	18	51	11	101	29	64	19	89	22	17	1	19	14	92	10	108	33	33	23	35	10	39	11	99	15	73	18	51	18	237	19	224	24	200	41	265	29	152	48
15100	CAGAACATCCTT	TCTGATGCGGGCATTTTGTCTTTTTGAAGTTTGTTGTTCGCAATGAAGTACTCAGTAACTCTCGGTAAGTAAGCAATAAAAGCGACGCCTGATTTGTTGTGTCGTTTGTGGTGAGGTGAACGACAGCACCTGAAAATCTGTCGGTAAAATTAGAAAGGAACACCCATGAAGGATGTTCTG	13		24		27	80	28		27	1	32	42	68	7	57		45	9	48		13		24		44		35	59	33	212	45	168	26	222	34	226	37	703	36	826	37		55		59	43	125
15101	TACGTGCCTCTC	TGTGAGTTGCATCGAGGTCTTTTGCTGTTTTTCATTTCGGATACGGAAACAGCAAGTCACGCATCGTTACGCGATTTTTACCGTGTATCGGTGAAAATCAGCGCATAAAACAGTATACTAAAAATAACTATACGGTCGATGCATACAACGGGGCTTGCGGTGATAATGGAGAGGCACGTA	89	1371	108	1250	185	1850	136	2440	149	3146	150	1470	373	834	277	1008	260	324	294	355	89	1371	108	1250	225	1334	230	1642	187	1073	212	1689	158	1119	191	858	223	1720	177	2350	197	2621	321	4290	299	4616	650
15103	TGCTCCAACAGA	TATCTAATGAAACGCTCATAGTGCTAGTACGTAATAAAAAGCAAAATCTGTCATCACACTTTGCTAAAGAAGTATGACAGGGAAAGTAAAGAATATAAGTAGAAAGATCCACATTTTAACGTTACGGGATTTTTTTGAACCATTAATTATTAATAAGGAGACTATATGTCTGTTGGAGCA	39	53	65	57	84	97	63	8	79	71	71	61	155	4	136	46	98	20	31	28	39	53	65	57	121	205	116	163	76	127	75	107	47	186	75	254	68	585	81	875	104	110	147	105	150	132	291
15115	GGCTCTTTCTCT	TATCCGTTGCAAGCTATCACTTGTTGAAAACTTTGATCGACGGATGTGTATGGTAAGTTTTTTAAAGAAATATTATTCAAGTGTAAATATTGATAATGACTATTAGAAGATAGAAAACAATCGGAGTAACGAAATAGTAAAAATAACATAACAGAAGGTGAAAATATGAGAGAAAGAGCC	150	45	166	38	298	96	318	28	291	26	260	22	713	27	568	44	461	15	37	27	150	45	166	38	385	87	342	132	309	202	345	308	236	854	337	621	353	2652	318	3147	316	83	616	124	551	48	1281
15117	ACTCGTGATTCG	ACAAGCGGTTTAGGCGATTGCCTCTCGTGAAGTTGGGCAAGCTTCTAATTTGAAAAAGCATGTAAAAGATTCTCAATCTAAAAAAGGGCTTTAAAAAAAGTAGATCTCGCCAAAGCGTTTTGAAGCCCGTGGCCGTTAAAATCATAGCGTTTTGAAAAACACATTATGCGAATCACGAGT	24		64	9	76	28	67	5	67	84	66	34	183		157	21	148	9	112	18	24		64	9	113		84	112	91	29	99		69	118	80	102	85	163	78	260	88		143	33	133	118	340
15123	TTCGTTCCGTAA	GGGACAAAAAACAGACTCTCTGTTTTTTCGTTTCTTTGGCTCTTCACCACAAGTTGTACTTGAGATTTTAAGATAGGTATGCATAGGGAAAATAGAGGGTACAAAAAATGCGAATTTTCCTGTATGGTAAAGGTGACCAAACCAAACCATTGGAGGAAAATTCGCATGTTACGGAACGAA	17	95	23	65	35	222	38	184	29	197	34	112	57	13	46	14	51		44	18	17	95	23	65	53	51	57	66	39	33	40	109	30	84	30	154	45	215	31	272	40	160	73	406	63	309	103
15124	CCGAGGTTCTAG	GTCTCAACAAGCCCCCCAATCTTGTGACCATGGTAACCTAATGACGCCTGACAACTTGTCGGCGTCATTTTTTATGATATTTTTGAAACAAAACACTTGTCTTAGAGTGGCTCTAAGGTGCTAATCTATAAAAGTATTCATGAATGAGAAAGTGAGCGATAGATAATGCTAGAACCTCGG	172	219	260	310	363	695	373	515	351	2902	310	1213	984	3737	769	3106	696	1612	726	1674	172	219	260	310	524	317	495	386	444	644	407	816	352	690	468	762	481	3017	432	3783	432	529	736	1210	661	4115	1753
15140	TCCAATCTTGCA	TCCCGCACCGAATGCGCCCGTGCGGGCCGTGCTTTTCGCGCCTTCGTCCCACGCGCTTCTCATGCCCGTATGCTTCGCTTTCGGAGGCGTACTATATGGTTTCAAGAACTTTGCAACATTTTCCATGGCGTCGGCATGTTTGGGGTAAGGAGGCGATTGGAAACCATGTGCAAGATTGGA	49	101	71	15	109		106	11	96	48	93	34	241	9	171	21	155	17	245	34	49	101	71	15	135	23	129	53	128	139	126	158	82	175	88	231	106	390	96	563	120	116	215		189	82	412
15142	GGTCCCTGTTTG	ATAGGATAATTTTATCCCGAAAAAGGCAAAATTAGTATGTGTTAAATAGTAATATATTGATATCTAAATAGTTGCTAACACCACACATGTGCATAAGTTTTAAGACATTTCGAGTGAATTCCCGGTAAAATTGCCGGGAAAGATTTTTTTTAATAGCTAGTAATCATGCAAACAGGGACC	33	137	52	31	90	81	84	199	83	239	72	138	141	54	127	50	75	33	6	4	33	137	52	31	74	73	66	132	60	165	74	76	58	106	81	115	90	297	74	414	85	168	174	280	155	377	268
15145	CCGTAAACACGC	TCCGCGGGCTGTGGGATGCCGACGTCGGACCGCGCCGGCGCGTGCTGTTCGTTTGTACCCACAGCCCGGTGTGCGCCGGAGCGGTTTGTGCGGGCGGACCAATGGCTTTACTCCACCCGGTCCGTACTCCTTGTTCGGTCCGGGACGGCTTCGTACCGTCGAGTGATGGCGTGTTTACGG	104	215	152	20	247	105	229	35	218	250	215	17	503	22	371	41	350	15	454	31	104	215	152	20	313	82	339		287	154	259	79	159	146	241	192	250	377	229	515	256	235	476	140	433	267	874
15166	AGTTGGACAATG	ATTTTTGCAAACTTTTTGTGAATCCGAGGCTCTTACGGGTTTTGCCTATTGACATTGCAGCGTGTTTGGAGTATATTTTTAGCAGTCGATGAGCTAGAGTGCTAAAACAACATTCCGGCCCACCGCCTGAATCTCAACTTCCGGTACGAATGGAGGCTTGACTTTATGCATTGTCCAACT	49	1609	71	1151	103	2048	93	1898	96	1993	85	1045	246	420	229	436	172	125	133	152	49	1609	71	1151	117	1007	123	1070	104	552	102	872	80	548	141	553	121	930	108	1340	120	2760	196	3946	181	3038	475
15182	CCAAGGGTGTTT	ACGAAGTACTGCTTCCGGACTACATATAGCTAACAGACTGCAAATGTCGAAGATCAGACTGTAGGCATCCCGCTCTGAATCGGGTAAAAAGCTTTGTCTCAGTGAGTAAATCCCTACCTTTGTGGCGTGCAAGGCTTTTGCTGCACGGATAATCTCGTTTTTCTCATGAAACACCCTTGG	123	144	108	60	178	174	179	21	194	225	186	26	473	52	421	19	362	22	433	39	123	144	108	60	280	188	265	17	278		267	54	194	87	276	174	250	299	243	537	231	204	357	195	380	251	894
15184	AATATGCACCGG	GTCTCTTTATTAATATGAAACACTTATACTGGAAACAGGCTGGAATAATCTTAGCCGGAAAAACGAATGTCAAAAGGCACAGTAAAGATGCCAGTCAGCGTGTTTCCGGTCCTTTGGTCATTCAATTGCTTCAGGAACATATAACGATAAGGAGAATCTGAACTCATGCCGGTGCATATT	44	80	84	113	116	161	104	47	104	47	77	57	203	44	164	109	144	48	98	10	44	80	84	113	138	216	124	23	95	258	103	328	88	329	107	237	114	765	105	932	128	193	220	208	181	104	367
15185	TCGATCCCTAAA	ACGACAAGAATAGGTAAACCGTATTATAAAACGGACAATTTATTACAAAGACAATTTAAAGCGAGTTGTCCAATGGAAGTATTAACAACCGATATTACTTATTTACCATTTGGTCATTCTATGTTGTATTTATCTTCGATAATGGATATTTATAACGGAGAAATTATGTTTAGGGATCGA	70	177	86	66	139	129	126	17	124	134	100	83	309	18	271	25	247	14	109	13	70	177	86	66	152	106	170	75	137	168	112	144	120	162	183	110	134	466	138	567	156	243	265	146	224	217	580
15186	CAGATTGCTTAC	TCATACCAAGCAGTTCCCGGCGGATTCGTCGCGGCGCGGCCCGGCATCGGTTAACATCGCTGCATGCAGGTCTCCTCCATTCCCATGCCTGAGTTCGTGCCGGTGGACCCCACACCGGTGCCGGAGCTGGTCGCCGCGTTGAAGCGTGTGAGCGCGCTGCAAGGCATGGTAAGCAATCTG	29	147	33	5	43	64	38	21	32		28		82	7	82	16	81	13	95		29	147	33	5	78		60	56	47		41	60	38	53	56	52	65	123	75	178	62	152	81	85	60		164
15190	GCTCGAGAAACC	GTAGCGAATCAGTACGCAGCGGCATCCAGCAAATTCACAGTCAAACACACTATAGCGATACAACGAGTAAAAAGGGGCTTTGGTCGGTTTTGCTGCATGGCTGTGGTATGATACACAGCACCGTTTGTCCCAGCACTGAAGCAGCACAGGCTAGCAGGAGGGTGTATGGGTTTCTCGAGC	71	1395	76	1324	129	1429	103	1154	133	750	91	391	282	116	244	66	206	42	217	31	71	1395	76	1324	163	1510	185	1565	147	1335	153	2277	107	1296	142	1162	155	2332	136	2822	147	2719	232	2583	224	1141	526
15194	GCAATTCGGCAG	TGCGCAATTTTCAGTGTTCTTCCCATGAGAATCGCCAGCGAATTTTTGGTTTCCCCCAATAACGCCTTGATGGAAAAGAGTTTCAAGACCAGTGGCACAGTTCTTGTCTAGCACCGGTGACCCCGGCATATCGCCTGGGCACTTTCAACGACAAGGAACGTATCCATGCTGCCGAATTGC	18		28	2	35		32		28	46	29		86		72		44		56	45	18		28	2	52	76	42		36		55	90	24	70	33	28	36	53	43	123	46		67		57		158
15196	ACACTCATACCA	TAAGCCTTTTTATTTATCCCCAAAGCATCGATTTTTGGCCTTTACGGCCTAGCTCGCGCTAGCGCATTGAGCTTAATCGACATTTTGCCTAAGGGATGCATTCGATTGGTACTTATACGCCTATTGCGTGGGACCAATCCTATTTCGATATTGTTAGGAATTGCGATGTGGTATGAGTGT	24		23	30	49	50	40		42		34		89		53	19	55	10	43	37	24		23	30	46	24	65	114	36		35	123	40	96	47	89	43	198	39	215	47		89		76		142
15198	CAAGCGGTGATA	TAAAGACCCCCTACTTAAAAAGAAAAAAGAGCGGCCCCCATTTTATAAAATCGGTCCACTGGTGAACCTTTAAATCCATCAGCGCTCGAATTTTTCTCTGCGCAACATTTTTATACATTCTCGTGGAATTTTTACTCGAAAGTTGCTTTCTCAGGAGGGATAGGCATGTATCACCGCTTG	24	79	30	101	43	13	29		40		31	7	105	6	82	10	67		3	6	24	79	30	101	52	65	49		42	23	29	13	35	43	46	21	49	127	49	177	54	180	72		71		187
15203	GAAGCAGTAATC	AGTGAGGCTGAAAAGGGACAGACATTTCCTAGGGGAAGTGTACCTAATTTACGTATGTCTACGTATTTTTACCCTCTTACTGCTAAGTAAGAGGGTTTTTTATGCCATAAATACATAAGGAATCCTTGTTAATAAAATGATGCCACTTTGAAAAGAGGGATTTAAATGGATTACTGCTTC	38	425	56	91	88	340	61	70	55	340	63	95	187	116	148	168	134	19	127	14	38	425	56	91	85	317	92	158	83	103	77	246	68	87	75	97	76	135	68	222	94	516	149	410	118	435	335
15207	ATGTACCCTTAG	CGTTTAATCTATGATGATATAACTCAATTATTTTCATGCACTTAAATCATAACTAAGATAAATATTAGTGTAAGCGATTACACTGATGTGATTTGCTTCACATCTTTTTACGTCGTACTCACCTATCTTAATTCACAATAAAAAATAACCATATTGGAGGGCATCATGCTAAGGGTACAT	50	251	49	120	131	174	101	54	94	787	68	177	182	1063	136	882	135	41	39	66	50	251	49	120	144	286	109	29	78	217	84	418	64	389	95	419	101	1256	85	1665	99	371	232	228	162	964	318
15211	AGTACCAGTAGG	ATGGGAGCATGTGAAGTAACACGCCTGTTTTACAGTTCCTGAGCATGGATTTACCTAAAAGATCTTGACGAATTTTCTTCCTTACTAATGCTCGATTGCACATAATCCGTGAGCGATATAGTGTGCCTGTTCTGCATATTTCTGACCCATCTGGAAACATAATTTATGCCTACTGGTACT	33	53	44	42	62	15	63		56	13	54	35	123	5	118	5	88	15	113	13	33	53	44	42	85	31	73	64	65	102	84	91	44	36	64	50	69	115	66	110	77	95	125		110	48	241
15215	TGTGGCAAAGCC	TGCGTTTTTCTTTCCCTGCTTCGTTTTTGGGGCGCGTCAATATAAAGACGCGCCGCTAACCGCGCTTTTCCTCGCTCGCCAGCTTCTGGCACATCCTTTGCAATATCCATCCTGAAGAGTCCATGCGCGGCGGCAGCCGTTACCTAATTCTGACTGGAGGGTTCTATGGGCTTTGCCACA	53	92	72	39	112	86	94		129	139	103	55	233	41	174	10	161	7	183	33	53	92	72	39	155	4	134		117	93	102	52	99	44	154	87	161	270	146	332	125	131	206		232	194	407
15216	TGTTGCCGCATA	ATGACACTCACTTTAAACATAAAATTAACATTAGATCTAAATCTTAGTATTCATCCCGCGTATTGTTACCTAATATCGATGAGTCCCGATACAGATTCGTCGTATCATAGACTGACTAAAGGCCGTAGAGCCTGAACAACACAGACAGGTACAGGAAGAAAAAACATGTATGCGGCAACA	43	213	62	163	82	481	95	128	82	313	62	92	168	44	117	14	120	35	68	13	43	213	62	163	114	236	93	144	67	144	73	225	63	238	75	276	98	753	89	1045	105	376	177	609	144	405	285
15220	TCTCCCTGAGAT	ACTTAGTTATAATCCTACCAGTTGGACGAATCGCAGACGGTCGATTTCGATTTATTCAAAAGGCCTTTTGGCACAGAAGAAAAATCGAGGTCATCGTCATAATTTAAAGCGAATGGACAGCATATACCTCCGTATTACGGGGGGATTTTGTGAGTGGTGAGAATAATGATCTCAGGGAGA	72	285	101	39	192	212	173	67	173	280	149	253	341	27	299	71	271	5	246	29	72	285	101	39	212	298	218	211	160	329	175	568	139	416	181	427	204	787	193	1203	173	324	365	279	322	533	640
15224	TGCAAGCGATAG	GCTTAACTAAATTTTAATCAAAATATGGTATTCACATTTAATATCTGAGCAGTAAGTAATAGAACTTTGTACATTGTGACAGGTAAGACAACTAAACTTATTAAAGTCTGCTTGTACTATAGTATTCACGACTTTAAATTTAAACCCCACATAAATCATTGACTTATGCTATCGCTTGCA	30	202	47	53	75	98	59	65	60	38	45		109	26	108	22	77	6	10	28	30	202	47	53	70	75	59	182	55	59	54	186	49	199	69	256	78	895	70	1170	77	255	134	163	105		217
15226	GATAACGCGAGA	CCCAAATGATGGATGATGATGAATTGGGCGGATTGCAAATGCAATCTGCCCTTTCTCTTTAAAGTTTAATAAAAACAAAAAGCTACCAACCCGCTTAACATTTTGCCCAGCCATTTTCAGCTTGAATTTAAAAAGCTTAATTTCGCTTTCGGAAAATTTATGGAAATGTCTCGCGTTATC	55	82	63		104	69	98	19	83	70	93	8	248	14	180	12	177	10	69	29	55	82	63		122	87	118	54	100	129	86		85	118	109	43	104	88	102	223	118		202	88	176	78	428
15228	TCTAGGACTCAC	ACTAGAGAACCTCGGTAGCTGAGCGTGAGTAAAACAGCCTTGTTAAATGGAGTAAGTTGCGAAACAAACGTGATTTACGAAGTGAAGAATCGAGCGTACTAGCAGTGATAGCATTCAAGTTTTTTTCGTTCGGCACAACGCTTGCTTCGATCTTGAGGTGAACTGATGGTGAGTCCTAGA	1		3		9		5		8		3		15		25		14		10		1		3		11		12		8	61	7		2	42	7	3	10	17	8	39	4		14		11		40
15232	CGAGGTATACGA	CCGTGGTGCGGGAGGCCCCTTCGGCGTTCCCGCGCAGGCGAAAGAAGCATGGTCGCTACATCTATTTTGCTCACTCGTAACGCGAAAGGGGGACTGCGCGCGGCTTCCGCCGGTGTTTACGTGGTGTTGGACGTTCCGGGATCTACCGTCACGGAGGTGTGCGCCATGTCGTATACCTCG	16		24		37		37		36		34		76	7	52		57	7	88		16		24		50		48		53		37		26	19	39	16	45	42	50	54	40		74		70		128
15234	TAGTGAGGGATT	GAGCCGTCAACGGAATGCGGACTAAAAGCGCGAGAAACGGGGCCGGTTTGCTTGCAAACCCGCGAATAGGCGCCCGTTTCCAGCGTTAGGTCGCATGAAGTAGGCGAAGGTGATCGTCGGCCGGTTTTGTGGCACTTTTGCCGGATCAAAAGTGCTGAAAAAATTATGAATCCCTCACTA	71		70	18	126		134	27	135		108	8	298	1	254		267	11	346		71		70	18	175		160	38	176	75	164	30	135	32	168	61	168	146	155	227	141		260		243		552
15237	TCTATACACCGG	GGCGCGCCTGTGTGTGTACTGCTCATCGGTGACCAATCTCGGTCGGCCATCATAAGAATGTTCGATTGACTGTTGTGCCGACGCTGTGGATACTCGGGACGATGCGGTTGAACTGCATATCCGTATCAATTCCATTCCCCATTTTGGTAGACAAGGAGGACACGCATGCCGGTGTATAGA	46	172	41	24	63	102	76	209	69	199	53	38	107	16	105	32	86		122	21	46	172	41	24	102	294	99	491	68	325	59	202	56	150	66	137	58	352	66	563	87	196	139	311	122	237	212
15239	AGCCGTATGACG	TCGCCGCCGCTTGCGGGTCGCTTTCGTTCTCTGCTGCTCGCTGACCGAGCGAGGCGCTACGCCCGCCATCGGTCGGCTTCGGCGGCATCGGTTCCGTGATTGAATGGCGCATCTTTTAACCGAAAACGCTCGAAGGCCTGGCGGCCCCAGAGCGGAGAAGGGAGTATGCGTCATACGGCT	7	30	12		15	41	18		10		9		48		21	14	26	15	24	17	7	30	12		12		11		14	46	10		15	48	23	43	28	54	16	72	19		33		19		69
15252	AACAACGGTCTG	AAAAATTTTAATCGAAGAGTTAATATACTTTTCTCAACATTTACTTTTGCTAGAACAGCCGAGGATTACATGAAGGCTCTTGTTGCTGTAAAACGTGTGGTTGATGCCAACGTTAAAGTTCGTGTTAAGCCGGACAATAGTGGGGTTGACCTTACCAACGTTAAAATGCAGACCGTTGTT	18		21	38	34	50	40	86	25	88	26	36	54	2	31	23	29	22	14	9	18		21	38	32	160	27	264	19	141	28	191	20	248	24	208	17	417	24	668	39		74	136	51	124	85
15256	ACGACCGTGGAA	AAGGATGTGTTTATGAAGGGGTTACTGAAACTGACTTTCTAACAGTCTCAGTAAACTAAGAAAATCGTTATGACTTTTCATCTGGATAAAACTTTGTTGGGTTTTGGATTTTGTGAGTAATTTTGTCGGAACTATTCTATGGGGAGCAATTTTAAGGAGGAAAAAATGTTCCACGGTCGT	8		15	42	26		36	7	36		15		59	8	53		52	14	16		8		15	42	39	41	45	62	45	78	37	251	17	144	27	137	29	218	33	326	23		62		51		112
15257	ATAATGACGGGA	TATATCGACTTATCGGCATTTGTGCTGATCGTGGTGACGTTTCAGTATGTTACCTAGTCTCGGAAGGTCGGAATAGGCTGAACGTATGTAGACGGCCATCGAAAACTGATAATTTTAACTCACGATACGTAATATGATGCAATTAAATGAAAAGGACCTGAAAGTATGTCCCGTCATTAT	11		13		36		17	32	18		19		36	4	53		29		31	19	11		13		24		27	37	16	54	14	66	17	68	17	62	15	141	30	289	24		53		37		89
15261	GCGGATTATGAT	CTCGACAGAGAGCTACGCTCGAAACGAAGTATTCGTGGTCGAGCAGCCAACTCTTTCTTTGCGATTCCCTCCGGTTGTTTGCTCGAAGCAAGTCGGGGAAGTTCACCGTTCCGTCGGCCACGGCGGGCAACTTGCCCCGGGCACGGATACGGGGAGAACGGGACAATGATCATAATCCGC	16	75	37	60	52		64	24	61	13	48	13	148	6	130	2	120	4	149		16	75	37	60	90		99		66		55	63	34	35	82	24	77	86	54	128	53	135	116		109	26	278
15263	CTGGTTAAGCCA	CCCTCTCGTCCCGCCGTGGAGCGGGACGCGGCGAAATCGGTGCGCATCAATGGGAATTCTGTTCTCCAGCTGCCGAAGTCTTGCACGTCCCCTCCCACCTCTGCTATGCTTTGAACAGAGATGGTGATTTTCTCTTTCGTGGGCCGTGTATAATCCTTTCGTCCGATGTGGCTTAACCAG	7	10890	6	11161	13	15544	20	16242	9	17211	8	8952	17	2682	17	2998	20	483	16	637	7	10890	6	11161	18	9159	14	11465	10	6969	9	9961	8	3551	14	3783	18	7740	10	9822	13	22051	33	31786	17	26163	34
15264	CTTAGGGTGGTT	ATTCAAAAAAATCAATCTATCAGTTTTTTCATGTTTGTGTTTATTTCACTTTTTCTTTAGGACTTATCTCAACCCATTCGTTAATCTTGTCGACAGTTGAACGGGCACGCAGCATATATGAAGCATAAGCCCGGTTCTTAAAAATACAGCTCAGGAGAAATGAACATGAACCACCCTAAG	10	46	15	47	24	119	25	45	19	58	16	18	41	43	23	40	18	8	7	15	10	46	15	47	26	94	21	1	11	107	25	158	10	219	18	209	14	517	19	792	25	93	49	164	35	76	64
15266	AGGCCAGAAACG	CGCTTGCGGTGGAAGGATCGCAAGAATCGCGGGTCACAGAAAAGGCATCGCCGATTACACTATTAGCCATAGATAGCCCACAAGCGCTCGTTGTCTCCGTCGATGGCGTGGCGAAGCTGTCAAGTAACAGCGGTGCAATTCTCTTCAGGCAGGACCCTACACTCGATGCGTTTCTGGCCT	27	101	26	27	48	67	36	6	44	49	37		94		73	4	65	9	101		27	101	26	27	57	96	59	24	57	197	47	38	34	92	49	52	52	129	53	239	53	128	84	73	81		167
15270	GGTAGCTACAAT	GACGTCAAAAAATGGGGGAGACTCCGGGCTCCTTCTCTTGTCATTGAGAGGGCTTTCTTTTGTCAACATATATGTTTTGAAGAGCCTAGATCTTCCTTCCCGTTGCTTGAGCGTTGGGCTAAGTAGCTGCATTCGCAGAATTCACGAATAACGAAGAGCCTCATAATGATTGTAGCTACC	7	1	16	10	17		20		13		14		37	7	32		31		40		7	1	16	10	26		18		16		21		13	37	15	26	27	54	21	77	23	11	37		27		69
15282	GCAATAGGCACA	CAGTATGGTCTACCATACACCTAATGTGTGACTCTCAACACCAAATTAAATACAAGTGGCTCTGGTGTAGGACGCTTTGTAAAAGCAGTTGGACGGTCAATGGTTTCGGGTGAAAGTACCTTTATTACCTAGGTATTTGCCCAGTCTAATAATGCTTACCTAGCAATGTGTGCCTATTGC	97	290	112	62	184		143	71	157	399	147	28	417	24	275	37	296	29	313	22	97	290	112	62	259	30	246		236	40	192	125	163	210	176	162	240	559	219	724	209	352	327		304	427	692
15291	ACTATAAGGGAG	TTACGCGCCAGATTGCGCGGCTCTAGCCGGCCATAAGCAATGGAGATAACCAGCATCCGAGAATATCACTGTTTTGTAGTAACCCAATAGCCATACAATTGGCGCGCATGCATCAAGCACGACTTTGAACCGTGTGCATGACGAACACTTGAGGAGAGGAAGCCCATGCTCCCTTATAGT	50	186	48	36	77	5	63	24	75	71	60		147	16	132		118	11	143	14	50	186	48	36	94	84	101	109	90	181	93		60	97	75	118	77	299	63	373	98	222	140	29	135		279
15296	TGGCGATTCATC	AGTGTATTCTATCTTATATAATATATAGTTTGACATAATAATCTTTAGGAATTATAATAATTTGAATAATTAGGCTTAATAATCTTAAAGTTTTTATGAATTGTATATTAACAGGTTAAGTTTAAATATGATATTATAATAATATGTTCAAAGGGGAGAAAGAAAATGGATGAATCGCCA		3749		4236		4569		5338		6284		2856		1424		1697		10508		10168		3749		4236		2717		4758		1370		2272		674		548		2637		3423		7985		9907		9140
15302	GGTGGAAATAGC	TGCAAGACTTGGCCGAATCTCGGCACTTGTTTTTTTATAGTGAGCATGATACTATTGTTCGGATATGTTTTTTTGTCATTTACTGAAAATGCACGTGATGCCCGCGGATTCCTTTGAAAACACGCTTGGGTAAACGCGTGCAGGAATTCTCAAGGAGGAACTCATATGGCTATTTCCACC	9	472	8	478	18	631	21	956	12	2473	13	1334	43	2127	27	1941	26	1606	31	1596	9	472	8	478	23	685	13	750	22	615	16	746	15	321	16	364	18	707	14	933	17	950	39	1587	25	3807	70
15305	ACGTGTCTGTAC	GGACGGCTGGATCGACCGTTTCGACCTCTGGAATCCTTCCTTAATTGAACTCATCTTTTTAAACATTCGGGTTTCCCGAACGATCGGTCTCATGTGTGGCTTCCATTTATTTAGGAGCTATATAATTAAATTTTATTGTGTGTGGAGAAACACAAGGAGGAACGGATGGTACAGACACGT	63		39	46	103	73	87	26	102	129	96	17	256	6	199	30	161		46	12	63		39	46	167		147	31	107	89	114	22	99	68	123	123	126	243	104	291	102		190	99	198	146	455
15319	AATAGCACGTGC	TGCCCGCGCTCCACCGCTTCGTGTAAGGGGTCGCGATCTTTTCAGTAGCGCCATCGGGAACCGGCGGCGAAGCGGGGCCGCGGACCGGCTCGGGCGCCATGGGGGCGTGCCGCGTGAGGGGTCGGCGACGCCGGACATGAAGAATCGAGAAAGCGGCCAGCCCTAATGGCACGTGCTATT	10	92	9		26	80	26		31		26		36		57		58	2	81		10	92	9		53	83	44	37	33		32	49	26	54	35	51	39	75	47	42	19		52		57		93
15340	GATGTACTCGTC	GCATCCGATGCGCGCCGCACCCAAAAACAGCTTCTAACGAAATTGTTGTCCGCACGTCGTCGACATGCGGACAATCGCCACGTTTCCCGATTTGCTCGATGAATCCGTCGACTTGGGTATGCGCGATTGGCGCGGCGTTCGACCCACTGTGTTTCAAGGATTGACATGGACGAGTACATC	50	88	83	15	159	44	123	19	123	56	114		335	4	240		226	5	440	59	50	88	83	15	188	98	187	48	163	140	174	125	113	97	144	98	169	254	151	321	133	103	282	63	237		575
15342	AGTCTTGCAGGA	GTACCAGCAGCTATCGGCCCTTCTGCTTTCGTTGTGATGATGGTGGGCGCGCAGCCTCCCTGTTCTTATAATGGTGGGTACCGCGAAGGGCGCCTCGGACGGCGTCCGCCACCCAATGAAACCAACGCCCGGACCCTCGTCGTCGCGGGCGCGGAGGATGCTTCCATGTCCTGCAAGACT	70	96	74	57	170		140	23	125	102	99	71	277	54	248	19	231	16	259	34	70	96	74	57	178		189	78	173	22	122	29	109	154	140	166	146	320	130	229	144	153	310		224	173	525
15343	GATGCGCCGTAA	GTCGCGCTATTTGTTAGCGTAGGGCTTCAGTGATATAGTCTGCGCCATCTGATCGTAAGTAGTTGGCTTTATAAGGTCAGGTATGCCGTGGTTTTACACGGCTTTTTTTTGTATAGGCTTCAGTATTCCTGAGTACCGTAAACCCTGTCAGGGAATAAAAAACGCATGTTACGGCGCATC	140	396	211	310	300	418	258	380	268	523	222	209	631	12	502	39	458	24	547	28	140	396	211	310	413	382	358	1120	307	976	285	1408	273	361	325	524	334	516	327	647	351	706	558	798	490	732	1133
15344	AAGTGGTGGAAC	CTTTCGCAGGTCGCGCCGCGTCGAAGTGCTCGCCAAAATCGCTAAAATGCGGTCGCGACGAGCTTCTTCCCCCACAACATCCACTTGCTACTGCGAAGTTCCAGCGCCACTTGGCGACCACTTCCAGAGCCCACGCAATACACCACATTTCAGGAGAAATTAGAGATGGTTCCACCACTT	27		37		56		55		53		60		128		112	8	103	2	136	29	27		37		75	72	121	40	61		78		43	59	81	45	64	69	74	174	64		111		113		240
15345	GGGTCTGTCTAA	GCTGCTGACTTAAAATTGACATTCCTATCGCGAGTACTGGCGTCAACGCCGGCCGGTTGACAGGCCTTCCTGAAACATCGGCCTCAGGTCGTTTCAATAGCCGCGACTCGGTCGAGTGAAACCGCTCGATATCAATCAACACACCAAACGCTTTCGGAGTTTTCGATGTTAGACAGACCC	45		49	19	83	56	98	40	62	71	57		179		119	20	112		145	13	45		49	19	86	31	86	43	91		81	22	65	92	70	65	88	113	80	222	94		181	96	119		298
15347	TGTTAAGCAGCA	TGCATCGTCAATGGTCCGGGAGAAGCTCGTGAGGCTGATATCGGCGTGGCAGGCGGCGACGGCTGCGCCGTGATCTTCAAAAAGGATCAGTGCCTGCGCAAGATTCCGGAATCGGAGATCGTGCCGGAACTGTTAAAGGAAATCGAAAAGCTGTAAGGTGATTGCATGTGCTGCTTAACA	39	592	51	560	56	659	68	663	68	543	66	251	159	33	114	53	105	20	153	44	39	592	51	560	117	235	96	470	79	452	51	813	49	709	76	625	75	1377	81	1707	90	1152	124	1322	134	794	273
15354	ATGTCCCAGATC	GAATTTTAGCGTTCGAGCCCCATGCGAGAATATGTTCGAAGGCCATTCTCGAAAGCGGTCGATCCGATCGCGACCGTGCGGGCGGTCTATTCTCCTTCTTGACCCGGGCCATTGCCGATGCGAGAGCCAAGTTCGTTTCGAATGTCTCCCGGATCGGATGAATAGATGGATCTGGGACAT	43		44	24	80	86	67	5	86	141	84		167	23	145	9	132	9	156	71	43		44	24	100	142	100		73	6	78	9	68	57	82	127	81	207	72	274	87		147	91	170		312
15357	ACTGAATACCCG	TGTGTGGTCGCAAAATATATCATGTGAATCATCGATAATTTCGGGGTGGAGACATAGTTTTTTTAATGCTAATTTAGCAATTGCTGTAACTATTTTAATACAGTATCCAGGGGGAATGGCCTTACGGTTTCTCTGGAACTGTTCTAACTATATTCAGGAGAAGTGATGCGGGTATTCAGT	44	101	59	24	75	56	76	25	63	17	69	21	195	12	158	17	121	7	79	14	44	101	59	24	113		108	79	91		91	102	79	126	81	91	104	244	79	354	103	125	151	81	132	38	353
15369	CACGGGATAAGT	CATCCGGGTCGCCGTGCCGGATTCAAAACACATCGATCACAAAGTCCCTCGGAACGACCGTCCCGTAGCGAGCGTGATCTACCGGCGCTCTTTTCCCAACGGGTCGCCGTGTCATCTCGCCGTCGACCGCCTGCCTCTTTGTCACCTCCGAATATTCTAGTTTCTATGACTTATCCCGTG	32		34	23	80		58		52	38	54		137		108	18	107	12	139	5	32		34	23	83	133	88	71	83		64		49		59	10	56	28	59	36	66		138		106		245
15376	CCCATTGCTGCT	GCATAATGGTGCCGTTTGGGGTCACATCGTGGTGGGCGTTTTGCTACGTGGTGGGAATTTCACCGCGTAGTGGAAGAATCACTACGTGGTGGGAATCGGCATTACAATCAATGTCAGCAAATGTGATTGTTGTTGTACGCGAATCGCGTGGAATCGGGAGGCATTATGAGCAGCAATGGG	41	94	34	20	64	59	56	46	56	51	49	12	151	7	122	4	122	15	132	43	41	94	34	20	86	1	102	95	74	84	73	53	53	162	76	100	77	265	89	234	75	114	120	105	105	63	273
15379	GTCAGAACACGT	CCCGCACGGGGCTCTTCCTTTTTTCCGGCTATGTTTTCGAGGCGTTGGCGTCCCGAAGAGGGATGGTCTCGGACAATGCGAGAGGTTCGGATTCGAGAGTGGTATGATAAGGGGGAAATCGTTGTGCGCCGACGGGCTGCGGCGCAAAGATGAAGGAGAGCGCTCATGACGTGTTCTGAC	32	229	29	129	67	370	56	343	48	673	42	379	106	140	91	145	60	53	92	19	32	229	29	129	63	507	74	374	51	356	31	231	42	193	56	219	60	507	63	666	61	358	123	713	90	1052	197
15383	GTAGCCTATCCT	TCGGTGAGGGGCACGGGATTTCTACGGAAATCTCGTGCCTCTCGTTTTTCTCACCGATGCAACGTCCGGGAGTGGTGAGGCGTAAGTCCTTAGGGCAAGGGCAATCCCCGTCCGGTCCCACGCGATGCGTCAGCATTGACCCCGCTCTGGTCTTCCCCCCGTCACATGAGGATAGGCTAC	27	38	41	15	53	30	61		55	74	56	79	128	18	109	11	84	13	114	9	27	38	41	15	85	44	74	113	64	8	70	83	55	61	62	36	76	67	50	139	68	53	114		111	153	237
15384	GTATCTGGTACC	ACCATGGCCATGTGTATGCACATGTGTGCCCGGCCGCGGGTTCAAGGAGCGACGGACTAACAGCCAGTTCTGAAGTCTAAGTTCCTAAACCCACGGTCCCCCGGATCGTGGGTTTTTGCTTTTGCAGCGTTGGCCAAAAATTTCTCTAGACGACAGGAGCACCCAATGGGTACCAGATAC	50		63	21	81		83	10	95	125	87	18	215	26	181		148	1	202	12	50		63	21	126		148	27	120	226	77	50	84	39	90	58	100	107	116	249	113		164		182	143	396
15399	GAGCAGTGTCGT	TCCAGTCCATGGCCCCGGCCAAAACGCCCGGGGCTGCTAAAACGGCGTGATTTCGACGCCTCACGCCGCAGGAGTTTCTAGTTATAATCATCAGCTTGAACTTCCGCTCAACGACACACAGCTGACGACCATCTCGACAGCCGCTCCACCCGCAAAGACTGCTCCATGACGACACTGCTC	79	81	110	24	183		138	85	134	95	118	20	324	20	244	20	255	34	275	12	79	81	110	24	221	131	184	90	196	70	160	83	133	167	174	165	202	274	137	406	189	105	321		252	115	568
15401	AAATGCATCCTC	ACTCTGTGTTGGCTGCCAAAGTAAGTCGGATAAAAGACAAAAAGAGGTAAGCAAGGTTCATCGCCGTGCCAGTACTAGGGTCTGTTGATCTTTCGAGAGTGATTTTTAGACAGCATGCCAAGACGTTATAATTTGCTTCGCCAAAAGTAACCATAACCTCAAGCCATGGAGGATGCATTT	31		41	87	49	47	42	84	55	82	34	82	106	27	94	12	98	16	91		31		41	87	76	129	76	133	66	80	63	19	49	91	62	99	80	251	60	338	72		91	131	89	164	200
15404	AGTCAGGACAGT	GCGCCGGTGACATACGCTACATCGCGGGGCACGGCCGCACGGCGTTCCTTTTCTTTGACTGATTGAACATTGTATACTGTCGTTGGCCCGGCGAGACAGGCCGGGCTTTATGTGTTCATGACGGACTCATCCATCCGCTTCGAGACAGATTGCGGGGGGCGAATGATGACTGTCCTGACT	19	154	18	293	40	286	31	192	42	508	30	153	69	61	62	21	51	12	86	10	19	154	18	293	50	310	53	109	55	274	38	533	34	134	52	151	44	335	43	544	37	447	71	478	72	661	131
15405	CTTCTGCTCAAT	TTGTTTTATGCATATAAATTTTGGAAATGAACAAGAAGGAATTTAAAACGATATAAAAGAAGAGATAGAAACACAAATAAAACGCTTACATAAAATGAAGTAAAACGTTCATCAAATTTTTAATGATGAATATGCGGCAATAAAAACATAAAAGGGGATGTTTTTATGATTGAGCAGAAG	10		12	28	27	21	25	7	33	75	32		41	22	34	20	25	19		22	10		12	28	24		27		18	105	24	8	10	75	25	119	27	244	17	396	22		52	28	65		75
15409	CCATACGCACAC	CGGCAGGTTTCCCACCAAGGATTCACTGATCGCGGCGGCCTTTTTCTTTTTATTGTCCAGTGTTCAGCACTGTTGAGAATTCGAAACCCGACTAAGCTTGAAGGGCGAAGACGGGTTGCTCGCAAATCACACCTTCACTCTTACTTTCACACATTACTTTTAATTATGGTGTGCGTATGG	192	107	185	77	353	306	344		322	340	305	104	843	53	658	52	638	12	652	66	192	107	185	77	455	277	542	264	432	248	398	424	316	292	437	348	497	744	444	840	377	184	697		627	444	1501
15413	GCGGTTTAAGCA	GACACCCGTTTCTCTGAAGTAAAATCCCAGACTAAATCATCACATAACCATGACATTTTTCTGATATTCCCCGGTAACGCCAGATGTCGACTCACTTATTTCATCCGCCCGACATGTTGTACATGCAATATGTGCGGATTATTATTCATTTTCACGGAGGTTGCTATGTGCTTAAACCGC	25	144	45	58	68	68	48	66	51	130	48	14	120	26	97	58	90	4	82	14	25	144	45	58	69	42	73	126	55	22	57	208	32	198	49	125	50	380	54	480	70	202	116	134	99	144	217
15415	AGAGAAGAGCGG	GTGGCGTACAACATTCCGGCTCACCCAACCCCGCCGCACTGTACTAGGGTTTACAACGCTGGCTGGCCGAACCGCGCTGGTTTAATTACCAACATTTTGACCAAAAACACTTGACCGGCCGCGCCTTTATTGTAATTTTACTACATATCGACAAGGCATTACGGAATGCCGCTCTTCTCT	59	1806	69	1307	110	2303	100	2073	80	1610	95	623	231	139	157	177	186	40	243	33	59	1806	69	1307	144	1578	151	2717	135	1193	115	1100	100	161	116	197	133	343	126	523	128	3113	210	4376	175	2233	388
15423	ACTATCACCAAG	TTTTTGAGAAAACCGTTTACGGTACCTATTTTAAGACGACCGAATATAAAGGCCGTCTGAAAACAAAACAATAATAGAACGACACACCATATCATTGTAATCCGACCATTTGAAATTCAGACGTCCCAACTCCGACCGACGACATTCAAGAAAGCAAGGTATCCCATGCTTGGTGATAGT	21	67	38	62	58		57	81	50	34	41		87		97	17	85	14	55		21	67	38	62	56	73	70		50	205	61	24	40	128	63	171	53	382	41	510	59	129	115		91		184
15424	TACGGTGCCTGA	GGAAATACATCAGGCCTCAAACGAATACCATTAAACTACTTTCTCTTACAATATCATACCGTCAAATTTCGCCAGTACAGCTTGGGCAGCCGGCCCGATTATTTTCACAGCCAGTGATTACAGCTTTTTTATACACTGGAATCTGCTCAAAAACATTCTTGCTTCATGTCAGGCACCGTA	29		34	34	53		57	11	57	104	44	22	122	7	108	19	85		75	9	29		34	34	68		77		56	16	71	51	47	55	51	81	65	135	53	298	63		110		101	126	230
15427	GTAGTCGTTGCA	AATACTGGGAGAGTAGCGATTGAATCAGCACCGACTTGCCAGTAGGAATAGTCGTTTCGACGATGATTATCTACCTAGCGAGTCTTGGAGCAGTCTCGATCTCCGCTCTCCCCGCCAGAATTTGTCCCCGCCCGCTTGCTCGACGACTCATAAAGGGTCCCAACCATGTGCAACGACTAC	70	76	81		116	38	129	14	91		81	51	231		192	2	169	22	166	14	70	76	81		132		138		120	103	122		93	82	107	89	130	220	135	296	151		245	52	172		423
15436	TACTTGTTCCCT	ACCATAGCCATCAACTTACGCAAAGCCGCGAATCGTTTGCCGTATATGAATGCGGAACAGATGGCGGCTTTTCCTTTACGCCCGGACTCATCGGTGTCCCCGCGTCTTGACACAAGCATGGGGCCGGATCGCCCACACATGCCGTTACCAACAGAAGGAAATGCTATGAGGGAACAAGTA	45	74	59	20	99		88	13	97	35	72	52	212	2	179	8	155	20	197		45	74	59	20	139		100		111	11	81	53	76	68	93	45	112	100	119	199	104	94	187		169	87	391
15437	ACAGCGTAGCGT	GCCCTTGTGATCTGGCTGTGTATAGATGTGTTGGGCAGTAATGCGTTCCTGAGCTGTATGTTCGGGCCTGCCGGAGCGTGATCGGGGTGCCAAGCATTGATCCTTGTGCCGTAATTTTACAACTTTGGGCTTTAATCGTTCGGCTACTGTGATTGCACTGCTGGGATGACGCTACGCTGT	43	192	41	92	78	242	60	46	75	192	65	26	150	44	113	6	116	18	121	68	43	192	41	92	71	410	84	182	69	207	79	361	57	316	69	226	77	453	75	734	84	284	138	288	140	218	263
15442	GACTGTTGTCCA	TCCCGATCGTTCGTTTCAGCGACCGTAAAAAGCATCCGTTGGAACCATTGGCTTTATAAATTCCCCTATTCCGGCAACTTAGCAGATGCCGGTAAATTTTGACAGAAAGAACCGTCCCGGAATCCCTTAATTTTATACTTTTGCACGACTAAAAATGAATCAGGGATGTGGACAACAGTC	29	78	39	25	48	35	69		64	69	59		176		140	4	107		68	19	29	78	39	25	94	76	96		70	25	73	60	59	57	67	50	46	176	65	201	68	103	117		123		316
15443	CAACGTGACGTT	CTTGGAATCCTCACGGTCGGACAACAACAGGGCAAGTCCGTTCGACAGCCACCACACGCTCGCCCCGAGGCAGCCACATAAGGCTCTACCCTTTACCGGCGCACAATTTAGGTTATTCTCTAAACCAACGACGGCAGACCAAAGCACCACGGGAAGGAGCGCTCCATGAACGTCACGTTG	19	85	19		31		38		39		29		68		63		64	2	71	20	19	85	19		45		56		35	58	33	100	20	52	44	26	42	82	45	91	38		69		68		131
15446	ATCAGCCATGAC	AAGGTAAAGTATGATAAAAAACAAATCAAGAATGAGAGGAATTGCTGTTTTTATTGGCAAGACAATTTTATTTTATCTGATTTTAATGTTGCTGGTCTATTTCTTTGGTTATCTAGGACATGGTCAAAGTAACTTTATTTATAATGAATTTTAGGAGATTGACTGATGGTCATGGCTGAT	41	82	49	186	79	397	95	135	88	445	80	307	116	120	125	114	101	89	4	56	41	82	49	186	102	398	69	184	59	235	79	271	49	333	81	354	92	833	67	1159	90	268	174	532	168	752	241
15452	CAATCCGACCGA	GTTTTTCAGTCTCCAAAATATTGGAGAAGAGTAGCTGGCGTTGCCCTAGGAGGCAAGCAAATTGAAAAAAGTCACACCCCCGAATCTCATAAGTTGTGATTGTGGGAACACGTCAGTTCATTCTCCTACGACACTCGTCCCCCGAAAGTAGATTTTAAGAATTCTATGTCGGTCGGATTG	50	155	50	39	72	45	83	4	65	128	55	65	134	18	123	14	104	1	68	18	50	155	50	39	85	91	84	70	64	107	79	28	60	96	78	94	86	278	76	255	100	194	155	49	120	193	257
15454	GTAAGGGTATGG	TGTAATCGGGCACAATGGCAATTGCCTCACCCTGTTAAAGCTATTATGTCCGAGAGCGGACTCAATTATGAGTTAATAAAGTTATCTTCATTTTTTAACAAATTTAAACCTCCAGTAATAGATTAATATGAGGGTGTGGTGTTATCAAACAGGAGGGTTTGTATAATGCCATACCCTTAC	17		26		34		34		31	66	19		65	29	53	26	51	6	19	6	17		26		59	45	47	22	27	32	41		28	70	42	101	40	258	36	186	43		68		50		118
15456	GAATGGACATAC	ACCTCGTGTTTTCAAACTCGAGGTTATTTTTTGTTCTTTAATAACTATGCTTTTGATTTCTTTTAGATTCACAAACTTTTGAAAAATGAAAATAACCAAGTTAGTGTTATAATTAAATTGTTATTCCTGAATATCTTAAGTAATTGCCAAACGGGGGGATGATTTATGGTATGTCCATTC	88	62	100	95	191	151	189	129	193	670	159	296	478	906	364	1053	293	771	14	992	88	62	100	95	214	70	236	141	182	284	201	126	182	503	223	324	207	1674	211	2006	188	157	380	280	352	966	842
15458	CATACTGACGAT	AATCCTGTTATCGCCTTGCTAGGTGCTGGACCGACACTTTGCTGGTTTGTAGTCATCTGCCTCTTCAAAAAATGTTCGTTTGATGACAATAAGGTCGTCACTGTTCCATTGTTTTTCGCCTTATTTTCGGTATAATTGAGTGCGTGTCTATTAGGAGGAAAGCTGATGATCGTCAGTATG	19	1944	28	1635	34	1774	26	2205	30	4210	22	2138	62	2908	60	2867	39	1126	57	1127	19	1944	28	1635	34	1784	34	2977	22	1431	33	2975	22	447	37	460	37	892	24	1118	47	3579	60	3979	52	6348	122
15459	GTAGTTCAGCCT	TGAAATCGGTTTATTCAATAGAAAAAATACATATATCGAATAATTGTATTTTAGATTATTAGTTTTAAATAAATTAATTTTGTTAAACCTATTCACAATTAAAAGTGAGTAGCGTATAATGAATTATGTTATAAAATTGATTAACGATGCCAAGGAGGACCCAGGATGAGGCTGAACTAC	3	904	4	718	3	1062	9	1179	8	1797	1	1236	1	1451		1443		3629		4047	3	904	4	718		411	2	587		521	2	966	1	392	5	352	2	951	1	1016	7	1622	12	2241	9	3033
15466	GATAACGAGTCC	ACAAGAGGCTTCTAATCCTACATCAGTAGAACAAAATTATTGAATTGGAACAGCGCCAAAAAGCACAAAGGATAGCCTGTTAGCAGCACCTGAAGGTCAAATCTCGCCTCGTTTTAATCACACGAATCAAGCACGGGAGTGCCACCGATGGCGCTGTAAGATGAAATGGGACTCGTTATC	9		12	12	22	108	22		21	15	11		56	9	40		34		36		9		12	12	27		26		16		21	41	19	58	15	26	25	79	24	111	21		44		32		96
15476	TGTATGGGTCGT	TGAGGCCCCGACCAACGGCATGGTGGAGAGATAGTAAACGGGAAGTTCCGTCAGACGGAGCTTCCCGTTTTTTTGTTCCTTAGGCAGGTCATCGATTGCCGGATGGCTTTTTCATGGTAAACATGATACGTTTCCTTCTCACTCAACTTGAGGCTGGTGCCCATCATGACGACCCATACA	46	1221	60	674	101	1626	107	1611	79	712	92	347	188	43	189	27	139	13	222		46	1221	60	674	126	613	120	1628	70	1176	72	1349	72	385	89	436	92	603	102	962	106	1895	208	3237	171	1059	377
15477	TCCGTGGTGTAG	GCTAGCCCCTACTCGTCCGTGGGGCTCAGACCCGTGACCCACTCCTCACCCGAGACTAGCCGTTGGGGCCTCCAACAACCTATTAGCAGTGACTGTCCTCGTGGATATTCGGCGTTCACAGTATAAGGGACCTAAGCGGCTCCTGAATGTTTGAGGGCTCCCGCTATGCTACACCACGGA	132	134	124	38	241	62	189	88	185	130	219	51	561	14	450	18	378	17	501	55	132	134	124	38	344	189	336	106	278	24	252	51	219	170	304	142	349	262	271	502	256	172	430	150	404	181	1011
15480	TCCTAAACGTCT	ATTGCAACCGATTGACGGCGGTCCGTGGTACACCATTGGGCCGCCGTTTTTCGGGTATTGGTCAGGTTAAGCATGCTTAGAATGTGATGACCTTAGACCACGTGAAAAGAACCCGCAAGTCAGTTGGATTTGGAATTGGCTTGTGCATTGAAGGAGCAGAGAGTCATGAGACGTTTAGGA	32	156	56	47	83	138	71	103	86	146	63		192	5	141	30	127	37	161	27	32	156	56	47	118	182	116	48	109		90	95	58	60	92	97	65	78	81	136	88	203	154	241	149		333
15482	ACTGAAGAGACA	CTTAACCGCTTATATGGATAGCCATAAGAAAGGAGTGCAGCGAACACCCCTTTCTAAATCTGCTACCATTCCGGTAAAACCGGCCGAACAATTAATTATTCATGATTCATTGCGCTTGCCCTGAGGTCTTAAATCAACAGCAATCGCATAAACACAGACAATCAAATGTGTCTCTTCAGT	30	86	35		57	45	50	20	38	85	47	20	93		93	7	69	3	59	28	30	86	35		79		84		50	32	49	83	35	57	63	101	52	210	67	231	65		107	65	85	105	186
15487	TCCAATCAACGG	GACCGTCAGGCCGCAGGCGCGGGTCCCGTCGTGAGATCGGGCCCCGGGATCTTGAGGTGTCGCATTGGCGACATGTCGCATTTTTGGCAGGCCGAAACCCGTGACGTGAGAGAGTCCCGTCGCCCACTCTCGTGATCAGCAGTACCGAATCACGGAAGGCCCCTCATGCCGTTGATTGGA	148	74	151	11	291	55	241		215	54	216		638	34	424	26	470	12	594	35	148	74	151	11	349	288	377	36	302	9	286		235	179	301	156	333	280	314	369	299	85	532		431		1062
15493	GTTGTTTAGCCA	GCAAGGTGCTCGCGGAGCGTGGAATGAAGCATACTCCCCGTACGTTGCAATGACGCGCGACAGCGGGCAACACCGCAGATGGGGGTTTTTCAGCAGCCTGCTAAGCGACACATCCTGTCGCCGCCCTATGCCATTATGCCCCCACAAACACTTCAGGAGGGCGACATGTGGCTAAACAAC	29	76	52		80		68	43	70		77	28	125		130	5	103	5	118	27	29	76	52		84	82	107		76	50	92	36	51	170	88	145	80	276	76	453	81		148		147		255
15494	CCATACGCTGAT	TATCATTTTTATCCTTCGTAATGGAGGATTTTATCGTTTCTTTTCACCTTTCCTCCTGTTTATTCTTATTACCCGGCGTTTATGTCTCTGGCTGCCAATTGCTTAAGCAAGATCGGACGGTTAATGTGTTTTACACATTTTTTCCGTCAAACAGTGAGGCAGGCCATGATCAGCGTATGG	31		44	26	64	83	56	48	60		44	69	112		99	19	73	15	58	7	31		44	26	66		65	143	55	67	55	237	34	130	49	119	53	267	71	352	75		120	131	104		211
15495	GCAAGCAATTCG	GTTTCCAAATTAAGGTGCTGGGGACACCTATTTTACATAATTTTCAAAAAGGGATATAAGAGAAAAAATAGAAGTTGTCTTTGAAGTATAAGCAAAAATTATGCGATCAATTCACTTATTAACCTGACAAGAAAGGAGGAGTAAATTATCAAGGCCAGGATAGCTATGCGAATTGCTTGC	20	82	16	15	41	45	41	20	24	45	26		61	3	47		44	29	19	18	20	82	16	15	45	50	42		32	145	39	36	22	96	34	71	29	493	35	597	36	97	82	65	50		108
15497	TCGGACTGGTAA	ATTCTGAATGTGTGGACTCTCTATTTTAGGATTAATTAAAAAAATAGAGAAATTGCTGTAAGTTGTGGGATTCAGCCGATTTATTATCAATTTAATCCTTCGTAATGGAGGATTTTATCGTTTCTTTTCACCTTTCCTCCTGTTTATTCTTATTACCCTGCGTTTATGTTACCAGTCCGA	27	89	58	120	90	95	101	45	75	126	67	49	170	29	156	3	111	7	13		27	89	58	120	111	165	94	151	72	97	86	292	61	129	96	203	85	342	86	484	85	209	191	140	142	175	326
15498	AAGTGTCGACAA	GTGTTTTTCATCAAAACCTTACCTCTTATATGGAATATTATTTGCCATAGCGCACAGAGTGAGTAGACTGCGCGAAAAAAAAGTGAACACCTGTACGCTGAATGTTGTCGTACAAATCTTGCAACACACTTTAATGGATATTTCACCAGCGAGCGGTAATTCTTTATGTTGTCGACACTT	117	282	154	209	263	368	243	96	214	404	208	91	483	106	418	12	359	29	223	42	117	282	154	209	286	168	314	258	242	602	279	444	209	525	272	655	280	1294	263	1744	271	491	506	464	422	495	901
15502	CGACGAGATGAC	AGTTTTTATTCTTGATCGATATTTTCTCCTTCTAGCGCTCGTTTGTAACTAGTACCTTATGTAGTAAGTCCTAAAAAACTAGGCAGGCGAACCGCAAAAATTGATCAACCTAAATTTGGCAGTCAAGGTACAATTACCCGTTTTATTTGGGATGGCAATGTACCCATGGTCATCTCGTCG	51	78	58	151	100	324	102	331	96	189	61	147	173	51	158	12	126	47	69	23	51	78	58	151	106	147	94	315	64	39	104	512	67	188	102	157	123	236	120	385	109	229	202	655	157	336	331
15510	CGAACACGGTAA	CCTGGTGTGATTCAGACGGAGTATTTCTCCATTTCTTCTCTTCTTGCCTCCTGATTATTCTAACCTTCCCCATCTTTACGTCATTCCACCCAATTGCCAGGCGTGATAGCGAGCGGTTAAGGTGTCCGTCAAACCGTAATGACAGGTATAAAGTGGAGGCAAGCCATGTTACCGTGTTCG	26	116	38		65		52	14	65	58	51	59	128		120		100	9	115	15	26	116	38		77		87	36	71	120	63	110	40	173	76	103	59	289	52	430	64		117		116	117	248
15512	CAAGGTCAACAA	TATGCCATGTTGGCGGTTCCCAGAGAAAAATTAATGGCTTTACACGATCAACCAATCTTGCTAGCAAGTTAGGCAGTACTCAATTGGAGGTTAGGTTTAGTTATTGGCTGGTATCTCCGGTAAAATGGGCGGGGATTTAAGCGCACTTTGTAGGGAGTTTGGCCAATGTTGTTGACCTTG	85	304	89	25	144	140	102	62	143	285	105	54	269	42	260	32	218	48	238	96	85	304	89	25	161	87	164	175	162	347	169	413	107	182	170	234	131	623	145	833	174	329	246	202	248	339	529
15520	TGACCTGGGATG	AGACCTTAGCCTAACACCTATGCACTTTTCATTTTTTCATAGCTAAAATCCGGTATGTTTTGACAATATTGAGGATGTCCAATGTCTTTAAGTCGTATTCGCCTAGCTTCTCTTCATGACAAGGTCATCAGTGCTGAACAAGCTGCGCAATTCATCGAAAATGGAATGCATCCCAGGTCA	20	92	18	37	43	6	32	60	37	206	27		74	12	64		66	10	68	24	20	92	18	37	40	125	51	23	39	228	43	162	48	151	39	99	47	215	47	237	38	129	75	66	64		138
15523	ATCAACGCAGCC	GCAAGAGTCGGGATACCCCCCTCTGCGGAAAGCAGCGAACCGAAATTCAAGAGTGAATAAACCGAATGTTTAACTAAAAGATAGGAGACTAAGATTATGATGCCTGTTAGAAGAACTCAAAGTTGGTTACCAAGTATTTTTAACGATTTCTTTGATAACGATTGGATGGGCTGCGTTGAT	12	264	13	16	17	22	11		17	23	13		51	2	37		44	2	19		12	264	13	16	24		26		18	234	27	105	14	77	17	58	26	222	23	254	25	280	28		30		88
15525	AGGCAGTTTCAG	AGAATTGGAAAGAGCAATTATTCTGAGAATGGCAGATGATTTTTCAAGCAAGGGCGGACACATAGGTTCGCCCCTACAAATCAACCCAAAATGGCAATGTAGGGGCAGACCTGCGCGTCTGCCCTCGATTTGGTATTGAAAAAAAGCGAAAACACTAACGATAAAATGCTGAAACTGCCT	49		62	58	81	139	79	20	93	72	63		174	15	142	20	124	37	72	19	49		62	58	99	221	89	87	93	80	101	306	55	88	78	98	93	182	84	303	111		160	159	156		316
15527	GAGGACATGCTG	GCTTTCTGCGCGGAAAGCTTGACACCCTTGGGGCCGAAAGCTATCAGCAGGAACAAGTGCTGAACGTGCCCCTGACATGCGAAGCGACATTACTCCTGACATGTCAGGGTGATATCATGAAAAGGGGGCGCATAGGCGCTCACAACAAAACGCCCGGAGGAAGACATGCAGCATGTCCTC	15	225	20	316	18	730	22	445	17	503	13	250	37	3	25	60	34	10	29	36	15	225	20	316	33	343	23	506	22	376	24	720	16	580	18	503	18	818	26	1413	35	541	40	1175	30	753	62
15529	GGCAAGCAACAG	GCGGGGACGGGCGACCCTTGTGTGGCGGTGCGAAGACAGGCTATCGTGCATCAGCCTCCCGAGGACCCGTTGCGACCAGCAGCGTTGCGTGGCTGAAGCCAGCCCCGACCGGACAAGCCCGGCAGCTGACTTCATCGCGGCACGACCGGAGGATGTCCGGCACTCATGCTGTTGCTTGCC	64		106	30	140	3	127	48	126	78	128	4	358	15	272	4	254		291		64		106	30	193		206	55	179	114	162	152	142	60	207	120	200	236	163	233	170		267	51	254	82	630
15531	CCTTGATGAGCC	GCGAACGCGCTATGGGCGTAAACCAGAACATAAGCGGTCTCAGACGTATGGCCGGTCTTTGGCCATTGCGCCCAAGGTCCTTACACGCAGATCCTTGCGCCGGGGAGCGTGTTATGGAGAATAAGTAATACATAACCAAGCTTAAGTAAGGGAGCGGTAAACGGTATGGGCTCATCAAGG	47		72		99	46	103	67	118	42	114	65	231	44	217	29	199	4	265	45	47		72		169		150	122	138	45	136	54	94	128	118	102	112	207	146	300	119		202	113	232	107	448
15532	CTTACTTTCGAC	TGTTTTTATTATCTGAGTGCCAACATATTGTGACTTTCCAAATAAATCGTACCTTTGCAATCCGTTCGAGTGAATGGGCTTATCTGAGTAGATAAGTATTTGTAAACCAAAACGATGGCAATCTTGGCTCGGATTGACATTGTAATTAAAGAGCCCTGACACATTATGGTCGAAAGTAAG	8		10	15	32	66	22		31		28		44	4	47	11	33	6	10	20	8		10	15	28	250	26		17		23		19	85	20	63	20	111	15	204	18		54		59		91
15535	TATCAGCCTCTT	ACTTTTGACCTCCGGACGGGGGATTCTTGGGGGGTCTCCCACCCACAGGGAGTGCCCGGCCGTACATGTTCCACGCCTCGGGCAACTCCAGCGGCGCCAATCTATTCGGGCGCCCCGGAGTGTGCATCGGGTGCCGCGGGGGGGCACAAGGAAGGCCACAACGCAATGAAGAGGCTGATA	53	49	72	41	108		99	13	98	32	98		206		176	7	155	11	175	1	53	49	72	41	163	35	147	1	98	117	111	104	84	120	123	136	123	186	101	259	125	90	207		196		382
15536	GCACCGGTCAAT	GCGATGGGCTGCGCAGCAGCCCCAACCACCCCAAGCAGAAGCAATTCTCTGATCACCAGCACAGCTCAAAAACAGACACACTCTCCAACACAAACGCTTTGACTCGCCAACCAATCCACACTACGATTTATCGCAAATTTTAGATATTTCTGCCGAGGCAAGCCGATGATTGACCGGTGC	15	520	20	283	44	318	46	114	41	56	39	11	82		64	3	55	2	33	49	15	520	20	283	54	164	55	73	38	162	38	120	27	88	39	95	35	270	33	409	35	803	90	432	80	67	146
15538	TAGCCTGACAGA	ACATGTCCTCCGTGATTACTGCTCCCTCAAGACGAGCAGCGATCGCGGAGGACAACCCTTTGTGGTGGAGATCGCACGTCGGGTCTTTAGCGACCTGATCGACTTCAGCCAAGCCCAAGCAGGTGAAATGCCACAATTGAACGGTTGTTGCGCTGTCGCGCCGCTATGTCTGTCAGGCTA	37		51	67	90		65	21	67		58	25	147		126	2	117		150	15	37		51	67	97	1	106		100	175	71		74	11	101	48	84	66	76	93	88		155		125		273
15541	AGCGAGCGTTGA	GCGACCCCACGTTACAACAAAGTTTTTTTCCCAAAAACTTTGATAGTGCCAGCATTGGCTATTCGAAGGGGTAGGTTTGCTGGACTGATGGTCGTGTGAGCCTCAACTGTTTTTGAACGTTTGGGTGTTCACCAACGTGTAACTTATTAATTGGGTAAGCTTTTAATGTCAACGCTCGCT	46	46	58	23	90	83	87	45	99	131	86	54	236	31	188	20	140	12	154	20	46	46	58	23	127	68	127	40	101	394	106	150	78	149	105	136	112	303	100	468	104	69	177	128	185	185	424
15544	GCATGGTGAAAG	CATCCTTTCTGCTGTAGTGAAATTGTACACCTCCCATTGGTCCATTACCGCCCCAGCTTTTCCTTTTGAATTTCAACTAATCGATCCTTAAGGGTTTATAGATTAAATCTCCTGTGAGGCATGGTCTGTGCTCTGCCTTCTTGCACTTTTTTAAGCGGAGGCTATATGCTTTCACCATGC	46	309	57		121		104	24	113	106	97	38	252	3	224	19	210	24	202	14	46	309	57		157	67	154	56	156	72	133	93	95	104	140	110	138	313	128	359	103		225		210	144	476
15549	GGTCATCAACGA	GAAGGCCATCAAGCATTTGACTGGGATGACTGATCAAGGCGATACGCCAAGGCTGGATTTTTGTCGGGCCGACTGCGGAACGGATGGTCTGTAGCGAGGTTATTCTCTGACAGAAACAAGCAGGGTCGGTCATCTGGGCTCGAGCTGCTCACCAAGGAGATCAACATGTCGTTGATGACC	6		16	13	25	58	21		31	99	12	26	42	13	45	11	26	11	41	1	6		16	13	20		40	35	27		23	51	25	69	18	43	29	81	21	169	22		46		43	125	87
15553	CATAAACGGGCT	AACATAGCCAATACGAATGCCGGATAGGGTGTATGCCCTACCCGGCATTTTGCTGTTTTGAGCACCCTGTTTTGCCATGTTCTTATTCCGGTCGTGTGCCGTTCTGCCACTGTACATATCCGATGGGTAGAGTGACTTCGAAACGAGGCAAGAGAGGACATGCATATGAGCCCGTTTATG	43		44	45	71	34	76		61	54	41		137	14	109	10	123		96		43		44	45	110	51	101	38	78	56	60	30	55	24	85	21	72	41	77	52	87		147		102		246
15563	CCTAGACGTATC	CCGTCCCGCGCCGGTCGGCTGGCGGGCATCACGTGCGTAGCGTTGGCAAGGCCTTTGCTATCGTGGTGATGATGGCAGATGGTCTGTCATGGGCAACACTACGAGGCAGGGCACCCGTTCCGCGCAACGGGGCGCCGCAATCGGTCAATGTCACGGAGGCACAGCATGGATACGTCTAGG	8	107	16		23		19		14		19	24	48		27	6	25		46		8	107	16		29		24		21		22	68	23	32	15	18	27	65	28	73	24		42		33		75
15565	TATAGAGTGGAG	CGACAAACCCTCCGTGATGACCGTACCGCCGGGCCGACGGCCATATCTTGTTGTCCTCCATTCTTCCATGACAGAATACCCCACCAGCAGCCATTGCATCCTTAACCGGGAAGGTTAGAATTATCTTGGGACCGGCCAGAACCGACATGACAATCAGGGGGGGCGATGCTCCACTCTATA	60	919	77	388	94	666	84	731	101	838	75	335	210	209	165	127	177	45	190	28	60	919	77	388	138	267	134	765	120	452	123	640	93	198	105	234	113	445	104	597	137	1307	178	1397	176	1173	375
15568	AAGGTACGCTAT	ATCCGAGTTGGACCGGTGACGCTGGTTACACTGGCGACGGTGCGTGTTATTCAGCATTGCCGCCGTGACACACCGACATCAGCCGGTCGTTCCATACCGTCAAACGACGCGGCACAGCGAAGCATGGGAAACGCGTAAGTATTGGGAATGAGATGAATTAAACGTATGATAGCGTACCTT	107	248	103		172	154	194	44	169	206	167	34	405	28	290	29	324	18	390	23	107	248	103		260	70	266	56	219	115	181	166	175	188	218	182	262	517	212	721	210		366	198	336	240	695
15570	CTGAAGTTGCAC	CCGGGCTGACTCGCGCTTCTACCATAACGCGCTCACCAGCCCAGAAGCCTGCGTGTAAGGACCTCGGTCGCAATGGTCAAAGAGCGACCATCACGCCCAAGGCCGCTTACACTCCGCTTTCTACCCGGGCTGGCTCGCGCTCACTTAACAAAGGAGCTTTTCATTATGGTGCAACTTCAG	139		198	73	303	70	280	21	271	49	258		617	25	548	31	493	40	641	11	139		198	73	421	151	439	252	367	154	314	203	234	220	355	177	334	457	327	664	337		583	91	529		1165
15572	CCACCTACGTGT	CCGCAAGTGACGCGCAAGTGCTCCTGCGGATTGAGTCGAGGCGAAGCCGCTCTGCATCCCTACGTAGTCCTCCTTAAGCAGGCCCACTTAAGAGAGTGACCGGAATATCGCCGCCGCCGCGGCGCGCCCACTCTCGCCCCATCGAGACGGATGAGGAGCGCAGCGATGACACGTAGGTGG	35		33		58		52		42		37		86	16	83		54	4	100	22	35		33		73		81		79	23	48		34	38	50	51	57	51	48	80	68		110		79		169
15573	GGTATCTGAAAG	GATTGCATCATTTTTAATCTGCCAATAGCGTATGTTAAGAGCACAGAAAGAGATAGCTGAGAGAACCGGTTCAGCAATTATTCCAGTGACGGCGGCAGCATGAAGACCGGTATTCGTACGCGTCTCTACGGCGGATTTTCTGCGCTTGTCGTATTATCCTGCGGCATGCTTTCAGATACC	90	359	112	96	170	498	158	209	144	330	123	71	377	52	276	87	270	71	291	112	90	359	112	96	201	430	226	433	137	499	178	639	123	646	175	632	206	1352	177	1867	202	455	328	707	267	401	653
15575	ATAGAGGTGACT	GAAGCAGGGCGCGGCATCGATGTTGGCATCGAGTGCAGCCTGCACAGCCTACACCGTGGAGCCTGATGGTGTACCCGTTGTGATCCCCTTCGAGCTCGTGGACAGTGCCCAAGTCAGGACGTATCCAACAATGCAACGTTATAGCGTGAAAAACGGAGACTTTACATGAGTCACCTCTAT	47		57		81		83		78		96		237	12	216	16	165	4	218		47		57		120	116	135		115	47	116	106	88	98	112	60	127	158	107	147	104		164		174		453
15576	GTAGTATCGGAG	TTTTAATTTGGAATGTTTCTGCTGGCCAAGTTTTTGCAGCGAAGTTTGTGAAGCGCGACACGCGACAAATGGCAGCTGCGACTGCCCAGGTGGATTGCTACCCAGTGGCTGCTGCCATTGGCCTTGATGCAGTTCTGAACGTACGCCCTGCGCGGGAACCACGCGATGCTCCGATACTAC	72	244	98	41	146	96	167	67	133	59	124	69	269	21	253	43	194	9	148	42	72	244	98	41	159	98	163	56	112	167	132		130	221	140	200	178	386	137	524	170	285	313	163	257	128	522
15582	CATGGATAGGCA	GATAGCTCCAGACTTCCGTATGCCTGCATTCGCAGGCGCTCTGGAGAGTATCACCACAGCCGAGACGAGATCTGTTGCACGCCATCTGATCCACGTTCTTTGCTGGATCAGAGGAATATGTCCAAATCTTTCGTCGAAGAATCCCCCACAGTCAGCACGCAGCAGATGTGCCTATCCATG	87		90	26	164	138	120	51	139	34	131	28	331	9	277		285	21	288	31	87		90	26	215	70	197	21	174		160		115	150	175	87	165	214	158	341	177		284	189	270	62	608
15583	GTCTCCACTGTT	AACAAATGGTGTCTCTCAACCAACCTCATACGGAACACCATTTGTTTTTATTGTCTTATTATACTTCCCCTAAAAAAAAGACGTTTTTTTTACAACTCAAATGGATAAAGAAGCATATACTGCTTATTTGTTTCTTAAAATCGATCTCTATTATTGGAGGCAACTATGAACAGTGGAGAC	28	47	31	47	62	136	58	37	57	76	53	61	111	27	92	24	92	8	45	24	28	47	31	47	74	44	69	46	81	83	52	55	47	107	60	115	74	478	72	523	59	94	120	173	110	137	203
15589	ACGCTTGATAGA	TTCTGTATGAATTTTCAGGGCATAGGGGTGGGAGCGATGCCTATCTATGGAAGAAGGTTTTTCCTGATCAGAAAAATAATTTTTATATTGGCGCTCCTGAATCAGATTCGGCTTTTTTTGTAGTGGTTTTTGTCATGAATCCGTGAGTAACTCAAACAGCAGCAGATGTCTATCAAGCGT	17		34	40	51	76	35	66	51		49		89		79	12	49	7	27		17		34	40	47	1	58		37	130	42		35	37	62	73	33	116	39	130	51		86	142	100		168
15590	TCCGTCGAATGC	TTTTTATATCCCTTTCCGAAATTGAATTAATCCACTTTTATAAAAAAATATTGAAAATTCCGTTACCTCGGTCATAGCTCTGGTGTATTTAAATAGAATGAAGTTTTAAAACCGAATATTCATACACTAAAAAAATATACTTCTCACACTAATAAGAGACCGACGATGGCATTCGACGGA	12		12	53	28	7	19	21	24		13	8	23	10	26	11	14	9			12		12	53	15	19	5		11		15		7	39	13	52	12	155	9	302	24		47	28	37		49
15595	GCTACAGGTTAT	CGGATGAAAAGAACGATTACTTTTCATCCGGTAATTTTTTATACCCCTATCGCAAACAGAAGCAGGCATTAACTCAAATTTCAATCGTACTTTCGGAACTATTTTTTCAAAAACCAAAAAAAGATTACTATTTTTGGAAAAATGTGTTAACCAAATTTCCAGCTTATGATAACCTGTAGC	37	145	50		77	229	78	43	79	72	72	19	137	13	116		107	26	16	66	37	145	50		78	135	84	107	81	111	70	211	40	116	67	132	70	228	57	371	87		155	272	151	91	253
15600	GACAAATGCGTG	TACTGGAAAAACCGTCCTGAAAAACCAGACGGCAGACGGGCTGTATTACGCAGTCAGGTACTTGAGCTACATGGCATCAGCCACGGTTCGGCCGGAGCAAGAAGCATCGCCACAATGGCAACCCGGAGAGGCTACCAGATGGGACGCTGGCTTGCTGGCAGGCTCATGCACGCATTTGTC	29		39		43		38		38	38	47		104	13	91	15	72	6	91	13	29		39		65		69		57	78	57		45	28	53	67	49	120	62	139	68		81		85		195
15603	AGGCAATTCTAC	AATCGCATCAACAAAGAGATTCGCGCCACAGAAGTTCGCTTAACAGGCGTCGATGGTGAACAGATTGGTATTGTCAGTCTGAATGAAGCTCTTGAAAAAGCCGAGGAAGCTGGTGTTGATTTAGTAGAAATCAGTCCGAATGCCGAGCCGCCAGTTTGTCGTATAATGGTAGAATTGCCT	29		44	16	68	44	53		60	115	41	37	142		83	10	85	9	127	26	29		44	16	83	163	75	71	62	43	70	29	56	92	55	123	69	251	45	293	73		121		101	152	225
15609	TCCGTATGCCCT	GATAGCAAGAGCGGATGGGCAACCATCCGCTTTTTTTTTGAAACCGGACAGATTTGTACCGAAACCGGACAATAGATGGTTTTTAAGATATTGATATTCAGTTGTATTTTGAGTGGCATTCTTTTGGGGCCTTTCCCGGTAGATGTCATATAAAAGCGAGCAAACATGAGGGCATACGGA	5		7	82	11		17		13	132	7		25	14	27	4	25	4	15		5		7	82	26		21		22		17		16	44	12	59	10	88	19	151	12		28		20		52
15611	CGTGAGCATGGA	TTGAGATTTTTATTAACATATTTGTAACCTTTCACCCTTTCTGTTTGCGTTCTGCAAAAGCGGCGAAGGTGGAAGCGCGCAAATTAATTTGTATTGGGGCATGCGTGTGACCCTTTCTGACGGGGTTCACTCTCGGAGTCTTCATGCGATGAGCAAGGAGTCAAGATGTCCATGCTCACG	38	139	48	3	87	96	94	21	74	98	63		147	24	140	59	101	16	64	35	38	139	48	3	91	245	74	210	65	114	56		61	167	66	136	106	354	113	575	86	142	181	117	137		287
15612	ACGCGAGAAGTC	TTTCATGGCCAAGACTTCTAAAAGTTCGACCTCGCAGGATCGCTTCTAAGGGCCTTTAGCGGACCAACCTAGGCCGATACCCATGTGGAAATCTCGACGTCTTAAATGGACGATTGGAGCTAAAACCACGAACAGCTGGGATTTTCCACGATAGGATTGGGTCTCATGGACTTCTCGCGT	24		18		27	55	23		23	65	20	25	72	17	46		41	11	32		24		18		28	74	30	37	38	70	25		15	54	25	37	26	71	27	130	42		50		43	90	118
15616	GTGATCTATTGC	ACTCCCAACCTCTAGGCTTCGATTCTGCCCGAAGAATATCCCGATCCCCGCCAACCGATCCCCAATCCCCAACAATCAATCATCTTTGACATAAGCAATTCTTGGTGCTACCATAGGCGCTGCGGGGAATTTTGGAAACGCATATCCCGACGTTGGAGGGTGCTCATGGCAATAGATCAC	145	2268	173	1331	301	3491	248	3044	261	12451	242	5647	737	18077	589	19640	527	7831	605	9029	145	2268	173	1331	380	1190	396	2300	307	1440	357	2230	290	1483	334	1365	354	2609	327	3740	318	3599	549	6535	503	18098	1326
15617	GGAAAGGAGACC	TCCCACGAAAGTGGGAATCCGGGAACTTAACGTTACAGTGATTTATCGGAAACGGCTGAAACCGAATGAATTGGATTCCCGCCTGCGCGGGAATGACGAATCCATCCGTACGGAAACCTGCACCACGTCATTCCCACTAACCTACATTCCGTCATTCCCACGAAAATGGGTCTCCTTTCC	26		49	52	66	37	36	25	47		42		147		94		89	8	112		26		49	52	63		82		70	58	51	33	53	15	52	39	48	95	46	128	75		102	62	89		241
15619	TGGGAAGGTGAT	AACGGGCCCCCTGCGCGACATGGCCCCTGTGGGGCCACAGAACGGTGCGCGCATCGGGAGGGGAAGGCGCGGAGGACGGAGCGTTGAGCGCTCGCTCATGACCCTCTTGCACAGGCGCGCCCGATCCGGGAGGCTCCTCTGCGACAGATCCCTGAACGACTGAAGATGATCACCTTCCCA	14	62	15	95	20	248	25	13	14	65	23	44	44	14	33	16	36	28	60	14	14	62	15	95	41	117	36		31		27	131	20	218	18	213	28	438	25	567	29	157	45	261	37	109	77
15621	TGCCTGACTAAT	AGCGAAGCGGCCCTGGCCAGGCGTCCCGTCGCAGGCAGTACATCAGGTACGACAGGACGGAACAACAACGCAAGGGGGGGCGTGTTGGTGGCTCTAAACCGCCAAGCCCGTACGGGCAACAGTTCCTTACGCCCCGCCGGGCGGCGGGCGGGCTATTCTCCGGGCATGATTAGTCAGGCA	77	201	109	30	175	72	151	35	154	132	134	67	357	12	316	11	232	1	302	9	77	201	109	30	256	58	231	178	213	286	184	209	147	103	178	114	166	311	170	303	186	231	326	107	288	199	673
15622	GATTGGTGTTCC	TCGAGCCCCTGCGTGGCAAGGCGATGCAGCCGTGGCATTGTCGCCGCCATTACAAAAGTTTAAGGTGATTTCGCAGCGCATTGGGTGTCTTGTGGGGGAAAGCTGCTCCCAAGGCTTGCCGCACATGTTCGGGAAACATGTACTCTCATTACGCGGAATCGTCAGATGGGAACACCAATC	161	318	218	87	369	230	329	34	316	174	256	76	777	32	564	19	544	41	697	46	161	318	218	87	438	226	404	222	369	348	369	362	275	458	426	292	444	775	378	932	379	405	698	264	572	250	1341
15623	GTATGGACGGAC	TAGTCATTGTATTGAAAAAAATCGACGGTCTTGTCGAAAAGTAAAAGTTAAAAAAAGAAAGAATTTATACATATATCTTGTGTCTTATTTTGAAACGTAATACAATATATAGAGAAATCAAGAAACAACATACAGAGAGTATAGATTGAAAAGGGAGGGTCGGAAATGGTCCGTCCATAC	16		23		25		17		21	30	15	17	40	4	41		26	29			16		23		26	35	30	14	21	46	13		24	97	30	72	33	367	26	573	39		42		36	47	81
15633	TCTACGGGTAAG	GGGCCGTTTCCGAAGCGGACCTTGGCTAGATTTGGGGGCTGCGGCGCGTCGGGATTCGATGGCGAATCTCGCGCGCCCACCCCGAATCGGCCCCACTGTGGGGCCTTTGCCTGATCCCTCCGGAGCGCTTTCGTGTCCGCGTCACCCTCTGCGTCTTCTGCTGGTATGCTTACCCGTAGA	31		27		41		30		47		24		125	6	67		88	2	152		31		27		54		48	30	42		59	53	35	14	48	51	50	63	53	124	58		71		71		192
15640	AAGGTACTCTTG	TAGATCGGCTGCGTCTAAATCACCGCCAAACAGCAGACAGATCGAGCAAGCGAGCCGATCCATCTCATCCGCACAGGTGCTGACTCAAAGGAGGCCGAGCGGTCGCTGGCGCAACTGCCAACCGTGCCCTCACACATGCACTGAACACGCCATCGGCACAATCGAATGCAAGAGTACCTT	17		31	11	35	41	35		30		23		56	1	44		49		58		17		31	11	37		51		36		38	31	26	15	30	35	41	40	31	89	48		70		53		100
15641	TATGGCGACCCT	AAAAAAATGTAATATTGTGGTAAGCTTTATTCTGATGTTTAGAGCGCTCACAAATTTTAAATTTTTCGATCTGGAAATGAGATGACTACACAGAAAATTAATGCACGTACTTTAATTACAGATCTGTTACTGGCTTCAGAAGGTAAAATAATTTCAATTAAAGAAATGAGGGTCGCCATA	20	141	29	70	36	379	54	283	48	312	31	267	102	93	76	136	60	12	8	80	20	141	29	70	58	145	57	480	45	277	54	150	33	451	53	587	51	2000	37	2960	49	211	90	662	79	579	178
15642	CTCTCTGGGAGT	AACCAATGACTTTCTTGTTACCGACAAATACTGTCTTCCACGTGAATATCATTTTCAAGCAAATAAGAATTAATGATCTCTCAGAACGCGTTATAAGACTTCCCGTATCGAAGAGCAAAGGTTTGCATAATGTCTCTACCCAATAATACTAATAATAAAACTCAAATGACTCCCAGAGAG	151	202	161	27	336	85	272	23	279	81	226	25	674	28	592	9	519	20	239	68	151	202	161	27	435	202	404	203	322	137	302	84	251	368	340	364	361	806	329	1147	312	229	608	108	505	106	1266
15649	ACCATGATGGCA	AACCCTCTCCCCGTAAACGGGGCGAGGGGACGTGCCATACGAGAGGCTGGTGGGGAACCGAGAGGTTGCCGCATATCCCCTTCGCCCCGTTTACGGGGAGAAGGTGGCGGCAGCCGGATGAGGGGCGGGTCGCCGCTTGCTTTTGTCGCAAATGAGGCTCCTGATATGTGCCATCATGGT	143	190	157	124	261	140	259	7	239	106	172	51	384	51	376	54	262	50	174	108	143	190	157	124	243	129	253	16	181	445	225	444	190	599	267	509	306	1083	302	1875	300	314	520	147	411	157	760
15653	AAAGGTCATACC	TTAAATAGCCAGAGATTGCCTCCTTCCTTGGTATTATTCTTCTGTGTGGCCGCCAAAGCCTTGCCTTAGCACTGGTATCACACCTGCTAACTCCTTATAATTGCCGCTCGAAGCACTTCGTGTGCTTTGTCTCCCTTCACACTTCGTAATCAGGTCTTTAATTTTATGGGTATGACCTTT	18		24	264	50	358	47	178	28	321	32	119	77	18	67		55	4	64		18		24	264	37	32	51	35	38	39	33	129	29	45	32	38	38	161	42	115	42		97	536	60	440	144
15655	CAGAACAGAGAT	TAATCTGTCGGTTGGTCTTTCTGAGGTTTCGAACTTATGAGCGGCATAGCAGATTCGTTTAACCCAGACTTTTGTTTAAGGGCGGTTATATCGATCCTCTCCCTCGCTGAGCTTTGCTTACAGGGTTAGGATAGTTTCGCACTACGCATTGTCAAATGGCAATTTATGATCTCTGTTCTG	15		17		22	23	27	1	24		26		49		46		33		48		15		17		41		37		18		23		16	58	22	37	30	100	21	81	32		49	24	50		95
15666	TCGACTAAGAGC	ATGGGGCGGGACCGAAGGGCCCTGGGGGAAACCCCTGGGCCTCCCGCGTTTGGAAAGGAGGGCCCGAATCGTCCGTGCGAGACGGTTTTGAGGAGGCCGGCGCCCGCTGAGGGGTCGGCCTCGTTCAGTTGGGTCCTCGGAAGACTGATCAAGGAGGAATCGTCAATGGCTCTTAGTCGA	7	78	10	23	32		14		18	58	20		40		34	4	36		49		7	78	10	23	32		41		14	75	27		11	5	22	12	20	7	17	34	17	101	46		38		74
15667	GTCCGTAATCTT	TTCACCGTTTGACCTCTTTACCTATTGTCTTTGTGCTTCGATGGTAGGTTTTAAGTAGTGTAAATTGGCTTCGAAATCTCTTTTCAAACATGCCCATAAAGGTTCGGTAAATGTGGCCAGCGCTTGCAAGGTGCCTTGTTCCCAAATAGACAATCCAGATGTTGAATGAAGATTACGGAC	105	33	140	115	261	171	235	80	220	189	191	28	589	40	502	26	410	10	466	29	105	33	140	115	318	107	316	66	245	135	245	114	213	334	312	416	308	988	265	1373	245	148	496	251	411	217	1091
15672	GACTACACGACG	GAAGCCGATACCCAGCTCGGAATTATCGCGATTGGTCGCGCCAAGGCAGAGCAACTGGCCCGCAAACGTACCGTAGAACAAATCGCCGAAGAAGCCGCATTGAAAGCGCAGGCTGCCGAAGCAGCTGAAAAACTGGCGCAGGCAACAGAAAAAACGCGTCTGCACATGCGTCGTGTAGTC	39		70		112	44	102		100		95	15	251	9	171		157	24	241		39		70		144		156		124	134	107		82	38	82	113	117	141	106	189	109		214		195		422
15680	TCGATTGCTGTC	CTGATGGTGGCCGCCCTGACCGAACTGCGGCCCGTAAAGCTCTTGTCGAAAAACTGAATCGCCTAGAGGGCGGCAGAACGCCAATGGGCGCAGGGCCTCTCCGGGTCGTGTGCCGGATCGCCGCCGCCCCGTTTCCGCCTCTGTCTTCGCTTCCGCTGTACGTCTATGGACAGCAATCGA	433		505	111	871	66	757		802	175	765		2440	59	1976	71	1927	90	2526	103	433		505	111	1186	112	1195	184	1036	194	1097	235	969	386	1244	290	1531	547	1425	724	938		1628		1567		4416
15687	CATAGACGAGCG	TCTAGCGGCGCTTTAGCCTCGCAGTTGTCGGATCTAACACTCGCTGCGATCGCCCTTGATCCCCTGCCCCCCCGCGGAGGAGTCGGATTGTGTCACAGTGAAGCAGGCCCTAGCTGCTAGCGATCGCTTGCTGAGACTGGAAACTTAGCGCTGAGCCAGCCCAAGATGCGCTCGTCTATG	71		94		150		135		125	40	109	19	262	24	225	5	226	6	264	13	71		94		211		183	30	159	24	157	92	117	59	169	147	174	183	176	288	165		285		234	59	487
15690	CACAGCCAGACA	TAAGACAGGCAACGCCTGTTGAAAGAATCTGCCGGGAAGAAGGGTATTTGCTTAGGCAGCTCAACAACTGCGCCTCCGGAGAACCTGCATCTACCGGAAAGGCGGAAAATGAGCAGCCGTTTTTTCACATTAAAACAAAAACAGCATCGAACAACAGCTTCTCTCATGTGTCTGGCTGTG	39	76	65	25	88		94	11	92	46	86	34	195	11	160	15	140	15	126	3	39	76	65	25	127	58	115	50	98	51	86	24	69	94	91	102	102	162	118	234	104	101	182		178	80	355
15703	CCGTAGTAGAAG	GCCCAGGTGGCTGGTGAAGTCCGTGGGCGAGTCACCGAAGAAGGCACCGGACGCCCGGTGGCCGATGCGCGCATCGAACTGGAAGGCGTGAGCACCAGCGCCCGTACCAATGCCGACGGCACCTACCTCGTGCGCAGTCTCGAGCCACGGGTGTATGTGGTCCGTATGCTTCTACTACGG	30		47		62	38	76		59		60		145	5	108	4	108	12	138		30		47		87		72	57	77		63	67	50	38	80	42	57	87	62	111	77		138		119		253
15712	ACCTTGGTTGGT	AATAAGGCAGTGAAACAGCCAGTCTGCGGGGATTTCAGGGGTTTTTAATGCCAAATTTCTGTGTCTATCCGGGCTGTGGAGCCTCCCGATGACCCTGTTATGGGGAGAAAATGCCTAAAAAATGAGTCTATTCCAACAAACTCACTCTCAAGGAGATTTTTTCAGATGACCAACCAAGGT	33	52	36		73		57	27	57	46	50		127	7	100	8	97	17	55	5	33	52	36		115	72	85		67	39	74		55	113	61	69	75	203	63	294	69		130		107		227
15718	TAACAGTTGGAC	TTAGCTCGGAGCTGGCAGCAATAGCAGCGTGAATGAGTTTACGAGCGCGGCAGATGGATCGCCCGCTGCAATGAAACAAGTAGCAACCGCGGCTAAGAGCTAAAAGCTAATAGCTAACAGCTAGCCGCAAGGAGGAACACCTTGTACCGTTCCAGCCCATTTGAAATGGTCCAACTGTTA	95		106	39	177		150	21	147		148	34	456		299	13	303	10	390	27	95		106	39	240	79	242		201	37	215	96	181	72	213	61	283	162	239	193	201		327		295		755
15720	CCATCTTCTTTG	AGACAGAAGGTGCGGTGCTTGTGAGAGTAACGCTTAATACCCCTCCGAGGCGTGTAATGTACGAATGAGGAAACGCTGTTTCCTTTGACGATATAGCATTATGCCCTCGTGAGTCTGCGAGGGCATTCTTCATTTTCTAGGATTAGAGCACGGGAGGTGTAATCAATGCAAAGAAGATGG	13		25	39	29	86	32	7	36		31		70		60	8	44	13	51	3	13		25	39	56		42	15	34	61	26	107	38	23	40	33	32	113	31	141	38		61	93	67		130
15721	CAGAAGCGTTGC	ACTTAGTTGGCATTTCCGGAATATCATGCTGGGTTCCGGTATTCGGTGGGCCGAGTCGCGTTCAATAGTTCGCGCCCGATTCGCCGGTTCGGAAGTCAACTGTGCGTCGATTCTCGCTTTGCCCGAAATCGGCGTGCAGATTTTGTTCAATTTCAGGAATAAACAATGGCAACGCTTCTG	11		16	33	36		20		19	2	29		70		51		45	6	51	17	11		16	33	31		36		27	18	23	31	25	50	17	19	29	57	24	91	27		56		48		121
15726	CCCAACTTCCTT	GGCAAATCATCTCATCAGGCAACGCTATAGGGCTAAAAGCCCCGTAGCGTTCCTGTGTTTGTAGGTATTTCCAATCTTCTAGTCGGATCGCGTTTAGTTTTATATCGTTATTTCGTGTAATTATTAAACTGTGATCTGTTTCACGCGGAATGTTTCGAGGGAACCATGAAGGAAGTTGGG	83	48	83	23	161	241	122	60	114	139	113	66	303	16	250	36	222	14	233	8	83	48	83	23	152	25	221	78	176	205	147	181	96	181	154	129	146	304	144	491	166	71	283	301	227	205	553
15727	TCCTGATAGAGC	GGCAGGGGCGTCAGACACACGGCGGAACGCCTGCACCGTTCAGGGGCACTCCCTGAAGGTTCAGGAAGACACGCCGGGCGACGCGCATGAAGACACTCCGGGGACTCGTTTCCCGGAACATGGCAGACCTTCAACATTGCACGGTTCTTGCTTGCGAAACCCGTGATGGCTCTATCAGGA	27		46		56	39	47	16	41		38		114	1	87	4	101	10	127	18	27		46		55		73		69	20	64		43	49	58	52	62	77	49	71	73		103	55	79		201
15730	CGAGGTTAGAGG	ACAGCCAGCCTTGGGAGTTCGTGGTGGTCACGGACAGGTCACTGCTGGACAAACTCGCCAACATACATAAGTGGGCCTTGCCCTCAAGAGGGCTCCGCTGGGCATAGTGGTTGTCTGTGACAAGACCAAGTCCCCGTCTTACATGCTGGACTGGCCAACGTAACCATGCCTCTAACCTCG	95	40	126	45	200	188	198	8	162	95	156		442	16	309		323	22	403	21	95	40	126	45	260	249	277		256	11	217	82	182	173	224	123	232	311	196	457	221	85	398	196	318		751
15731	GATGATGCCAAC	GTGAAATCTAAGCGGTTATCAGATGATGTTTGGCGACGTTGGTGTGATGTGAAGCTAGATAACAATCTGCTCAACGACAAACGTAAATCTTACTTGGCATATCATCGAGAACTTATGCTACAAGAAGACCAAGAATTTCATATTTAGGCAGTTAACCGCGAGCGCATGGTTGGCATCATC	37		60		90	67	76	38	82	52	63	15	162	9	144	23	116	15	140	38	37		60		99	111	112		91	130	99	63	68	146	88	135	80	313	82	455	97		166	105	145	67	306
15738	TTGACCATTGTC	TCCTGGTTTGTCCAGGGAATGATCAAAGCCACCACCGATGCCTAGCTGAAAGGCTGGGACGAGCGCAACGGCGGCAACCTGACGCTGCGCCTGGATGACGCCGATATCGCGCTTTATCACGACAACTTCCACCCACAACCGCGCTATATTCCGCTCAGCCAACCCATGGACAATGGTCAA	17		19		44		27		43		32		76	14	60		49		58		17		19		54		37	94	51		30	57	34	30	40	39	43	129	37	103	36		71		75		136
15744	ACAAACATGAGG	GCGAAAAATAGCTTTGTTTTTTGGCTGCCGGTGGTTTCACGCTAGCGACGTTTTGCCGTGAGGCAAAACTTGAAGCTTAAAAAATGTACCTCTCTGTACATTTTTTAAGCGGTATACATTTTTCTTAAAAACTGTTATACTCTCCCCTCAATACAAGGAATTTTTATGCCTCATGTTTGT	95	12741	109	12676	191	16349	191	19295	146	18959	141	10930	400	1318	306	1245	292	41	101	124	95	12741	109	12676	249	8225	224	11419	184	3696	207	5665	165	1070	171	1005	206	1960	212	2578	204	25417	382	35644	287	29889	706
15745	ATGCCACAAGCA	TGTGGGTTGAAAGTTGAAAATTGAATATTAAATTATAGCTGTAGACAGTAGGTGCCAGAAAGGCTTAAATCTGCCTGCCGAGGCTGGAGATAGATGAAGTTATTAGACTGTATAGTCTCCGGCTGTCTGCGGAGGCTTTTTTTAGTTGTAAAAGGAGGTGGAAGGATGTGCTTGTGGCAT	24	101	22	45	35	245	40	123	48	164	39	45	90	29	64	21	59	40	18	18	24	101	22	45	50	267	45	196	33	240	38	534	30	243	38	158	50	431	42	536	46	146	75	368	87	209	154
15749	TTGCTCCTCGAA	ACCTGACAAACCAGAGACAGTGGGCGCGTTTAACGCCTAATGAATTCATATCACCCACCGAGGTTTGGAGAAAGACCCATAGAGTAGCCGTATAAGCTGCTTTCTTTGTGTACTTATCTCCCGGCCTTGATGGTTGGGAGATTTTTTTTGGGAGGAGGTGAACTCATGTTCGAGGAGCAA	53	241	79	63	104	70	117	17	117	53	79	144	238	7	193	31	172	8	215	9	53	241	79	63	146	94	146		124	48	118	49	111	87	110	96	157	146	108	258	132	304	221	87	196	197	431
15758	TGAGGAGTCTAC	CCGACGGTCGTGCCAAAGGTCCGGAGACAACCATACCTTCAGCCCGCCGCACGATGTACGTGATGCCGCATACGGCATTGCCTCCGGCACCGCATTTCGGGTAACAGAGGGGCATGGCACCCTGTCACGCCCCTCACCCGTGGGGCTAGCCCTGTGGGAGGCTCCATGGTAGACTCCTCA	40		49	11	75	47	76		63	70	58		200		167		142		153		40		49	11	115	72	96		95		101		83	16	106	20	92	90	105	112	89		151		121		367
15760	TTCAAGGAACCG	CTTGTGCTGATGTGCTATTTTATAGATGTTAGTTGACCCTTTTGCTGACGGATCTTGTGGAGCACCACAGTGCAGAAGGGGAGAGAAGCTTTCATGCCGACCGTCTGGGCAGCCTTGCGTCGTGGTGCGCAAAGCTGCCCTTTTTGTTTAAGGAGGATGCTGAATATGCGGTTCCTTGAA	21		22		31	63	33	10	30	91	27	37	82	23	55	15	63	4	50	13	21		22		59		48	43	43	114	38	44	22	21	51	118	43	99	47	139	43		64	73	57	128	137
15761	TTGGTCCTTTGG	AGACCGCAGGTGAAGCCCCGGCTTCTTAATTTCCTGCGTAGACGGTGATGGACCTGAAGAAGATTTTTAATCTTCTGGAACTCCCCGCCGTATGGAATCCCCCAGTTCTCTGGGGTTGTTAAGTTTCTAGGCGTAAGCCTAGGTGGAATCCAGGAGTGAAGCCCAATGCCAAAGGACCAA	4		10	25	16		7		11		12		28		21		23		28		4		10	25	20		24		15		14		9	11	19	5	14	26	19	37	14		23		23		49
15763	ACCTTCATCGAC	TTAATTTCCTACCGAGGTATGTGGACGATAGAACAGCGCGCCCTGCGTCGGGGACGAGCGGCGGTGCGTTGAACGACACCTCCATGTCTACGCGGCATGGAGGTTTTTTATTGAGCAGACGGTATAAGTGGTATTCTCTCATTTTCCTTACAGGAGGTGCAGGACATGGTCGATGAAGGT	14	33	18		36	17	25	37	27	112	22		54	11	60	5	54		37		14	33	18		38	278	26	223	31	43	30	56	20	18	28	35	41	53	40	120	32		61	54	49		114
15767	CCACGATCGAAG	AGTACAGATAGTACGGCAAGGCGAGTCAACGATGTACTGGTTTAAATTTAATCCACTATAAAAAACGGCGATTCTTTGACAAGCCTTAACTATTCCCCTAATATCTTCGCGCTTGCGTCCCCTTCGGGCGGATATAAAGAAAAACATTTTAGGAGGTCAAACGATATGCTTCGATCGTGG	42	5710	43	4022	72	3068	62	4495	59	1453	51	663	142	71	121	56	106	8	111	17	42	5710	43	4022	87	4551	93	6003	73	1454	92	2477	60	406	78	376	92	790	81	734	85	9732	134	7563	110	2116	263
15768	CTGAGAGGACAT	CGGTATGAGTTCGGTTAGTGCTCGCTCAGCTAAACCCTGAGCAAGCTGTTGTTGATCAGGTCGCGATCGAGGCGGTGATTTACAGTCGAGCGTCCTCAAGTCGGTTTTTCCGGCGCATATCAGGGTAGGTGTGCTATGGGGTCGCAAGGAGCACGGGCAGAACACATGATGTCCTCTCAG	82	32	125	164	177	191	171	56	161	342	138	80	368	8	298	29	237	36	288	7	82	32	125	164	232	106	237	88	167	122	189	188	129	278	183	231	220	392	221	678	207	196	348	247	299	422	666
15769	GAGTGGCATACC	CGTGCGACGCTCTGTGTCCGATCCTGAGCAAGCGGCGCGGCACAGATGTCGTGAATCAGTCGAACCTGTGTATAACATCGAGCGCTCCAGCGTGAGTACGATCAAAACCATCAACTGCATCACCCCACAATAAAACCGGAATTTTCTGTATTAAAGGGACGCTCCATGGGTATGCCACTC	78	269	107	81	145	32	143	17	152	120	140	30	397		307	23	277	23	374	32	78	269	107	81	225	77	214	118	186	113	184	36	146	219	196	127	213	340	191	378	185	350	288	49	292	150	704
15775	TGGAGGGAGATT	CGGGTAGCTCGGTAGTCAAGGTAACGCGATGAAATGGTTTAAGAGTGATAGAAAAGAGTATTCCGGGAAGTGTTTCGACTTCTCGATCAAAATAATAGTGTTGCATGACCTGTCCTAGTTTAGGGCGGACAGAGTGGGTCACTGATCAGCGAGCTGAGGAACCCTATGAATCTCCCTCCA	32	126	35		61	1	55		47	124	40	25	95	13	92	5	89	20	80		32	126	35		81	136	71	55	62	49	54		39	87	65	136	61	139	46	245	67		116		87	149	187
15784	CATTTGAGTTCG	GTCAAATTGTAAACACGGATTGACTATACTTACGCCATTGAGGTAAAAAACAGCGTTTCATTCGGTGAACGGATAAGGCACAATGCCGGCCACCGCATTTCAGCCACCGGTTGTTCCGGTTCTGGCTGTCGTGCGGGTGATTCTGGTTAACAAAAGCGGTGCAATATGCGAACTCAAATG	26	105	44	195	80	212	57	213	69		55	102	139	13	108	21	108	6	117	17	26	105	44	195	88	422	73	239	68	436	91	486	54	139	64	158	67	236	65	385	70	300	137	425	124		247
15793	AATACGTGATCC	TATCACTACATATTGGTTTGGTTACTTTTACTACTTTAGTAAGAGCCGGGACTAATATGCACTGATATCAGCAAGATAAATGTATAAGAAAAGTCCCGGCCCAACGCCGGGACTTTTTTTTGTTTTTAACGAAACCAGAACCATAAAAAGGGAAAAAACAAATTCATGGGATCACGTATT	19	60	22		41	35	40	18	25	36	42		96		79		65	4	12	16	19	60	22		50	119	66		38		35		27	16	46	32	45	70	42	117	41		81	53	67		175
15797	TGCGCAGAATAT	GGTTAGCAGGTTTTGCCGAAAAAACAAGGCATAACCTAACGCAATTTCACGCCTTGAAGTGCCAAAACTTGAACGGGCATCAGTGAAGCCATCTCTCTTTACCTGTTCAAACAGGTAAAGTTTTTTTATGTTTGATGATTCCGCATCGGAGAGGGGGGTTGGATAATGATATTCTGCGCA	28	240	28	29	42	48	35		41	107	32	25	78	9	60	5	49	12	61		28	240	28	29	50		49	27	33	94	40	60	35	119	29	48	45	82	36	89	56	269	77		73	132	138
15801	ATTGTTCCGTAC	AATCACAATCGGCCAAAAAGATGTTGACCAGCGAGCGCATCACGCCTTATCTCCCCAGCACTGAGCACCATTCATATAGGTATCCGGAAAATGGTGCCGATATGGCGCGAAAGCGGGTATTCTAAGTAACGAACTACTGCTGATCATTCGATCAAGGAGAAAACAATGGTACGGAACAAT	58	656	53	166	106	619	69	624	108	841	88	357	240	72	165	82	157	16	198	19	58	656	53	166	168	651	129	462	106	447	107	253	82	452	111	460	128	941	111	1288	111	822	175	1243	196	1198	405
15808	GGTCCTTATGAT	TGCTGCATCGCATCGATCACATCGAGCAGCGCCATTCGGAAGCGACGCCGACGGACGATTCGTCGAACCTTGTTGTGTTGCATCCGTCGGGAGCGCACCGGTAGTCGATTCGGCGCCGCGCAAAGCTGTTCACTCGCGTAATGGTGTCGTATATTCGTTCGCGACATGATCATAAGGACC	39	41	37	74	70	146	74	189	57	69	42	59	138		108	6	126	13	174	32	39	41	37	74	99	78	91	107	64		72	59	58	68	72	47	80	133	80	215	76	115	144	335	99	128	246
15823	CTTGCTCCAAAG	TTGCGCCCGCTGGCGGGTGCGTGAAGAAGCCCGTCTCTCGTGCCGGCTTTTTCATTTCTCGTGTCCCGTTGTCGCATCCCGCTCGCGCACGGTACGTCTGCGTTTTTTCCCGTCCCACCCCGTATGTTGTAATATCGGACGTTTTGTCCAATTTTCCCGTCACGCATGCTTTGGAGCAAG	134		151	66	289	43	247	40	214	57	203		585	6	477	8	403	32	550	5	134		151	66	323	54	326	14	249	352	267	47	225	259	285	204	274	443	274	787	285		536	83	417		1062
15824	GTATAGAGCCCG	CCATGTTGCGACGACAACTGGTTGGCCCAGTAGTAGCTGGCGTTGACCTCGGTCGGCAGTAAGCACGAGACCAGTACCGTCTGTGAACGCTCGGTGACGAGTGCCATGATGTCCTGTGAAGGACACGAATGACCGGTCGTGTCCACGATAGGAGTTGTGGACAGAATGCGGGCTCTATAC	98		131	53	203	38	190	34	149		151		517	4	429	13	397	31	462	21	98		131	53	274	1	278		271	151	256	182	198	96	279	103	261	346	235	402	229		393	72	300		946
15825	TGATCGAGTCAG	TTTTTCGTTTCAGAACGCCACAATTTAAGCGTTCTACCTACAAATCAATTCTACCGAACTCAACCAGATTCCCCCCACATCAACCCCATTGTGTGGGTATAATTGCGGGTATACCCCAGTTCGACAGAATTTGTACCCTCTTTAACGCATTCAGAAGGCTGTACTATGCTGACTCGATCA		49		35		65		19		101		101		13		4		2		3		49		35		19		9		17		20		74		62		100		142		84		84		202
15833	CATCCGTAAGTA	GGACTTAGGACTGGCTCCAAACCCATGCTGATTGTTGGGATAGCATTCACGCTTGCATCGCCGTTTACAGCATATGCAGTCACGTTGAAGCTCTGGCCACCAAGGAGGACGGGACGCTAAAATAGGTCCCTATGTTACGGCTGTTTAAATGGAGGTGTATCACTCATGTACTTACGGATG	77	542	118	200	183	604	168	471	169	475	135	286	325	77	289	44	262	60	306	60	77	542	118	200	221	311	240	441	181	355	161	730	126	465	188	386	208	991	181	1123	195	742	351	1075	304	761	614
15839	CATGAGACAGGT	TCGGTAGATAATTTTATGAGTGGAACAAGCTGCGACACCGATCGGCACGCAATAAGGTTGCGCAAAATTGTGCAGTGATTTGCGTCCGGGAATGCCCTGCCCTCGCCCGTCTTCCCTTTGTCAGCGATATGATGGATAAGGCCCGCTTCGGTCTCAGGTGCGTCCATGACCTGTCTCATG	92	31	136	62	209	39	192	39	192	57	169	46	446	67	418	15	346	35	395	49	92	31	136	62	258	129	251	77	178	32	232	130	181	226	219	244	246	421	275	573	228	93	401	78	361	103	864
15840	CTCAAACCTCCT	TAGGACGATGTGGAAGACCGCATCCGTCAGCAGTTACAGACGGCGCATATCCCGCACCACACCGAATGGAGCGATGTTGCTGTTTTTGCCGATGGCAGGACGTATTTCCGTGACAGTGATTTCCACGCCTATCTCAAAAAGCAGGGCGTTGAGCGTATGACGCCGATGAGGAGGTTTGAG	33		33		54	70	58	13	54		54		126	21	128	3	104	10	110	19	33		33		63		103		67		84	28	60	47	60	48	74	67	69	155	66		112	83	108		254
15844	TCGATTGAGACG	TTTGTGCATAGGTTCCCTTTTAGTCACGAAACTAAGATTGTTAAAACACGAGGAATACTATCTGGCATTTACGTTTCTGACCTGTCGCGGCGACAATACCACGGCACTTCAGAAGGGTTTTGCAACTCATACATTGACATTTACTAGGAGCAATAGTGAGTCGTTATGCGTCTCAATCGA	117	321	102	44	220	100	186	71	196	150	163	43	401	45	402	5	343	34	337	55	117	321	102	44	263	143	257	196	221	219	208	263	182	277	258	288	300	669	238	781	219	365	406	171	359	193	803
15845	TTTGACGGACTC	ATTCATATCTAAATCAATTAAATTGATGTTTCCCTCTACCTGTAGTTTTTAATATCCTCTTTTTAGTCCATAATTTTTACCACAACAAGCATTTCATCGTCTGTTGTGCTCTCGCGCTACAATGGGAGCCAGTGGGCGGACGCGATTGACATCAAGGTGAAGAAGATGGAGTCCGTCAAA	9		17	27	30		35	10	30		32		56	23	54	6	44	13	25		9		17	27	40		52	4	31		37	100	23	109	33	133	30	214	19	294	26		65		62		110
15847	AAACGCTACTTG	TTTCTTTGTAGGTGAATCACCGTTTACAGCATTGATATGGCAGAATCGAGACGTACTTCATTGAAAGATTTGGCACAGATATTAGGTGTATCCATACCTACAGTATCCCGTGCCTTGAAAAATAGTCCCGAAATCAGTCGGGAACTTTGTATTAAAGCTCAAAAAATGCAAGTAGCGTTT	14		15		23	116	26	35	24	85	19		38	19	31	6	30		23	21	14		15		21	84	32		19	182	22	83	17	88	20	199	25	352	26	531	29		49	151	43		69
15848	CTCAAGTACAGC	ACATTCATGTCTGTCCATCGCTTTGTTGGGCATTGCGCCCATTGCGTTCTTTGTGCCTATCGAAACAAACGGATATCCGCCCGCCGTACGTGGGGCATGGGACGGGTGTCCATTTGCTGAGCGGGTTTGGTCCGCCTGATGAATCACTGACTAGAGTCGCGAGCTATGGCTGTACTTGAG	11		17	17	27		21		23		20		55		57	11	31		42		11		17	17	28		30		23		29		31	14	32	12	27	35	25	70	28		48		43		112
15849	TATGGGTCCGTC	CCGGTGGATGGGGTGGGAGTGGTGGAAGGGAAGGCGGCTTAGCCGGTCGTCGATCTCCGCACCACCGAACTGCCCGCCAGTCCGTCTGGCGTCAGTCGAGAGCCGGTATTTCCGGCATTAATCGAGAAAGCCGGATATCCGGCAAAGTTAAAAAGGCAGAAAGCAATGGACGGACCCATA	14		11		30		13	4	18		19		64		34		33		41		14		11		42	68	44		36		21		29	16	28	31	26	30	21	32	25		43		37		98
15850	TACATCAAGGCC	GGCCGAGAAACACGCCACACTGCTCCGGAATTTCGTGTAGAATCGCGGGCTTAGCAGTGGAAGTACCGTCCGGAACCTGATGCTTCGCTCCCCGCTGGTGTCATGTTTCACGTTCTTTTAGTGTCCGGCGATGCAATATCGCCTCGCTCTTTTCAAGGAATTGTCATGGGCCTTGATGTA	12	96	8		30		38		25		27		74	2	35	4	50		60		12	96	8		35	29	34		31		26		18	30	25	39	20	157	18	201	20		68		52		109
15856	GCAGAGCAATAC	TTCACACGAAAAATGGGGTGAGGGAACCCAATCTGATGATTTAGCGTTCATGCTATTCAGTTGAAGTCTAAATCGAAACGTTCAACAGTTCGGCGTTTGCTGGCGCAAGCTGTTCATGGAGAGGTTCCCGATGCCATTGGCATTTGGCCTTGCTAGGATGAAGTTATGGTATTGCTCTGC	33		25	15	43		39	24	54		43	56	105	10	79		66		98	13	33		25	15	61	121	78	27	44	50	47	109	50	29	52	48	50	119	57	145	58		82		97		184
15859	GAGAATCCACCT	GTTGTGAAATTATAAAATCTGCAACTTAGCCAAACAATTGTGAATTACCGGGCAGCGTGCTTTCTCGTGGGAGAGCATGCTGTCTATCATAACCACTACCCGCCATCCCATTGCGTGGATTGCCGGCTGCATTGAGCAGCATGGGATTAAAAAAGGAGTATCCATATGAGGTGGATTCTC	30	143	48	34	68	53	58	43	52	49	38	29	116	39	121	14	89	11	90	23	30	143	48	34	82	136	70	243	47	65	69	146	54	67	74	63	58	265	63	270	78	177	126	96	90	78	237
15864	GAGGACTCGAAG	ATCCCGGCTCCTGATCGTTGACCGATTTGTCGCGTCCGCATTCAGCGGAAAGTGATCGTTTTGTCACTAGCGGTCGCTGGAGATCCTGGCAGTCACCACCCGAACAGGCGTTTCGTACCGGTCCTGCATTTCATATGGTGTAAGTCCCCGGCTGCGGAGGTGGTTATGCTTCGAGTCCTC	34	116	50		75	18	49	6	48	72	44	28	138	11	125	18	121		136		34	116	50		90	106	84		64	119	63	65	52	53	79	54	74	146	60	131	84		124	24	92	100	263
15869	AGGAGGAAGCAC	TAAAATACGTAAGTGTGTTATGGTACTAAGTTAATTCTGGATTTTCTGATGATAGATTCTTTCTAGTGACTAGTGAGAGGTTGTTAGGTATTGAGAAGAGGTGGGGGTGCCCACCTCTTCTTTAAGGAATGATACTTGTTTAAATCTGCGGAAGGGGGTGTAGCAATGGTGCTTCCTCCT	87	64	110	179	162	252	179	288	162	410	136	291	371	21	315	64	271	38	196	95	87	64	110	179	221	89	249	157	189	1283	181	1739	160	1767	213	1413	233	3532	198	4427	197	243	341	540	298	701	686
15873	AATCCTATCGAG	GAAAGGCCGTAGACAGCAGGTCTGCCCTCCTAGGGCAGTGAAAGTTGCCTGCCGAGGCGTTTCCCGCACCGATGTGCAACAGGCATGTCGACTTTGGTGGGCGCCTCGCGTCGTCGAGGCGCCTTTCGCTGTGTAAAGGTCACATTTTGCGGGGAGGTGGGCCGTATGCTCGATAGGATT	77	139	85	51	176	187	122	44	121	92	121	66	317	24	264	46	265	26	372	64	77	139	85	51	212		196	165	182	117	182		107	118	159	100	159	92	156	158	162	190	298	231	242	158	581
15877	CAGAACAAACGG	CGTGACCTCCGAGGGATGACGATCAGCTGAAAGTCCGCTGAATCCTCCTTAAGCTGAGCGCGCCTATGTCGTGAATCACCCCCGGGGGTCCCTGTGCCGCTTCGGCCGCTACGTCGTCTCGCCGCGCTGTCCGGCGCCGTGCTGATCGGGACCCTCGGTCTCTGCATGCCGTTTGTTCTG	41	62	53	27	88	44	85		60	93	75	47	183	26	145	6	134	21	196	30	41	62	53	27	111	79	115	52	99	135	96		85	42	107	47	136	68	113	129	94	89	173		135	140	328
15878	AGTGGCAATTGC	TAGGGGATAGGTGGTAAAACTTCTTTAGAGTAGTTGCGTTCTCCCCATAATTTAGTAGTCAAGATAGTTGAATCGAAAACTCTACCGTTGAAGCAGCGGGAAAACGAGGTTTTCCAGCTAATTTGCTCCAAAATGATGGAGTTTCTGCATTAATGATATAGAATTATGGCAATTGCCACT	55	84	50	65	101	70	120	32	79	184	102	28	189	42	175	8	141	40	124	21	55	84	50	65	129	34	110	225	94	119	107	187	81	321	112	285	93	503	100	743	105	149	221	102	181	212	364
15882	TTGGTACTTCCC	GCAACTCTGCATAGTGTTTCCGGCAGGAATACACAGTGGATTGCAAATATCAATATAATACTTGACAATACTTGCTTGTATTGGTAGATTACATGCTCTTTCGCCCTAGAGATGGGAGGATTACGTCTTGTCTCAGGGTAAAAGAAATATAAAGGAGGTGCGACGATGGGGAAGTACCAA	42	12517	60	10762	72	16590	76	18811	65	13975	70	6892	180	2050	151	2454	144	37	153	86	42	12517	60	10762	137	12911	108	16565	114	9168	93	13514	62	2943	97	2689	96	2978	87	3305	102	23279	148	35401	135	20867	331
15884	GTCGTCCCAGTA	CGTGGCAGGACGGGTTGCGTCCCCCTGCCGCCCTTGACATTTCGCCCCGCACTTGTGATGCAGACCCGTAGCGGAATATCCCGATGCGGCGCGCCGTGCGCGCCGCTCACCTGTTTTGCACAGCCGCCCTGCCAGCCGGGGCTTCATAAAGATCAGGAGGAACGGATGTACTGGGACGAC	91	214	112	22	194	55	194	27	182	183	162		417		312	29	284		199	10	91	214	112	22	272	84	256		222	104	225	57	167	51	244	89	267	174	226	256	203	236	388	82	344		729
15892	CGCAGTCAATCG	GGTTATTCCGACTTTCAGACTTATTTTTGCAATATACAAGGATGGAAGATATTGATAGAGAAGCACTTTTCCCTCTATTCTTCGCCGGATCTCATAATAATAGTTCTACGGCCTTTCTTCCTCGTTGTACGGATTTGACCAAATAGACATTCTCTGAACACTTATATGCGATTGACTGCG	67	108	89	44	118	139	111	26	110	181	103	18	212	56	206	2	153	21	123	73	67	108	89	44	117	226	142	231	105	71	123	7	96	207	119	256	154	819	110	1238	156	152	229	165	213	199	418
15902	GAGTCCCATCCT	CTCACGGTGGGGCGTTTTTATTTTATAGAAAAGAATTTCCTGACACACTGATAGTAAAGTTTAATTGTCAGACCGTTCGCGCCTTCCTTATAAAAGAAAAGACGCGCCCTACATATAAATGAACAGATTATTCTGCCTAGACAATCATTTTTAAGGACAGGAAAAATGAGGATGGGACTC	21	18	25		45	89	40	20	43		34		70	12	50		63	10	17		21	18	25		41	62	44	31	33		35	50	28	68	35	54	28	137	38	218	46		85	109	77		120
15903	GTAGCTCATGGA	GTCCTGATTCTCGTCTGAGAAGGTAAGGAAGCAGACGCGAAGCAGAATCAGGGCTTCGTGCGGGCATGGGCCGCCTCCAAGGGTGGCCGGGAGAACCGCGCGACTCGAGGATGCTGCGCGCCTGACAGGTTTGAGCAGGTTTTAGGACAGGTAAGGAGTTTCAGTATGTCCATGAGCTAC	15	88	21	71	31	114	34	53	44	60	29	83	81	6	55	25	62	56	75	104	15	88	21	71	48		41	91	43	253	43	133	34	166	44	137	51	272	44	408	36	159	65	167	73	143	136
15904	CGCACATAGAGC	GTTGTATCCAGACGTTAAGAACTTGGCCGAAGTGCAAAAGTATTTCGGTACATAAGGCCGGTTCACTGAAAAATCTCATAGGGCTTGACGTTGTTGATTGCTTAACCGCGACACGCCCGAATGCGGGTTTCAGTGTTCCGCGGTAGAAGAGAGGGAGACGACGCCATGGCTCTATGTGCG	55	68	41		78	128	86		87	36	65	25	171	6	118	22	115	6	117	30	55	68	41		106	69	104	56	85	97	80	36	72	129	85	89	83	258	63	279	96		164		152	61	289
15918	TGCTTCTATCTC	TATGATGACGCAATTACAGGATGCAAGTATTATTTTCAAACAAATGGGTGGTCTCCATAATGCTGCCATCAGTGATGGAAAAAATTTTTTGAACATCGCTACGAAATCTGACGTCATAACGCTCTTGATAAATTATACAGTTATTGTATTCAACGACATATACCGATGGAGATAGAAGCA	60	131	79	23	104	131	86	63	110	101	86	47	193	11	170	10	153	5	128	24	60	131	79	23	149	199	154	220	112	150	97	472	86	199	99	230	124	561	118	1040	139	154	190	194	196	148	363
15920	TAAGGTCTGTGT	AACCAGGAGCATGTCCCCGGTTAGGAGAAGGTAAGGCTTTTGCCGTATAGCGGGGGATGTGCTGCCTGGTAGCAAACCAGGCCGAAGGGTGTTTGTGACGTTTGCCTATTAACACGCCCGGATGCGTGGAATAGGAGTTACCTGTATAAGGAGGTAAAGCAAGAAATGACACAGACCTTA	22	67	23	18	58		38		43	65	42	25	91	8	81		67		81		22	67	23	18	73		65	17	61	37	54		30	12	68	56	61	98	47	112	45	85	96		85	90	172
15934	CGTTGGTACACA	ACGCATGCAAGGTACAGGTCGTTTGCCCCAAGTGCGGCAAGCCCACCCGTGTTGGCCACGGTTTCGAGACCAAGACCAATGGCGCCGGCGTAGAGAAGAAGCTGCCGATCCGTATCTGCAAGAATAAAGACTGCGGCCACCATTTCTGATAGGAGGAGAACGAGAATGTGTGTACCAACG	40		69	67	138	91	114	2	95	135	92	15	234	15	207	20	173	16	192	62	40		69	67	134	204	148	53	122	73	132	56	85	154	125	151	147	365	140	459	109		252	93	187	150	441
15940	ATTCGAAGCCAT	GAATTCGGGGGATGTCTCCCGGATTCAGTTGTTGACGGAAGCGAAACGATCCCTATAACGGGGCGCTTCCGCGAAAGGGCGCGATCCGTGCGCGCCGGTTTGGGTCTCTGATCCGGCCGGGCGCGCCGTTCGCGTCTTTAGTGCGTGACTAGGAGAACATTAGACATGATGGCTTCGAAT	70		75	6	164	24	138	6	152		155	52	408	13	321	7	292	8	338		70		75	6	220	55	205		180		165	179	123	135	165	80	192	163	157	359	145		302	30	307		729
15946	GTAGGGTGAAGT	ACGAACCCGGTATAGTGCCGGGTTTTCCGGTTGGTGAGCCGGTAGGTGTGTTCCCGGTTCGCTGACTCAACATTCCGCTCTGGCGGAATTTCTCCCGAACGGGTTCCAAAACTGGCCGCCGCTGTGTTTGATTAACGCGTGGTGGATAAAGTTGGAGGCAATTAAATGACTTCACCCTAC	71	515	77	220	144	294	145	294	111	64	112	144	325	42	244	65	205	85	239	95	71	515	77	220	194	432	182	449	147	354	164	482	119	220	171	241	184	453	161	619	148	735	289	588	223	208	569
15949	GCAGTATGCTGT	CGAAAGGTCTGTTGTTCAAGTTCCGTCCGGATATCTTGCAAAATCCGTAATCGTGTTACACTTATCCGTAATTTGTATACGGTAGATTTTGTTGTAACGGCATACTTTTGCATAGTGAATGTAGAGTACTAAATATTATTAGAATTAGATCAAGGAGAAAGAGTTATGACAGCATACTGC	72	434	95	219	101	496	125	319	109	242	121	284	247	61	248	31	195	33	70	36	72	434	95	219	160	432	141	392	127	476	157	824	111	1200	160	1031	170	2565	150	3269	167	653	226	815	230	526	495
15950	CGAACTTAGCAG	GAAGCGGACTGGCGCCTGCCTGTCCGAAAGATTCACCGAATTGCGATGGCGGGTTTCGTTTGCCGTCGCTGCTGTTCCAACCCAAGCAGCCGATTGGCTGACGGGACCAAGACTGACCGAATGCATCATGGTGGTGCATCCGGATTAAGTTGGGAAAGACAAACCATGCTGCTAAGTTCG	162	21	193	35	322	196	235	8	280	151	231	39	657	19	563	14	495	25	582	34	162	21	193	35	404		408	8	373	66	350	199	250	299	366	143	385	480	371	522	355	56	557	204	511	190	1220
15952	AAACGGCGATCT	TCGACCACTCGGCGAAGCAGGGCTGCCCCCGAGAGACCGGATGATGGGCGGTCAGGGTCAAGCCCCCCGCGACAGCCGTTTCGATCCGGTCTCTTCCGCTTTTCGCAGCCGCGGGCCATATTTAACCCTCGTCGGCACGCCTTCGCGGTCGATGGGGTTAAATTCATGAGATCGCCGTTT	24		37		76		69	27	66		44	27	115	18	91		105	4	116	37	24		37		98	1	86		68	47	77	20	45	35	62	24	60	79	53	95	61		145		110		206
15953	TCCGTTTGAGAT	TGTGTTTCATCCCCTAGCAATAGTAATTTAAATACTATTAGTCTGTAGTGAGACGCAGCACGCTGCGTCTCTACAACTGGGTGAGATTTCATTGTTTGCTGAATCGGGAACAATAAAGTTCGTATCTTGCCGTTATATTAAGAATTCACCGAATGATTCTGATTTATGATCTCAAACGGA	35		32	66	55	21	61	13	58	49	48	34	133	32	91	18	95	19	27	6	35		32	66	86	93	63	19	56	52	59	253	44	306	58	307	61	735	53	848	67		116	34	106	83	224
15956	TGAAGTGTCCGC	ACGGGCGCGGCCGCCGGACATACGGGCTCGGCCGCCGGACACACGGGCTCGCACGGGGCGCATGAGGCGCACGGGGCGCACATGGCGCACTGACGAAACGCACCGGTCACGTCGTTTGTCGGCCACTCACCCGTCGCTACCCGGAGGGCTTTCGTCCGGTGCGGCATGGCGGACACTTCA	35	48	57	44	98	105	89	19	87	92	74	59	186	52	151		145	25	197	22	35	48	57	44	133	7	139		110	96	77	112	68	46	120	81	123	126	132	233	92	92	187	124	161	151	337
15961	GCTTGCAGTAGC	TTGAATCGTCAGGGCGGAGGCGGAACGGCGATCGACCGGACCATGTATATGGCTGCCTTAGCAAACCTTGAGAGTGGCCTGTGCTTTTGGCACAGGTAAATATTCAATCCAAGCATTGACTGATTTGCACATTAACCAAAACAGCCAATGGACATGAGGAACAACATGGCTACTGCAAGC	33		34		51	27	54		55		39	39	104		106		84	5	101	16	33		34		59		53		44	30	48		48	39	75	21	63	60	38	59	67		105		94		210
15963	CACATTCTGGCG	GTATGTGGTGAGTGCGGTTATTACAGAGGTAAATTAGCGATTGAAAAAGAAGCTGCTGTGTAAGTTTGTCAACTTATATGGTTTGATGAACAAAAGAAATAGCCCTAAAAGTTTTTTTAGGGCTTTTTTTTAATTGGGATAAGTAGTCCTTTTATTTTTAAAGTTATGCGCCAGAATGTG	30	42	26	26	46	27	45	25	39		37		65	11	77		63	7	4		30	42	26	26	48		55		36	31	55	29	40	18	54	31	51	26	43	29	56	68	91	52	76		142
15964	TGGGTATTTAGC	GCGAAGGCGAGTCGACACCAAGGGCTTAGCAGATCAACTGCCCCGGCGGGACCCTGTCCACAGGTGCCTTTGTCGTCCACAGGGCGGGCGGTCGGGGACGCCCGGACCGGGCGGACCGAGCAGGGTTCCGACCAGCGAAACCAGAGCCAACCGCTGGAGGTCGTGATGGCTAAATACCCA	46	277	39	23	66		62	30	57		52		124	20	99	7	75	7	126	24	46	277	39	23	101		89		84		57	43	47	45	72	120	69	181	57	219	85	300	128		109		223
15965	GTTCGTGCAGCA	CCGTAAGCTACAAGCAGGGTGATGGAGCTCACCTCAACCGCGCACTCGGCATGGCCCGATCGCTGATGGCTCCTACAGTTCTGGCTAGGGCAAGATCTGTAGCGAGTGCATCGTTCAAGCTTTTCCCTAGCCACACACGCAAGCTGAATTGAAGGAATCAGCGTGATGTGCTGCACGAAC	62	74	73	19	120	129	107		97	188	69	43	229	16	184	19	179	5	190	36	62	74	73	19	155	27	142		102	118	135	78	103	66	157	79	154	228	124	271	135	93	227		166	231	413
15969	GGACGAAGTCAG	TTTTTTGGCGACATGCTTTTGATGTTTTTTATTGCAATCCAATTTAAAGCTGGATAGGATATGCATGTTTAAAAGAGATCCGTGAGTTCCGGCCATTTTTTTTAATCTTAAATATGCATCTTAAATGCCTGTTATTTAAAACACGTTGAATTGAGTGCATTTTTTATGCTGACTTCGTCC	19	6818	25	6041	34	4951	38	5375	31	1663	44	832	83	50	89	39	50	16	17	60	19	6818	25	6041	49	5508	44	7115	34	2027	38	3614	24	343	56	321	53	716	48	651	44	12859	72	10326	75	2495	172
15970	TGAGGAGGGAAC	AAATCTCCGAGATCGTGCTGACGCTATTGAATGGTTGGAAGACATGGGCTTCGTGATGGAAAGCGAAGAGAAGCCGCAGACGAATTCCGAGCCGATGAAGCACGAACCAGCCGCGTAACCCGCCCTGCAAGACTTCATCGCTGAGATTGCTACACTGTACGAACCATGGTTCCCTCCTCA	32	34	44	76	52		63	15	77		56	23	162	20	141	11	105	1	132	25	32	34	44	76	93	71	91	84	77	56	77	143	59	114	99	136	101	294	78	437	76	110	115		133		303
15974	TAGCTCACAACC	CGTGTAAACTTCGTTTCCTGTCTTTCAGTTTCTTCTGGAAGTTTCTTCCCTTTCGGGGTCCAAGACTGGTTTACTTGAACCGCAAGGTTTCATTTAATAAGCAGCGGCTTTGCTGTAAGTTATCTGAAAGTGGTAAATTAAGTTGGTTAATTTAAAGGTAATAACATGGGTTGTGAGCTA	54	178	83	212	114	427	120	246	142	593	103	336	285	363	213	208	210	130	180	59	54	178	83	212	141	304	122	159	115	365	127	700	125	970	126	1164	152	2858	119	3642	137	390	234	673	245	929	498
15975	AGGTGTAGAGTG	GTGGACGAATGGTGCATGCTGCACTATTGACAAGGTTTGGGCGTAAACGTATGTTTCAAACACCTGTTTGACCGCGAGGCATACGAGATTGTCTGGCGCTTGAGGGTGTCTCTCCAGCGACCGCCCGGTCATTCGTTCCAGGATTCATCAGCAGAGGTTATCGCTATGCACTCTACACCT		313		293	1	226		44		312	1	105	2	17		47		17	2	19		313		293		392		385		149	1	307	2	88		151		210	1	377		606		270		417
15985	GTCAAGATCTTC	CGAACGGCTCCCCGTGAGTTCTCGTCCCAGACGCTTTGCGCGCAAATCGATGGTGCGATACTCGAATGGTCGAGCCGGGGCTCGGCGTCTCGCCGCGCTGCGGAGGGTCCGGGCCGCGCATCGCCCGAGATCCGCCGACGTCCCCGAAAGCACGGGAGGGACCGGATGGAAGATCTTGAC	69	23	85	8	138	93	131	24	134	23	117		293		222		191	26	341	9	69	23	85	8	202	66	197		145	55	148	118	138	84	157	73	141	198	151	192	154	31	269	117	251		515
15990	CCGTACATTGGA	CTAAAGGGCGGCTCTTTACAGTCTTGTAATGCCGCCTGGACACAATATTGGAGGAAGATAATCGGCCCAGGACGCCTCTTTCACCAGCTTCAACCGGGTCTTCTCCTCACCCGCAAGTTTGGCTGTTATATGCAAATTTAAAATCTTGTCTCATGATTATACCTCATGTCCAATGTACGG	55		67	70	108	80	91	40	96	32	94		232	17	180	13	174	17	130	28	55		67	70	158	31	133	136	118	150	130	80	109	156	96	129	123	299	107	457	122		199	120	190		412
15992	GTTAAGCACCAC	AAGCCATGAGAAAACTCGTGAAAATAATCCTCGTTCTTGGAAGCCTCTTTGGAGCTCTGATGGCAGTGGTTGGGACCAACAGGCTCTGGTAATGTAGTATTCTTTTATCTGGCATTCCCCTGCCCCAGTGTGTAACTCATTATACTTCCCTTAAGGAGTGAGAGTATGGTGGTGCTTAAC	23		20	23	35	93	25	73	33	323	29	31	82	22	53	30	42		69	13	23		20	23	37	178	41	222	28	299	41	413	31	235	33	339	41	526	44	648	43		60	166	62	354	135
15995	AGCAATCACCTT	GGTTACGCGCATTGCTTAGGGACACTGGAAAATGGAAAGAACACCACTTTTTCAATGCCCTTGATTGTTACCTTTTGAGTCAGTCTTTGTATGAATATTTTTTACCCTTTATTAGTAATCATTTTTTTGTAAATCGTGATTACAATGTAATAGGGGGTGATACCCATGAAGGTGATTGCT	58	75	63	41	136	246	117	33	79	339	84	203	240	124	210	108	190	108	155	123	58	75	63	41	161	45	135	94	113		122	406	94	317	124	204	120	559	130	847	121	116	253	279	163	542	450
16000	GGAGCAAGTATA	ACATCTGAGGTAGGGGCAGACCTACTTGTCTGCCCTCTTCTCACACGACCGAAGACATGAAAATTGCACCGCAAGCAAACACGGTTCGATTCACTCTATTCAACCGAAAGGTTTTATAAAAAGCGTTAGGGGACGCGAAAAGCAAAACAATAAAGGAGCTACAACATGTATACTTGCTCC	73		82	41	155	22	130		127		107		341	39	234	15	235	13	189	30	73		82	41	178		165	85	154	72	165	20	128	62	145	156	175	260	157	387	155		285		234		575
16004	ACGTGATAGGCT	ATACATGTAGTGATACCGAACCAGTGTCCTGTTTGTCACCGGCGAACCGACGGGACACAGACCCCCGTAATAGCGGCGCACTCACGGACCGACCGGACTATTACGGACAGCCTGCCGACAAGCGCGCGACGCATCGCCCGCCGAATGACCGCCCGATAGCTTTCAATGAGCCTATCACGT	52		54		96		86		67	52	63		167	15	155	4	130	9	195	30	52		54		121		96		97		100	56	69	76	87	60	95	162	90	190	106		182		130		322
16012	CCGTGAAACGCT	ACCTTCTGCTTATCCCTGGACTGCTGCTGCTGAGCGGCAAGGCTATAGGGGGAGGTGCGTTTTAGTTCATTTATTGAGATTAAGCAACAGTAGATAATAAAGCCGCCGCCCTCCTGGGGTAGGTGGCTTTTTTCAGTTTAAAGGCAAAAAGGAGAGTGATTGGTTATGAGCGTTTCACGG	131	173	172	194	259	256	214	79	241	99	222		586	6	506	24	418	23	469	55	131	173	172	194	326	398	337	296	285	149	306	252	225	54	342	87	363	183	350	212	303	367	473	335	463		1092
16016	GTTAGGGCGTAT	GTATTAATCGACTATAATTGCTACTACAGCTCCCCACGAAAAAGGTGCGGCGTTGTGGATAAGCGGATGGCGATTGCGGAAAGCACCGGAAAACGAAACGAAAAAACCGGAAAACGCCTTTCCCAATTTCTGTGGATAACCTGTTCTTAAAAATATGGAGCGATCATGATACGCCCTAAC	20	489	21	311	36	1058	30	928	28	2106	24	1249	78	446	62	555	40	134	55	61	20	489	21	311	50	508	45	590	23	247	42	260	25	184	40	131	39	225	36	314	41	800	66	1986	52	3355	140
16020	AGTGTCTACCGC	TGCAAGGTCGTGCGCCGCAAGGGTGTCGTGCGCGTGATTTGTGACGACCCGCGTCACAAGCAGCGTCAGGGCTGAACACGCTGACGCCCTCGGCCTCGAATTCGAGCCAACCCGAAGGCGGGTTGGCGTGTTATAATTTTTTGTTTTGCGTTTGGAGCTTTGCGAATGGCGGTAGACACT	44		60	83	85	134	62	235	66	203	66	200	190	67	160	40	141	19	183		44		60	83	120	35	106	164	91	306	85	136	82	116	80	182	101	183	77	257	104		147	369	132	403	350
16025	TATCCCGACAAT	ACCCCGTATAGTGGTTCAGTCCATGAGCCGGTCTGGCTGCGCCCTCGCGTATAAATATCCGTCCGGCTGTTATTGTGAGAGAGAGACTCATTCACTGGATTCAGGAGGGCTCTGGAGGCCTAAATCCGGGGAAGGCTTATGTCTGCCCCACGGTAACGAGGGGATATGATTGTCGGGATA	110	201	112	146	236	204	207	83	189	412	177	98	494	41	398	27	378	49	445	25	110	201	112	146	319	215	290	255	235	360	234	351	160	485	227	364	271	744	231	1022	222	347	443	287	366	510	892
16026	CGAATAAGCTGC	TGGCTGTGGTAGTACAAACCCGACCGTCGAGTTGTACCGTTTGCTGTAGGTGCGCTGATGTCAGACTAGCGTAGAAAAGCTTGGATGACGCGCAAACAGTCTCACCGGATGAATCAAGACTTTGGTATAATGACAATTGAAATTAAAAATAGGGGAAGTATTGGAATGGCAGCTTATTCG	22	332	28	347	28	1007	36	949	40	1811	22	1157	84	445	68	589	65	157	46	226	22	332	28	347	43	401	46	384	38	408	46	509	41	276	42	256	48	636	43	640	50	679	64	1956	62	2968	152
16027	GTCCATGGTTAC	TCAAGCTTTACAAGCAACTTTCACATATTTGCAAATAATAGGATTGTTAAAAAAGTCACAAGTAAAGCCCAATGATGTACATTCTTTCCGCAAGTTATTGGGATGAAAGCGTGTACATTTTTATTAGATTTAGATTTATAATTAAAACGAACAGGAGGGAACGACATGGTAACCATGGAC	65	138	73	12	100	96	89	96	82	50	105	58	224	63	164	63	135	25	44	82	65	138	73	12	134	34	116	206	109	139	102	87	67	124	95	157	112	419	101	432	138	150	189	192	187	108	388
16036	TCGGTGAGTTCT	CAGTTTGATTACTGTAGTTCTTTTTTGGGTTCTACAATATCTGGTGTTGATATAGAAATATTACATTCTATACCAATATCAGATTTTTTGTTTTTAAACTAAAAAAGAGGCTCGCCCTCTGATACAATGAAATCGCCAAATCACATAGAAAAGAAGGTAACCTCCATGAGAACTCACCGA	19	310	15	373	42	587	44	685	28	796	32	652	53	407	65	341	37	135	9	150	19	310	15	373	49	411	27	623	30	589	22	531	29	336	37	295	36	544	23	776	34	683	86	1272	60	1448	118
16044	ACGGTAAGAGGC	GCGGGTCAAACAGCCTAATCGAAAAACGACAGGCACCCGCTCAGGGAGGAGAAGCGGGGAGCTGCACGCAACGCGTGCCGCTCGATCGCTATCATATACCAACGATCTCGAAAATGACCTAAGGGTTCCGTAAGGTCTTCTTGCCCTGATTTCTGCCAAATCGCCATGGCCTCTTACCGT	9		12	21	15		14		11		12		32	10	21		25		27		9		12	21	18		20		19		15		8	22	18	22	8	20	16	47	21		29		23		53
16045	ATTAGGACGATG	CGCCTTGGGTATCCGGTTCGGAACGCGGCGCTTTCGTTGACCTCTGGCCACGGAGAATTCTCCATCCCAAAGAGGGTGTGGCCCAAAGAGGGTGTGGATTTCTCTTCGCGCCACCCGTTTCGTCAGCCGGACGTCAGGTCCAGACGGCTAAGCTAGCTGCGAGACATGCATCGTCCTAAT	23		18		42		45	9	38	37	43		87		73		56	7	82		23		18		54	85	61	56	46	34	42		38	63	42	47	65	82	42	170	41		87		81		160
16048	AAGTCTCGGTAA	GATGTGACCATAGAGGACCCGGATTACCGGCTCTCCCGGTCGCTGTACCGGCTGAATTAGCCCTCTCAGGCCGGGGAAGTCTGAGCGGACTGAATAAAAATGATTTTTCGTAACATGCCGGGCCTTGCGCATAAGGCAAACCGGATAGAAACGGAGGAACGATAAATGTTACCGAGACTT	94	105	92	8	146	36	154		131	45	115		359	22	326	12	278	18	284	47	94	105	92	8	191		230		169	150	144		128	188	180	152	175	239	173	352	186	113	300		246		685
16052	CCGATCTAGGAT	ATTTTTAGATCCGCTATGTGCGGTATAGACAGAGCGTGAGCTGGCGCGGTAGAAACCGGAGCATAAGTGGGCTTAGGCGTGATGGTCGGTTTTTGACCATTGCGACCAAGGTCGTTATGTGCAGGTTTTTGCGTCAGCGAGCGCGTTTAAGAGGAGGCAAAGTGCATGATCCTAGATCGG	58		66	95	106	80	101	32	113	58	76	97	199	54	174	17	135	15	160	15	58		66	95	126	118	117		78	110	88	212	69	224	104	188	95	405	114	498	124		207	112	189	155	373
16060	GTAGTATCTGTC	ACGTCTCGACCGGCTCTGCCGTGTCGAACCGTGAGGCCGACGATTCGCCGAGGCAAACCCGTGTCGACCACCGTACCGTCGTCCGACGGTCGGTGAGCACAGCCTGAGAAGTCAGGAACGCGGAACTCGGCCCCGGCAGTGCCGGAGGCGAGAGATTGGGGAGGCATGGACAGATACTAC	12	38	23		33		36	2	39	14	33		64	8	55		43		51	7	12	38	23		40		45		23		44	43	31	24	43	41	37	65	40	71	35		69		72		119
16064	AGAGAGACATGG	ATTTGCTAGGATGCCCACAATTCCCGAGCGAGAGAGAGCATCCCTTGGCTGGAGAGCCGACGGATGGACAATTCCACCCACCAATCGTTATGACACGTATTCCGTATGATCGTAGGATGACTCCTCTCGCAGGGTACGCATCAATCTGCATCCAAAGGAGTCTCTATGCCATGTCTCTCT	362		467	167	703	220	703	242	673	300	562	28	1669	77	1346	57	1210	93	1454	89	362		467	167	905	211	948	360	726	467	793	539	689	820	832	763	854	1776	857	2456	829		1406	462	1235	328	3015
16067	CCTAGTCCCTTT	AATCTCGTAAAGCTATTTACTCATAAACTTAAGAGCTAAACGGATAGGCTGTTAAAACCGAATGATTAACTAGCTATTGTTCAAATTATATTGACCTACAAATAATGCACTATTTCAAATAAAACGGAATTTAGAGTATATTCGCAATTAGTCAGAAAAGAACCAATGAAAGGGACTAGG	13	45	23		38	21	25	42	24	33	21	16	52		55		43		15	9	13	45	23		26	57	41		31		35	64	25	119	26	113	25	773	27	1015	36		63	63	45	49	107
16069	GACCGTCGACTT	GCCTTTTTCGTGCCTCTGCCCCATTTTCGGGCAAACCCCGGCCGGAGAGACCCGCGCGCCTGCGACGGCGGGAGAGGTCTTGCGCGCGCCCGAGGTTGCTATCGTTCCGGTGAGACAAGCCGCCCGCCCGCGAGGAGGGACGGGCGTTCAGAAAGGGACAAGCACATGAAGTCGACGGTC	179		251	41	406	117	340	17	345	1	295	15	844	10	713	23	614	4	859	79	179		251	41	502	25	463	105	358	67	389	172	341	324	445	197	411	390	375	715	430		746	134	640	16	1557
16072	ACACGTTACAGG	ACCCTCCCATGGAGGTGATCGCGCGGGGCCCGGCACCTCGCTTGTCACTGCAAAACATTGATGCTATGGTGCTTTTTACATATTTTCACGCGTGGGCGCGGAACCGGGTTCATCCCGCTTCCGCGCTTTTCGCGAAGGCTCAAACTTGATCGGCTGATGGCACACATGCCTGTAACGTGT	46		45		107	49	88		106		89	27	230		182	25	181		219	14	46		45		134	56	139	29	114	203	112	170	99	92	118	87	118	353	110	487	91		195		195		412
16075	TTTGGTCAATGC	GTCCTTCGAGTCCTTCGAGTCCTTCGAGTCCTTCGAGTCCTTCGAGTCTCAAGTCCATCGAACTCATCTGACTCATCGAGTTCATCGAACCCGAACCCGAACCCGAACCCATCGAGAGCCTCATCGAAAACCCATCGATAGTCCACCCATAGCCCATCGAACGCCATGGCATTGACCAAA	20		23	22	29		27		26	28	20		61		43	6	45	4	56	30	20		23	22	38		42	31	33	33	46	50	30	13	44	8	45	93	33	108	43		56		46		104
16076	TGCGTCATTTGC	TAGATTTGTGTAAAGCTGTGTAATTACACAGTAAGTGTATAAAATTTACACACTTTTTAGTTCTAAAATACCTGAAAACAGCAGTAAATAGGTTTTTTGCAGGATTGGTACACAAGTTGCCATAAGTATTGAAGATTGATACAAAATAAAGAGAGAACGCATATTATGGCAAATGACGCA	63	60	90	24	157	57	148	54	148	299	144	73	337	75	294	51	238	28	106	50	63	60	90	24	204	198	163	28	139	240	159	277	116	568	181	501	182	1190	177	1867	153	84	305	111	292	372	631
16088	ATAGGAACATGG	AAAGCCCAAAGAATATTGACTGTCTGCATTGCCTGAGGGCGCTGTGCGCGTCAGGCCTACGGGGAGCATCGTAGGCCGGGCAAGGCACAGCCGCCATCCGGCGTGATGTGAGGCAAAAATGCAAAAGAGGCTTCTTACTTCACCACACACAACAGGACAGGCTGCATGCCATGTTCCTAT	136	285	193	177	317	107	262	46	274	89	237	36	668	5	588		497	14	566	28	136	285	193	177	431	236	414	309	389	200	362	191	323	184	363	126	415	248	400	340	329	462	579	153	511	125	1256
16093	TTGCGTACCGGA	TCGACGATACACCAGCATGACCGATATACTTATAGCTTGCAGCGGTATTAATTTCGCGTCGGGGTAAAAATGGACAGCGATTCGAGGTTGGTTTAGGGCCTGTCTGCATTCAAGGATTCCCTTTTGTACGAAATTCTGATTCAAGGTTGTTAAAGGAGAACAGCCATGTCCGGTACGCAA	26		34	148	53	154	40	150	49	254	58	258	101	160	95	184	80	58	107	20	26		34	148	69	146	70	364	58	96	58	108	44	98	53	85	48	320	44	297	60		93	304	107	512	196
16094	GACACATAGGCT	CGCCCGCCCCGCAAAACCTTACAATCGTCTTTCGCCGCGCGCGCGAACGCCACGGGATCGAGGTTAACAGCTTGAAACCAAAGCGCATTTGCGCCGCTGTCGCGGATAGGGCCGGTGGTAGAATAACCGGCTTATTTTTCGATCTTCCCTAACGGAGAGACCAACATGAGCCTATGTGTC	50	152	73	11	134	64	103	22	113	139	95	19	311	30	251	4	211	9	348	55	50	152	73	11	185	232	188	95	170	174	165	54	113	115	155	207	169	310	152	363	123	163	237	86	208	158	562
16100	CAAAGTGGTTTC	GTCTTCGTTCCGAACACGGAGGCGCGTCCGGCGATTGTCTCTGCGTACGCCTATGTTTGCGCCGGAGTGGCGCCGCACTTCTGAGGGGAACAGTGCCCTCCCTTCCGGCGAGACGACAGGCGTCTCTCCGGCACGCATGTTCTGGCAGACACACGGACGGTTCGTATGGAAACCACTTTG	45		44	49	79	45	88		76	64	61		157		124	23	110	11	158	18	45		44	49	112	2	99	74	83	70	91	48	65	28	89	69	85	88	90	162	89		167		137		281
16104	GCCTTTCCATAT	CACACAACCCTTACGTAACGAACGGCCCGTCGCAGGTGGGTTATCCACAGGCGGCGGGCCGCCGTGTTGGCCAGCCGTTAGTGTGGGCCCTCGTCCGAGACGTCCCGCTGTCCCCGCCGGACACAGACGTCCACCGCAGTCCATCGAACCGGGGCCCGCACCTCGATGATATGGAAAGGC	162		195		352	92	280	4	260	41	274		758	32	559	13	549	11	789	27	162		195		414	25	407	63	366	52	359		313	64	374	71	411	154	401	230	357		632	96	534		1317
16108	AACGAGAGAGCC	ATTTTATGTGTCTGTAGCTACATTAAGTGGTGCAATAGAAAGTTAAAATTTGTATGTTTAGTTAATTAGGAATAAGAAGTTAGATAAATAACAAGCATAATACATAATAAACTTGTTTATTCAGTCGAAATAATTTATAATAAAGGTTGCGAAATGAGGGTGAACATGGGCTCTCTCGTT	9	619	5	1202	11	1829	15	2619	19	2578	7	1790	25	3333	19	3711	22	6221	5	7240	9	619	5	1202	15	1201	16	1653	7	613	12	794	11	510	8	443	13	1060	14	1406	14	1821	26	4448	26	4368	44
16111	AATCCTGATCCG	AGCGGTTTAGTCCCTTTATCGTGTAACTACATTAAAATTTTAATGAACTAACTGGCGTCGAGTACGTTTTCACTCCTCATGGCAGGTTCGATAACGCCCGACGCCCGTCGGGTGTGAACTGATTCTCACCCTTTAAAAAAACTGTAACAAAGGGGGGAGATGCCGATGCGGATCAGGATT	31	1	46	63	55	51	72		52	166	56	47	130	6	93		103		83		31	1	46	63	73		89		83	73	69	179	46	264	72	204	75	293	69	496	77	64	127		108	213	223
16112	GCCTCGTGTGAT	GGTGTTTCCTTTGACCGGGGGCGTTTCTCGCAGTAGAGTTGCTTAATGCTGTGCATGTTGTATGACGATGCAATCCCACTCATCGGATAACAGTGCCAGCAACGTTAACTTGACCATTGGATAGATCGGTTGTTTTTAGGCAGAAAGCCATTGCCAGAACAGTTGATGATCACACGAGGC	5	130	17	75	25	28	29	12	34	322	23	94	54	58	32	164	32	30	40	11	5	130	17	75	37	218	30	262	23	308	27	281	29	280	28	219	29	400	29	609	22	205	54	40	57	416	86
16114	TGCAAGGTGTGA	ACCAAAGGAGGTTCAAACTCCTTGATTCGACAGACAACAGCCCTTCACGTTCAGACCTTGATTTCGTCATTTCACCTGTCAATCTTTCCGCTTCATCCTTTCCCGATAATCACGGATAAGGATAGTCCGTAACTTTGTAACATGAAACAATAACACTGTAAAATCATGTCACACCTTGCA	21	145	26	12	51	184	51	121	45	197	41	20	84		76	13	64		96	38	21	145	26	12	73		50	64	56	45	32	26	31	32	48	45	48	141	50	192	47	157	102	305	86	217	160
16115	GTCTCGTATTTG	TGTTGTGTTTCCCTAAGGGGTCCTTCAAAGCGCTATCCCACTCGCCATCGAGGACTTTCAGGGAGCCCACGGATAATGAGGCCTGAAGCCTCTTGGATGCGGCCCTGACCAAGCCGCGCCAAGCAGCTGACAGCCCGGAACACAATATATAGAAAAGGTAATCCAATGCAAATACGAGAC	26		32	39	58	38	35	13	30		26		93	4	81	1	65	3	49	14	26		32	39	75		44		39		54		44	30	53	59	51	94	49	154	58		93	51	56		174
16117	GCATACCACACA	TTATGTTTTTATTTTTTAGAGTTTTCTAGATTTTGACGCATATTTTGGTATTTTAATGTGCCAAGTATTTGTATTTTACGTAAATAATTGTATTTTTGCACCCCAATTCTAGATACTATCGTGTTTAGGGTTGGAAAGGAATGTTTAATTTTTAAAAATAGGAATATGTGTGTGGTATGC	25	42	26	116	63	32	68	93	57	65	35	90	62	21	80	18	45	7	1	35	25	42	26	116	34	50	26	24	20	57	44	26	42	137	47	140	57	748	40	926	51	158	131	125	92	155	142
16122	CGCTACTAAGAC	TTTTTTACATTTTGTGATGAATATTTAATAAAGCGGGGAAAAATTCCAATAATATAATTAGAATTTAAGCTATTTTTTAGTAGAATAACAAAGGATTAGGTGTATCTTATCTTATGGATCTAGCTTTTGATTGAAAGCATGGGTTCTTACTTTATGGAGTGTCCAATGGTCTTAGTAGCG	9	1648	12	1403	26	1000	44	1071	19	922	10	374	20	566	17	661	7	141		128	9	1648	12	1403	12	1004	6	1846	9	289	11	598	7	477	13	447	13	2035	18	2390	21	3051	70	2071	29	1296	37
16125	ACCAGAGAGGTC	AGACAATTAAAAAATCCCTTTTCCATTTCCAATGGAAATTATCAATTCAACAAAATGAATTGATTTAAGGGTAAGTTAGTTTAGCATCTAAATGTGCGAGGCTTCTGAATTGATCAGATACCACTCGAACATTGCTAATTCATAAGAACGTAAACTAAATTTAAAATGGACCTCTCTGGT	17	41	25	102	46		33	17	31	172	16	15	72	19	51	18	39	6	19	27	17	41	25	102	37		44	51	34	47	32	77	18	126	34	105	35	229	33	307	42	143	79		47	187	123
16126	TCGTACAAGTAC	GGGCTAGGCAGCGCTTGCTTGGGATCTTGTCAGAGGCAACTAACTCGACCGAAGCTCCCTTGCGCGCTTATGGGGTCGCACCCTCCTCTGTTCGCCTTGCCTCCGCTCGCCGATACTAAAGTGCCCGTTCCGATCCCACCTCGGCCAGCGAAACATTCTTCAGCAATGGTACTTGTACGA	212	77	269	250	450	174	413	53	381	152	334	155	906	53	730	38	717	45	934	43	212	77	269	250	537	140	571	87	474	106	440	83	357	199	459	207	535	484	478	664	481	327	863	227	715	307	1636
16127	TTCGGTCACCCT	TTCCCGAAGGGCTACACATCAGGTTCTTTTTCCACTCTCCAGAGGTGAATGGAAGTTCGGTCTGCTTCTGTTATCGGTGATGAGATAGCAGAACAGCTCGGGATTGACCGTTCGCTCAACTGTTGGTCTTCCTTTGAATTTTCGCAGCACGGAGCCGGGCAACTCATGAGGGTGACCGAA	44	84	68	28	99	78	104		70	64	61	33	179	1	165		140	16	153		44	84	68	28	127	11	123	48	109	87	116		89	93	107	119	119	288	100	318	112	112	203		131	97	344
16129	CGTACAAGCAAG	ATCTGGGATCGCATCCGGCCTGCTCAACGTGGTGTGAGCACTTCAGTGGCCACGTTCAGCCCGCTAAACGTTGTCGAGTGGCCGGTGGGGGCCAGGGCGTGCATCGTGGAATCGCTAGGTTATTTGTCGTCGGTTGTGTGCTCGCGATGACGGAGGTCGACGAACATGCTTGCTTGTACG	11		14		17	38	18	13	18		14		33	6	21		39		29		11		14		20	168	23		17		21		12	35	21	19	19	57	17	37	25		35	51	32		54
16139	GACGCCAATTAA	CGTATGAGTTCGACCTATAAAGCGACGAAACGTTTCACGTGAAACACTTCGTCGCAATGACGTGCGACATGGGAACAAATGTTTCACGTGAAACAGTGGCAACACCAGCAGCACTGAAGCGCTTTTGCACGACGTAAGTAGTTTGAGGGTTTGAAAGGACCTGACATGTTAATTGGCGTC	15		37		58		52	14	36	95	31		76		77		49	12	83		15		37		61	97	74		46		42	72	40	18	45	23	57	49	43	134	52		110		67		153
16141	TTTGGTCGCGGT	ATATCACGGGCTTCCGCCGCACCCTGATGTGGGGCATCCCGCTGGACATCAACATGTTCCTCGTCTGCGGCCTCTGCGCCCTCGTTTCGATGCTGGTGGGCGTCCAGATGTTCCGCAAGACACAGGACCGCTTCGTGCTGCATATATAAGAGGGAGGAGAGAACGATGACCGCGACCAAA	89	86	101	20	147	78	165		127	112	122		323	35	231	12	200	56	267	19	89	86	101	20	193	72	205		164	127	176	23	139	152	178	140	159	231	170	288	190	106	312		249		554
16143	TATCGAAAGGAG	ATCGTTAAACCCCAGTTGAGGGCAGCATTTTTATGCTGCTAAACGTTGGGTGGTACCACGCTATTGCGTCCCTATGCTTTCGAGCATAGGGGCTTTTTATATTTATTATGGTTTAAATAAATTTGTTTAAAATGGCTAAAAAATGATAAAAAGGAGAATTTATCAATGCTCCTTTCGATA	33	37	50		90	50	93	32	70	111	55	39	145	25	131	8	76	4	8		33	37	50		100	148	70	24	54	84	81	159	69	35	111	40	85	83	77	100	83		183	82	125	150	276
16150	CGTTGGGAGGTA	GTGATAAGATAAGAGGTGATTCATCGATATCCCGACCGACTTACCGGGCATTAATATCTCCGCGTTGGAATTGCTCGGATATATTGACGTTAGCCTAGCCTTTTCTTAAGGGTAGAAATCGTTCGATTCGCTACCTAAACACTGTCATCAACTGCCTATTTCCTCATGTACCTCCCAACG	8	255	9	113	20	274	10	231	15	655	15	422	50	505	52	529	40	261	30	242	8	255	9	113	32	465	21	205	15	304	12	711	16	194	18	235	21	497	22	712	17	368	30	505	30	1077	102
16154	TTTAGGAAGGCG	GTCATTTGAGGCTGATGCAACAAGGGCGGATAGGTGATTTTGCGTTCATTTTTTTCATTTAATTTTAACTGCTTGCCACTATCAAAAAGGGCAAGCCCGATTTTTTAGCTAACTGACCCAATGAGGGGCGTAAAATAACTTTAAACGTAGGGAGGAATCATACACATGCGCCTTCCTAAA	47	102	36	71	76	189	67	74	74	155	62	113	150	10	127	28	129	21	114		47	102	36	71	87	216	91	53	77	47	68	248	64	259	79	152	96	533	70	681	83	173	143	263	136	268	277
16161	ATGCCAGCGTTC	GTTGCTAACCGAGGAGTCTTGGAGCGAGCTGGCTGACACTTTTTCCGCCAATCGATTTTTGAGGCAGACTTGTATTGATACAAGTGGCTTCGCGTTAATCTGCATCTCATGCTAATCTGTGCTAATTGGTGGCTCAAGCTATTGAGTAAAGAGGGGGTTGAACGAATGGAACGCTGGCAT	13	119	15	239	24	110	19	336	25	136	15	202	54	6	27	19	24	7	31	10	13	119	15	239	25	494	31	359	17	249	22	400	21	366	26	297	17	671	21	803	28	358	43	446	40	338	81
16167	ACCTCCGAAACA	TATCTTATTATAAGGAAATGAATTTTGCACCACTTTTTTATGCATAATTAGCACTTATAAAACACGTAATTGCCGATTATATCAATGCAAAATGAATTTTTTGCTAAAAGAAATTGCAAAATGATATAACAGATATATCAAATATGCATTTCAGGCGGGGATGATATGTGTTTCGGAGGT	2		6		16		11	5	13		2	57	24	54	19	17	8	25	2	8	2		6		12		12		6		6	47	11	89	8	55	10	113	5	147	8		27		15		43
16168	GAAACAGTTCCG	GGTTGGTCATCGACGCTGTTGAAAACGACAGCGATTGGCGGGACAGAGCGGATGCGAAGAACGGACGGGAGAGGCTGCCCATGGCGGTGGAGATGGTGGAGAGCATGCGGTGTACTCGAGGACCAGCGCCGCATTTGACATGATGAGGAGCAAGGAGGAAGAATGATGCGGAACTGTTTC	60	80	80		125	196	111	35	107	45	121	67	273	32	214	1	172	42	258	58	60	80	80		187	157	154	109	153	242	140	204	94	285	144	209	120	647	108	781	140		236	231	228	112	487
16176	TAGTCTAGTGCA	GTGACCACACTGCGAGAAAGCAAAGCCCATAATACGTATCAAACGGGTTCGCTTGTCCACCAGATTAGGTATCACAGAAAGCCGATGGCTTCCGACCGTGTGACAGCAAATAACGGCACGAAGCGCCTGAAGCATTGAGAAGAACGGGACTGTAGGAGGTAGATCATGTGCACTAGACTA	51	164	74	48	92	65	91	20	94	192	90	29	196	32	188	14	155	37	202	35	51	164	74	48	126	2	140	169	113	141	97	141	79	340	116	248	112	470	113	738	125	212	183	85	184	221	384
16177	CGAGTGGTCAAC	TATTTCTTAATAATAACTCCATATTATTCCTTTATGATGGTGAAGATAATCCTAATTACATTAGGCTTCATTGACATATTATTATCTCAGAAGCTAAAACAGTATTAACTTGTCACGATGCGAATACATCCTGATGTCTAATTAAGTTTATTCTGAGAGTAAGTAATGGTTGACCACTCG	11		6	23	15	83	10	7	14	60	12	10	27	21	19	19	25	18	2		11		6	23	11	1	19	59	7		14		11	77	15	63	17	521	10	665	17		25	90	26	70	46
16184	GTGACAGGAACG	ACCGGGGGGAATCAAAGCAGACTGGCTTCGGCTGGTGTCTCACTTCTTGATGTGCAGACTGAGTTCTCTGTAAAGCTGATCAGAGCACGATCGGGCCGTCGGTCTGATACGGAAACTCGGTGACGGAATCAGCGAGTTATCGACAGATTCAGGGGTTAGGAACGAATGCGTTCCTGTCAC	2	73	19		16		14		8		12		35		16	8	22		28		2	73	19		19		20		10		8		18	36	9	11	8	38	17	19	21		30		20		51
16185	CCTATTGCGCAT	CACAAGCGTTCAAGCCGCTGATATTTCGTGGCTTGCCACGGTCAAGGTGACCGGCTCGTTGTCATGGGATGGTGACGGCATGCGGATACGCTCGCGCCCCAGCGTCGTCGCCCGACCCCTTGTCGGGGTTCCCGGAGAGTCGTAGCCTCCCGCTAGGTTGGAGGTATGATGCGCAATAGG	18		23	33	32		22		33	23	24		76	15	53	4	48	16	67		18		23	33	49		57		32	50	33	4	26	18	28	13	41	39	24	57	41		54		57		129
16188	TGGCTCTAGATG	AAAGCCGCTTTTGATTAGGGTATCAAAGGCGGCTTTTCGCATTCTCTGAAAATTATCTAATCCGACAAAAATTGCCCGATATACAACAAATACTATATATCTTATTGCATCCATGCCGAATCTGTGCTACAATGAAAGCAGCACATAGCGAAAGGGGACGGAGCCATGCATCTAGAGCCA	44	1000	43	670	83	1832	65	1367	57	6032	50	3340	117	23521	103	23633	109	58361	68	62313	44	1000	43	670	86	553	79	939	65	791	61	1211	37	679	58	680	56	1827	68	2383	87	1670	148	3199	107	9372	220
16189	CACGAGTAGCCT	TTAGATTATTTTTAGGTTACCTATTCTATGGTTAGCTTGTTGCGTTGCCAATCGTTTAAACCTTCTTCAATCATTTGCTCACTTGCTCTTAGCGCGGCATTTGCGCTGTCGGGCACTGCGTTTGCTGATGAGTCAAAGCCTGCTGAGAACAAACCTGCTACTCCTATGAGGCTACTCGTG	45	216	60	52	107	19	97		92	47	76		210	9	196	41	142	24	81	18	45	216	60	52	122	147	98		75	242	103	133	61	270	118	298	124	566	117	812	105	268	204		168		406
16195	CTGATGCTCCAC	GCCTGTCGAAGGGCGAGGACGACGCAAAGCTCCGGGCCGATCTGGCCGCCGCCGCGACCATCGGTCCGGCGCCGCGCCGCGAAAAATTTGGTTAACAAGATGGCGGCGGGCCGCAAATCGCTCCAAGCGAAAGCCTAGCTTCCCATCCCCGGTTCAAGGTTCCGAATGGTGGAGCATCAG	34	77	41	28	103		90	15	98	40	64		191		172		134	5	181		34	77	41	28	127		132	82	95	90	82		65	92	87	41	108	61	110	94	75	105	193		162		363
16197	GACCACTAGATA	CCTACGGACCGGAAGAAACTGTAGGCCGGATAAGGTGGGACACCGCCATCCGGCAATAAGGTAATGGCTGATGGCGCAGCGCTTATCAGTCCTGCGGGCCGGAAGAAACTGTAGGCCGGATAAGGTGGAACACCGCCATCCGGCAACTGTACAAGGAACCCTTTAATGTATCTAGTGGTC	79		112		183		144	28	171	73	145	14	460	19	363	13	297	8	410	28	79		112		254	55	243	99	213	30	208		163	88	252	98	219	179	242	287	191		327		316	87	823
16199	ATCGATTCGCCT	CTGTCTAAATGCCGCCGAGCGCTGCGTGCCGACATTCACGATCCCGACAGGGCAAATAGCGCCTGATAAGCTTGCCAAAACGGGGCAAACCGCTTATAAGTGAGACATCCCCACAAGGGAGTTACGTAGCCATCAATCGACCGTTCTTATTCAACCCCGATCAGCATGAGGCGAATCGAT	16	499	22	54	38	247	31	274	35	274	31	222	82	44	57	105	61	37	67	29	16	499	22	54	59	94	62	255	46	197	33	236	34	143	42	145	36	250	30	374	38	553	69	521	66	496	139
16209	AAATTGCCGCCT	TTTGTTTATAAAGAGTTCATTTATTATATAATTGTTTAATTTAAACTGTCAAATCGGCAGTAAAAATGTTATATAGATAAAATAAAGAAAGAAAAGTTGCGTTATCAAAATGATTTTGCGTACTTTTGTACTTGATATTATTTATAAAGAAAGATAAGGTTCGAAATGAGGCGGCAATTT	1	489	1	286	3	221	4	299	1	446	2	201	1	86	1	124		87		102	1	489	1	286		210		145		28	1	114		76		95	4	232	1	266	2	775	7	520	3	647	2
16222	CGTTAGGTTCAT	GGGCGCGGCGGGGTTTCCGAGCAGGTGGTAGGCAGCCGGGTGCGACCGGTATGGCTCGGACTCTCACGGCCGCGACCGAATACTGAGGAGCCGACAAGGGATAGCTCCGCATGAAGTTCAGTACATTATGGTGAAAACAGCATGTTATAGGGACAAAATACCTCCATGATGAACCTAACG	31	15	24	46	51	19	46	5	45		37	20	88	31	81		76	16	68	26	31	15	24	46	59		53		59		48		37	58	60	77	63	84	74	120	55	61	97	24	82		169
16223	TCGACAATAGGC	TTTAGTTACTTTCATGCTATGGGACCTGAGGAAAGTGCTGATATGGGGGGGATACTTGTGTTTCCTGTCCTTGGGAACAACAGAGTTGAATTCAGCCCCTTCTATGATCTGAGGAATTTTGCAAAGTCAACGCATCAGCAGTAGCCCATTGCTGAGGACAAGGTTATGGCCTATTGTCGA	83	15	123	79	187	74	169	15	182	72	135		385		343	25	261	24	293	14	83	15	123	79	253	137	202	149	169	37	166	145	137	194	210	204	206	462	197	589	206	94	356	89	317		728
16225	TAAGTAGTGGCG	GATGCACGAAAATCGACAGTAATCACGCGAAACTCCGTCCAAACCATGCATAACCCACCCGAAACTTGCCCCCCTATCCCTACTAAAAAATAGAGATAATTTCCTTTGGACTTGCATATTCTACTTATAGCTAGTCCTAGGGGTGATAACGTGTTAGGAGAATTGATGCGCCACTACTTA	37	264	46	34	67	147	54	24	71		57	118	161	16	136	13	129	44	105	21	37	264	46	34	89	136	75	134	75	215	73	131	56	140	80	223	98	415	79	519	83	298	121	171	128		297
16226	GTGGATGCGTAG	TGCGTTGCAGCGGGAGGCAAGATATTCTGAAATCATTCGTTTTGGACCCGGTGTAATTCCGGGTGGCTCTTCCGGCCGCCAATCCGCCGGATAACGCACATAACACGACAACACTAGAGGCCTTCCATAGGCCTGTGTTTTGTATGTTTATTGCGGACCTTTAGCATGCTACGCATCCAC	16		36	43	34		40		37	59	31	40	68		73	9	49	15	73	19	16		36	43	55	85	48	68	27	16	40	130	21	73	37	62	53	139	29	153	52		74		68	99	141
16227	GTAACTCGTCCG	TTATAATGCACTTTGACTTCTTGCGCCTTTCCTCCTATAATTTATCTGTTATAACCGTTTTTATGGTAGATAGCATATTTATCGCAATTCATATCTAACATACATGCTACCAAGGCTTCGCCTGCGCCAAAAGGCAATTATTCTTTGCGATGGGGTGAAATAAAAATGCGGACGAGTTAC	18	2416	26	2276	34	3480	34	4257	38	4418	29	3399	55	2003	57	2671	37	972	40	909	18	2416	26	2276	39	3046	30	3868	28	1847	27	3650	33	714	34	779	40	1479	33	1863	44	4692	68	7737	67	7817	112
16240	TGCCTTAGCTAC	CGTCGAGGACCGCCCGGACCTCGTCCGAAGATCGGCGAGCCCACCGGGCGATACGCGTCCAGTCGGGAAGACCTCCCCCTCCTTGCGCGCACCGGTCACGCCCGTCCGGGCTTGCCTGCGGGCGGCCACGGGATTAAGCGGGATTGGCTTTCCGAGGAGCCCGACATGGTAGCTAAGGCA	29	38	45	12	67		65		53		43	17	135		116		101	11	122		29	38	45	12	98	69	95		66	35	55		56	49	55	21	57	70	72	68	74	50	132		96		251
16247	GAGTACACCGAC	TCCCATTCCGCTCATTGATCGCTCCGCTTCGTCCGCGCGTGCAGATGTTTCGCACGAAGCGGCGGCTCCGTCATGTCGGGCCACACAGAGATTGATGCGGGCCATTGTCGGGCGTAGGGAAGGAGCCGCCGCAATTCGGCCCACAAGTGACGCTTTTCCGACCCCATGGTCGGTGTACTC	1		4	30	6	40	6	23	4		7		15		10	2	11	4	12		1		4	30	6	52	8		5		11		9	3	12	13	9	25	9	78	5		12	63	11		25
16249	GTGCCAAGTTGA	GGCGGCAGATCGCCCGGGTCCCCGATGTCGTTCGACCGCTTCCGGCACCCGCCGGACCTCCGAGCGCGACCGTCCGTGGAGTGCCACATGACCGAGCCTGCGAGGTCGTGCGACGGCACAGCTCCTCAGGGCACGGGGTCGACGAGCGCCAGCGAGGAGTGGCCCATGTCAACTTGGCAC	141		174	13	291		272	19	258		241		633	17	545	17	539	16	669		141		174	13	375	54	408		330	61	355	131	270	58	412	104	455	183	422	226	315		563		499		1178
16250	TAGAGCCCGTAG	TAAGGACTGCAAGAAAAGATAGTTAATGTTTTTTTTACATATTCAAACACTAATATCGCTTATTCGTCTTATGCGTTGTTAAGTATTGAACTATCAAGTTAAACATCGTAATTTTATAGGTGAAAAAGTTAGAAAACGTTTTCTTTGATTTTAGTAGGTGATTTTATGCTACGGGCTCTA	18		21		32	59	24	24	22	92	18		72	6	64		51	16	16	17	18		21		42	1	35	38	34	86	33	104	34	35	23	58	37	171	40	202	39		56	83	40		136
16253	TTGGTCCGAGAT	CGGGATATCGATATTGACCCAATGTCACATTGCCTTTATACACCGCCTCAGAACGCAGCCTGTCCGGGCTGCTTTCTTTTTGGCATGCCTAAAGCCTGCCAATCCAAGCAACAAGAAACGCCCTTCAAGCCCTCGGGCCAAGGGTCCCAAAAGAGAGTATTCACTATGATCTCGGACCAA	62		52		98	42	72	31	65		73	19	150		138	9	119	9	156	19	62		52		108	18	116		84	12	90	59	80	19	119	25	98	84	99	106	114		170	73	138		288
16257	AGTATTGCTCTC	ACCGGTCTTTTTCTGTTTCGTTTTGGAGAAGGTGGCTTAGGCCTTCGGCTATTGACCATTGACAATTCAAGGTACTGTTGCCCATGCAACAGCACCTTGACAGAATCCCTGCCGGTTCGATAGACTATAGGGAAATACCATCTTTGAGGAAACGAGGTTTTCCGTATGGAGAGCAATACT	43	6945	54	5925	73	8816	81	8902	74	5984	67	2224	150	1308	112	1140	100	347	96	397	43	6945	54	5925	110	4750	73	5911	82	3047	79	3523	67	1294	75	1395	80	3026	79	3976	97	12870	154	17718	141	8208	262
16258	AATTGGAGACCT	TACAATTCTGGATTTATAGAAAAATTTTTTACGTGATATTTGGATCAGTTTAGATATGGCGTTAAAAATTTGTAATGTTGCATGCCATGAACAATATTTGATTTCAGTTGGCTGTTTTATTCCGGCAAAATGTGGGAAGCCTTTTTGTTATACAGGTATGGGTTGATGAGGTCTCCAATT	5	1	18	27	16	123	25	9	26	118	16	41	29	24	21	30	14	1	6		5	1	18	27	27	24	12	114	12	62	20		22	149	20	113	15	236	19	394	23	28	41	132	42	159	50
16267	GCTCATTACGCA	GTCCACGCCGCCAGCCACCATCACCGGCAGCCGGCGTTGTCTCGCAGCATGGGTAAGGCCCAACACCAGACACAAGCTGAGTAGTCCGACCGCTGACCAAGGCGCCCCCTGTGGGCCCACAGTGGGCGGTCTGGCGTTGCCCATAAGTAGCATCAAGGGGTGCCCATGTGCGTAATGAGC	26	42	20		41	52	43		38	139	36	6	77		52	4	48	13	61	14	26	42	20		32		46	1	33	12	37		32	65	38	24	52	99	37	138	46		84		74	145	129
16279	GGTCTGAATATG	ACTACCAACCCATTCATCATAATAGTCAGAACCAAAAGACTTCGAAACTTACAAACGTCAAAACCTGAAAACTTGCCAACCTGCCAACCAATTTTCCCACTCATTTTTACTAAATTCAAGCCTTAATTAAAATTGAAAAATAAAATCATGGTAAGGAAACGATTTATGCATATTCAGACC	42	34	40	14	69		65		71		56		142	5	126	17	134	6	64		42	34	40	14	102		79		97	64	83		53	114	66	88	78	187	57	338	82	48	134		127		268
16280	CACATGGCAGAT	TCGATACGCCCGACGTGCTGATCGACCGCGACATCCTTGACCGCAACATCGGGCGAATGAGTTCCGCCGTCGCCGCGAAAGGGATCGCCCGGCGTCCCCACGTGAAGACGCACAAGCTGCCTGAGATCGCCCATATGCAACTCCGCGCGGGCGCGCGGCCTGACGATGATCTGCCATGTG	83	362	112		190	44	168	16	145		134		325	16	302	18	254	29	356	35	83	362	112		220	79	217	9	180	68	171		147	137	210	79	216	244	164	266	195		358	60	279		627
16281	CCATCTCCGTCT	GCATAACCCCGGCTCTTCCCTTTCTTGGATTTGGGGTAGGGATGATATAACATGACGCAGTTTTTACTTACCAACCAACCATGCAATCTTCCGCTCCATGATCCACCATGAGCCGAAATACAGGCAGTATCAAATGTTATCGACTTGTGAAAGCAGGCATCTCTAATGAGACGGAGATGG	28	206	52	583	80	464	58	534	49	890	59	346	119	75	109	99	107	79	122	57	28	206	52	583	109	381	84	935	44	820	60	648	62	520	69	513	57	1053	78	1554	80	789	138	998	108	1236	228
16282	TAGGTACACAGC	GATCAAGCCGCAGACAACAGGGAAGAGCAAGACCCAGACAGAAGCTCTGCCGGCCAACGACTATGTTGAGTTTCGAAAACTTTTGCTGGAAGATTCGGGCGATCGCCCTCGACAAGATTGAAGAGTTCCTTAAATTTGCTGATCGATCCCCCAAAACTCCAGACAATGGCTGTGTACCTA	26	148	38	79	72	69	71	35	57	67	50	32	128	2	98	10	92	22	116	7	26	148	38	79	87	59	92	35	78	110	61	105	44	49	65	83	74	200	60	208	64	227	143	104	107	99	226
16285	TAGCATTGGTAC	CTGTAGACTACAATGTATAACTTTATTTCGTTATCACATTAGCACACTAAAGTGAAAGGCGGTAACGGAGGAAAAAGCGGATGAAAAACAATTTACAAGATACATGTGATGATCACGAAGGAAATGTGAAATTCCGAGTGTGGATATAGAGAGAGGTGGAGTTGGATGGTACCAATGCTA	54	97	68	16	121	56	89	77	104	82	61	14	180	35	173	32	140	24	128	38	54	97	68	16	111	335	104	133	99	238	99	349	71	393	101	332	116	689	96	1153	122	113	210	133	165	96	353
16289	ACACTGGTGGCA	GTTAGGTGGAATTAGCGGAGAGCGTGGGTAAAAGTGCGCTACACTGACTGAAACCGCTAAATCGAATCGTTGGTACCCCCGGTAATGAGCCGCCCCTTTAGCGGCAGTCCTCGAATTGACCGGACTTAACGTGGATCGCACAACCAACGGAAGGTTTTGAAGCGCATGTGCCACCAGTGT	147	164	182	26	257	68	233	134	201	271	217	97	510	69	428	68	389	62	494	38	147	164	182	26	359	231	312	166	262	452	290	828	210	890	274	726	284	1318	244	2034	329	190	490	202	418	368	938
16292	GCAAGGAATCTG	AAAGAAGCGTCTAAGAAAAAACCGTCATAAGAAGAAGTAATTAGGTATTACTACGATAAACAGTAGGAGGTAAGCAGCGGAATACTGCTTACTTTTTTTGTTAAAAATTTGTGTACTAGTATCTTTATGTGAAGATAGTAGTATTAATGATCCCGACCCCTTACTATGCAGATTCCTTGC	61	45	66	103	141	35	107	83	108	172	93	59	268	39	250	15	229	12	92	39	61	45	66	103	178	120	143	82	154	327	144	246	103	261	153	213	160	592	138	765	127	148	248	118	201	231	518
16295	ACTACATACGCA	TGTCCCGGCTAGACAGTGGATACACATGTACACCACGCTCCCTGTCGCTGCGTCCCCTTTTCTCCGCCTCGCCTGTTCGGCTGTATGGCTGCCTCGGGTTCCGATACGAATACGGAGGAGGCCTTCCTGATCTCTCCGCGTCGGAAGGTGGAGATCTTCGGGCTCATGTGCGTATGTAGT	153	513	198	61	333	409	272	23	278	56	262	102	616	62	521	41	465	55	579	84	153	513	198	61	401	373	436	290	327	260	310	200	239	212	317	300	346	484	345	815	351	574	605	432	540	158	1137
16301	CAACGATCTCCC	TCTCCGCGCAGGTTGGCGGACCGTGGGCCCACGCCCACTGCATCGCGACAGCTCTCTCTGGCTGAGGCCTCTTTCTGGCGGCTCCCGGTCTTCTCCGGTTTCAAGGATCTCCCGCAAGGGGGCATCCCGGTCTGATTTCTGCCTGGCTGCCGAAAAGAGGCAGCAATGGGGAGATCGTTG	24		30	43	49		53		44		41		110		78		81	9	92	17	24		30	43	75		78		57	90	45	102	45	46	50	47	54	71	39	132	54		102		85		188
16302	GATACCAAGACC	GCAGAGACGGAAAGTATCAGGGCATGGCTTTAGCCATGCCACAAGCACTGAGCAAAATCCGAGGGCTTTAGCCCCTGAAAACCGTGAAGGGTGCGGGCCTTGGCCCGCGCATCCACCGATCCAACCAACCCATGGGCTCTCGCCCTTGAGGGAATCAAGACTCCGATGGGTCTTGGTATC	64	61	90		130		130	9	119	70	127	30	278		209	9	208	15	189		64	61	90		182	54	160	7	129	15	167	82	122	65	143	76	158	178	135	243	154		260		246	100	487
16315	AATACGCCCTTT	TAATAGGCATATACTTTATAGATATACTTTTTTGGGGGTATTTTTACGAGTAAGAATGATGCATTTCTAGACTTATTTTATAATGTTCCGGAAAACGTAAAAAATAAGTTATTAACACTTAAGAACATTAATGGTGCCCAAAACATTGAGGTTGTTATTAAATTTATGAAAGGGCGTATT	7	69	3	50	14		8		4	19	8		6		16		14	25	1	1	7	69	3	50	11		11	26	8		16		10	40	11	30	13	216	8	219	10	119	22		12		22
16317	CATGTTCAGGGA	ACATTCGATCGGACCATCATCACCCATCACGTATCACGTAGCACGTATCTCGCATCTCGTAGCACGTATCTCGCATCTCGTAGCACGTATCTCGCATCTCGCATCACGTATCTCGCATCTCGCATCTCGTATCTCGTATCTCGTATCACCAAACATCCAATCATCATGTCCCTGAACATG		80		22						28				9						15		80		22		71				80		3		25		44		115		265		102
16320	ACGAAACACAGT	TATCAATTTAATCCTCTGTAATGGAGGATTTTATCGTTTCTTTTCACCTTTCCTCCTGTTTATTCTTATTACCCCGTGTTTATGTCTCTGGCTGCCAATTGCTTAAGCAAGATCGGACGGTTAATGTGTTTTACACATTTTTTCCGTCAAACAGTGAGGCAGGCCATGACTGTGTTTCGT	21	44	21		32	24	30	52	33	1	24	17	66		73		39		32		21	44	21		36		38		30	18	26	2	21	117	37	62	47	262	38	295	42		62	76	57	18	139
16321	TCTTTGCTGATC	AATTCAATAATCCAGACACAAAAGAGCTCCAGCGGAGCAAAATATTTATCGCAATGAATATGTCGCTCCGCTGGAGCTTTGTTCTCAATAATAAACATGATTTCTATAAATATTTCGCTTCTCCGAAGCTGATTTTAGTCTCTCAAATTTTCATACTTTTATATCATGGATCAGCAAAGA	10		13		36		31		32		21	5	39		44	14	37		3		10		13		33	28	38		14		22		21	42	29	54	23	65	16	83	23		67		53		83
16322	AGTGTGGCCTTT	AATGAGCGGCCGGCTTCGGCTGGCCGCTCCTGAGGCGGCCGTCACGGCCGTGAAGAAGGGTGGTACCGCGGAAAGGAAACCTTTTCGCCCCTTTGGCTGGAAATGACAGCCATCGTGGGCGGAAAGGTTTTTTATATGGATGACAAATCACAGGGAGGATCGACGATGAAAGGCCACACT	12		16		20		21	8	14		14		33	1	21		26		18	12	12		16		19		26		8	32	15	64	13	6	15	5	22	16	13	29	28		41		28		54
16328	GCAAACGACTAT	GTGATCAAGATTCCACAGTTGCTAGAGAATCCATTAAGCCCGCCGGATCGCGCGGAACTCGCGCAGCTTCGTCCGCCGGACTTGTCACCTGCATTCCTGCACGGCCTCACTTCGCCTCTCCGGTAAGACTGGCTTCCTCACGGAAGACCGGTCGCGGAGAAGTCAATGATAGTCGTTTGC	23		25	5	35	38	38	13	37		34	16	88	7	73	1	67	9	78		23		25	5	57	63	49	106	40		33	78	32	32	40	26	45	114	29	47	48		73	51	71		161
16334	TTCGTGCGTAAG	TTTGAAGCTCTAGTGTTTTTTGTGAGGCTTTCTTTAGAAACTTCATGTTTGAAGTTCTAGATGGCATATCCTTAAATAAGTCTTTGTTTGCCATGCCCTCCTTTTTATCCTCAAGGGACTGAATAAAGTTTGCCATAGTCCTGATTGAAGAACTAGCCTCTAACGATGCTTACGCACGAA	2		3		5	45	9		9		7		17		15		16		7		2		3		7		10		6		4		7	18	13	11	6	96	6	80	5		14		16		32
16343	TATACCCTGCAA	GCTGGGCAATGTCACAATTTTCTTGAGAATCCCTTGAATTCCAGTGAACGCCCACTAGCGTTGAACTAGTCAGCGGTTGAGGCAACGGCCCTTGCGTTGGAGCCTCGTCCCTACCTTCCAATCGCTGCATCTTTTCTTGTCCGCGCTGCTAAGGATAGCCAGAAGATGTTGCAGGGTATA	15	71	20	1	26	47	25		25	44	32		59	19	47		54	7	67		15	71	20	1	39	1	35	19	35	110	37		26	36	38	29	40	67	25	182	35	72	51		57		106
16349	GATAGGCAACGT	TAAAATCTCTGTGTGCATTATATCAGCGCGACCACGCATGCCGGGTTTGCGAGCGCGGGCTGTCAACCTGTACAGGCATGGCCCGCCACATTCGGAATTCCGGCTTTCGTGCAAGGAGGATATAATCCGAGAGAAATCTAGCGGATAACGTAGACAGGTGCTCAAATGACGTTGCCTATC	21	54	22	115	36	50	28	74	39	144	30	49	72	23	64	40	60		54		21	54	22	115	57	204	44	176	44	6	30	31	30	92	26	127	48	332	31	343	43	169	64	124	69	193	136
16352	GAGCTTACACAC	ACGCTATATATAATAACAGTAGAATGTGAAGAAAGTATGACCAAATGGTAAATAATTTTTTGGATACAAATTAATATCATCAGAAATGCTATTCTAATACGGAATGTGGTAAGATTAACTGTACAAATTAATTCTTTATTAATGATTTTTAAGGAGCGGATAGACATGGTGTGTAAGCTC	18	504	18	640	26	810	31	880	22	1533	23	826	68	716	50	1000	26	1101	2	1176	18	504	18	640	30	386	32	287	20	165	18	163	18	273	28	255	34	682	27	884	36	1144	57	1690	45	2359	118
16354	GTAGTGCGAAGC	GAAACGGTTGGATGATGTGCCGGAATGCGCAAATGCAAAAATCGTGGTTTCAGACGACCCTTTGAAGGCCGTCTGAAATTTTTCATAGGGCGACGCTTTATGTGTCGTCCTGTGTGTTGAAACATTCCTTTCCCTGATGCTTTGGAAATATTGTATATTTAGGCAATGGCTTCGCACTAC	5	433	17	411	27	868	23	871	19	1416	19	818	63	105	39	143	40	47	50	5	5	433	17	411	31	475	47	1281	38	434	23	432	20	316	22	360	31	573	26	882	22	844	50	1739	38	2234	102
16356	GAATATGCTCGA	TTATCTTTATTGCTTGTATAAATCTCGATGCTCAGTTCTTTTGCCCTGATTCCTTATCAGGCACAAATCTACCCATTTATTACTTTTTTATCTCCCCTTTTACTTTAACTTTTTTAATACTACTCATATAATGGCTTTGTAATACAAATTTCTATAATGGAAGTGATGTCGAGCATATTC	20	292	20	187	21	478	18	672	21	1363	12	850	39	1359	37	1798	42	607		546	20	292	20	187	24	87	34	200	20	101	20	76	14	117	19	87	19	312	19	496	40	479	39	1150	33	2213	76
16361	ATTGGAACCTAG	ACGCGCTGAAATCTACCCCCTTTCGCAAGCCCCCGACACCACCAGTCCGCATTTTTCCTGTCCGGAATGCGATCGTCCGAGTCCAATTCCGGACAGCCGCGTTTCACACTAGTTCTGTAGTTTCAATGTTTTACCTTTGGCGATTTTGGTGCTCTGATAGGCAATATGCTAGGTTCCAAT	76	191	91	133	156	147	111	108	130	251	115	139	342	28	260	13	255	15	299	22	76	191	91	133	196	155	190	129	158	66	192	189	115	116	156	140	169	371	124	475	167	324	267	255	245	390	602
16362	TCCCTGAGTGTA	ATCCCGGCGCCCCGTAGATACGGGCGGCCCGGCGCGAACTCGTGTCAAGCGACATGATGCACTCATCTGGTGTGGCAAATAGCCGCCATCTAGCTGGCATCGTTGTTGCTATACCTTCTGTACCCGCTGAATCAGTGTCAAAAATTTGCGGGCCTTACGAGAGATATGTACACTCAGGGA	55		73	50	105	100	115	36	86		89		239	20	167	6	147	15	189	26	55		73	50	176	46	109	37	128	16	122	46	80	142	114	96	113	218	117	223	128		220	136	175		406
16363	AAACGCCGTTAG	GGCCGCAATCTATGGGCGGTAGCGTGCCTGAAAGCAAAGAAGGACGTTGCTTTGCAACTGCTAGAACGCAGCAAAGAGCGCTGCTCTAGGACCTAGAATCTAGAAGGGCGTAGCCCGCACTGCTTTATCATTGTTTTTCATCTTTAACCCAATCGGAGATATCTGATGCTAACGGCGTTT	61	131	76	106	97	160	106	20	120	278	85	57	252	78	182	10	206	39	260	21	61	131	76	106	156	122	159	320	132	112	124	113	86	223	132	229	111	425	106	726	137	237	203	180	205	335	434
16364	AGACCTACCGAT	GGATCATTGCCAATGGGTTTCGTGCAGGTGCAGCAAAGACTAAAATCAGGGAGCTAACCCGTGTCTTCGATCTGGGCCGCCATCTCCACCGGGAGCGGGCTGTTCAAAACGCCGCTGGCGGATCAGACGAACGAGGCTGGCGTTCCTTCGCACTTGGATCGACCGATGATCGGTAGGTCT	113		122	56	204	255	188	302	175	77	168	84	460	19	380	20	345	36	430	11	113		122	56	297	130	306	85	237	42	240	147	177	318	222	159	249	416	221	701	235		392	557	343	161	840
16369	TTTAGGTGCGAT	TCTGTTTCTCGTCCGGGCTGTCCGTACCGCAATGACGACGGCTGGACCCTGACCGAGTGGGATTGTTTCCGCCTTGGGGCTTGATGCGTCTCCACTGTCTGGCGTGACTCGGCTACCGTTGCTGTTTTCCTCTCTTCCTACCTGCTGTCTCAAGAGACCTAATTCATGATCGCACCTAAA	157	450	214	123	342	106	342	86	294	314	260	67	632	42	569	26	462	57	563	90	157	450	214	123	436	116	400	231	317	258	357	324	281	328	335	343	396	695	348	961	371	573	684	192	554	381	1201
16372	CACTAGTATGCC	GTATGCAATTGCTACAAGCGCACTTATAATCTGCGGCCACTGATTATTCGGCATACGTAAAGCGGCATCATTTTAGTGTAAAGGAACGGGCTGCCAGCCAAGTAAATACGCTTATCAGAGCAGGTTCCGAGTCCGGTTAATATTAGAAATCCAATAGAGGTTATTATGGGCATACTAGTG	68	135	71	136	102	54	99	23	83	189	98	50	201		233	10	163	8	146	7	68	135	71	136	155		127	11	116	122	121	39	86	211	120	91	129	195	115	307	139	271	201	77	181	239	434
16377	TTGGCCCATTAT	TTGAAGTCAAACGTGTGGAAGGTAAAGAAGGCGGAAAATGGATTTTAATCGATTTAGGCGATGTTATTGTCCATGTATTCCAATCTTCAGAACGTGCCTTTTACAATTTAGAAAAATTATGGTCAGATGCCCCAATGGTTGATCTAAGCGCTTGGGTCGACTAAAATGATAATGGGCCAA	60	148	70	13	109	175	108	105	87	170	87		231	30	187	3	170	8	192	16	60	148	70	13	135	94	141	34	99	91	90	159	76	179	107	156	122	291	117	394	130	161	217	280	174		418
16378	TCTCATCTGGCA	GCAATTGCCACTCTGGCTTATCACTTTGGAACAGCAGGTTCGATTCCTGACCCGTTACACGCTTATCCACTATTGTACCCGCAAAAGGCTCTGCAAAGCTACGGGCTTTCCGCCGATTGTGGTATGTGGGGCGGCGTGTAACATCATTTTTGAGAGGTAGATCGTATGTGCCAGATGAGA	44	172	51	45	55	50	75	26	63	8	60	10	152	11	129		116	24	143		44	172	51	45	103	51	103	77	94	116	86	143	64	144	80	151	89	368	72	526	95	217	130	76	123	18	281
16386	TGGGTCCATCTT	GCAGAGCGACGCGTGGCGTCACATAGAGGCTCAGGCTATGTGGGTCGCTCTACTGTCTGGAATGGTGAGGTAGCCGTTCTTCCCGGTGGTGGAGGTCCTGACAGGTGCCTGCTCAGCCGGTACTGTGCTTATGCAGACAAGTGGAAGAGTGATCGGGCGGTTAACATGAAGATGGACCCA	10		12	20	28		17	5	23		14		48	29	47	3	52	1	34		10		12	20	39		29		29	49	16	51	19	15	29	23	28	36	23	66	22		45		37		95
16405	GTGAGTGCAATG	ATAGAATTTTTCAGACTGATTTTTTTAGTTGGCAGGATTCGTATTTATACGCTAAAATCTGCGGTTTTGGCGAGTATAAATAGTGTATAAAATCATATTTTTTTAAATATTAATCTCAATCCATAAAGTGGACAATGTATTAATGCGATGCAATAATCTGCCCATATGCATTGCACTCAC	2	71	1	86	4	175	6	132	2	133	3	67	3	24	3	16					2	71	1	86		79	1	65		78	1	204	2	39	6	41	6	163	1	199	3	157	10	307	5	200	6
16411	TGAAGTTCGACA	GCTCTGGGGCTGATAGCCTTCGGCTCACAATGACGATGGCTTGGCTTGTTCCATCGGCGGACCGAATGATCTTCTGCTGCGGGAAACGAAACGGTGACGGAAGAGACATCGACCACGCCGAAAGTCGACACTGCTGTCGGTGCCGTCACCCCTGAGCAGAAGGGGATGTGTCGAACTTCA	36	134	39		63	63	71	43	74	49	63		128	2	86	15	101	23	119	37	36	134	39		98	72	88	51	78	21	80	94	49	104	74	107	86	232	74	416	75		134	106	137		214
16412	GCGCCAGTCTAT	TTCAAAACCGAAAACGGTTGAGCCAGAGATTCTGTTTTTCATATGGTTTGCGGCCTGTTTCCGCCCTTCCGGCACCCACTCGTCCACGGTGTGGCGATGATATCGCGCGATATCCGAAATACGCGGACAATAGAATCTATCAGAGGCTAGATAAGGGAGAGAGTTATGATAGACTGGCGC	57	84	67	17	120	138	111		112	3	78	61	219	33	187	18	197	34	181	8	57	84	67	17	143		141	52	104	227	126	40	91	119	116	120	139	372	103	454	124	101	231		190	64	406
16419	TCTGCTGTAACG	ATCGTCTCGAAGCCTTGGCACGAAACATTAAATTTCATACAAGGCTTCGAGACAGCATTAATGCCTCCTCAGTCCGAACGATTAGAGATAACCCCCTATCTTATCCATATAATCAAAGAGATTAAAATGGCCCTGAAATTTTTCCAATGATACGGATGACATAATATGCGTTACAGCAGA	11	125	11	3	21	46	20		23	26	15		46	28	31	8	44	5	10		11	125	11	3	29		29	49	19	166	15		27	50	27	56	24	161	16	242	22	128	41		38		77
16421	CGGTACTAGTGC	CCGGGTGATCCAAAAGTTACTGTCAAAAGGGTCACTTCTATAGAATCCTGCGGATACAGTGTCTCAAAACTCGAAATAGGTAGTCACACTGCCACCCATATCGATGCTCCTGCCCATATATTTGAGGGCGGGCGCACAGTAGATGAACTGGAATTATCCTCTCTTATGGCACTAGTACCG	7		7		10		6	5	10		7		14		18		10	5	9		7		7		13	1	14		11	30	4		6	21	6	10	5	10	6	27	14		16		17		32
16427	CGATCGTCTCAA	GGCATGCCGCATCGCGTGCGCAACACCTGCCGCATCGCGTGCACATCAAGCGACTTGCCGGTTTCCGACATGGAACCGACACCTCCCGTTCATTGACCGGACCTCATGTCCATGTCACGATCCGGTTGCCCGCTCAATCAACACGCGTAGAACGGACTCCCCACGATGTTGAGACGATCG	24	27	37	121	59	50	37	102	58	56	47	34	129	35	86	10	91		112		24	27	37	121	84	137	77	160	77		69	158	41	12	60	50	54	57	56	61	61	148	96	152	105	90	215
16438	GTGGATGTTGCA	ATAACAACGCCGTTTATTTGGCACTCATCCCACCTTTTATCGCGTCGCGACACCAAGAGTTGCCTCATGTTGGTTATCGACCAACTGACCTCTGTTCGTCACCCGCCGCCCTTGAGTGTGTGTACTTTGGGGCAATAGCAAAGGATGCAGTCGATGGAGACACTGATGTGCAACATCCAC	126		147	10	225	127	219	30	206	129	184	30	574		412	22	434	38	449	47	126		147	10	358		307		258		274	130	224	179	267	199	300	307	272	557	273		444	157	390	159	986
16449	CGCTGACCAAAT	CGACATTCACTGTCGCTGACGTCCGCCTCTGGCGTACGCGTCGCGATTCTCCCTCTCTCCGTGACTTCGTCGCGGTTTTCGACGACCTGACGCCCGGGCAGACGTCTGTTCATTTTCGTCTCACTCCTCGTCAATCCGTCTCATCATTCGAGAGGTCGTCTTCCGATGATTTGGTCAGCG	29	46	38		64	120	69		69	96	71		169		124		160	11	173		29	46	38		99	6	88		76	1	80	44	69	18	87	25	89	108	94	117	67		133		140		293
16450	TTCGATGCTACG	GGGCGGATGGGCATAAATGAAAGTGGCTTTCCTCGCCGGCCATTTGGCGGGGAAAGCCACTTTCAGTCCCGAGCAGCACCCTCGGCAGTTAGACGCAGGCTCGTCGAAATCCGGTTCCGTCTTTTCCCGGAGATTTTCCAAGATTTTTCTGAAGGCGGCGCTACGATGCGTAGCATCGAA	78	77	81	18	176	149	131	17	131	125	144	30	324	43	272	16	227	8	201	14	78	77	81	18	230	66	195	52	164	153	152	149	119	194	154	259	166	631	140	1003	159	95	307	166	275	155	596
16457	CAAGCAGTCAAG	GGGTGTCGTGTATGCTGTGTCCGGGCTTCTCGTCCTGATGGTCCCGGAACAGAAGCAAGGTGACGTGTGACATGGGCCGGCGTGTTGCGTCCGGCCCCGTGACAGGATCATATGGCGGCAAGTCGCCCCTCTCCGGGGGCATGTGTGCCGCAAAGGAGATGCGCTATGCTTGACTGCTTG	158	179	189	125	311	287	259	198	269	186	234	30	557	51	477	56	439	22	541	103	158	179	189	125	412	151	401	302	323	821	338	906	242	525	311	622	346	951	333	1338	347	304	570	485	503	216	1034
16463	ACTTATGGCAGG	AATTAAATTTGACAAAATTTTTACAAAAACCATTGACAACGCTTTCATATCGATAGTATCATAACAAATATAATAAAAGTTAATACATAGAATAGAGACGGGAGATTTCTACGAGCCAAACTGCTAGTGTAGGAATCTCTTTGTCTTTTTGGGAGGACATTTAATATGCCTGCCATAAGT	8	1019	16	672	22	1086	16	991	17	1389	12	683	26	149	22	248	10	68	1	9	8	1019	16	672	21	768	8	1974	17	1516	17	2034	8	724	18	663	19	791	16	1122	24	1691	38	2077	29	2072	48
16464	GAATGCAAACGC	TAATGCTCTCCACGGCCCCGCGAGGGGCCGTTTTTTTGTCCGAAGCCTGCTAGAACGAGAGGCCACGTTGACCTGCGTGCCCCACCCATGACCTTCGACACCATGCGTGCTGTCATACAGAAAGGTAGAGTGCCGCCACGGCTCCGCTGTGACGGGGCTTCCCAAATGGCGTTTGCATTC	37		30		59	57	55	11	38	40	40		122	5	87		62	6	82	7	37		30		59	108	67		51	31	67	36	44	7	43	4	53	51	60	47	67		114	68	78		209
16465	TCGACAAGATAG	TCCCCTGCTTAGGCAGGAGGCATTGGTTTCGTTCACAGATGAACAAAATTCCATTCGTTTTGGGGATGGATCAACAGTCTTCATCTATTGGATGAAGACTTTTCCCGCTCAGAAGCGTTGCTGGCTTGCATCGTGGCACGGAATTCGCAGCTTGGTGCGTTTCCCATGCTATCTTGTCGA	14		21		30		30		17	49	19		58		59		31	6	53		14		21		31		42		49	35	31	56	25	24	28	35	37	45	36	126	35		60		36		117
16469	GATCAGCCGGAA	ATAAAATCAGACACGGCAAAGGAATAGCTACCCTTTGCCGAAACCGTCCAGCCTGAACAAACCACAAACTTAAAGTTTGATGACGAGAATAGGCGGGCGGTTTTCTTGTTTGTGAAATTGAGTAGTATCAAAGAACACAGATTCTGAATAGATAAGGGTAATCCCATGTTCCGGCTGATC	60	381	79	135	137	254	111	198	142	349	110	138	290	60	254	26	222	25	230	42	60	381	79	135	175	611	193	275	149	392	126	308	92	386	124	298	138	838	135	1301	139	516	248	452	252	487	544
16472	TGGCCGTGATAT	ATGCACAAAAATTTTTTCGAATAAATTGACATTTAACCTAAATTTTTTCGACGTTTATGAAAATTCAAGAAATTTGTTCGACAAGACAAAAAATTTGCCGAAAATTTTAAATACCCATTCAGAATGATGTGAAGCGGGTGGTGTATATTAAGCAGGAGAGAAATAATGATATCACGGCCA	22	93	24	39	45	45	40	60	45	281	32	162	90	113	66	69	48	22	8	6	22	93	24	39	52	37	51	47	42	93	34	207	42	161	51	171	46	396	45	790	46	132	85	105	77	443	156
16474	TTCAGAGGAGGA	CTCGCGAAAGCAAACGTGTGCGCACAGCAACTAGTCAGTTGTGCTATCTATCGCACCAATCACTACCCAGCTGACATAATCCTGAGTTAACATGTTTCCCACATCAAAAACCTGTTGGCCTTAAGGCTGGTAACAGGTGTCATCCTTCAGACAGGAGTTTTTTTAATGTCCTCCTCTGAA	29	1037	50	445	69	1245	50	2999	61	2307	56	1234	152	170	123	236	125		135	4	29	1037	50	445	96	1397	85	1725	76	3299	77	4925	67	299	91	197	84	471	75	359	79	1482	119	4244	117	3541	275
16476	ATTGACCTGGCT	TTGGTATTTGGTACTATTCCTAAATTTCATTTTTAGTGATTAGTATCATGTATCCTACATAACTTCTTGCCTCACCCTATTGTCCTCATGGCTAACTAGCATAGGCAATATTCCTCGGTGAGTCTGACGCAAAGTTTCATTCAGTTTTTCGCAGGTACGCAGCTAATGAGCCAGGTCAAT	26	100	44	268	86	213	79	153	61	144	52	185	119	56	101	42	107	5	55	12	26	100	44	268	91	96	69	85	58	117	62	231	46	126	78	128	79	217	71	301	70	368	165	366	113	329	220
16480	TGAACTAGTTGC	ATGCACACCAATTAAATATCTTACGAACAAAAACATCCCTGCCTATCGGCTGTCCCCTCAAGGGGACAATTCTTAATAGCTACATTTCTTACGGAAATAAAAACGGTGAGCCCACTTTTTCTCTTAATTGAAAATACTATCTTAGTCCACCTAAATAGTATTTACATGGCAACTAGTTCA	2		6	30	5	22	12		9	38	10		16		13		16		5		2		6	30	13	5	9		8	79	6	27	7	47	15	26	14	52	7	87	8		17		19		29
16487	TCCTCGATCTTG	CCTCACGTCAGCATAAGCTAAAGAATGCGTACGGCCAGTCGCGCGGTAAGCAACGTTCTGGTTTGGATGATTGAACGAGACAGGTAATAACATTCGTTGCAAGACGCTGGCAGACAAATGCGTATACACTTGGATTCTGTTCTCCTTCGCTGGAAAAGTTTACCTATGCAAGATCGAGGA	10	37	15	82	19		24	19	16	43	17	28	54		48	4	41	1	49	12	10	37	15	82	33	43	35	29	23		29	130	16	135	27	90	32	143	18	277	25	119	43		33	71	102
16493	CGTAAACAGATG	GTGCCCGACCCTCGGTGCGCACCAATTTGAGCCAACTCAGGAAATGAATCTCTGAGCGGAGGTGCACCGGTTGCCCGCCTCACAACGACATGCTGAGGCGCACACGGTCGCTCGCAGCCGGGCACAACGAACACCCCTGCTCTGCCGCGCCGATGTTGGGAACGCATGCATCTGTTTACG	13		12		26		25		22		13		52		55		57	12	65		13		12		36		31		29	77	34		25	13	31	17	44	52	41	17	25		51		35		107
16494	CTCAGTGAATAC	GCCGTGACTTGGGAAGAATCGCCGAGTCGGACGGTCTTGAGGGGGCAAAATGATGTTTCCACGGCTGTCTGTGTCTATAATACTATCAGGCCCGTTTCTACAGACGTGAAAGGCCCGGACAACATCGTCCCGGGACTGTCTTGATAAAGGAAGCCTGTCGAAATCATGGTATTCACTGAG	36	513	50	121	91	314	66	356	69	519	59	437	165	330	165	273	127	70	166	45	36	513	50	121	120	496	119	635	106	377	107	1271	84	459	95	509	69	1223	85	1678	86	634	157	670	128	956	330
16495	ACTATCTAGCAG	TCTTCTGCGCAGTGTTCCTGTTTGCGCCGCTGCTCCAGCTGCCCCATCTGGCAACGGGAGGCGCTATGCTTCTGCCCTTTGTTGCCATTCCCGGCATTCTGATCGCTGTGTTGCTGAAGATCCCTCGCCAGCAAAGGAAAGCTGCACTTTAAAGGAGGCATCACCATGCTGCTAGATAGT	14		18	34	31	111	23	59	28	164	41	4	62		54	35	38	34	42	26	14		18	34	32	95	35	54	29	81	28		24	130	32	97	50	148	24	218	32		54	170	69	168	116
16500	ACAATGACCTCG	AATGAGTTGAGTTAGAGAATAGGGTAGCAGAGAATGAGTTTAGTTGAGCTGAGACATTATGTTTATTCTACCCAAAAGAAGTCTTTCTTTTGGGTTTATTTGTTATATAGTATTTTATCCTCTCATGCCATCTTCTCATTCTCCTTGCCATAAGGAGTGAGAGCAATGCGAGGTCATTGT	35	48	48	100	81	305	64	254	49	642	51	151	128	114	111	84	82	12	25	18	35	48	48	100	106	150	100	572	79	170	76	557	59	181	70	189	63	336	64	615	83	148	145	559	100	793	239
16502	GCCTTTGCTCAA	ACTGTTGCGGGTGCAACCGACACTCATTTCAGCTTTCCGTATTGTGAACACATGGATTAGCTGCTGGCGGAGTCGCCCACACAAGACGAAGCCCGCACAAGGAACATCACTGGCGGAAGGCGCTGCAACAAATGGTCACTGCAACTCATCGATAATGGGGCCTCTATGTTGAGCAAAGGC	44	47	37		77	51	66	4	66	30	57	13	149		107	10	129		157	14	44	47	37		104	179	99		96		83		50	36	78	74	94	106	73	168	81		143	55	123	43	256
16503	TTGTACTCGTAC	AGAAATAATCTGAAAAAGTTCGTCTTTACTGTATAGAGGCGGACTTTTTCTTTATCTTTTATTACCTAAAAATCCCATATAATTTTACAACAAATGATAAACATTATTAAAATAACTTGGTTATGAAAATAATTATATTAAGAATTTTCACAAAGGAGAAAGCCTATGGTACGAGTACAA	15	225	23	20	23		28	57	28		12	16	9		18	1	3	28	1		15	225	23	20	8	69	3	76	3	21	11	63	13	87	9	82	23	286	22	346	38	245	51		40		27
16507	ACCAGAGCTCAA	AGTTCTTTTTTAAAATAAATAATCATATTAAAAAATTATGGGGGATGGGCAATAATGAAAACGATGAGATTTACTGCAACTGCAATAATACTCTTAGTCATCCTAAGTTCTGCGTTTGCATAGGGTAATCAGGGTAAGGGCTACGGACAAAATCAAGGTGGACAAATGTTGAGCTCTGGT	8	96	5	69	12	249	17	100	10	295	9	12	4	106	4	62		49	1	20	8	96	5	69	3	146	2	77	1	79	4	30	7	300	7	168	5	554	8	713	13	165	29	349	19	307	8
16517	GCCTTTGCATTC	GAAAAAGCCCCCGGCCTGTAAGTAGTTATCTCACCCACATACTTACACAAAGATGCGACCAACCGCACAGCCGGGGGCTAAATACCCTCTGCTGCGGTTGGTCGCATTTGTATGTTATGTGAGTGAGATGTCGCAAAGATAGTAACATTTAAAGGAATAACAGCAATGGAATGCAAAGGC	11		11		21	49	14		18		20	7	48		30	11	27		41	6	11		11		28		33	59	19	79	19	11	21	88	23	63	30	206	16	172	22		35		38		78
16520	GCGGTAATCAGA	AAGTAATGAAAGGCGCCAGTTGCGTAATAGTTCTATGTTACCATTGACCCTAAATTTGGCAAATATTGCCATGGTGATATCAACTATTGCCTTGGCCATAGCTTTGTAACAAAACTATACATACAATGGGAGGATGGCCATACCTGCTCCATTACCCCCCCGCCAATGTCTGATTACCGC	8	73	21	134	34	32	28	58	26	62	13	19	41	19	42		31	5	27	10	8	73	21	134	36	63	43	60	24	242	20	259	15	203	26	168	22	272	25	435	29	207	62	90	39	81	83
16522	ACTTACCTTGAC	TAAGGTGAAAATTATTTTTTCCAGATATGGAACATCCCCTTACACGAAATCTTAAACTTTCGTTATAATTTTTTTATTTAGCTTTTTTTAAAATACCTTTGCCTACTAGAAAAGGGTTATGTGTTTTAACCCAAAAAATTAGTACTCACTTAAAATAAAAAATGTATGGTCAAGGTAAGT	13	2	25	39	29	153	36	17	19	55	23	7	34	44	43	43	28	28	1	16	13	2	25	39	31	40	29		19		30	102	19	91	28	95	29	144	22	227	38	41	65	170	42	62	77
16524	TGGATAAGGGCC	TGTGAGCCTGAGTGGGCTTCTCAAGGTTCGTTCGACGTTGAGTAAAGGGGCGTGATGGGTCACGGTGTGGGTGCGCGCTGCCCGCACCGTAGCGTGACGGCAGTTGCGACACCTGCCGGCCATGACCGCGTCCGGCGGGTTCCGTCTGCACAGAAGGAGCTCCCTATGGGCCCTTATCCA	13		18	24	32	71	32		21	31	28		58		39	11	38	13	60		13		18	24	30		39		31	43	31		30	13	31	17	37	59	27	89	31		64		49		97
16525	TAACGGTATTGG	AGTCGGTTTTTTTACGTCCTGATTCAGACCTCCTTTCAAATGAATAGCCAACGCTTAATTCACACCTATTACCTTCCTCTGCACATACACATTCGTTAAACCATATATGTTTTTGACTTATCCGCTTCGAAGAGAGACACTACCTGCAACAATCAGGAGCGCAATATGCCAATACCGTTA	31	308	24	337	37	426	30	540	32	156	39	163	63	22	59	31	53	15	27	22	31	308	24	337	54	202	49	472	44	185	42	59	25	177	34	121	33	342	36	525	55	645	67	966	71	319	122
16526	TGAAATGCCGGG	AGTACCATAGAGGTGACACTATACCTTAAGGAAAGGAGCGTTGTCCGATGGATGTGGAGCTCAGCTGGCAGACGTTTGCCTGCACCGGTGATATTCTGTGTTATCTGGACTACAGGCGGCAGCTCGCTCAGCAGCGGCTCACCGCCCCGGCAGGAGAAAAAACAGATGCCCGGCATTTCA	31		34	35	62	114	58	142	51	394	55	103	111	26	73		76		89	17	31		34	35	88	1	70	43	64	183	53	291	55	104	67	198	57	350	68	478	65		120	256	106	497	184
16530	CTTTAGGTCGCC	ATTTTTCTTTTTGACTAAAATTGGTAAAGTTCGATCTTGACAACCTGTATCTGCTATTCTATCTTGAAAACAATATAAAGCACGTTAACCATTTATTATTGGCGATATTGAGTGATAACTAACAATGACGGTTCATGGTGAGGACTTTACGGAGGCGAGCAGCACATGGGCGACCTAAAG	7	804	10	644	21	765	19	1005	22	578	22	290	43	98	45	73	32	13	11	62	7	804	10	644	27	341	31	477	21	122	24	461	18	413	15	394	18	1173	24	1526	17	1448	40	1770	44	868	88
16533	TATTGTGCGAAG	CGGGCGGGCCGTTTTTTTCCGGCGACCGCTCTTCCCGGCTGCCTGTTACAAACCGACTACGCTTTTCCTGTGCCGATCATTTGGGGCTTGCGTGCGAAATGTAGTAAAACTACACGGATGCACGCCCGGGCTTTCCGGGAAGGGGAGAGGGTAGGACAATCGGACATGCTTCGCACAATA	19		15	39	32		24	34	27	68	33	39	67	9	65		60		49	12	19		15	39	56		43	105	35	143	32	270	19	70	38	47	39	170	30	219	34		56		60	107	132
16542	ATCTAGTTCGGC	ACGCGCCGCACCGCGACGAGGAGCCTCCGGGCTCCTTTTTCATGCCCGGGCCGCGGGCGGCCTGCGGGGCCCTGCCGGGGCATGCCGTGTAGGACGCGGCCGGACACGCTCTAGAATCTTCGGCTTCCGCCCTCTTCCTTCCCCCTTTCAGAGAACAGCGCATCCATGGCCGAACTAGAT	48		52	18	96	60	79	19	105		85		242		170		152	6	204	19	48		52	18	127	89	113		95		99	26	95	37	119	33	146	133	136	97	100		175	79	190		412
16543	GCTCGTAACATG	ACTTGTGCAGTAATTGTAGAGCCTGTACAAGGTGAAGGCGGAGTTATTCCAGCTGATATCGAATTTTTAAAAGGTTTACGTGAACTGTGTGATCAGTTCGGTGCCTTACTTATTTTTGATGAAGTACAAACTGGTGTGGGCCGTACAGGTGCACTTTATGCCTACATGCATGTTACGAGC	74	155	100	45	140	182	136	39	116	81	122	39	272	7	250	15	180	13	199	12	74	155	100	45	190	279	189	109	173	184	120	261	104	301	160	263	147	549	136	745	174	200	276	221	238	120	522
16546	ACAGCTCCAGAA	TTCGAGACCAGACCAGGAAAACTATCGGAGGCTGCGTTGATTGTTGGCGTGTCGGTTCAGCAATCAACATGAATATAATAGCACAAAAGTTCTGTTTTGACAAGTAGTTTATGCATAATCATGGAGCCAATGTTTGAGGTTGCATCTGGATAAAGGTGGTTGGGTATGTTCTGGAGCTGT	18	122	21	50	31	36	29		27		35	30	69	13	68		67	17	63		18	122	21	50	52	22	48	152	45	83	44	152	37	49	34	71	38	175	33	139	39	172	60		62		137
16550	GACTAGTGGATT	TTCTTCCTGTTCCATCGATCGAGCCTCTTACCAACTTTTGTGTAGCGATAGCGGCTGTCACAACCATCTCGGTTAGAGGCACACGCTAGAGCTGCGAAGCGAAAGGCTTGCGATCGATTTTTGCCTACCAAAGTCCGGCTCATCCCACAGCGGAGTTAACGAGCGATGAATCCACTAGTC	26	4	41		51	42	69	20	51	92	46		93		81		70	4	76	15	26	4	41		77		78		52	57	53		47	50	54	50	66	127	62	203	67		120	62	97		174
16553	CCGCTTAGTGAT	GATCACAGGGAAATGAGGGATATCTGAGCATACTAGGTGTGGGATAGTGAAAGTAGGGAAGCTGCCCAGGGGGCGATCCCTATCCAAGTCAGTCCAGCCAGTCAGATGCACCTGCCTCTGCTGATTTTGTTTTGGCCACAGTAGGGAAACCCAAGGGTCTATTCTATGATCACTAAGCGG	52	117	60	21	125	85	90	17	104	38	86	29	171	10	139	15	130	19	132	12	52	117	60	21	125	39	128	130	99	61	107		76	114	109	67	86	141	95	228	112	138	215	102	190	67	310
16562	AGAACTGTCTAC	AGCCCGACAGCGATCGCTACAACAATCAGAGAACCCCAACGGGAAGGCGTCATGACTTGCTCGCAGAAAACCTCTGTGTTGAGCTTAGAGGCTTAATTCGGGAAAGTCAGCCACCGAACTAGTCAGAGGTTAGGATTGCCAAGCAGACTTTAGCCAGTACTTCTGATGGTAGACAGTTCT	66	107	68	25	125	77	100		109		93		240	18	189	8	178	13	304	57	66	107	68	25	181	116	163	44	143	236	110	82	95	211	144	200	119	322	116	466	134	132	225		202		429
16571	ACCAGAGACGCT	AGCGCAAAAACACTGCACAAAGCTTTACCTGCATTTTGCGCCTCCATGGTCGCAGCCGGATGGGCAGTGCGCTACAATAAAGGCGTCCCAAGAGAGATACAATGAGGAAAAGGAAAACAGCCCGGCCAGAACAAAAGGGCCGGCCTAATTGAAGGAGATATTATTATGAGCGTCTCTGGT	149	3825	225	3976	295	3360	280	3709	271	4473	276	2001	770	819	580	1025	541	212	609	310	149	3825	225	3976	426	3855	415	5831	403	1836	372	4295	311	1798	381	1765	377	3983	363	4888	374	7801	575	7069	547	6474	1350
16575	AGGATACTTCTG	TACATTCGTGTTGTCTTTGAAGTAATAAAAGTAATTGAGTAGGTAAAAACCATCCTGTAATCCTTGGAAACTGATATCCGTTTTACGCACCGTGACCTTGTAGAACAATGCAAGTCCGGAGACCCAAGCTCGCAATACCAGCTGTATTCGCTCTATGTTGATGCGATGCAGAAGTATCCT	13		9		17		22		13	56	17	27	42		35		41	14	19	18	13		9		21		20		16		33		15	7	11	52	18	38	21	65	22		39		30	83	77
16583	GTGTCTGGACTT	AACTTGAAAATTAACCTTCAAGTGATGATTTTAAGATTATAAAAAAGCCGTTTTCCTTCATAATTCTCCATGAAATAGTCACCAGTAGAAGCATTAAAATCATTAAAATAAGGAAAAAGATAAGAATTATTCTTAATAATATTTTGATTTCTTGAGAAAGGAAAGATGAAGTCCAGACAC	8	75	15	13	23	38	27	22	23		11	16	16		18	13	2	8			8	75	15	13	9	95	3	26	1	53	11	63	12	111	19	79	18	244	14	304	23	88	50	60	34		34
16588	GTACTTCGGGTT	ACATTCGCCGTGCGTGGTCATGGCATCATGGGTGAAAAGTAGTACTCCGCCGCGTCGGCGCGGTCGGCTTCTTTTTTTGTCTTGCACCCGGCTCGTTCCTGCAATTCATTCGGCTCGTGCCCGCCGAGAATTCCTCGATGCGTGCCCTGTCGAGGAAGGTTCTCCATGAACCCGAAGTAC	69	86	86		153	45	149	21	133	113	132	19	308	24	247	34	207	22	261		69	86	86		181	130	182	142	144	166	147	46	112	53	167	112	156	265	177	317	155		302	66	265	132	555
16591	ACTGCTGGTATA	GCGAGCGGAAGCCATGCCCAAATACAGGACCGGAAAGATTCGCAGGGGCAGATTGCGATACAAAGGTTGCAGAGGCTGGAGCCTCAACATTTGAGCTGCACCAACGGTATGGCTTAGGCCATGCCCGGATACAAGATTCGAAAGATCATTTCAGGAAGAATCACTATGTATACCAGCAGT	95	19	122	46	170	50	193	8	178	251	153	3	385	15	349	15	286	1	398	20	95	19	122	46	302	228	287	30	213	107	220	80	132	199	214	240	207	440	200	615	217	65	363	58	331	254	734
16595	GCCGATTCTTGT	CCTAGTAGAACCGAACGGGTGGGACCGTGAAAGACCTTTTGTGTCAACGAAGGGAAGCTAGTTAATTTAGCTCAAGCTGGGTGGTACCGCGTCCGTTTTTTAGGGCGTCCCCGCAGGTAGAACGATAATTATTGTTACTTGCGTGAAGGATGGGACCGAACACACATGACAAGAATCGGC	53	65	64	4	97	161	94		85	17	72		204		183	5	155	31	209	21	53	65	64	4	134	118	154	46	104	52	95	31	67	154	100	82	87	213	86	343	117	69	191		157		387
16598	AGGAGAGAGAGT	GCCGAAAAGAATCGGTGTTGTAACGAAACGATAACGGGAGGCTCTCCTGTATCGACCCGTAACATCCGCTGGCTGTACTAACCGACACAACCCCCTGGCCACTCCGCCAGGGGAGGGCATCTGTGAACCCGGTCCTGAAGCGGGACTGGCGAAAGGAAGGCAACCATGACTCTCTCTCCT	76		119	42	126		103		118	42	98	3	275	9	202	7	202	6	245	32	76		119	42	169	274	186	51	134	171	133	66	112	75	158	74	183	239	135	341	195		229		216	45	477
16602	AAGAGAGGTCGA	AGTGCCCACTGCCGGGTCATTTCCCTGCAAGCCCCGCGCCATGGTTACGCAGCGGCTGCGCAACATGCCGCGAGCCACCCCGATTGCCGGCCATGCCATGCACGGAGCTTTGCGGTTGCGATGATAGGATGGTTCACTTTCCAACCTATCGACTCCTCTGGTTACATGTCGACCTCTCTT	54		61	98	110	132	91		114	83	95		220	16	174	8	169	15	213		54		61	98	150	96	146		144	121	118	84	113	57	137	121	140	231	129	230	115		201		209		394
16603	GGACTGATTCCG	GGCAACACAGTTTAAACGGTTTAACTCTGTTACTTTTAAAAAAATGTCTTGAAGTTCAAGGAAAGATTAAAAATGAAATTAAAACATCTGAGCACTGCAATGATTTTAGCAACGCTGCCTGCAACTGGGGTTTTTGCAGCAGCTTTAGATCGCTCTGGACAGTCAATGCGGAATCAGTCC	88	303	104	31	197	42	175	20	157	97	132	21	391	50	303	17	270	21	167	50	88	303	104	31	257	157	236		228	50	205	312	158	482	209	376	226	1088	178	1621	192	334	372	62	289	118	694
16605	GAGAACTTCCAA	TTTGGCCGCTAAGTGGATTTATAGTGCAATGCAGCACAGAAAGAGGCCATAGCGCGTGCAGTCGCTTCGGCCCTTTCATCGCGCATCATGCGCCTCTCCCCTCTCCGAAACATCGGTACCGCGCGGCGTTTTTACGACGCGCGATCCCAAACCTTGCGAGCGCCCATGTTGGAAGTTCTC	64		70	1	117		110	9	133		82	9	304	33	228	4	199	18	235		64		70	1	125		155	49	125		125	86	121	72	170	73	169	71	164	185	134		227		215		532
16606	TCCGAGGAAGTC	GCTCTCTTACCGGCCGCCGCGACGGAAAAGCCCATATGACAGTTGTGCGACGAAGGCCCGGAATTTCCGGGCCTTTTGCCGGAAAAGCCCGGAAAAATCCCTACTTTTGCTGTCGCAATGCACGCCGCGCCCCACATACCCCAGCGTCCTGCGGACGGACTGCCCATGGACTTCCTCGGA	81	159	95	30	119		122		137		115	1	343	14	278	38	241	14	228	20	81	159	95	30	193	29	196	39	158	95	146		110	46	219	112	186	187	148	331	176	189	241		252		621
16612	GACCTGATGCGA	TTTCGGCGCTGCATTGCCGCTCGAAGCCGGCGGGCGCGCACGTCCCGCTCCGCCTTCGCCGATCGGCCGATCCCCGGCAACTTACGTTCGCGATGCCGGGCGAGTTACTATCCGTCCGGCATGGTGCCGCGCGATCGTCGCGCCGGCCGCCGCGACACCACGGGAATGTCGCATCAGGTC	19		23		48		58		54		32	29	71		67		74	5	109	13	19		23		71		61		54		44	109	45	25	40	10	59	21	54	76	42		106		86		138
16613	TACTGGCAGACC	AGTGACGCTAATGGCCAACGTAAGGCTAAAGTGTATATCTGGGTATCGTTAGCCATACCAAACACAGTATTTAGCTTTTTGTCATTTCGGTATAAATGTCAGCCAGTTTGATCCAATTCTTAATTTTTAATTCTTAATTCCTAATTGATCTTTATTTTTGCGCCCATGGGTCTGCCAGTA	34	149	30	21	102	81	67	67	70	353	72	4	156	52	141	17	128	10	72	14	34	149	30	21	121	1	107	30	84		84	153	79	171	95	165	99	318	113	524	64	170	169	148	142	357	297
16617	TGAACGAGGGTG	CTAAAGCTTTTTTACAGTAAATTTAAAAATCCTCTCATTATATGAGAGGATTTTTTGCTTCAAGCCTTAGGCTTTACACATTAAGCTTTTTTCAAAAAGGCATCGTTTTTATCTATAGATTCGTTAATATAGTATACATCATTGCCTCAACCAACCGTTAAACCAATGCACCCTCGTTCA	207	1240	287	1026	463	1863	450	1778	416	2265	340	1274	912	640	734	838	581	232	88	371	207	1240	287	1026	506	1116	400	1535	332	711	381	1163	325	1627	427	1666	439	4500	374	5786	494	2266	913	3641	756	3539	1646
16621	ATTACAGCAGGC	TTGAATTTCAAGGCATCGCGCAATGCTGGCTGGCTTGTTCTGCTGGGTGGCAAAAATGGCTCTCTTTGCCGCTAGGCTACTATTTTAGAAATCACCTCTGCTATTTGCTACAATTGCCCCGGTTTTTGAATCCCTGTAATCCCTTGCAGCTCTCTCCAGGACAAGATGGCCTGCTGTAAT	38	537	40	617	73	1016	68	529	70	487	53	262	169	13	114	43	103	21	97	11	38	537	40	617	95	172	86	379	77	120	73	48	60	200	88	154	92	221	76	385	78	1154	141	1545	123	749	283
16622	ATCGTTATCGGC	ATGCTTGTTACAGTGTTTGCCTGTGAACGCCCCGTTCTACGCCTGTTGCTGTTGTTGTTGACCGCCGGCGGCGGTGTGCCTGCCACCCTTTCTTGCGCAGGCGTCCCCAATCAAAATTTAGATTCGCAGCACGGTCATTTCGCATCGTGTAGCAAGGAGCTATCCATGGCCGATAACGAT	65	77	77	48	138	56	130	15	121	48	90		222	6	190		175	15	222	25	65	77	77	48	161	69	165		139	172	139	23	99	108	117	121	123	330	122	360	142	125	268	71	211		412
16625	CACTGAGAGGTC	CGTGTAAGAGTAGCACTGAATACATGTCGGAAGCACTCGAACGGCAGATGAATGACCACCTTAAATAATGATTCATGCTAAGTTAGGCACCACCAGTAACAGATTGTGATAACTGGCTGATCCAATGGGGTTAGTCGATAGAATGATAACGAAAGGAAGTTTCAAATGGACCTCTCAGTG	123	199	167	63	259	199	234	64	250	274	214	122	655	52	487	84	468	59	549	96	123	199	167	63	390	271	388	398	309	388	267	742	235	852	339	680	319	1922	306	2309	290	262	493	263	464	396	1142
16631	AGGAAAGCGTGC	GTCCGTCCAAATCGGTTTGGAACGCCGCAATGTGATATCCGCCTATCAAGGTTTTGCGTGCGTGTGTCGGCGAGGGCTTTGCCAAAACCGAAATCAAAATCAAGTTGTCAGGCATCCTTCCGTTTCTATTAAAATAGCGCATTCCATTTTTCAGACGGCATCCTTATGGCACGCTTTCCT	79	145	102	147	177	97	193	122	162	271	155	76	400	19	348		289	38	416	49	79	145	102	147	246	25	234	209	202	294	187	143	163	120	177	191	180	279	182	416	181	292	370	219	317	347	748
16633	TGTAACGACGAT	GGCGCAGCGAAATTCTTCGCGCGGTTTTCTCGGAAAAATGTGGACACACGTTTTTCCCTCGCTAAAATCCGCCAGCACACCTACCTGAAGATCCTCTAGGCGACTTCCCCTCTCCTCCCCCTCCTTTCGACGTTTCGAGCCTCTAGCTTTTGGCCCCACCTGCCGATGATCGTCGTTACA	336	295	385	106	633		587	66	603	139	601	57	1692	10	1380	28	1306	55	1507	41	336	295	385	106	874	267	887	111	814	577	768	143	613	145	794	166	816	488	720	713	721	401	1220		1204	196	3072
16636	AGAAACGGCTTC	GATAAGGTCAGGATAAAGTTAAATAGGTGCATTGATTGCTGAGAAATACTACTCGTCAAGACCTGTCATCCAAAAAAACAACAACACCCAACATTCAACACCCATCACCCCTACACTTCATCAACACCCAACATTTAACACCCAACACCCATCACTCACCACCCAATGGAAGCCGTTTCT	39	32	66	27	71		72	40	46	74	50	4	154		126	9	97	5	93	13	39	32	66	27	105	80	98	25	72		64	126	42	102	84	120	94	344	91	508	105	59	143		96	78	280
16643	GTTTATTACCGC	GCTGATGACTATTTTCTTTCCTCAGCATCAAGAAAATCACCTGGTTTATAATAAAATCTGTGTATATCAGTGAAAATCTGTGTGCATCTGTGGCTATTTTCCAAGTTCTGCGTTAATCAGCGTCTAAATCAAATAAGTTAAAGCTTCCTTAAGGGGGCGGAACTGATGGCGGTAATAAAC	13	82	22	15	36		18	16	22	119	29	63	67	35	55	63	57	16	31	44	13	82	22	15	36	75	43	80	26	3	21	62	31	53	24	52	36	79	30	171	35	97	54		51	182	122
16647	TCTGAAATGTGG	AGATTTGATTGCTGTAAAAGGGTATAGAGGATGACCGATAATTTTGATTTGGAACATATTTGGCATCCATATACTTCAATGACCCAACCTTTACCCACATTTAAAGTGAAGCGTGCCTATGGGGCAACGATTGAACTTGATGATGGTAGAACTTTAATTGATGGTATGCCACATTTCAGA	19		26	13	47	94	37	7	40	49	35		76		60		66		34	8	19		26	13	45		58	52	36	21	43	19	27	57	52	78	38	203	39	202	45		84	101	75		136
16648	TGCTACGACTAT	AGTGACAGAAAAGATAAGATTGAATGAGTAGATGTTACAATAAGGAGAGAGAACAAAGTTTTGGACATTCTATTTTTTAAAATGTAAGAATGGGGAAAATAATAATGGAAAAGTCGTCATTTTTTTGTTTTACTAAGTAGAGACGAAACGAGTGTGGAGGCAAGCATGATAGTCGTAGCA	199	4529	223	6659	394	9512	327	9958	387	12703	288	7518	782	9362	657	10184	577	4736	186	4713	199	4529	223	6659	484	3574	420	6836	369	2016	380	2951	315	1467	429	1437	415	3685	397	5044	422	11188	721	19470	675	20221	1439
16652	AGATGACCATAG	GGCGAAATATCATTGATAGCAGGCCGTTCCTACTCACGTTTTGACGTTTGGGGAGCCCCTCGAAACGGAAGTAGATCTCCGGAACATGTGAAATCAACCCCTCGAAGTGCAGAATGCTCCTGATCCCACAGCAGATTGCTCTTTGGCTTGGGCAATACTGGGAGTATGCTATGGTCATCT	102	28	110	50	174	19	169	32	147		134	65	439	28	364	11	317	28	381	68	102	28	110	50	270	200	251	24	232	124	203	175	182	146	220	217	225	371	194	495	212	78	343	51	281		803
16653	AAGGACGCAAAT	CCGCCCATGGAGGCGGAATGGCCCGAAGCGCCGCTCTGATAGGCGACTATAGGAAACGGCGATAACCACAGGGCGTTGCGTCAACGATGCGACGGATAGATTGATTCCAACATGAAACGGATCGTCCCGCACGGACACATCCTGATTTTCAGAGAAGGGAACATCATGATTTGCGTCCTT	13		7		13	5	10		15	13	12	22	23		16		18		21	15	13		7		13		16		11	48	9	33	10	31	10	46	13	51	14	46	20		23		27	35	39
16661	GGTATGGTTACC	CCGCATGGGGATCAACGCCAATTCGATACAGAATACCTATTCACATAGAACTTGTGGTGCACGGCCAGGCTGTGTAACACTTCACACGCTCCGCGCCCTCGCCGGGGAGAGCCGCTATCGGCAGGCGAGCGAGCGAAGAGAACGCCCAGAAAGGACTCGGGCAGCATGGGTAACCATACC	15		22		41	43	32		39	54	34	20	73	9	47		48	9	44	17	15		22		40	109	51		39	66	37	46	21	86	36	61	42	110	31	196	37		73		73	74	120
16664	GTCGGTTTGATC	AACGAATTCGCGACAAATCCGCATCGAATTTTATGCGCATTCGAATCTGTTTTTAGCCAAGTTTTATCGGCATTTGAATCAACTAAGCCTCTAATTCTATTGCGTAATTTTGCGTGAGATAAAAACGTCTGTGCCATTGTCACCTCAACTTACGGGGAGACGGCAATGGATCAAACCGAC	34		40		59	17	74	17	65	162	61	13	141	2	118		107	20	111	30	34		40		85		91	135	66	81	71	56	57	87	74	73	77	136	71	236	74		133	34	126	175	259
16665	AATTACCTGGCC	GACGCAGCGCCTTCAGCATGCATTCGCCAGAAAAGAGATTGGCTGCTTTACTTATAATCCCTGGGCGATCATGAAGGTGTCTTATAACCGTGTATTTCTGCCGGAAGGATTGCCAATCGTCTGCTACAATCGCGCCATCATTTTTAAGATGGATAGCATTTTTGTATGGGCCAGGTAATT	10	110	14	6	25		18	64	23	27	22		86		49	21	48		77		10	110	14	6	47		41	28	32	119	39	60	17	33	26	63	33	79	29	137	24	116	43		45		135
16668	TACAGGGTGGCT	TAAGGGGGATAAGGATGCACGCAACCCACGACTCACGTCTAACACGAATAGAAATCTTCTCTCAACCCAACTTAAATCCAGCTTTTAGCCCTTATGTATTTTCGGTTGATATCTAGTGCAATACTGCTCATCAGCGGGCTGGAAGTACTGGTTTATTACAGTCCTATGAGCCACCCTGTA	33	42	38	35	57	115	41	3	46	58	33		109	14	86	2	84	16	62	31	33	42	38	35	59		60		54	82	57		43	50	48	93	41	155	64	291	71	77	98	118	79		195
16670	ACATGGCAGGTG	TCTTTATAGAAGAGTTACTTAATTTGAGACCGCAAGAGTCGCGGTTATAAATAGGTCTATTTATTAGACAGAGTAGCACTTACCTCCTATTTTACATAATTAGGAGGTAACGTGTTGCTTATTAATAAAAGAGATAAATACACAATGTAGAGAGGGTTTAGTGAAATGCACCTGCCATGT	18	102	11		33	32	34	32	32		22	32	35	15	55	7	22	18	10	8	18	102	11		24		31		20	105	18	83	19	95	26	119	16	280	23	308	29		67	64	54		90
16673	TCTACTAGGGAG	AGGCCCTTGGGCCGAGCGGTTGACCTGGTGGAACTCCAGGACCGACGGTGAAAGTCCGGATGGGAGGAAGCACGAGGTGGGGCGACGCCGTCGTCCTGCCGACGACGGCGCGCACCCGCGCCCGTCGTCCCCCGGGTCGCGTACTTGCGACCCGGAGAGGACGACATGCTCCCTAGTAGA	40		75		71	53	92	3	86		55	27	159	27	132	13	121	4	122		40		75		105	64	100		73	39	86		47	85	90	86	59	194	77	136	115		163	56	141		291
16680	CATGCAATTCGG	GAGGACACGCCACGGGCGCACGTCGCTGCCGGTGACTGTCGGAGCCGGCGACGACACTCCCGGGCCACCACCAGCTCCCGCCGAACGGAGATCCCGCTGTCGAAGGACCCCGCCCCCCTCACCCCTCGCGAGCTCGGTGCGAGCCTCCGGGCGGGGCCGGAGCGGATGCCGAATTGCATG	12		31	19	31	36	34		37		23		63		67	2	62	3	76	3	12		31	19	53		48	59	34		52	32	15	28	41	13	47	74	50	48	43		65		60		130
16685	GTCTAGCTCAGA	CAGTCCACGTTGCCTCGGGGCGAGCACGATTAGAGACTCGACGGTGCGAGGGGGCAGCGTTGCGGCCGTCCCGTCCCGCCCGGGAGAACGTGGCCGTCCGCCGCACTCGTCCTGCCACAATGGTTCGGGGATACGTCTCCTGATGCCACGGCCGAGGCCCACGAGATGTCTGAGCTAGAC	49		54	15	96	42	93	20	86	49	73	26	177		159	7	138		202		49		54	15	139	70	114		95	57	98	16	66	41	113	53	104	160	98	182	103		189	62	159	75	336
16688	AGTGGAAGACGC	TTTTGAAATATCGGTATTCAAACAAAAAATAAACTAACACTTTATTATTTAGTTTATATAGTCACTTTTTGAAAGTCGACTATTAAAAGACTATTGCTTGAAGAATGACAGCTGTTATTCTTCCTTGGACAAAAGGTACAGGAGTATCTAAAAAGGAGAATTATCATGGCGTCTTCCACT	2	86	11		12	18	8	35	15		8	25	11	19	10	4	14	19		1	2	86	11		9		2		6	15	5	152	6	34	9	61	8	182	13	212	13		20	53	23		21
16691	AAGGTTCAGACA	ATTAGTCTTTTGGATTGAAACTATATCAGCATCCCCGTCTAGTAATTTATATCCTGTTCAATAGAATCCGTAAATAAATTGTCATTTTCACCGCAGAATATTCCAATTTTTCCATTCTAATTATCATTAGGAAACTATTTTAGGATAGTGTTATGAATACTACTTATGTGTCTGAACCTT	74	266	101	44	155	157	128	63	125	197	146	102	295	31	240	23	206	20	49	19	74	266	101	44	194	392	166	196	132	539	158	616	91	479	138	497	155	1067	152	1341	175	310	283	220	271	299	535
16693	GCTTTGAAGGTG	ATAGATGCTGAGATCGGGGATGACGATGTCACATTGCCTAATTTACCTGCTATCGATGTTCCTATCGTTGAGTCACCTGTTAAGCAAGAAGTAAAAGCTGAAGAAGTGGTCGAGGCTGCACCTTCTACAGAACCTGAGCAACCAAAATCTGGTTTCTTTGGGCGAATGCACCTTCAAAGC	19		31	1	43		48		39		38		99		106	21	74		87		19		31	1	55		61		56	52	44	72	45	54	56	44	58	70	52	81	50		91		77		205
16694	GTGGTTATCCGT	CAAGGCGGGGATTTAGGGGTGGGTACAATTTGCAAACGCGGCGGAACGCCGCGAATGGAACCATCCAAGAGAAGCAAAACGAACAATTAACACAAAATACTTACTGTTATGTCAAAAGTTACTGTCGTAGGTGCAGGCGCCGTAGGTGCAACCTGTGCAAACGTGATGACGGATAACCAC	23		23		48	25	31	13	31	24	25		100		66	6	51	17	52	39	23		23		63	147	61	58	46	81	42		41	99	45	99	45	198	38	202	46		79	38	56		166
16698	CGTACCTTCCAA	CCGGCGCGCCTCGCTGCGCATCCGACCCTGCGTCAATCGCGTCATTAGAAACTAACGATTGGAAAGCGCACGATGCACCCCAATAATGTCGGTATCGGGCGCGTTCGCGCGCCGCCGCCGTTACCCTTTTCATCCCGGTTCATCCGGCAACAGACAGGGAGTCTTATGTTGGAAGGTACG	75	120	66		91		91	9	108		67	25	270	19	199	6	197	18	233	36	75	120	66		149		146		130		111	58	84	48	120	41	116	105	97	128	141		182		175		469
16713	TCTTTGAACCTG	TAAGCTTTGAGCTGAAGTTTATTTTTGGTCAGTCGCAATAAAATGCGGCTGGCCGTTTTTGTATATTTTCAATGATTTCTTAAAATTTTAAAAAAATTTTTCTAAAATTACTTTCATTATCTCCAGAATAGTGCTATTTTTATGAAAAACTAAAAACAGAAGGAGATGCAGGTTCAAAGA	16	2596	18	1858	34	3061	33	2668	28	1517	17	556	18	51	24	148	5				16	2596	18	1858	10	973	1	1236	2	416	10	700	14	181	25	190	16	360	24	377	34	4454	67	5729	45	2073	42
16720	CCTTCGAAACGG	CGACCGGCCGGGGGACGGACACACGCGTCCTCGCCGAACCGCTCAGGTCCGAGGAACCGCGGAAATTACCAGCGCACTACGCGCACAGAGCCTCCTCGTAATCGAGCTACTCAGGAGGAGGGGGGTCAGCCTCGCCGGTTCGGGCTCACCCTCAGAGCAGTCGTTATGCCGTTTCGAAGG	24	170	36	31	59	34	53		45	62	47		113	45	108		73	20	107	16	24	170	36	31	67	62	77	56	60	83	60		39	76	56	40	53	93	46	159	60	201	112		92		221
16721	GACGGTAACAGG	TTTGGCGCTAGAATCGGCGCGCCTTAAGAAGTCTGGCCGGTGTCCACCGGATATCAGCCATAAGCCTTTGTACAGATGGCGCAGCCTCTGTCAGGCTTTTTTTATTGCCTGTATTTCGGGTGTAAACTTGCCTTTCGCGCACTGGCGCTTTCAGGTCCCGTGAACATGCCTGTTACCGTC	34	53	46	23	59	137	67	76	55	200	52	14	124		116	20	96	4	93		34	53	46	23	81	201	74	109	55	122	69	179	47	221	54	190	62	411	80	617	80	76	126	213	107	214	240
16722	AGTTCCGGGAAA	GGCAGAAGAGGCGGCTGTTGCACCTAGGTATCGACGACACCTTGGTATGCCCAATACCTTCGTCCACTAGCGGACCCCGGTCATCAGTCTCAAACTCCCGATGCCAACGCTCTCTGAGCATGATCTCGAGGCGGCCATTCATCGTCCATTATCGGAGAAGCAATCATGTTTCCCGGAACT	55	175	79	49	120	91	80	1	84	76	85	28	232	1	195		198	19	279	52	55	175	79	49	152	69	146		120	22	124		99	112	121	152	128	243	134	375	134	224	200	92	169	104	427
16729	CGGTGTACTATT	TACAAATCTTTGCGATCTATAGGCCGGATAAGGCGTCAGCCGCTATCCGGCATAAGCTCTTCATATATTCCCCCAAGTTATAGCCAATCTTTTTTTATTCTTTAATGTTTGATTTCCTTTCTGGCACGCTTTGCTCATCACAACACAACAAAAGAGAGTTGGGCGATGAATAGTACACCG	65		87	57	162	57	135	46	117		113		323		275	30	236	16	110	53	65		87	57	193	146	191	45	158	51	151	70	136	161	179	122	191	511	169	639	152		297	103	230		598
16732	TCTGTAGAGTGA	AAAACTTGTTAGGACGCCTTAAACAGACGTTTTAGCAAGTTTTTTATTGGCTAAATAGCGCGTTAGTGTAGTACTATGGATGGGTAACAAGTGAGATATATACACTGATAAATTAGCAGCGTTTAAGCTAAATTTGTTAGTTTGTTAAAATAAGGAGGAAATAGTATGTCACTCTACAGA	20	644	25	591	52	836	43	739	45	677	42	342	101	191	70	189	63	107	59	134	20	644	25	591	47	600	58	1143	43	643	44	1005	35	928	40	682	42	2066	36	2646	45	1235	95	1575	87	1019	171
16737	ATGTGAGAGGCA	TCAAGAAAGAGTTTGAAGAAGAAGAGGAGCTTTTAGAAGAGATGGAGGAAGATTGGACGGAAGAAGAGGAGTGGGAAGACTGGGAGGAAGAAGAATACGAGGAAGATTGGGAAGAAGATTGGGACGAAGAGTGGGAAGAGGAGGAGTGGGAGGAAGAAGAAGAGGATGTGCCTCTCACAT	14		12	30	24		20	19	22	185	25	28	59		39	11	27		34	12	14		12	30	24		28		19	108	24	69	16	73	16	59	34	144	18	239	26		44		47	213	98
16738	ATTATGTTGCGG	ACAGCTGCCGGTGGTGTATGCAGGCGGTGTTATGTCCAATCAGCTGATCCGCCGGGAGATCTGTCGGCATGGAACAGCATATTTTGCTGCGCCGGCATTTTCCTGTGACAATGCAGCAGGTGTTGCTGTGTATGCGGCTCTGTCAGCAGAAGAAGGGAAACAGCCATGCCGCAACATAAT	34		46		65	54	63	14	63	22	52		146		98	10	92	6	118	65	34		46		91		79		84	100	65	26	51	79	61	73	64	179	59	271	80		128	68	115		244
16740	TGCACCTGCATC	TAATACTAAAATCGTATATCGAAACTAATTAAGTGTGACCTAAATCTAGTTGGGAACATCAAAACTTCGATAGCATGTAATTGTAATATTGCTACAGTTTTGATGTTTCATTGCAAAGCTAAATAACAAATATGTTGTATTAGTATTTAGCTTGGAGGCAGTATCATGGATGCAGGTGCA	75	16	104	38	149	118	134	30	146	66	108	26	287	417	288	463	204	26	120	23	75	16	104	38	234	90	165	39	146	223	168	168	136	328	167	391	190	689	170	1019	179	54	283	148	254	92	575
16743	CTCGAGAGGGAA	CTGTTTCTCCTGTTGTTGCGGCAAGTTGTCGACTGTACTGCCAGACATCAACGCCCTGATGATGCGTATCGGGTATTACCGGCCGGCAGACACGTTGTACGTGTTTGTTAATCATATTGATTTAGGCATTGTTCAGAATGCCGAAGAGAGTGGCTGGTAGGTAGAATGTTCCCTCTCGAG	10	4	12	17	26	87	23	16	24		16	54	44	20	36	27	36	26	37	29	10	4	12	17	21	153	14	20	21	64	19		16	101	22	62	27	155	28	216	22	21	49	103	40		80
16749	AGCTTTGAGTCC	CAGAAGCAACTGTAAAAATCATTCAAAACGATATCAGTGGTGACCGATTTTTTGATGTTAATACAGTAGAAAATTTGGCCAGAGTCCGTGTTACCACTGTAGGAGTTGAAACCGTAGATACCGTGATTATTGGTATTTAAACCCAGAGACGAAAGAGGAAGTCAAATGGGACTCAAAGCT	33	118	46	20	86	44	75		48	38	55	34	141	37	122	28	122	11	90	58	33	118	46	20	107	117	94	20	85	174	78	89	51	122	69	173	85	391	67	561	79	138	161		103	72	263
16751	AGATGTGGACAA	GCACGTCCGCGCAGCACTTAGAGCAGCCTAGGAGCCCCACCGTAGCGTGTCGCCCGCCGTTTCTGTGCAACAGACGTCCCAAGGAGCAGTCAAGCAGTAACACTCCCCGTCCCGCCTAACCAGTTGACCACGCTGGTCACCGAACTATGCGAAAGGATTCCCGCCATGTTGTCCACATCT	83	38	106	54	177	24	122	10	121	55	115	12	322		259		211	29	263	7	83	38	106	54	170	63	188	47	183		169		115	68	164	89	189	234	169	376	189	92	299	34	236	67	581
16759	CTGCACTTCTAC	CGCGATGCGCCTGTTAGGGCGCGGCTGGTAACAGAGCCTTATAGGCGCATATGAAAAACCTCCGGCTATGCCGGAGGATATTTATTCACCAAATTCAGGTTGTTATGTTGTTATAAATTTTTGTGGTAAACTCGTCACGTTTTCCCGCCCGTTTTGTTGGTTGAGATGGTAGAAGTGCAG	27	1215	42	1739	90	2447	74	2099	78	1341	70	711	166	82	138	136	116	15	105	38	27	1215	42	1739	119	1263	103	2140	67	1195	75	2162	55	780	72	821	81	1986	92	2342	69	2954	164	4546	148	2052	304
16767	TTGTAGATTGGG	ACCTGTGAAAATCTAGGCATCGGGCTGGCAATGGAGGGCAAAAAAGTCCTGCTGGTGGACACCGACCCACAGGGCAGCTTGACCATAGTCGCTTCACTCCTATGGCTAGTCGTGTGCACTGCGTGCAGATTTATATTTGCCCGCCATGCGGACATTGCCATCAGTATGCCCAATCTACAA	45		29		72	52	54	15	66	151	47	51	126	2	78	19	81	17	107	12	45		29		79	59	75	173	68	14	67	50	48	68	76	64	74	133	52	208	74		126	67	113	202	204
16769	AACTCTACAGGC	CTATTCTCGGCGTGCGTATTGTAGGGGCACTATAGCCCCTCTCTTTACCTTTTCACCCCCGGCCGAATCGATTCGTCATACCACCACAGAGTCATCAGTCATGCACGCAGCACACACATCACCGCGGTATCGACCCCGAACACGAACAGACGGAGGGATGACACGATGGCCTGTAGAGTT	39		37		66	57	59		47		45		120		97	3	88	3	73	21	39		37		92	44	73		68		54	54	50	62	63	50	74	106	69	141	76		125		92		217
16778	GTAGGTGCCAGT	GGCCTACGAGCCAATGCCATTTTGTGTAGGCGGGATAAGGCGTTCACGCCGCATCCGGCATCACGCAGACTCTGAAACCGTGCGGGGGCAACCCCGCACACATCAATAATCCCACCCTTCCCCTGTGCTACACTTCGCGCCATTCCTTACTGCTTAGAGTTTGCTATGACTGGCACCTAC	85	13	93	98	134	66	147	34	127	33	141	8	323	10	234	26	239	27	260	25	85	13	93	98	202	404	182	284	172	203	153	410	118	207	154	177	151	334	149	539	178	111	281	100	268	41	557
16779	TTGTCGTGTCGT	GAATAAAATAAACAAAAAAAGAAAGGAACAAGGGCACTCGTATTCACTAAAACTGAATACGGGCTACGGACTTGGTCGAAAAGATAGTTTTTCCTAGAAGCTGACGCTTCTTCGTCTAAACTCCTATTTTGACTGTGTCCGCTTAACGCCCTTAATATCTTAATTATGACGACACGACAA	57		60	17	88		76	17	79	25	84	16	207	27	185	25	155	20	111	18	57		60	17	105	111	105		90	161	102	75	84	216	101	277	115	520	103	1018	117		164		163	41	392
16781	GGCACTATTGCT	ACCTTTGGTGACGCTGGCGCTCACTGATTGCGCGCTTTCACATTTCTGCTGAGGATTTGAAGCGAAATTCGACATCGTGCACAACTTCACCACTTTGCCTCTTTAGTCGCATTTACCGCTCTGAAAACAATCTGTTACAGTCTTGCGTACCATGAAATATTCATCATGAGCAATAGTGCC	23	174	28		34	42	33		43		32	11	91	9	71	7	59	11	81	19	23	174	28		52	2	56		53		37		34	24	46	111	47	508	34	646	51		67		75		162
16783	TGAGTGTACTTG	GTCAAAATCATTATAGCCATTCGTTTTTTGACCTAGAAAATCGTGATTTTTATTCAAAAACTTGAAATTCGATCACCTAAAGGTTGGAAATGGGAAACCTAAGGGTAATTCATAAGACTACCTTTGATGTTTCATATTGTTGTATTTGCCACAACGGGTTTTTGGATGCAAGTACACTCA	49	245	51	26	112	88	103	33	94	118	81		238	18	198	15	190	13	124	11	49	245	51	26	152	6	169	75	135	59	119	124	104	181	110	118	130	295	112	381	100	271	215	121	175		436
16785	TCCTGCGCAATT	AAGAACTTTCTTGCAAGGATGACTAAAAAGGTAAAACTTTCTTCTTTAGAGTTTGACGCATCCTGTTAAAATGACGCAATCCATTACAGATAGGTGTATTCCGTGTATTTGCACAGATATTGCACCTGTTTTATTATCTCTTCTGTTTCAACGAATTTTAAACACATGAATTGCGCAGGA	34	94	56	30	72	281	71	260	69	460	60	168	146	9	107	37	107	7	88		34	94	56	30	102	175	96	239	67	444	76	505	58	407	79	388	88	847	81	1564	90	124	143	541	129	628	253
16792	TTGAATCGAGCC	ACTTCGATTAAATTAGCTAGTTTGTAAGTGTTCAGCTATTAGCAGTTAGCTATATTCTTACAACCCTGTTCGCACTTAGCGGGAACTTCGTTAAGAAACTACTTACGTTATTAACGTTTATTTGTTTCGGTGCAAGATTTCAGTTTATAGTTAAATAATTATCAAATGGGCTCGATTCAA	22		35		52	89	39	65	49	132	45	18	97	16	75		64	15	23	9	22		35		60	10	72	8	44	68	46	115	41	459	62	458	50	2067	47	2872	57		91	154	94	150	172
16802	GAAAGCGTCTAC	AGCCGTTCAGCAGCATGAAGCAGCATCACGACGAGGTTAAGCCGCAAGGCCTACCCTTCTCTGACGTTTTGCCGTTTACTGACGGATCGCCGCGCGTGACGGAGGGGTTAAATAAAGGCGGATCGGCCGGGGCGGCTGTGTTCGCGAAGCAGTCGATGGAAAGGGATGGTAGACGCTTTC	38	132	46	56	71	48	68		58		53		139	12	113		116	18	189		38	132	46	56	79	38	84	199	72	53	68		50	61	79	43	81	139	51	201	84	188	139		111		252
16803	GAGCTGGTAGAA	TGCATCCAGCTGGCGGCACTGGTGGACAGAGGACACCGGGAGCTGCCCATCCGTCCGGATTATGTGGGAAAGAATCTCCCCACTTCCGGGGAGGAAACAGTGCGGGTGAAAATGACGGAGCTCGACAATGCCGATGGTGTTTTTTTGTATGCGGAGGAGGGCTGAATGTTCTACCAGCTC	22	97	14	24	27	33	29	23	19		17		45		29	7	31	12	44	8	22	97	14	24	40	1	27	21	24		20	41	10	4	27	10	19	58	20	52	36	121	56	56	36		74
16804	AGCGTGGACTTC	CCACAACCTGGTGTAGCCAGTACTACCAAAATTCGTGACGAGGGCCGACAAAGCTCCGACGATCGCATCGGACCGATCCCGCCGGATCGACCCTCGCTCCGCGCCGGCTCCGAGCCCACCTCACTATGTCGGGGTCACGTGCCCTACGAGCAGTGAAGGTCTGTTATGGAAGTCCACGCT	33		28		44	61	40		32	52	29	16	96		72	10	73	8	94	12	33		28		59		52		62	12	52		40	13	44	21	59	105	54	49	61		84		61	68	168
16807	CAGATCCCTGGT	TTCATCCCCCCTCAGTTTTTCAATCCATATGACCCATTTTGCAATACCATCACCTATGGCCGTTTTTGCATTGCCCTTTTTGCGGGAGGGCCATACCGTCCAGCTAGAGAAACATAACATATGGCTAGGAATAAAAACCGGTCATTTCAACTAATTTCATAGCCCATGACCAGGGATCTG	61	39	52	32	88	111	79	12	85	185	76	46	189	14	150	14	129	18	116	51	61	39	52	32	107	80	122	66	75	66	81	69	83	118	98	126	87	380	87	493	113	71	167	123	161	231	339
16816	CTGAAGGTTCTG	ATTGTGGCGATGCTTGTCGTAACGGTCAGAGCTTGGATGGAATTGGAAAAGTTGGACAGTCGAAAAAGAAAAAAATAAATGATTGCTTGATTAATAATCAAGCAATGAATAAAACTGTCAAAGTTTGGCAGTTTTATTTTGATTTTGTAGAAATGGAGAAAAAACATGCAGAACCTTCAG	55	106	66	41	94	110	109	12	81	166	71	22	212	37	167	16	144	5	63		55	106	66	41	131	25	121	65	89	174	94	72	64	130	105	156	97	526	96	647	121	147	203	122	152	188	379
16818	GAAATTCACGAG	ACTGTCAACCCTTTTTCTGTACATGCCACACCTTCGAAGCGGTTCGAAACTTAAGCGAAAATGAAATGTAGAGGGCACAAAAATTCGTACTTTTGTCAGGATTCGAACGAAATAAAATCTGCAAATAGCAATTCTCCCCTCTGTGGGGATCACAGTTTTTTTGAGATGCTCGTGAATTTC	34		31	31	94	23	80	5	94	25	69		204	19	159	16	136		123	11	34		31	31	109	165	106		88	100	112	248	84	87	84	89	102	181	85	249	65		174	28	163		363
16819	GAAAGCACCGTC	CGCAGGCATTCGAAAGCAGGGAGAAAATGGGAATCGTGCTACTCTAATAGCAGGTCGTCGCATCGATCTGGTGTTCTTGCCTGTTCTGCTCGTGCTCTACTCGCAACAATCCCCAAATTGACAGCTGCGATACATCAACACGAGTAGTAACAAGGAACAAGAGTCATGGACGGTGCTTTC	23	26	35	88	69	121	50	48	47	116	43	25	108	16	97	27	73	3	93	16	23	26	35	88	78	66	68	228	57	278	61	261	41	163	53	247	50	391	47	553	58	114	119	169	90	141	205
16825	TGCAGGATCGAA	AGCGGAGATGGCTCGTCAGCAGACCGTCGATGACCGATGGTCCCGGGAGGCGGCCCGCCGCCGCGACAACTCGCTCGTTCATGGAAGTCGAGAAAACATTGCCTTGACGCTCGCGGAATGCGATATATGGTGGAAATTCAGCGCTCGTACGTCGAAGGAGACGTCATGTTCGATCCTGCA	4		3		6		8		5		9		11		14		18		19		4		3		11		7		8		4		10		18	3	14	10	4	42	7		14		14		25
16828	AAGACACTCTGA	ATAGGTCGGCGCAGCTTTTTTCGGATACCAGAATGCGGAAATAAATACGCGCCCGGCATTTTCGACCGATTGCGCGGGTGCGCGACAAGTCACGAAAAGATTCCTGATCGAAAGCTCAGTAGTTCGAACCAACGGCTTGATTCAAGAACGAAACGGAGACAGGCGATGTCAGAGTGTCTT	84	77	111		173	51	187		149		153	40	418	2	351	22	284	8	367	33	84	77	111		252	43	250		226	72	216	84	127	134	187	147	208	293	172	398	195		360		302		769
16829	CACTACCTTGCC	CCGCTGGCCCGTTTCCCACGCCGGGCTCGCGGCCGCGTTCGCGCCGGCGAGAAGCATCGCCGTGCGTTTCCCGACGGCACGGCATGCAGGCGGCTCGCAGCGCTTCCGCCAACGAAGGTTTAATCAGTTGTGCGTATTACAACACTCACAAAACGGAGACAGACGATGGGCAAGGTAGTG	86		103	23	166	33	155	19	142	117	145		352		290		239	11	352		86		103	23	235	82	247		200	50	171	86	144	53	191	82	190	245	165	276	189		321	52	287		642
16830	GCGATGTACCGA	AGTCAATTTCTTTAAGGTGAAATATAAAACCAGTGAAGGCCGGTTCTTACTAAATTTATTGGCTTCATCTCCACCAAGCACCTAGCATTAATTTCACTGGTATCGCGAATGGCTTCCAGCGTTGGTCTTGCCGATGTCCGGCACGTTTGCAGCCAAGGAGGCGAAATGTCGGTACATCGC	24		41		74	46	54	18	75	20	51	37	151	4	98	23	101	2	71	16	24		41		77	37	81	54	68	116	52	118	55	143	66	151	78	380	61	423	65		128	64	126	57	249
16832	AGGGAACTGAAC	TGTACGGTCGGATAAGAGTAGAAATCTTTCTTTTGTTCCTATGGTTAAGAAGTCCTTTGGCTTCCTTAAAGAGTATGACTCTTATCAACCCAAGAAATGTTTTAGATCCAAGTGCTTGTCGTACGAGATTTCTTCACAGAGCTCTGCCAAGCCCATGTTCAGACTATGGTTCAGTTCCCT	89	147	126	24	179	118	142	34	152	69	113	9	382	23	312	43	278	27	259	41	89	147	126	24	233	190	208	25	198	58	216	201	152	167	209	153	211	447	175	521	215	171	321	152	265	78	694
16833	ACAGATTCCCTG	TCGTCCACAAGCGGCTCTGGCGTTGTTGCGAGCACATGTCTAGCCAGAGTCACTTCTGAACTTCATGCAACAAGCGGGTTAGTGCGATCGGGGCACGTTTGTTCGGATTCCAAGGTTGCACGCCGCAGCCGGAACGCTATCGGTGGGAGCTTCACTTGTTGATTTATGCAGGGAATCTGT	179	95	185	100	277	349	266	25	245	152	207	33	579	37	433	42	400	53	566	73	179	95	185	100	376	211	365	298	337	86	295	334	243	290	323	249	345	444	291	701	364	195	543	374	452	185	1012
16834	ATGCCATGAATC	TATTAATATATTTTTGTTAAAATCGATAATAGTGACATACTATTAATCAATTGTGTTATAATAAATTTTGTAATCGCCCTCAAAAACAAAAGGGGTATCGGTGGAATCATTTCGAGCGATCGCTCGATGCTCTTTTACAACTATTCATGGATAGGGATGGTAAACATGGATTCATGGCAT	5	547	3	459	13	927	16	1104	3	1198	5	1173	18	481	24	490	18	249	2	315	5	547	3	459	10	277	8	823	8	330	9	924	5	378	10	368	13	1108	10	1310	8	1006	29	2031	8	2371	42
16839	TGGAGGTTCTAC	TGCCGCGTTGTTCGCGCTGAGACGAGCTATACCTGCCCGGTAATCCGCGCCTGATAACGGTTCCATCAAATAGAAGGAACTATTTGTGTTGCGAGAATATCGACGTTCTTGAATCCAGTGGCTCGCGACCGACATCTGTTAGTGGCACGTGGGGTTTTTATCAGAATGGTAGAACCTCCA	30		40		58		53		52	48	36		98	28	87	10	87	3	91	34	30		40		68	81	60		47	41	64	102	44	29	49	53	55	141	73	128	70		111		88		185
16844	CCGGCTTGATAC	TTGTGCTTTCAGTAGCTCCGACCTATTCCGGCAAGGTTTTTTTCCAGTTATAGTAAAATGGATAGTTTTTTTGTCCCTACGTATCTGACAAAAATAGCTATATAGCTTATTGTAAGCCCTATCATGAAAATGATAAATTGAATTTAGAAAGAGGAGTGATACCTGATGGTATCAAGCCGG	97	1456	140	1532	205	3164	177	3871	187	2140	158	1543	372	234	310	331	282	69	147	154	97	1456	140	1532	260	864	206	1202	187	562	191	324	170	803	253	629	203	1858	220	2088	237	2988	382	7035	345	3683	682
16847	GTCAGTCGTAAA	ATTCGCCCCGGCGGAAAGGTGGAACCGAACCCCGGGGTCGTGAAATCTGGATTGAACCCCTCCGCAGGACGGAGATCGACGGAGGTCGCCCCGACTCCCGTCACGGCCCTGCTTTGCCCGCCGGCCCGATCGAGTGCCTCGACCGGTTCGACAACTTGGATCGCCATGTTTACGACTGAC	188	379	225	437	354	169	315	76	366	145	296	55	842	42	674	42	552	20	761	34	188	379	225	437	506	623	523	689	426	408	421	190	330	183	386	174	407	572	400	585	413	816	669	245	662	200	1516
16850	CGTGTCTGTGTC	GCCTGCTTGCGGGGGACGAAGCGATGAGGTGGGGGTACCGCCCGCTTGCGGAGGAGCGGCGCAGATGAGCACCGCCGGCGACGATGCAGTGGGGGTACCGCCCGCTTGCGGGGGACGAAGCGATGAGGTGGGGGTACCGCCCGCTTGCGAGGGAGAGCGGCGCACATGGACACAGACACG	19		23	34	45	83	28	28	32	49	25	29	58	16	56	22	44	31	76	23	19		23	34	43	151	45		44	184	49	10	31	113	37	100	44	184	32	263	42		73	111	57	78	114
16852	CGACCTAACATG	GTGGGTAATGTTTTCGTTGCCCGCTTTTTTTGTTTTTATGGTCAGACAATTTGACGGTAGCGCGAGGTTACCAGCGGGGACAGACGCATCCAACCGGTTTGCCCGAACGCTGGCCAATGACGGCCAGACGAGCGGAAGTAAACGGCTCTGTCCTGAAGGAGTGTTATGCATGTTAGGTCG	156	14	173	68	290	70	243	107	252	71	238	68	607	43	516	36	479	44	512	105	156	14	173	68	332	302	366	165	286	281	287	514	256	435	297	315	337	723	309	954	329	82	533	177	490	139	1123
16855	TAGTCTAGAGTG	AATACGGCAGTTTGTGGATTGACTGGTATGTGCAAAAAAGGGTATAATAAGAGTGTGAATGTATGCAATGACGGGGATATCATAAGTCGTGTTGCATGGAGTGCTTAACGGAAGCCCAACAGGCGAGCTTCCGGCTTAAATGATTACTTTACAGGAGGTTATTTCATGCACTCTAGACTA	60	680	84	374	121	622	113	690	125	718	94	369	267	122	244	88	206	13	220	19	60	680	84	374	179	606	181	743	140	164	125	383	87	141	141	151	178	379	160	411	144	1054	234	1312	219	1087	511
16856	AACCCGTTCCAT	GATCAGAGCGCGGGTCGAGTCACGCCACGGTGACCTCTGCCCCGTACCGTCGGTGTTGCCGAGCTGACGGGGGAGTCCGTCGGAACCGATCCCACGCCGAGCACGCCGGTTCGTCCGGCGCGGACGTCCAAGCCGCCCAGCTGACACTCGTGAAGGAACGCCTGCATGATGGAACGGGTT	53		73	21	111		111		103	5	53	34	219	1	163	12	154	8	201		53		73	21	119		140	26	126	3	101	4	84	103	109	72	109	122	102	143	126		222		156	39	382
16858	GGAAAGAAGCCG	GAGGGATACGAAAAACAGGCGGCGCACACGCGTAAAGGCTGCTGCCGATGAGTGGATAAAGGATCAGTCATGGCCGCACAGCAACGGCGCCGCGGAAGATGGCCCGTGTACATCGCGGCCGGCATTGCCGCGTCGGCCGCCCTGATGCCGGGACTGGGATACGCCATGCGGCTTCTTTCC	56	79	79		127	37	104	11	104		76	6	259		203	13	179	6	238		56	79	79		160	73	134		169	116	134	109	115	76	145	55	199	99	153	196	135		231	48	180		462
16861	CATTGGTATGCT	TTGAAATTGAAGCTGCAATCAAAACCGCCACGGCGATCGCCAAGGAAAATAATTGTCTTTTTCTCGGCGTTCCTGCTCCTTGGGCCTTTTTTCTGCGGTCGTAGCCCCGCCCAGGAGTTAACCGTTCCTCTCACTGACCTGTGTCCCGAACCGATCGCCGAAAGGATGAGCATACCAATG	33	151	31		53	82	58		69	104	44	3	128	1	91		91	16	96	16	33	151	31		79		83		72		56	30	51	59	68	97	69	130	64	192	64		111		113	107	219
16862	TCTATGTAGTCC	AGATCGCAAAATGAGATATCCACAAAAAATATAGGGCCAAGAGATCGGGCAAGATAGCCGTAAAAGGATAAACAGGAAATTGACCGGGTAAGTTTAGATGAGCAGACGATATAGAGGGGTAAGTTTAGCCGGTGATCAGACGATATCCGGATAATAGGTAAAAAAATGGGACTACATAGA	6		10		20	57	9		9	26	9		28		21		23		16		6		10		24		13		16	50	21	57	13	44	14	43	20	84	11	128	16		29		18		49
16864	AGCGCTCATGAA	ACAGCCTGGTGTTCGGGAGACACACCAGGTCTCTGCAATGTTAGAAGCCTCATACCTTCGCTTTCATGAACCTGTTGCCTTCGGCATTCGCCAATGCCGGAGTTAAACCCATGGATAATTCGGCGTTCTTGATAGGCAGGGACGCAAAACCCGGGAATTGAATTCATGTTCATGAGCGCT	9		11		22		21		15		21		35		30		44	5	35		9		11		18		25		22		13		11	17	18	8	23	26	21	54	20		43		36		65
16870	CCAATACGATGT	AAAGTTGTACTTGATTTTTTCTGAACATACCCTATTTACGCTTGTGAGGGAAAACCAGTAAATCAGTGATTTTTGCATATCCTTGTGCAGGAAACCGCATTGCTTGTCAAGTACATGTTGCGGTGAAGAGCCCTTTTATTGAAATAAACAAAAGAGGTGAGGAGAATGACATCGTATTGG	37	72	67	30	88	98	92	29	95	94	71	26	195	17	154	10	118	27	88	50	37	72	67	30	115	50	99	96	114	60	93	204	71	170	93	139	86	417	91	510	104	102	180	127	166	120	349
16876	TAAACGGCTGGT	TGTTAGGGCGCGGCTGGTAAGAGAGCCTTACAGGCGCATCAGAAAAACCTCCGGCTATGCCGGAGGATATTTATTCGAACCTATTTTGCTATCGCTCCTGTTACGCAACTCGTGTAATCTGCCACAATTCATGTTTTAGCGAATTGTCGGCCAAAGGGAGTTGAAATGACCAGCCGTTTA	39		48	41	87	47	68	37	84		62	4	154	6	132	22	130	5	119		39		48	41	106		105		63	130	67	44	80	100	96	60	114	62	87	129	87		155	84	146		286
16877	TGCCCGGGATAA	CCTTTTTAGAATTTATCATTTTAGCCCTCTATTTCTCTGACAAAATCATTTATTCTAATACTTCACCATCTTCCCCCATATTGATTGTGCTCAATTTTAATAATAGAATTAAAGTAAATTATTAAAGCGTTTTCTCAAAGTTTATATAGAGAAGAGTGATTAATCATGTTATCCCGGGCA	6	65	15	30	21	86	11	26	26	48	17	57	13	29	28	46	6	90	2	98	6	65	15	30	12	232	5	68	6	95	8	189	2	140	14	164	17	867	12	952	21	95	32	112	43	105	41
16893	TAAATGTGTCCG	ATACGCCCAAATGGAGAGAATATTGTTGCAATTCGCCCGCGTCATTGCCGGTTGCAGGACTTCGAATTGCTTCTGGGACGTGCGGTTCAGCTTGACATCGTTCTTTAAAAAGAACACTTCCTCCTCAGGGGCGAGTGAAAGCTCGCGACGTGGAGGCGAGACGACATGCGGACACATTTA	20	68	24	11	35		41		27		26		90		58	11	58	11	63		20	68	24	11	37		43		46	45	28		34	11	35	13	41	63	36	102	44	79	76		53		148
16895	TCTCATCGGTAC	AATGAACCGACTGTTCGATAATGGACAGTGCTTTTTCAGGAAGATGCCATGGAATCAATGAGATACGTTTCTGGCACGTAATTTGCTTTTAGGTGGCAAAGCCTAGCGATAGCAAGAGTTTAACAATAACAAGAGTCAAACAATAACAATTAAAATATTACAGTCATGGTACCGATGAGA	16		25		37		39	34	31	1	41	21	72	13	44	6	52		44	5	16		25		45		52		23	23	30		15	66	35	46	45	86	34	220	41		76		72	22	116
16897	GGAGTCAATCTT	ACAAGGTGAAGATTCCAGAGCGGACGGGGTGTTTCGGCATCCCGTTCGCTCTTTTTTGTCGCAGGAAACGAGTCTGCGTTCGGGGCACAGTTGCCCGCCAGCGGGCGAACAATTATCGTTCGGAAGTCGCAACACAAACGATTTGTGCAAACAGGAGCACAGAGGATGAAGATTGACTCC	32		30		55		61		43		56		116	5	111		90	1	120	26	32		30		79		88	68	76		73	51	42	56	80	36	71	123	83	174	62		116		99		227
16899	AGTCGCTTTCAT	CGAATATGTCGCAAAATAGCGTTGTCTATCCGTCAAACCGGCGTATATTTATTAGCCGGCAATCAAAAATTCAGTATTGGCCTCCATGATTCCAACAAGTTGGAATGGCTATGTGAGGAAAACCGCATTTCTCCAGATCTGTGAAAGAAGAATAAAAACAATAAAATGATGAAAGCGACT	28	10	20	10	50	50	43	57	48	19	47	32	98	5	79	44	65	1	48	23	28	10	20	10	57		57	22	56		53	144	43	114	43	89	55	345	57	405	48	20	93	107	95	51	177
16901	AGTATTGGTGCG	AAGCTCGGTGGTGCCCGTGACGCCCGCGGCGAGGCCGAACAGGAAGGCGGTGCCCGCAGCCCAGAGCGCCGCCCGCGCCCAGAAGATGTCGCCGGACAGCCAGTAGAGCACGTCCGCGCCGAAGGTGCAGAAGGTCAGCGCCACCGGGAAGGCCACGGTCATGGCATGCGCACCAATACT	2		6		8		4		5		5		10		11		6		11		2		6		5		8		3		6		6	3	5	10	9	5	8	10	8		12		10		21
16902	GTACCGTAAGCG	GCGCACATTCGATGGTTGGCAGAACCGTCATGGGCACACCGGCGGGCGGCCCGCCCGGTATCCTGACCAGTTCAGGAAACGAAAAAGAACGGCGCAACGGCCGTTCCTACGGGCAAGGGTAACGAATTGCGAGATGGCTTGTCAAGGCACTCCGGTGATTCGCCGATGCGCTTACGGTAC	66	42	105	37	162	46	147	15	142	98	133	14	364	12	307	6	241	9	353	64	66	42	105	37	224		224	103	204	98	193	190	150	93	179	82	179	265	154	353	171	79	309	61	275	112	671
16904	TATCGACCTAGG	ACCTTCGTTGTGGCTTTTCGTATTCCCAACTTCTTTCGACGGTTGTTTGCCGAAGGGGCTTTTTCACAGGCTTTTATTCCGGTATTGACCGAATATAAAACAGGTCGTGCGCATGCAGAAGTTCAAATCCTGATTAGTCGGGTATTTGGCTGTTTGCTGACAGTCATGCCTAGGTCGATA	32		35	39	90		74	54	78	190	61	8	153	7	140	18	112	11	117	13	32		35	39	90	71	116	29	90	284	73	66	58	131	88	56	81	216	74	276	67		164		139	198	293
16908	TTCGATCCTTAC	ACCTTTTTTGTTGTTTCAAAATTAAGTCAATTAGTGCCATGTCATGAAATTAGAAAAAAAATCGATTAATTTATAAACTAAAGATTGAATAAATCTTTCGAATAATTCATTATACAATTTTATATATATCGATTTTCGCTGAAACTCATTTTATAAGGAGAGAAAATGGTAAGGATCGAA	18		32	27	68	190	55	98	60	39	34	119	40	75	62	65	20	20	1	38	18		32	27	16	49	19	125	7	18	31	182	33	144	53	151	61	350	42	449	50		123	288	94	158	102
16913	CATAATCGGCTT	AAGCGCCATTTTGAAATAAAGGAAATAATTTTGACACCACATGCTTATGGGGTTGAAACATTGCCAGTACAGCGGTTTAACAAAACCGAATCTGAAAATGTCTTAGATCATATTGTGCAAGAGTACCCAATTGCCTTGGTATATAACGGTATTTCGCATGCGGTGATGAAGCCGATTATG	94	448	109	21	178	134	180	15	157	203	146	13	386	25	301	77	294	36	248	9	94	448	109	21	235	158	210	93	203	149	172	311	139	394	199	303	172	718	158	842	203	469	358	149	303	216	687
16917	GAGGCTTGAGAC	TTCTTCCAACGATTCCCATCATTCTACACCGATCCATTCCTCATCATGATTGCATTTAAAAATCGAAAATAGAAACCTGGTTTTAACTGAGAACATTTGAATTTTTAATTGTATGCTGATCGTAATTATCGGTTCTCTAGTGAATATATTTTTCATTGGTAAAGAATGGTCTCAAGCCTC	38	87	42	46	78	102	66	116	79	94	69	2	153	56	111	27	107	10	48	24	38	87	42	46	96	222	93	92	71	76	91	74	70	57	70	115	77	261	76	435	80	133	144	218	148	96	264
16918	TTTGCAGGCGGT	GCCATTTTTCCCGACAAAATGTGACACCTTTCACCCCTCCTCCCTGCTCGGAAATCTCCTACGACCTTCTCAGGTCACGCAATGAATCGCCACGCCGATGCGCTCACAACGCATGTCCCGACGGGTTCGGAACGTGCTTTTGTTCGCTCATTGCAGGAGATTCCAATGACCGCCTGCAAA	10		17		26		24		23		18	40	42		38		36	5	50		10		17		36		28		21		23		25	24	27	16	21	27	24	65	27		50		41		80
16923	GGCAATTGTCAC	GTAAAGGGATTATCCGCCATCGAAGCCATCGAGGAAAAGCTTGGACCTTGAGGCTCGACACATATGAAACGAGTACGCTGCCAAAGCGTGAGGCGTTCCTCGAGTCCCGGTTTCCATGCGGTAGTATGGCAGGCGGCATTAGTGAATACGAGTAAGTGAGGCACGATGGTGACAATTGCC	87		100		157	95	127	20	150	55	127	54	369	7	259	47	238	14	347	18	87		100		200	84	227	96	167	358	192	698	155	520	148	464	192	1128	174	1578	187		284	115	277	109	628
16924	TGAGTTGGTACG	ATAAGAAAGCACGTGTGTGCTACCGTCGTTTGAATGCGCTTACATCAACGACGGTCTTTTTTTTGTTTAAAAAGCGGATTGGCTCGAATGAGTACTTTTTCCCCTTTTTGTGCATATGCTCGTACAAGGGTAGTGTGTGCAAGATAGGTGGGAGGGGGACGGGCTATGCGTACCAACTCA	9		17		25		36		23	91	22	15	83		47		54	7	67	18	9		17		36	76	42	106	34	435	37	626	22	390	30	363	27	624	17	742	26		61		45	106	130
16926	TCCCGTTGAAAC	AATCAAGGGCTCCAAGATTTTTCTTTCTTCCTCCTTTAGAGGGGCGAAACTCAGATGATACTTATGTTACAGTGTGAACAATTTAGGAAATAACTCCTAATTTAAACAATATTTTTACCCAGTAACGGGTCGAATATTTCATTAATTCTCAACCCATTAAGACCTATGGTTTCAACGGGA	16	45	15	54	29	11	28	37	18		24		53		49	9	35	7	12	4	16	45	15	54	26	58	43		27		30	47	26	55	36	84	28	173	19	185	31	99	57	48	42		102
16927	GGTTAGGCAGCT	TTTCAAACGGAAAAAATGTCTAATTCATTAGGTAAGCTACAACGAATAGTTGTTTCTGTTTTGGAATTTGTTATTTGGAATATACTTTAAGTAGGTTTGGAATTTGTTTTTTGTTATTTGGAATTTCATAATTAGTACTTTATCATTCAAAATACACAAATACTAATGAGCTGCCTAACC	21		32	24	55	184	48	67	42	142	28	13	80	43	68		62	27	13	16	21		32	24	66	22	46	46	46	73	43	30	39	297	30	411	41	1329	45	1962	53		103	251	70	155	148
16932	GTGGAACTCCAT	TCAGAGAAATTGGGGCGGATTTCCCCAAGAGAGGAACGGTGATCGCCATGCCGCGCATCTGGCATGAGGGCCTTCGGGATGCCCGCGACACGAGCTTCTTTTGAAGATCCGGCTCCTCGCCCATCCCGCTCATCGGGCTCAGCCCGTGAGTGAAAGGACCTGTTCATGATGGAGTTCCAC	33		44	54	66	59	58		76	44	51		141		135	17	109		136	19	33		44	54	110		89	41	74	39	95		55	25	108	45	85	152	73	103	77		124		127		276
16933	ACTTGAGGACAG	AGATCATTATGCCATATTAACAAAGAATTGGCCAATATCCAGTGTAATGCGAGGGATTTGTGCTGCGTAGAATTCAGGAAGAAAGAAGCTGATTGAATTTATCCCCACTAATCCAAAGAGAACCGAAAAGTCTATAAAATTCCCTGTGATTTACAAGGGAATTTTATGCTGTCCTCAAGT	21	90	23	47	45	77	45	93	37	37	44	7	84	10	59	64	64	15	33	6	21	90	23	47	52	197	48	121	42	68	37	10	32	145	45	122	30	286	42	432	44	137	90	170	81	44	143
16934	TGCACTCTGGTA	CGCCTCTGCCGGGGAGCACTTTCTGCGCGGCTGTGCCGGGTTCTGTGGCTGCATGGCCGCAGGTGTGTGGGGCCACTCTCGTATAATGGTCAAAACCAAGGCGGTCTTCCGGCCTTGCCGTCTGTCTGGCGGCCCGTCGTCGTGTGCCGCAGAGATTGAAGTCTTATGTACCAGAGTGCA	23	24	31		46	44	49		49	87	38		100		94		51	7	94	5	23	24	31		69		60	61	41	111	55	149	40	9	67	50	59	53	73	101	54		95		87		194
16935	GAGGTTGGTCAG	TAAACGTCTCATCGTTCCTGAGTTGGCAAGACCTTTGATTTACCACTCTGCAATCATTTTATGATATTTGGCTAGCAGGAGGGGTAGGTCATAGGCATTTATGCTAGCCAGAGAACCGACATGCAAGAATTTCTGATTTCTACTTCGATTGTTGCCCTCGCTGAAATGCTGACCAACCTC	52	62	50	43	116		93		89	166	87	58	204	45	174	25	162	34	155	55	52	62	50	43	132	144	124	27	98	143	102	70	80	233	105	228	113	530	104	784	102	105	209		176	224	378
16937	CGGCTTGTAATT	GCACTGTTTGCCCAGTGGTTTGGAGGTTTGTTGAGCAGCTAGCTCCTCCAATGCATTGTTAGTTTCGGCCCCTAGCGCGTGGGCTTTGGGCTGAACTGGTGGAGGTGGGCGTCGAAAAGCATCTTGGTGCGCGGGGGTGTTGGGCTGGAAGGTACCCTGTATTTCATGAATTACAAGCCG	49	134	67	9	93	81	88	37	81	31	78	37	185	2	167	25	137	3	183	76	49	134	67	9	113	16	132	19	121		110	97	69	108	106	86	111	198	89	411	116	143	181	118	159	68	352
16939	TAGCCTTTCATC	GAGCTTGCTAAGGGTTGGTTTATTAATATTTCTGGAACCGATTCCATAACTAATTAATAGTAATTAAGGGCTAAGCCCATCTTGTTTGTCGTTGTTGCCAGTGCTTGCCTGCTGCTTTAAATCAAACATCGTAACCAAAAATAGGGTGCAAAGGAGACCCCATCTATGGATGAAAGGCTA	11		14	30	19		21		27		23	26	40	11	32	3	32		20		11		14	30	22		21		16	84	27		18	42	20	23	20	56	17	71	25		40		50		72
16940	CATGGAACACAG	TCAGCCCCCGATTTCCCTCCCGAATCGGCGCGCTCGCGCGGATTGCCTTTTTCCGATCAAGTTTTGCTCTTCTGCGGCCGATAGCTCTGGCGCGCGGGTTTGCTGTCCATAAAAACAAATCTCAGCTCTTTCGTTGCGCACAAAAAAGCATCTTCAGGAGATTTTATGCTGTGTTCCATG	213	79	229	91	409	249	323	61	326	248	302	61	1020	28	784	19	712	48	906	55	213	79	229	91	487	63	528	210	455	207	425	59	375	136	498	133	520	303	516	383	442	170	732	310	628	309	1804
16946	CGGACATGGAAC	AAGGGATCTGTGAGCAACCGTTTCCCTTCGGCGTACGTCAAGTTGAGGGAGGGGCAGGAGCATGTCCCAGCATCAGGATGACCGGCCATTCTGATGGCGTACAAAGTCCTACCGCCCGGTTGCCCCACCCTTTCGTACCCCCCCTAGACTGAACTTCCAGCACAGATGGTTCCATGTCCG	37		43		71	1	67		53	48	42	29	126	1	92	1	73	13	78	1	37		43		68		69	2	49		56		46	103	62	37	55	91	66	104	80		138		95	77	218
16950	TGTAAGAGCCGC	AAGGGACTTTGATGCCCGCTTTTTTGGACTGCTGGACAAATTAGATACCTCCATTTTAACCAAAAGTTCTAAACCTTTGTTCTTTGCAGATAACGTTTATAAGGTATCGTTAGAAACCCTCGGTTAGCAGTCCAGAACTGCTGAGACTCTCTGGAGGGTTGATGAATGGCGGCTCTTACA	69	329	78	119	113	194	106	21	108	66	99	74	248	39	177	35	146	26	143	55	69	329	78	119	169	251	153	286	136	618	131	344	94	668	137	518	124	1082	122	1391	147	448	219	215	207	140	425
16954	ATAGCGATGCAC	ACCTGCGACCTGTAGAGTGCGGACTGCGCTGTGCTCAACAATGCCCTGCGCGAACTTCTCGAATCCAGCATGCAGCAGACGACTGGCTTGATTATCAAACCCGTCGTGCATAGTGCTATCCGGGATTTTTTGGGTATTCAATCTGTATTTCACCAGAGGCAGTGTATGGTGCATCGCTAT	90	136	113	172	200	148	164	111	157	241	138	85	381	40	296	12	275	41	298		90	136	113	172	228	86	235	159	198	184	199	94	147	69	206	169	215	342	204	426	203	308	364	259	295	326	677
16962	TAGATGCGACCG	CGTCCTGTTGATCGAGCATGACATGGATCTCGTGCGGCGGGCCTGCACGGCCATTACCGTGTTCGATTTCGGACAGGTGATCGCTTCGGGCGAACCGGCGGAAGTGCTGGACATGCCAGAAGTACAGAAAGCCTATATGGGCGTTGATTTCGAGGAGGCTGCGGAATGCGGTCGCATCTA	85	56	90	65	133	27	137	37	112	131	110		281	5	214	33	233	6	277	13	85	56	90	65	190	114	174	45	139	228	155	151	108	165	156	115	182	256	156	356	175	121	270	64	222		495
16963	CTTAGGATGCCA	CGCGAACGCAGCCGTTTTTCGGCCAATTCGCCGCGTTCCGGCGCCTTTTTTCACGCGTCGCGCGCTTTGACGGTATGCTATTCGCCAGCCGCGCCGGCCCTGCCGCTTCCTGGCCGCGCCTGCCTCCATCATCCAGCGAAAAACACAAGCCACGTGGGAGATCCTATGTGGCATCCTAAG	6		6	22	15		9		12		14		30		16		20		46		6		6	22	25		19	104	20		13	40	21	29	16	17	20	16	24	37	12		24		26		46
16969	ATACGACCTACG	ATTAAACCGTATTGATACATCATCAGACTCAGCCAGCCCTGGCACCCAATAATAAAAAGGGCGACGGAAAGTTTTGCAGTACGCAGTTCGCAGGACGTTTTTTTAAATGTCTGTCGTAAATGTCGTAGTGGTTAACTAAGTCGTTAAAAAATTGGAGGAGTCGATATGCGTAGGTCGTAT	32	106	51	63	64	94	59	20	59	71	63	29	169	13	147	6	111	24	115	17	32	106	51	63	103	15	88	171	78	139	89	58	53	62	79	86	70	167	67	222	83	169	123	114	122	100	316
16970	AAGGTCCCATAT	TATTAATCACTTCCCTACTTTTGAAAATGAGCATTTAACTCATAAAACGAGTGAACAAAACAAGTACTTGGCTATTACTGTGACGGTGTATGCAGAAAATCAAATCTCGCTGGATGGATTATATCAGGATTTAAGTCAACATCCTGCTGTGAAAATGGTTTTATAATGATATGGGACCTT	31		31		50	26	37		45	168	28	12	83	3	80	7	59	12	28		31		31		47	41	46		32	59	43	76	26	135	40	62	53	151	48	303	62		87		73	180	163
16973	GCAACGTGCATT	CTACAATATATAGTTAGAGCATGATGTCGCCCGAAAACCGCTCACACTTTTCGGCATCATGCTCTAGAAAATCGGCTGCGATTCCGAGATCTGGTCGTCGCATCCTCTTACCCGTCCGCATCCACTTCCGCGCCGATGCTCCATCCGCGGAAAACGATCTTCCTCATGAATGCACGTTGC	46		46		88	25	87		83	34	75		212		171	11	152	19	200		46		46		101	48	125	26	96	27	110	64	74	88	81	86	125	253	102	283	92		175		158		383
16975	ACGTCCAAGCAT	GCGGTATCCGCCTCCCGGGTGACGTCGAGCGCGATGGGACCCGGCGTGCCAACCGGGACAGCCAGAATGTGAGAGATGTTCTGAACCGTCTGGGTATCAGCATTAAGTGTCGCTCTGTCTATGTATTGGATGCTGACCCCATCTATCAGCCAAACGGGGGAATCTATGATGCTTGGACGT	20	90	23	14	49	19	27	13	45	60	26	43	101	14	57		54	4	80	22	20	90	23	14	55	44	63	90	53	132	45	33	34	43	36	44	42	66	48	95	43	104	76	32	71	103	158
17004	TACGGAAGTCCA	TCTTTATCAGCTCAAAAACATCGCTTCTATTAGAGGTAGAGATGAAATAATTGTTGAGCTACCATCGAAGAGCTATTCGTCTTAATCACGAGATCTTTTCGTTTGAAAGGATTGTTGACTGCACAGGTCCACTCCTTCTATGACTACTCTAAAAGAGAATGATTTATGTGGACTTCCGTA	10		10	110	18	205	24	35	12	65	15	124	40	39	35	76	36	5	21	25	10		10	110	25	124	25	297	18	257	24	313	5	288	19	295	15	585	20	738	20		42	240	27	189	75
17007	CATAGATGCGGT	TCGCTCCCACAGGGAGTGCGTGTGGCAGGCGCTCCGCCGATTGCATGCAGTAAGCCCCTTGTGGGAGCCAACTTGCTCGCGAAGGCGATGGATCAGTGATGTGGCCTAATCATTCCGGACACACCCAAAGGAGCGGTACCTTACCGCTCAACGATGAGGTGTCCGATGACCGCATCTATG	19		42		68	51	64	15	47		37		120	7	94		76	14	99	28	19		42		77		72		46	78	67	47	55	7	59	36	51	76	65	126	61		132	66	84		214
17023	CTGGAAAGGACC	CTGGCAGTTTTTTTTTGCTTTATTGGTTCAAGTATTTTCTGATAAAAATATGTGGCACCAATAATTTACGCTGTCCAAATCGATCAGGATTTGTTATTGTCGGGATGCCAATATAATCTTTTCGCACACAATACGGGTACTCGCATATCCATAGAATTTCCCGCCATGGGTCCTTTCCAG	8	156	13	69	24	214	22	164	24	298	21	202	56	109	29	76	20	41	7	19	8	156	13	69	29	392	15	88	18	55	13	184	21	115	25	120	24	287	14	314	21	225	46	378	45	500	85
17025	CATAGCCGTTAG	TTAATTAAAATTTCACTTCCACTTGGAACTTTAAAAGTGGTGTACTATCTTTGTGCTGTGTTAAAAAATATCTGTACCATGATTGTATGCAATTTGTAATACCTTACGTATTAATAGTTTGAGTCTGAAATAGTTTATTTATTATATTAATTAAAGAGAGAATTTATGCTAACGGCTATG	4	104	6	96	10	185	18	232	10	478	1	141	6	188	2	176		116	1	46	4	104	6	96	2	205	2	158	2	393	3	703	1	626	9	593	1	1640	3	2108	10	200	28	417	11	619	8
17027	CCTGCTGACATT	GTAGCCGGTGCAGTAGGCTCGGCTCGATTCTCGGGCTACCCGGCGGTGAACGGCGGGAATCGACTGGCCGACCCGCCGGTCAACCATAGGGAAACTCACTCGGGTAGAGGACATGGTTGTGGTTGTGCGTCTGGTCGTCGGTCTCGCCCCCCTTCCCGGTGCGTGATGAATGTCAGCAGG	4		4		20		13		11		13		22		26		17		25		4		4		14	74	15	90	12		12		7		10	3	9	13	14	13	8		33		24		48
17029	AGCGAACTGTTG	AATTAATATGGACCATTTGATTAGTTCCTTTGAGCTAATGGCGCTTGGTATGGCAGGTGTCTTTATCGTGTTAGGCATTCTCTATCTTGTCGCAGAGATCCTGATCAAACTTTTCCCAGTTAGTAAATAACAATATCATTTAAGAAAATCAAGGAGGTAAACGCAATGCAACAGTTCGCT	14		14	1	20		19		23		13	10	42	11	38	6	41	1	17	23	14		14	1	21	17	18	34	17	20	11		18	86	31	57	18	140	18	199	28		39		36		80
17038	GCCATTCGTAAC	ATACCCGCGATCGCGGCAGGGGGAACGCGGTGCCTGCTGCGCGTGCGCGGCGGCGGCTCTACAATCGTCCGCATGTCATAAGCAAAGCTGTCGAACCGATAACGGCTCGATAACGGCTCCGCCCGGCGGCCGCGCACCGGGTTTCCTTTTTGCATCGTCACCACCATGGTTACGAATGGC	59		68		131	82	102		96		94	21	249	7	212	2	168	18	235	38	59		68		170	209	118	52	119	113	115	97	103	108	129	62	179	172	172	185	127		233		190		461
17041	TGAAGACGAGTC	TGTTGAGCATTGAGCATTGAACAATAAAAACTAACAAGTATACTTAATTCCTACCAGTATATGAGACATCAATTAATTATAGACGAATTGAACTATATTATTAAAGCTTCTATAGTATAACTACGAAAATAGACATATAAACAAATAGATAGGGAGATGAGAGAGATGGACTCGTCTTCA	138	588	174	567	295	818	297	678	273	566	202	297	621	197	469	191	406	114	28	200	138	588	174	567	335	491	299	533	234	576	290	1105	257	1718	334	1623	351	10243	320	14244	312	1155	592	1496	475	863	1090
17048	AGGAATTGCGTC	GTAGTACGTAGTAACAGCATGGTTTATGGCCTGTAGCCCGTGGCTTGTGGTTTGTGGTGGGGCAGTCAACGGCAACGGAATCTTGGTACCCGTCATGCCCCCCACCTCCTATCCCCGCATTGGTGGCCGTGCTACGGGTAAGGGATACTGGTGGGGGAGGGCTCCATGGACGCAATTCCT	50	2939	56	2682	86	3204	91	2834	74	2114	80	1271	167	87	164	139	146	33	160	94	50	2939	56	2682	116	2237	130	3174	92	1065	95	2146	71	493	90	505	96	882	93	1103	106	5621	177	6038	154	3385	331
17052	CTCCATTAACGA	GTGATTACCTGGCTTTATCCTCCAGGTTTATATTTCCGGAGGGCAAGACCTTTGACTTGATTCCTTATGGGAATTGAGGTCAAAGGTTTTTTTATCTTCTTTTGTTGTAGGAGGTGAGGGTGGTTAAATTCATATAAAAAATTTGATTAATAAATAGAGGTTAAAATGTCGTTAATGGAG	15		15	8	27		18		9		12		45		43		23		4		15		15	8	21		19		5	4	20		18	22	32	37	40	62	32	60	30		45		21		88
17056	GACACGCTTAAC	GACAAGCATCCTGTCTTAATCCTGATGTAAACACTCATCTTAATTGAGGTGCTGCGGCCTGTCGGATATGAACATCAGCCGCTATCTGTTTCGGGGCATATTTTGAAAAATTTGCATGGGATGTTTTTGAGTCGTCTGGCTTTGGGAACGGCTGCCGTTGTTCTGATGGTTAAGCGTGTC	41	98	51	47	61	147	58	58	68		54	15	147	13	92	16	106	25	113	11	41	98	51	47	95	391	98	166	82	172	75		59	19	70	74	83	121	87	194	92	145	119	205	122		239
17071	TACGCTATCCCA	ATTCAGAAGCAATTCGGTTCCTGGTCAATGGCAACGTGTTATAAAAAGAAAAGTTTGTTTACCTGAGTATTAATTCCTAGGCACGGCAAACCTTGGCCGCTTTATAGCCCATGAATCCATAAACAAAATCTGTCCGACCTTCCATTTGGAGATAAACCTTTATAAATGTGGGATAGCGTA	63	49	64	31	110	279	112	3	113	220	103	12	222	21	186	17	160	13	108	29	63	49	64	31	141	104	122	38	101	33	127		77	160	124	164	140	314	135	438	127	80	222	282	216	232	408
17076	CACGATGATGGC	TAGTTAATGGTATGAAACCCATTTTATGGATTCTTCTTGGATATGATTAGCCTTCTTCTAATAGATTAGTTGCTTTTGTACTGATTTATAGAGCAAAAACGAGTTTGCTTGGTGTTTGTTTGAGGTGCATTGCTTATCTTCGTGTGCTTTTTTAAGAATGTAGAAATGGCCATCATCGTG	39	201	56	78	90	41	95	33	76	75	79	85	194	35	173	11	120	14	93	18	39	201	56	78	102	379	88	146	80	253	66	126	71	237	100	151	85	387	95	642	95	279	185	74	155	160	367
17077	ACGATCTAACAC	GTTTCACGGCACCGCTCCGGCTCCAGCTGCAAGGTACCGGGTACCGCGTCCAGCCGGATGTCCGTGTCCGCACCAGCCGCTGAAACGGTGAGCTGCACTACGCCGAATGGTTGCAGATATAACGGCGAAGTGCTGTTGATGGCATGGATTGCGCCGTAACTAATCATGGTGTTAGATCGT	19		33		28		24		35	57	28		57	2	60	13	69		75		19		33		47	92	45		43	96	47	84	28	15	27	52	33	110	33	133	52		52		63		117
17086	AAGTGCCATCAC	TCATGCGGAAGCTGTCTCCCGCCCGATCAGCCGCACCCGAGGAGCGCTACCGGCGCAGCAGCCCGGGCACAGGCTGCACAAGAACGCGGCGTTCTGTGCATCAGCGCAAGGCTCTGGCTGCGCCTTTCCCTTCACCTGCGGGCACTGAGGCCCTATCTTCTCACCATGGTGATGGCACTT	15		12	18	27	23	12		12		19		41		38		36		51		15		12	18	39		35	69	28		20		17	10	23	4	22	24	26	22	27		39		31		79
17087	CTTGGTATCGCC	TGGTCAGGGCTATCCCTGATTTTCCCAGGGGTCGTCTAGAACGCCGAGGTACGACCTGACACGATGGAACAAACACGGGGGTCACGTGTTCGGCGAGCGAACAGCGCAGCGGGCAGGTGGTCACCCGGTCGGTAACTGTGGGATGCGAGAAGGCAGGCGGAGGAGATGGGCGATACCAAG	18	56	17		30		25	13	36	64	17		66	12	55		36	5	30		18	56	17		41	121	48		24	117	28		24	80	34	49	32	69	30	68	35		55		53		121
17089	GTTTGTCGGTTG	AAACAAGGGGATGAATTTTTAGCCTTTCAATATATTCACGTGCAGAATAAGTAAATCGAATCGATAGTCTCAAAACTTGCGGATCGCCCATGCGGAGCCGATTGACAATGTTTTTGGCGATGGCATGATGCGCATGAAATTTGAACTTCCTCACGGTTTTTATTCATGCAACCGACAAAC	16		22		34	24	18	43	23	1	20		71	15	53	8	44	3	44		16		22		20		46	9	28	66	29		28	35	29	42	24	123	28	132	38		52	67	43		124
17091	AACCTGTCTTTG	ATGGACTTATGGATTGTTACTGGTCAAGCAGGCAAAACCTAAGCAAATACGAGATATAAAGCAGTTTCTTGCTTTCTATTTGGTGTGTGTTTAGGTTTTTTTCGTGCCCTATTTTCCGGGAATAGGAACAGACTGCTAACCTAAAAAATACAAGGAGGTTCCATTATGCAAAGACAGGTT	38	116	32	40	53	68	54	7	54	31	41	27	94		82	6	62	9	44	8	38	116	32	40	74	14	64	47	47	38	64	135	32	246	54	215	70	604	66	691	70	156	107	75	95	58	176
17093	AGAGGTGGATAC	ATCTTGACGTTGTTTAATTTTTCTTGGCATTAGTGTTATTTTCAACAATTTTTTAGCGCTCCATTAACCCCCGGCAGTATCCCCAACTGTTAACAAACTTGACTGCTTTGTTTCATATTTCTGGCTTTTGTTGCCATTGCAGAAACCTTTGAGGACGATTCGTTTATGGTATCCACCTCT	17	38	15		28		28		25	48	19		45		46		29	1	30	31	17	38	15		34	94	22		25	8	28		24	70	22	48	31	106	22	119	32		56		44		91
17094	TGCTGGACCTCT	GATGGAGATTACTCTGTCTATCGGCCTATTTTGCCGATTTTTCACCTCAGATCCCCCCGCCTCACCAGATTCATTTCTTTTTATCGCAAACGGTTGGCAAAGACCGCAACTGGCGTTACCCTGAAGGCTCTGTTTGCTTAACGCTAAGCCATGGAAGCCTCTGACATGAGAGGTCCAGCA	15	280	15	376	30	510	28	679	25	172	24	208	79	43	47	4	65	8	47		15	280	15	376	50	238	31	817	24	341	27	466	27	127	30	107	33	175	41	216	30	656	58	1189	49	380	126
17097	TAGCCTGATGCA	ACCGTAGGTTAGGCTGGGGGCTGTCTCGGTCCACCGTGGTTGGTGCTCACGCACGTTTGGGACATGCTGGGGCGGGCAAGTACGATGGCCCCTAGTTGAAGTGTTGGTGAAAGCGAATTAAGATAGTTAAAGATTGAATAGTTCTGTGATGAGGTTTTTGACGAAATGTGCATCAGGCTA	33	1125	32	890	65	1094	50	1242	42	1402	41	938	112	134	94	164	79	52	101	121	33	1125	32	890	63	624	76	1059	59	808	55	716	32	653	71	333	56	1041	53	1234	65	2015	115	2336	83	2340	206
17102	AGGCAATGATCG	GATGTCGTGCGAACCGCATCTGTTCCGCTTCTGCCCGGCTGATGAGACAGGGAGCCTCGCTTTCGCCGAAGTCTCCCGACAGTACCGGTACGAAATCCCGGCATCCGGCGGTTTGCAGCCGTGTCGCAGATGCCGTGAGGACATGCATCACCAAGGAGACAGGTCATGCGATCATTGCCT	166	199	194	35	340	136	249	16	273	122	251	69	602	11	515	13	470	37	597	40	166	199	194	35	483	51	431		396	25	355	207	305	156	343	266	369	532	337	681	360	234	589	152	524	191	1117
17103	TACTACGCGGTC	TTAGGCCAGATAAGACGTTCACGCCGCATCCGGCACTCTGTGCCAGTAATCTGAAACTCCCACGTTGTTCAGGAATTTTTTATCCGCTTCTGGACATTTTCTCTACAGAACAATCGTTAGCCCGGAAGGTCGAATCTGTGACTCTTATTTTCACGGACGAAACAGATGGACCGCGTAGTA	165	108	201	27	301	118	267	52	279	276	259	80	708	48	557	24	509	23	453	89	165	108	201	27	421	389	443	250	343	114	323	378	272	440	356	350	355	694	349	1106	366	135	568	170	538	356	1265
17108	TTTGGATGACGG	CGCAGGTGAAAATGGCGGTATGCGCCAAACTTTCGGCATGATAGAATTACGCTCGGTTACAAGGCAGGATGCGTCGGCAATATTAACGAACCGCCCGTAACATGATGACCCGAAAGCGTTTCGGACAGTCCGATTCAAATCTTTTTCTCGCAACAGGATTGACACATGCCGTCATCCAAA	89	2139	119	1428	188	2211	158	1947	174	2819	140	1967	454	332	329	183	282	66	418	38	89	2139	119	1428	268	2261	271	3051	208	1480	210	2894	127	573	226	513	195	868	207	939	208	3567	346	4158	314	4786	783
17109	TCCGTCCTTTGT	GGAAAAACCACGTGAACTGTGTCGGTGCCGCGCGGAATACTGACGCGCGCCCGATGAGTTCGAGCAGTAGTCCCCGTCTCAATCCCTGTGATGCCGGGAGCGCGACGCGGCGGCTCGGCATCGGCCGACGCAGTCCTGCCCACGACCCTGCCCCGGAGGTAACCGATGACAAAGGACGGA	255	53	348	63	515	124	441	31	500	78	426	37	1323	49	1008	23	907	19	1168	50	255	53	348	63	717	2	715	155	657	210	636		544	278	672	195	897	306	804	549	603	116	956	155	926	115	2331
17116	AAGGAGCGGTTT	AGAATTGTTTTGCATCGAACAGATTGCTTAGGGATACTGGGCCTCCTTATTGACCAGGCATGTATTTTCACCTAATGTCAATAGTAGACTTAATACATAATTCCGATAACCGAATAGCTCTGTATTTGGTGATATCACTAAAACGAACAGATGAGGTGAAACATGATGAAACCGCTCCTT	15		15	11	24	34	18	13	22		20		50	6	38	3	19	23	23	17	15		15	11	24		29	136	20		18	158	17	194	27	124	23	365	11	493	30		42	47	42		88
17117	CACTTGGTATCC	GCTCAAGTACTAAAAATTTCAATGACAAAGACCAATGTATCCATTGAAAATGTACTTCGTGAACTTGAAAAACAAAGCGATTACACTTTCTTCTACAATGACAATCAGGTAAAACTGAACAAGAAAGTATCCATCAACGTATCCGACGCTCCGATCGAAACCGTAATGGGATACCAAGTG	48	188	68	141	93	131	98	122	87	271	75	175	230	140	159	47	136	17	140	27	48	188	68	141	136	320	124	398	106	345	107	364	67	225	103	228	105	582	104	802	116	329	191	253	162	446	389
17124	TCCGGTGGTATC	AGCCGCACCGGCGAGGTGAACATGGTCTGGTGGGCCTTCATCATCGCGGAGGTGGTCAGCCTTGCGCTGAGCCTCGTTTTCATGGCCCGCATCAACCGTACCGTCATCGTCCCGCTCTCCGAAAAGCAGGACGCGGCCGTATAACCTGAAAGGAACGTGAACTCTATGGATACCACCGGA	76	175	81	92	156	171	108	15	118	40	92	1	292	20	212		243	11	349	59	76	175	81	92	196	147	202	48	174	254	163	108	137	301	157	262	199	446	185	694	157	267	264	186	210	41	504
17127	AGTATGCCGTAC	CCCCGGAGACCATCCGGAGCGATGCGCGGGGCCTTTGCTTGCGCCCTGTCTTCCTCTCGAAGGGCCGTCTTCTGCCGGGATGAGGGCGATCCACCCACGGCCTTGCGCGATGCGTCCTCGCCCAACCGCCACGCTGCGCCATATGCTCGGCGTGCAGAGAACGGGATGGTACGGCATACT	108	189	120	59	209	18	175	13	134	47	158		520		377		305	22	573	74	108	189	120	59	248	61	280		194	88	235	134	140	177	196	144	203	244	176	387	228	248	384	31	292		897
17128	TCGAAAGTTTGG	GGCTTACGGGTCTTTGTTTCGCGCAAAGCAAGGGCTAAGGCAGTCAGGCAGCAAATCCCGCAATGTATTAAAACAGACGCGTAGAAATGCCGGCTGCCTTTATCCATCCTCAAAATTGAATATCATCCTAGCCGTATCAAGGCTGTATAAATAAGGAAAATACCAATGCCAAACTTTCGA	41	31	44	54	80		45	44	71		47	14	124	7	113		85	4	83	20	41	31	44	54	85	1	81		67	125	75	46	31	62	69	71	63	143	53	165	85	85	125		118		237
17130	CAGACCAATCGA	TGCTCACCAAATAGTTACAAGTTTCCGGTACTGCCGGAAGTGATCGGAATCGCTTCAAAGTGTTTGGAAAACCTGTACTAAACGGTGTAATTCAGCAAATATTAATCTTAAAATCCTTTCGACTTTTTCAATCGTTTGAAGGGATGATAACTTAAATAATGTAACATGTCGATTGGTCTG	25	70	25	15	47	69	36	35	42	113	40	43	95	47	76	20	51	9	67	8	25	70	25	15	57		55	65	58		59		38	154	51	164	49	534	53	599	50	85	83	104	82	156	171
17133	TTCCTTGCTTCG	CACAGAAACGGTCCTCGCAAGAGGGCCGTTTTTTATTGGCGGCTGGCGAAAACGGGCCTCGGAACAGGCATTTCGAACGCATTTGCAGTGATCGATGGAAATTTTCGGTAAAAAGCGACTGTCGCGGAATATAAGGGGGAACACATCGTTTCCGGCGGAAGTTCCATGCGAAGCAAGGAA	6		10	30	23		13	10	17		13		26		16	7	31		23		6		10	30	23		13		13	1	15		15	21	11	10	23	13	15	51	16		36		30		42
17134	AGGAACTCTGGT	GCGAGGCCCACACCCTCCCTCGGGTAAAGGTTGCAAGACCCTCGCCGAACAGACCGGTTGTTACATAGAAACAGTCATTTGACATCTCTGTAGCGACCGGCAATGCTGACCTACCAGTCTTCCAAATGCATCCGGGCGACGTCATTCGGCAAGGGAAAGTGGGTCATGACCAGAGTTCCT	19	339	22	23	34	116	17	26	24	117	34	23	78	22	41	11	44	15	70	46	19	339	22	23	33	137	43	158	34	162	39	260	28	310	42	235	38	833	30	1138	41	362	51	142	58	140	119
17135	ATCAGGGCGTTT	TCTGGTGGCACGGCAGATCGCCAAGCAGATCGAGGACGAAATGGAATACCCGGGTCAGATCAAGGTCAACATCATCCGGGAAAGCCGGGCAGTCGAATACGCAAAATAACGCATACCAACCCCTGCGCAGCAATGCGTGGGGGTTTTCTGTAAAGGAGCATGTTTATGAAACGCCCTGAT	7		13		30		19		16		24		50	4	43	5	39		35		7		13		28		34		26		35	49	18	2	21	4	23	13	22	29	20		49		40		93
17136	TAGAAGGCTAGA	GATTCGGGGAATTACTCTACGAGCGGACGGTGTCGCCCTTGAAGCTACGCCGTGGGCATGGTGTGGTGCGGCCCACGAGATCGTTCAGGCGCAAAGGTCCCGTCTGGTCCTCCGGCGGCAAGGGCTGCTTCGGAGACGATGCCTTCGCTGATCGGGGGGACGAGCATGTCTAGCCTTCTA	72	44	74	86	118	1	120		112		87	7	231	13	184	4	185	33	245	13	72	44	74	86	135	69	157		115	29	145	55	95	192	104	100	156	334	147	450	146	130	238		199		415
17144	ACTGGTCGTATG	GGGTGAAGCAAACTTACACGGTCACTGGCCGCTTTGGTCGTGATGAACTTAAAGGCAGAGCTGCTTTTATCTGCCTGCACTGAATCAATCTGAAAATATATAGAATTTGCCGTGCCGAATGGGGCTGGGCTGTTAAAGATATTGCACAATACATACGAGGTAATAATGCATACGACCAGT	14	38	14	19	20		23		27		19		50		55		40	10	35		14	38	14	19	28		27		22		22		27	33	25	31	34	93	24	93	28	57	43		46		105
17145	TGCGTACAAGGC	CTGCTGGTCAGCCTCGAGCTGGATGAGGTCATGAACCTGTCCGACCGCATCCTCGTCATGTACGAGGGCGAGATCGTGGGCGAGTTCGACCCCAAGACCACCACTGTGCAGGAGCTGGGCCTCTACATGGCCGGCGCACGCAAGCAGGGAAAGGAGAGCAAATAAATGGCCTTGTACGCA	138	184	179	55	304	300	291	124	254	779	219	300	577	387	466	361	473	131	556	120	138	184	179	55	414	105	372	98	304	481	303	144	262	392	307	350	310	646	351	738	317	239	595	424	473	1079	1043
17148	CGTTCTACTTGC	TCAGGGCGACGGTGTTCGGCGTGTCGCCGCCATGGATACACGCTCGCCGCGTGCTCCTTGGCCTGACTGCCCGGCATCTCTTCGGTCCGTCCCCCGCAAGCGGGAGGTGCCCCCAACGCGGACCGCATCGTCGCCGGACTGGGCCATCGATTAACGTGGCCGCCCATGGCAAGTAGAACG	22		24		53		42		49		37		90		65		60	8	96		22		24		63		47		43		34		44	35	38	13	66	41	60	55	46		95		86		155
17149	TGAGGAGGTCGT	TTTCTCTCCGTGTCCTCCGTGCCTCGGTGGTTTAACTTCCCTCCGCGCAAGTAGATCGGTTTCTATGACTTCTGCGAAGCCTCAATTGACGGGGGGACATTTCTGGTCGATGATGAACCGTCACGACCTGTTTCGATTCCGTTGCGCCCCGGGTGAGGAGACATCATGACGACCTCCTCA	19	111	28	134	36	235	26	396	38	504	33	160	66	9	76	34	72	6	57	5	19	111	28	134	53	134	50	227	41	46	52	254	21	118	37	85	48	200	40	326	47	245	62	631	71	664	142
17151	TGCTCCATAGGA	GGTAACACTTTTGAGCGTGATCGGTAGAGCTGGTTAACAATTTCGTTACCTCACAGCCGCCGCTCGACGTTCCGGTTCGATATCTCCCGTATGAGTACCGCCTGCCCACGTCTGTTCGTCGTTCTGCTCGCGGTCCTAGGGGGAGTCGGGATCGGGAATCTGGGAATGTCCTATGGAGCA	111	139	138	45	216	235	195	22	193	135	162	53	403	33	318	9	291	38	358	103	111	139	138	45	252	229	283	118	212	166	218	108	177	262	242	271	267	454	235	618	249	184	411	257	355	188	721
17154	CACGTCTTTGTC	AAAAAAAAAGATGAGATTCCTCGCTTCGCTTCGCTACTTTCGGAATGACAAAAAGAGTGTTCAGATTGATATAAAGATAGGCGGAATGATAAGAAGAGGAACAGAATGACAAAGAGGAAAGTCTCAGAGTTAAAAAAGTTAAATTATTACATGGGTGGATGATAGATGGACAAAGACGTG	30		20	24	52	39	48	18	30	145	30	55	74	19	64	21	58	9	15	12	30		20	24	48	2	42	24	24	34	44	42	41	115	41	174	47	339	26	393	50		100	57	60	200	138
17156	GAGCCAGACTCT	ATTGGGGTGCAGTCGCAAGTCATCACAGAAACTTTGATGCTCAATTGGGCGTCCCAAAGCTTGCAGACTGCCATACCCCTTTTGCGGACTAGGCGAACGTCAAGTGCTCCTACGTTGAGACAGCTTGAAAGCGTTAGGGGGTCGATTTATCCATGGAGACATTGCATGAGAGTCTGGCTC	50	55	66	28	92	140	85		72	89	73	55	200	70	182	50	128	35	164	27	50	55	66	28	110	93	106	16	78	83	77	138	82	122	88	117	88	254	76	280	116	83	177		145	144	382
17159	GTCTCTCCAAGC	CGCGTGTTGCGAGTCCCGGCGTCCTATGCTAGACGGACCGCGAAATTGGGAAAAGGCAGGGGGGAATTCCGGTCTTTTTCGGGGAAATTGAAACGATTTCAAGAATTTGATGCGGTGGAGCCCCATCGCTGATGGTCTTGGACGATTAGCAGGGAAAAAGTGCCCATGGCTTGGAGAGAC	86	34	106	120	176	228	180		160	52	155	54	485		375	12	327	13	483	5	86	34	106	120	241		237	1	220		192	54	151	133	202	102	227	253	243	234	192	154	356		315	106	860
17165	ACGTGCTTGACT	TGATTTTTTGTTGACAAAGACTTTACGGACGTTTATGCTCGCCTCCTGAATGAGCATTCAATATGGTATTGTGCGTTCTTGCCTGTATTGACGTGCAATTCTCGTTCAGGTCATCCTAACCGACCGGTATTTTTCAACCACATAATCTCTTCAGGAGGAACACTGATGAGTCAAGCACGT	37	227	52	257	82	396	86	218	69	214	72	94	133	8	111	11	91	31	86	69	37	227	52	257	96	631	97	392	65	1532	89	2431	42	1481	78	1364	80	2202	68	3202	89	484	168	614	141	308	244
17169	GTTCGGAAACTC	GGTATATTAAGTCCAATAAGGACGACCTTATGGTAATGTTATCACAATCAAATAGCTACAGCCCCATAGGGGCGACCTGATTCTGAAAGCATCTTTTCCAAAATACTGAAACACTTGCGATTGCAATCAGTTTTGTATCTTTATAACAAACCAACACAAAAAACTATGGAGTTTCCGAAC	29	35	55	18	59		50	6	67	41	59	50	130	31	116	14	93	19	60	7	29	35	55	18	101	36	84	22	90	70	68	125	64	197	95	101	100	525	68	550	84	53	109		126	91	246
17172	TAACCCTTGCTG	TTACCACGGTTAGGTTGTCGGAACAAGGGTTTGGAGAATTCTGTAGAAGTCGGTCGTCAGGATGGTTTGTGTGTGACTCCCCGGTCCGTATCGTTGAACACATCAACCGAGCCCGTTCGGTTCCCCGGCGGGATTTGGTAGAAATCAAAACGAAGGGACATAAGAATGCAGCAAGGGTTA	6	136	15	26	28	41	17		18		12		42		30		24	5	39	9	6	136	15	26	27	34	24		25		23	75	14	72	9	21	28	100	14	105	21	162	45		30		72
17179	CAGTTGATCTTG	ATCTCAGTGCGCCTTCGGCTTCGGACGGCGGTTTTTCGCACGCGTAGATTCATTTTCGCAGACTGATAGCGCTTCATAGGTAATACGAATAGCGCCAGTGGCATGTGCCGCTGGCGCTTTCGTTATTCTGAGGGTCACTATGTCCGAAAAAAAGGGGAGGCATATATGCAAGATCAACTG	77		96	9	167	19	162		139		128		397		340		256		324		77		96	9	178	147	211		165	51	160		147	38	194	24	197	57	185	17	173		329		267		737
17180	GAATCTTACTGG	GCGGGTTGGTCGTACAAGGTTTCGGACGGGTGGTTGGGACCTCGTTCCGAGCGTTTGTTCGTTGTCATCTGCATATCACCCCCTAAGATGTTAGTGTGTCCCTCGATACAGAAGACATGTAGGGGGCGGGCGCGTATTACCGATACAAAGAGGAGAGTTGTTAACATGCCAGTAAGATTC	5		9		6	35	12	10	5		4		27	9	18		13		19		5		9		14		16		15	41	17		10	43	13	27	17	43	13	94	14		18	45	9		45
17182	GATGAAGCATTC	CGAGATACGGGATACGAGATACGGGATGCGGGATACGGGATACGGGATACGGGACGAAGCGCGACAGCGCGAAGATGCTGAACCGCACGGCTACGGACTCGGGTCACCTAATTTTGTCAGGAATGAGTTGCGAAGCGCAGTTAGAGTCCATTTGCTAAGTTGCTTATGGAATGCTTCATC	79	141	88	65	162	84	123	35	133	65	118	64	309	22	257	15	234	22	282	98	79	141	88	65	184	109	182	111	142	128	154	319	121	255	184	206	150	643	154	655	167	206	285	119	251	129	566
17183	ATGAGCGTGATT	AAAAATGTCCATCCCTGCGAGCGCTGCGCATCCGCTCAACACTGATCCGGCTCGGTAGAGAAAAAAATCCATTGCATATGTATTGACAAACATATGCCCCTATATGATAATAAGTATTGGTTTAAAATTATTATAAACTAACAGTCGCAGGAGGTAGATGAAGCAATGAATCACGCTCAT	54	3287	71	3439	107	8250	111	7570	83	16261	85	8817	197	23181	164	25279	145	26518	36	31945	54	3287	71	3439	116	4380	126	5884	110	3528	114	5591	75	1074	106	1108	128	1752	124	2222	125	6726	218	15820	168	25078	361
17184	ATCTCCCACACA	TATGGAGGTTTCTGCGACTGTGAGCGCGTTTTCGCAGCAGTATCAGCGAATGTGTCATACATACTCGCCTGCCGAGCCCAACAAGCATCACAACGATCTACCACCAAGTTTCCGAACACCCTCAATCACCATCCATCACAGTCTTAAGACTACAGGAGGCACCTCATGTGTGTGGGAGAT	30	95	42	31	62		65	18	47		46	27	107	10	105	2	67	8	90	7	30	95	42	31	86		74		73		53	48	51	128	54	86	75	208	61	263	72	126	127		93		212
17185	AGAGACGCTAAC	CATGCCAGTCCCTAACGTCCCGAAGGGACTCAGGGTCGGGGAACTTCGGCAAGTCTATTCGTTATACGCAATTCAAAAAGCTTTTTTTTTGAGAATCGAGGATTTTTAAATATGTTTACTAATAAACAAACTTACTTAATGTTTTTTTTGTGAAGGAGACCTAATATGGTTAGCGTCTCT	42	34	52	58	77	187	81	50	69	91	63	43	170	29	145	32	141	26	36	28	42	34	52	58	110	185	117	117	78	236	98	192	41	351	94	360	82	673	79	1048	94	92	158	237	132	134	315
17186	TGTTGAGAGTGT	TCTCCGCCCCTTCCTCCGATGAGCGGAAAACTGATGGCGGTTTTGATGGCGGTACTGGTCGCGCTGATGCCGTTTTCCATCGATGCCTACCTGCCCGCGATTCCCGAAATGGCGCAGCCGCTGAACGCGGATATCCACCGTATCGAATAGAGTCTGAGTTTGTTTATGACACTCTCAACA	78	148	103	29	181	156	146	32	175	58	124	18	338	18	311	19	273	35	312	31	78	148	103	29	249	164	211	45	194	72	210	223	174	232	184	178	203	423	178	647	181	177	327	188	299	76	649
17188	AAGGCGACATAA	GAGAGATTCCTGAACTAATTATTGGAGGCTTCTTGGTTCCCGCAATTGCGGTGTCGGCAGTGCAGCTGTTCAGGATACTCATGGAGAGCTGACGTCCGACATAGAGGCCTCTCAACGGATTCAAATGGTTAATGACGCTCCCGAATCGTTACTTGGAGAAGATCAATGTTATGTCGCCTT	58	100	82	19	115		105	3	88	49	77	33	207	10	147	5	147	6	152	14	58	100	82	19	119	109	120	171	102	44	88	99	97	90	96	76	124	206	94	280	140	119	220		165	82	354
17189	TCCCTCTATGAT	TGAGGCACTGCTCAACCAGCAGAAGGTGGCTGTGGTGCCCGGCAACGCATTCGGCGACAGTGGCGAGGGCTTTGTCCGGGTGTCCTACGCATACTCCCTCAAGCATCTGATGATGGCACTGGATCGGATCGAGGCATTCCTTGCTTCCGGAAAGGCAGGTCAAATATGATCATAGAGGGA	26		19		49		45	14	44	29	50		104	6	74	8	82	9	80	17	26		19		82		73	47	70	87	50	59	31	73	53	26	45	76	49	173	45		94		94		178
17192	CTTAGGTTCACC	TAATGTACATGGGATCTTGAACATGTGTCTCCAATGGGTTTAGCTGAGCTCCCTCTGTGCCCCATAAAACCCGGTAGGTCCCCCCAATTGATGACCAAAAATGAACGCAATTCCCCGGTTGGGATAATTTAATTATAAACAAAAGTTCTCGGAAGGGGTGGCATTATGGGTGAACCTAAG	4		5		6		12		5		8		14		11		11		6		4		5		7		8		5		5		4	10	5	9	5	11	9	26	9		18		13		25
17193	CACGGGCTCATA	GTACATTAATAGCGGACATGGATGTCCGTGGTTCCAACTTCAAGAGTTTGCGCTTGCCACAAACTCTAAGCTGAAAATCGGACACGGATGTCCGATTTTCAGCGAACTACTTGAATTTTTACCGATTTTCTTTTATACTTCCCTGATTGTAAATTAGGAGCCGATATGTATGAGCCCGTG	99	1171	114	971	174	1454	154	1504	148	2775	139	1197	360	742	250	770	277	89	240	171	99	1171	114	971	252	1296	200	2052	182	1652	180	1711	119	1021	169	898	164	3739	165	4742	213	2142	328	2958	287	3972	610
17194	ATCGGCTTTGCT	GAGATTCAGAAACCTTTAGCCATCATGATTGTCGGCGGATTGATTTGTTGTTTATTCCTATCCTTTACTATCCTACCAATTGCTTATTATTGGATGTACAAGGAACGTTCACCCAAGGAAATAGAAGCCTAAAAAGAATTCAGTATATTTGCAAAAAATGTCTCTATGAGCAAAGCCGAT	144	6	174	47	266	167	269	34	219	329	238	50	596	17	523	25	476	32	412	39	144	6	174	47	314	150	323	66	251	280	296	465	245	1256	329	1055	296	2510	272	3222	318	53	535	201	457	379	1119
17195	CACCAGCAAACT	GGAATTGGTATTGGGCCATTCAACTTAGGTTTAGCTGCTCTTTTGTCTCATCATCCCGAAATCAAAAGCGTATTTTTAGAACGTAAACCAGAATTTCGATGGCATGAAGGGTTGCTATTGCAAGGTACGACATTACAAGTTCCTTTCTTTGCCGACTTGGTTACTATGAGTTTGCTGGTG	133		151	38	255	51	227		226	110	187	32	548	36	463	48	398	39	469	102	133		151	38	331	264	301	266	292	417	280	292	211	159	289	197	328	471	271	478	284		482		413	142	1011
17196	GGATGACACATC	GAATCGTGTAAAATGACGGCTGTGCAAAAAGCGGCTTTCATTTTAACATGTTCCCGACAATGCTTGAAGAAATTGGAAAATAATCGGATAATACTTTGCTTTATATGACAGAGTGTGTATTATTCTTTATAAGCAATGTTTGATTTTTGAAAGGGGTTTATGCATATGGATGTGTCATCC	33	3789	57	2401	73	4660	62	4489	62	7921	60	4081	147	925	116	1105	96	108	67	342	33	3789	57	2401	71	3836	88	4921	69	2901	57	4289	51	1905	76	1494	61	4984	74	6408	90	6190	135	9149	122	12002	263
17198	ACGTCTCCAAGC	CTCTGGTTCTCGCAAGGCACGTCTTTTTGTTTCAACACGAAATCCCATGCCGGATCTCGCCGCTTGGACACAGGACGGTTTGCTTGAAAAGTGGATCGGTTTAAGAGGCAGGACCAGGATGCTGAATACCCAGCATCGCTCTTTCCTCGCATCCCCTCGAGAGCCATGGCTTGGAGACGT	28	157	34		58		59		59		44		122		78	15	81	4	129		28	157	34		85	51	71	28	71	149	60	44	43	6	66	82	63	124	59	188	62		117		103		200
17199	TCTGGTACTCTT	TTGCGGATGAGCTGTCGCATCAGACGACTGAGGAGAGTAACCATTGCGAGCCAAGGAGTGAATTCTCAACGCAGTCCTGCCCCAGTGTGACTTACTCCACTCTCTCTGGCATGCCGCCGCAACACACGCTAGGGTAGTACAGGTTCTTAAGGAGGATGCGGATTTATGAAGAGTACCAGA	12		16		23		28		27		24		42	8	38	12	40		27	17	12		16		33		31		27	35	31	57	13	100	16	104	27	361	22	363	28		51		51		80
17206	GGAGTGAAGGTA	ACCCGCGCCGGCTCGCGCTCACCATAACGCGTTCACCGGCGCAGAAGTCTGCGTGTAAGGACCTTGGTCGCAATGACCAAACCCGGGCCATCACGCCCAAGGCCACTTACACTCCGACTTCTACCCGCGCGGGTTCACGCTCACTTTCTTTGAGGAGGTTTCATTATGTACCTTCACTCC	27		20	21	57		37	14	29	111	51		99	8	87		70	2	75		27		20	21	65	56	52	56	35	53	39	27	38	11	44	35	57	73	47	87	47		94		80		186
17213	CTCAATCGTGCC	AAATGGTGGTTCGATTCAGAACATCAATAGAAAGGAATAAGGGTGTTCGTAACTGAACACGGGCTATGGACTGTGCCAAAAAGATAGTTTTTTCTAGGACGTAAGCGTCCGTCGTCAAAACTCCTAGATGGCTGTGTCCGTTTGACGCCCTTTGTATCTTGAATTATGGGCACGATTGAG	14	122	12		36		18		22		24		39		31		29		39	50	14	122	12		35		23		10	92	18		14	36	27	15	21	56	17	100	26		54		46		70
17216	AATCACGCATTC	TGTAATATATGCCTGTAGGATAAGCGGGGCGATGGGTTTGGACCGCCCCATAGTGCTTTCACCGCAAAAAATGCAAGAAACAAGCCGGACCTCGGGTGCCGACACCAAGCCAATTGGTGTACTCTGCTGGTTGGCCGTAAGATACGAGAGGAGGAGGTAATGAGCATGGAATGCGTGATT	23	479	34	345	55	496	42	510	37	885	46	305	80	122	75	103	57	22	77	5	23	479	34	345	71	493	51	804	50	812	54	1073	33	772	54	789	52	1465	39	2183	57	824	97	1006	83	1190	155
17219	CACTCGCGATGT	TTCTATCAGGGAATGATTAAATTGCATAGATACTATGTTGAGAGTGCATTAGATCGATCCGTAACCGTAGCCAATCTTACAATTCTCGATTGAAATATTAATGATTATAGAGTTGGATAAGTATTTCAATTTTTTTCTCTGCTCCTTGCTTAATTCAAAACAGTTATGACATCGCGAGTG	75	186	110	113	196	141	158	61	153	143	102	99	333	57	269	20	237	21	56	43	75	186	110	113	197	210	185	137	146	214	136	216	137	422	159	371	172	1072	166	1571	185	299	354	202	255	242	602
17224	ATGACGACTGGA	GTACGCTTACTGTCGGTCAGTGTACGTTTTTCCAGATGATGGAGAAAATAATCTAGAAAAACGTATGCTAGGGAGTGGATGACGGCATATGGATGGTGCGAAGGGACCACACTAGAGGCGAACTTGCTAGAGTGGGTAGCTGACACACAGAGAAAGAGGAGAACCATGTCCAGTCGTCAT	31		47		56	89	62		62	157	70	2	159	9	131	2	98	7	142	3	31		47		105	91	92		77	202	72	256	62	324	86	279	91	567	81	638	78		118		132	159	290
17225	GCTAGTCTCATG	TTGCACGGGGCGTCGCCGCCAGCCGCTTGCCGGCGCAGGGTAGTGCTTTCAATACTAGGATAACAGGTGTGATTGTACTAGCTTGAGAGGCTCGGCATAATCGAGTCGAACGTCGCTTCGACGTATGCCCGGCGCATGCCGGATGTTCCTCTCAAGAGTGCTTCCATGCATGAGACTAGC	36	95	74	127	94	52	88	67	91	34	62	75	177	8	151	18	144	27	178	8	36	95	74	127	117	332	131	197	116	88	100	89	92	126	107	191	111	481	96	439	110	222	182	119	153	109	328
17226	GATAATGGCCTC	CTAGCACAGTTCAAATGAAATTAAATCCTAGAAATCCTAAAATTAAACTAATGATAGAGGTTGCATTAATCGCATGCATTCTAATTCTGCTGGTTTTGATTTTTAATTAGGAGTCTTTTGAACTAAACTCAACTCAAAAAATTAAATAACTAAAACTAACTCTTTATGGAGGCCATTATC	17		16		19	48	24	24	27	35	20	58	67		40	2	38	17	2	10	17		16		37	17	39	18	22		27		20	77	25	29	32	205	32	310	33		43	72	47	93	107
17237	AACTACAGCTGC	AGCGATCGCTGCTCCTATGGCTCATCTAGACCGTCTAGGGATGCTCTTGTAACCATTTCTACAGAAAAGAACCCTGAAAAAGCAGTCGCCGCAAGACTTTAGGCCTTCCACTTCAAAAAAGAGTGCTGTATTATTTGCGAGACCCGCTCAAATCTACTTTTCATCATGGCAGCTGTAGTT	4	382	6	98	9	99	4	349	3	127	6	74	13	19	10	19	10		10	11	4	382	6	98	9	220	7	218	3	129	8	326	3	37	8	46	6	93	9	107	10	480	13	448	9	201	23
17238	GGGACAAATACG	TTCGTCTGGATAGCCCTGTCGGCGTTCAAGAACGATCCTCTCCTCTGGCCGAAAGAAGAAAGGGATTGCTCTGGTTTCGTCAGGTACTGCGCAAGAGAGGCACTGAAGAAACACACAGGAAGCTGGTTTTCTCTCTCAGGTTACAACGGACCCGTTTGGGAAGACATGCGTATTTGTCCC	80	421	126	201	195	214	178	196	159	437	161	74	372	20	296	61	273	56	325	36	80	421	126	201	233	456	229	33	199	497	184	50	159	246	185	245	221	587	171	612	206	622	373	410	320	511	668
17241	CATGTCAGGGCT	TTGATTAAGATGTCTAGTTCTGTACAGCATTGAACAAATTTATCCCTATCTTTGTCTTCTTAATATTTAGAGAATAGAAAAACAAAGAATACTGGAGAAAGTAGTGGGTAAGGGAACGACTTTCTCCCTGAACGTATCTTTGAGTATTATTTAAATCAGTAGAAAATGAGCCCTGACATG	17		23	34	27	70	42	50	28		26		73		34	9	26	2	8	24	17		23	34	44		37	15	20	121	25	42	22	138	30	109	26	270	24	373	40		69	120	54		107
17242	TGAGCAACTCTT	GCGTGCGGCGATTACCCTGCTTTTCGTCGCCAATCCGGTGCCGGATCGCCGCGTCATGTCAATCCACCGAGTAATGAACGTGTCATCCGATGTAAACATCTGGTAATTTTCTGCCGGATTATGCAAAATCGCCGCTCCCAAATACAACTATCGAGGGATTCCGGGATGAAGAGTTGCTCA	23	90	32	56	43	16	44	54	42	68	35	41	98	4	85		70		91	11	23	90	32	56	60	210	55	290	60	99	48	252	42	86	54	62	68	141	46	146	55	146	87	70	77	109	183
17247	AATCGTGAGTGC	GTTTTTTTTCGCGCTCCGTGAGCTTTTGGTTCACAGGTTTTTTCTTTCGAGCGCGAATCTCAGAACTCTTGCTCAAGCGAGGCATCCCTGTTATTTCCATCTGGAGGATTGTGCCAGTTATGCAATGACTGAGGGGCCATACATCGTTTGATCACGCCATTTGAAATGGCACTCACGATT	57	146	73	174	126	150	133		120	51	107	73	248	35	204	8	162	36	183	49	57	146	73	174	161	230	145	258	112	9	131	186	92	152	134	204	167	483	124	606	130	320	259		227	124	452
17248	TTCGCAATACAG	GTAAGGCTTTTCCGCTTCGGGAAGTAGTGTCGAATAGAAGCGGCAATTTGTTATGAAGAACAAGCAAATCGTTTTTTGATCTTGGAAACTATGCGGCAGAGCGGATTTTTCCGCCCTGCCGTATCCTTCTGAGATTAAATTCAAAATATTAAGGAGGAAATCGATATGCTGTATTGCGAA	167	12	231	122	326	182	331	58	309	176	264	56	725	20	622	76	592	54	338	188	167	12	231	122	466	176	440	102	396	393	381	254	339	356	417	277	444	655	448	756	398	134	657	240	573	232	1347
17252	CCCTAACGTGGT	CTCGTCGCTAGGGTGGCGGGCGTGAGCCGTCGTGCGCAGTGGTGGGTCTGGTCGTCGAGGACGACCCAGGCCCGCTGACGCGCGCTCGGACCGTCCCAGACCCACCGGACGGTCCGAGGACTCCTCCCCGGACGGCCGATGGGCCATGACCCCGGAGGAGCAGGAATGACCACGTTAGGG	112		125		198	135	205		199		174		569	13	442	10	440	2	551	23	112		125		341		322	63	259	64	262		200	33	300	47	289	111	272	129	237		403		373		1011
17257	AACAACCTCTTG	TGTACATAACAAACGTTTGGCTTTCTTTGAGTTTGACGAAAAATTATCCACCGCGACTTCAAGCCGGAACTTTGGGGTGGAAGTCAGTAAACAGCCACCTTAGACACTTTTTAAATTGCTTTTTGAAATGGTATGATTGAAACGATTAAGAAAGTAGGGAATTAAATGCAAGAGGTTGTT	22	525	32	181	58	656	46	646	53	1669	51	778	117	356	82	382	87	148	52	89	22	525	32	181	60	143	56	419	39	432	42	328	32	378	52	435	41	1185	49	1766	54	706	104	1302	104	2447	199
17262	CTGCCCAAATGT	GCAAATTGAAGAACTGGTAGACAGTGCCTGTTTCCTTCATGGCAACAGGCGTAAGAATTCTCGGAACCATTCCCGTTACGAGCCGGCCTCGGCGATTGCACCGTGCAATCGGTTGTGGGCGTCTTGTGCGAGTTATCTATTTTTTGAATCAGGAGGACGGTGAACATGACATTTGGGCAG	69	2	107	68	138	127	133	11	112	302	117	19	334	27	274	18	242	8	349	41	69	2	107	68	191	175	204	64	171	284	169	70	121	203	176	125	177	256	169	343	176	70	271	138	229	321	608
17275	ACCAATGCGTTG	TTTTATATATCTATGAAGAAATTTAAGTGGAAAAAGTATAGAAAACCAATAAGTGGTGTCATTTAATTATTTGTGGAAGTTGCATTTTATTTCAAATAGGAACTACCTATTTTTATAAAAAGTGCTAAAATAGAAAAATGAAAACAATTGGTTAGGGTGATTTCAATGCAACGCATTGGT	6	72	9	99	8	146	23	145	17	427	9	164	27	148	24	220	7	445		473	6	72	9	99	14	93	12	191	2	4	9	128	13	142	22	129	23	1180	7	1325	15	171	31	291	26	591	51
17276	TTGAGTTGCCAG	TTATGAAATTCTATGCAACCGTTGGGTTGCCGAGTATTGTATGAGGGCTTTCATCTTTGGCTGGCAGGTTGTTATGTGCATTTTTGGTTTTGTTGGTTGTTTTCTTGCTTTCGGGTAACATGGGTTTTCGGGAAAATGAACATGACCTGTGAAAGGTTGCTTGCTATGCTGGCAACTCAA	14	71	19	154	19	212	38	449	34	191	30	112	54	31	44		34	3	34	8	14	71	19	154	40	231	28	226	32	82	20	774	19	381	33	320	27	570	24	755	33	225	57	661	64	303	98
17278	TCTAGAGTGGTT	GCCGCCTTTCTCCGTTTTTCCCCGTTTCCCTGTCCTGACACGACGCGATCGTGATTTTGCGCGCCGAAGCGCGTCCGCCGGTTCTGTGCAAGAATCCGCGCGTTTCCGCGCCTCAACCAACAACGATACGCGCGGATGTCCCTATCAGGAAACGAGGAGCTCAAGATGAACCACTCTAGA	37		54		86	41	69		73		70		205		170	5	151	5	252	18	37		54		123	72	131		102	61	93	54	64	58	102	26	130	85	84	110	91		155		143		375
17281	ACAGTCACGAGA	ATCCTCCTTGCGGGGGGCGATCGATTTCCTCTCCTTGGGCGTCCTTCCTCTCAAGAGGTGCGAAGCGAACCTATTCTTCGACGACCAGCGCCGCCACGGCAGAATGCCGCGCGCCGCTGACACCAGTGGCCGGTCAACGAGCGGCGTGCCGATCAAGGCGCGGCCATGTCTCGTGACTGT	69	99	99		153		136	17	124		107		363	13	257	8	225	12	261	66	69	99	99		176	68	187	50	145	17	186	73	129	134	181	169	183	206	194	343	168		289		231		620
17288	CTGGTGAAACGC	TAAGGTTTGCATATCTTAGCCTTTGGCCCTCACCGTGGTCTGTGGCACACAGAACACAATCAGGTGATTGAGTTACGAAAGAATTAAACAATGATGGTCTGTGTGCCACAGACTATGGTAACGCAGCTTAAGGCATTAAGCCTTAAGCGTTCGGCTTAATAAAAAATGGCGTTTCACCAG	47	125	62	95	97	46	101	12	94	47	68	64	204	16	175	7	106	8	156	27	47	125	62	95	134	236	126	89	116	82	94	212	73	153	104	166	106	324	112	421	109	220	198	58	162	111	379
17289	ATAACGTGTACC	ATTTGTTAATATGATTTTCGGCGAGAGATGTCTGCTTGGCAAATCAATAAGGGTTGAAAGTATCTTCTCCTCTAATAAGCAAATATTTATGACCAGGAAGGAAATTAGAGAGGCGTAACGAATATATACATGATTAAGGACAAGGGATTGACAAGGGGGAACAACATGGGTACACGTTAT	5		7		10		9		11		10		22	37	19	10	12	15	10	10	5		7		10		12		7	23	10	100	6	124	10	118	11	220	5	352	12		19		21		41
17292	GACTATACGCTT	GCCGGGGACGGCGGGGCGCGTGCTTCACTGGAGGGCGATGTCGCCCACCCGCACGATCATCATCGCCTAGCGCGCAGTCCACTCCCCGGACCGCGCGCAGACCTCCCGTTCCCGGGGGGTCTTTCTCGTGTCTGGGGCAGTTCCGCCGTCCCCCTGGAGGACACCATGAAGCGTATAGTC	47	341	49	174	84		59	89	73		67	2	146		122	4	119		141		47	341	49	174	105	52	114	117	79	61	91	49	51	72	73	36	97	37	81	53	96	515	143		140		268
17294	CCTATCTTGGCA	TAGGCATAAAAATTGATCATTACTTCCTTTCTTTATATAAAGTTTTATAACCAACAACAGTTAAATGTGAAACAGAAATAATTTTATAGCTAAGTGGTGTGTAAATGGATTGAATTTTTATATTGTTTGCTTGATTATTGTGACGTTTTTATAGGGAGGAAGTATATGTGCCAAGATAGG	7		11		16	2	10	7	18	52	10	20	17	12	20	26	15	8	1	20	7		11		10		8		9	30	10		8	34	11	34	16	149	11	150	18		26	9	28	72	37
17296	TGACGGAGTAGC	CCAAATGCGATCGAGGATAGGCGCACCCGGGGCCTCCATCGGGACTCTTCGAACTACCACCGCTCACCTTGCAGTGCGACTACCAAGCCCGCCGACGTGTCTGCGGCGCAGTATTCTTCACGCACCTGGCCCGCGTACTCCCCGACCCAGCAAAGGAGTCCAGGAATGGCTACTCCGTCA	25	53	23		50	45	29		33	70	38		80	1	70	3	64		73	23	25	53	23		57	3	50		50	20	53		41	41	54	51	57	74	44	83	48		79		71		150
17300	CTGCATGCACTG	GCTCCTGCATAATTCCTAAATCGGCATCGATTTAAGGATTAAATTATGCAGCAGTTCAAAATGTCGCAGCGTCCTTTGCGCGTCTGAAAAAACGCGCGGCGCTGTCGGAAATGTTGAGGGCTGCGGGCCGGTCCATCCGGCCCCGCCCTCCGAAAGGGCCTGTCAATGCAGTGCATGCAG	65		70		124		116	34	103		80	24	278	6	190	19	189	10	202	41	65		70		146	91	155	100	114	42	117	177	97	47	124	62	119	108	137	180	135		240		183		468
17301	CACGGACGGAAT	CGGCTTTTGCGAGGGCACGTCACATTGCACGGGGATTTCGCGAAAAGGTGATTTCACCCTCCATCATTCCGCCTTATGCTGATGCTCAATGTGCGCATGCACCCCTTATGAGGAAGCTTGATGGCCCCCACGATTCGCTCGCCCATCAGACGAACGCTCGCGCTTATGATTCCGTCCGTG	238	181	276	68	464		423	85	402	74	352	74	1097	20	876	48	836	107	1036	71	238	181	276	68	571	197	638	155	510	224	482	186	455	265	567	261	538	517	517	748	514	249	887		754	148	1973
17302	GGTAACTACGAG	ATATTAAATCTCGCTTAGTAAACAAATCGATTGGAGAATGGCATCAATGTATCGCATCCTGAGAAGACATACTTGATGTAGGCGTTGCACCTTGAGGAGCATGTGCTTCGACAATTTTTATCACCTCGCATCCATCAACGCCAAAATACGATAGGTACCTGATTTATGCTCGTAGTTACC	27		27	54	64	134	43		51	25	38	37	95	8	92	33	76	42	66	15	27		27	54	67	109	67	27	37	91	50	103	32	116	49	130	42	319	59	455	54		107		89	62	187
17303	TCGTGAGTCCAA	AATATTAGCCACCTGATAAATACATTTTTAATGATAGAGAGGGTCAACAGGCTTGCGGAAGTCGTCACATCTTCATGTTTTCAATAGCTAAACTTTGATATTGAACATGATTTTTATCGATATATATGAAAGTATATATCGATTTTACTTTTCAGGATGTTCACCATGTTGGACTCACGA	94	166	96	106	184	188	193	94	145	192	144		384	102	352	135	302	21	84	38	94	166	96	106	226	95	208	62	183	238	191	28	163	121	251	80	211	198	191	268	190	272	377	282	289		736
17313	GGGTTCGTGATA	GTTAATTACCAGAGTTAGTCACGTCCCCCTGGGAGCACCTGACACTCAAGAACGTCACGCATAGCCCCCGGGATAGCCGGAAGGCCGATTGGCCGGGAATACCGGGAATTTGGTATCAAGCCGGGATTATGCAATTATCAAGTTGAACTTGATAATTGCATAACCATGTATCACGAACCC	35	317	38	47	56		44	33	42	93	40	122	93	38	77	20	71	14	72	33	35	317	38	47	72	145	72	163	48	1048	67	1713	36	765	52	1074	48	2326	43	3081	73	364	100		82	215	170
17319	TTGAACTTGTCC	AGCCACTGCCTGTGCATACGGCGGCACATCTGTTTTCTGATCTCATGTAGACGCTCCTCTTGATACCTGTGTGTATCGGATAGCGGCTGCTTGCAGTGTTTTATCCTTGCCCTGTCGGCGTTCAAATATGGGCACCCATCGCAATTGTTCAGATAGGCGACAGCAATGGGACAAGTTCAA	13		22	18	27		28	8	31		11		51		68	6	49	25	54	13	13		22	18	37	63	44	1	37	100	29	50	32	82	25	56	39	126	36	160	35		55		42		119
17320	GAGGAATCGTTC	GTTCGTCTCGCCCCATCGCAAGCCCGTCCCAACCTCTTCTCGGGCGACTAACTCCTCACCTACATCACTTCTGTTTGCGTGCACCAGCGGACAAACCTGTCCCGCTTCCACGCCCGGCCTCGGTCCGCCGCGCTTACCCGCGCCCAGCAACGAAGGAGAACTACCATGGAACGATTCCTC	52	36	57	63	107	64	91		85	53	82		230	4	184	10	158		192	11	52	36	57	63	149		137	56	99		94	58	98	73	121	43	137	168	113	221	109	99	198		167		414
17322	ACCTAGGTACGC	ACCAGTAAATGGCTTAAAAGCATTTTTTTTCAACTCTAATATTCTGACTATAAACAATTTATTACTATCTTCATCGGACAAATTTCAAGGTTTTATGTTGCTATTCAATTAGGAATTATCAGATTTTGAATTTTAAAACATCTACAATACATAAAACCAATCATTATGGCGTACCTAGGT	12		14		24		41	1	18	1	29		72	9	60		43	3	5		12		14		31	18	34		28		30	100	20	69	33	16	28	157	29	220	26		65		47		132
17323	TCCTCTCACCAT	GACGTATGATGCCGATCATTGCTGGCCCGACATACGCATGGGATCATCCCACGATGCGTCACGGCTCGTTCTGACGCAGACGACTCCGTCTCGCGGTGCGGCGATCGGACTTCCGAGTCGACGGCTCGGTCCACGCCTCGCGACCCGTAAGCATGAGGTGTCGCCATGATGGTGAGAGGA	137	261	205	14	302	102	243	77	261	84	276		711	36	580	44	512	22	722	11	137	261	205	14	400	115	388		353	51	337	172	246	218	337	189	366	288	355	588	342	275	545	179	537		1291
17327	TGCCATTTCCCT	GGGCAGTCATTATACGAGCAGGCAGTTCCGGCAGTTATTGTGGCGATACCAGATCAGACAGAGTATGAGCCGGCGCGGAAACTGCTGGGATAACAGCCCAATGGAACGCTTCTTCAGAGTAGACTGGCCCCCTGAATCTCCAGACAACCAATATCACTTAAATAAATGAGGGAAATGGCA	37	89	55	60	85	112	76	77	85	114	68		204	9	143	3	124	14	151	22	37	89	55	60	117	24	127	55	78	140	98	106	68	277	103	201	94	367	93	611	92	149	161	189	153		347
17330	CCCATATGGGTT	AGAACAGCAACACCAACAATAGCAATGCCAATTACAACGCTGATCACAAAGACGCTCGCTGCATCAGCGGTTGCTACGGTGATTGGGGCAGTGCTGGATTTTTTGGCGCGATAAGTCGCAGGCGTGCTGTTCGCGCAACCCCTGCGCCATGTACGCAGCACGTTTATGAACCCATATGGG	166	173	255	49	352	56	344	13	305	179	281	41	774	71	673	35	610	39	727	69	166	173	255	49	512	37	472	68	474	126	391	59	317	233	404	184	408	428	382	583	421	222	696	69	586	220	1447
17335	TGCATTCTCATC	AACTTTGTGTGCTGCGTACCTTGAAGGGCAGCACGCGCGGGAATAATCTCCCAGCACGCATACCGGAAAAACAACTGCTCGATGCCGTCCTGCTGATGTCACCTTTGTGCTGCGCGGTCGTGGTGCGAGGTGCAGCGGCATCTACCCAGAAGGGAAGAGATCGCCATGGATGAGAATGCA	8	66	22	21	12		31		25	22	17	16	42		48		47	6	43		8	66	22	21	40		27		28		29	18	11	54	22	55	31	72	40	108	30	87	43		42	38	90
17339	CACATACCCTCG	CATGGATAGGGCATGGCTTGAACGTAAGGAGATGAAATTTCTAGTGGCCCTAGCAAGAACTGCAATGGCTACTCGAAGAAGATCGTCCTAGCAGATCAACAGCAATTGACCTCATCCTACAAACCCTTGCTTTAGTATGGTGAAGATCGTTTCCACTGCTGACTGATGCGAGGGTATGTG	18		35	2	45	53	41		42	131	55	26	119	16	91	1	86	10	99	31	18		35	2	60		58	164	49		57	83	60	54	54	40	73	127	55	130	53		86		97	157	210
17344	TTGACCCACTAC	GCGGTCTTGATGCAACAGAGGGGCATCGCACATGGCTGCGCGGTCGATCCATGCCTGCGTCTCTCGGTCTAGCACGTCTACTCGCGCTTCTGTTAGAATGAAAACGCTTACTCGTTCTGGATGCACCACGGCGCGTCGCGTCTTGGTCGAATGGGAGTGAGGTTTATGGTAGTGGGTCAA	20	439	15	394	43	615	26	502	31	758	28	353	79	152	61	77	55	35	70	66	20	439	15	394	35	95	43	441	34	246	33	425	27	287	34	184	44	381	35	470	35	833	69	1117	59	1111	140
17349	TAAGGCGCGATC	GTAGAGGGATATTGTTGTTTTCTATGACTGACGATTTGGTATGTTTTTCTAAGAGAGAATCGAGAGAATTGGCGAAACTATCCATGACCTATTGCGTCTAATATTTAGTTGCTTAGCTTAGATGGTAGAAAGACAGAGTTTGGAATACGGAGAGGAGTTATCAACATGGATCGCGCCTTA	56	96	52		102	1666	109	1593	84	11090	75	5359	223	7541	161	8559	140	5550	122	5972	56	96	52		122	53	118	49	104	240	108	293	66	448	97	517	114	1179	122	1634	108		211	3259	159	16449	384
17363	GACACGTAATAG	TTTTTGGCAACCGGATTTGACGGTTTCGCTCGCCCCCGTGTTTCCTCCGGAAGAAAGCGATGTCTAGCTGATGGAGAACAGCCTTGTTTGGTTGCCATCTCTGGAAATAACGGCTTCGCTTTTGGTGTCAGCAGCAGAAAGAAGAAAGCAAAGGGGATCGATGTCATGCTATTACGTGTC	30	58	42	2	62	35	61	16	57	42	37	76	137	11	117	23	79	35	95	5	30	58	42	2	77	4	72		53	101	47	1	67	72	62	31	67	186	59	247	72	60	123	51	94	118	254
17366	CGTAGTAGTGGG	TGAGCTGATCGAGAGCTTTACCCGCAACACCATCCCTAAATGATAATGCAGGAACGACATACCGCTTAAATCTCTTTTTCTTCCCGAACAAATGACACTTTCGCCTTGACATGAATAACTTCTTAAACTACTATTCCTACAAATTTAGTCATAAAAGGCCATCCTATGCCCACTACTACG	3	1291	3	936	21	1624	9	1267	5	281	8	412	25	42	17	71	11		16		3	1291	3	936	12	695	22	1228	18	536	9	907	7	159	6	162	25	175	14	229	6	2227	30	2891	13	693	42
17380	GCGGTGTAAATG	ATCCGTCGATGGTGCGCCCGGAGTTTCGGTAGGTTCCTGCTCGTGTCCAGCATCGAACTCCGGCGAACCGTCCTCGACCGCCTGAGTTGACCCTTCGTGTCCGGCGGATCGATCCGCCGGACACCCTGGTCGTCGATCTGCTCCTCCGAGATTGGCGTACCTTTCATGCATTTACACCGC	6		7		16		9		8		8		25		22		18		24		6		7		18		12		14	59	11		7	9	15		9	20	9	21	13		25		16		47
17390	CCATCGTTTGTC	GTAGGACAGGGCAGATAAGAGAGGAGGGATGCTATATTGGCCTTTGTTCAAGTGGGGGGTCGTTGCAGAGCAGATTTGATAACTGCACCTCCATGAGAACACTTAGCCAACCTAATGAGGAAAGGGATTGAGACCAACAAGTGGAAAGGCAGGTTGTTTGGAGACATGGACAAACGATGG	128	212	145	193	202	218	193	185	151	601	191	178	428	32	334	38	298	96	348	61	128	212	145	193	272	408	306	365	275	883	213	911	146	1283	239	1067	235	2479	232	3302	273	405	395	403	342	779	762
17391	TAACAATCGGCG	TTGGCGCCGAGTTGTCCAACGAGGCGCGAGGCGCTAAGGCGAAACGCTCCACACACGTACAAGTGTAACGGAACTGCGGTCAGGATGTCGCCGGAATTAATGTAAACCAATGAACGTATAGCATGTGCTCCTATTACTGTCTTTTTCGAAGGAGGAGATGAAGGTATGCGCCGATTGTTA	121	559	153	132	258	245	235	93	263	292	226		549	49	477	18	397	27	506	70	121	559	153	132	347	440	342	185	274	501	286	364	248	441	304	448	315	955	313	1209	274	691	493	338	489		1026
17392	GAAGAGTTCATC	GCTGCCCGAGGTGAGCCGATGTGTTGCAGGCGAGGAGTCTTGGAGCGAGCTGGCTAACACTCCTCGCAAAATCACCGTTCTCAGCTGTTTTCATTCTCTTGCGGTGACACTCTTAGGTGTCGTGGGGTCTGTGGCTCTGTTTTCGGAATAGAAAGGGAGGTACGTATGGATGAACTCTTC	6		5		9		5		4	42	7		7	8	7	11	15		14		6		5		12		4	34	8	45	8	61	8	19	14	14	12	25	5	64	11		14		11		14
17396	ATTAGATCGCGA	TGCATCAGCCCCATCCGGCTTTCCTCGCCACAAGCCCGCTCCCGGGCTTTGTCGCTGGGCTGTCGCCCGCGTGCATCCCACCCCCACAATCCTCTCCGCGCTCTTCCCGCCAATTCCCACCGGAACGACTCTTCGCGGAGTGGTCTGCTCTGAAACGAGGATGATATGTCGCGATCTAAT	39	6	56	39	95	52	68	69	74	147	68	77	186	20	155	9	157	24	199	74	39	6	56	39	127	154	134	145	86	141	101	75	77	131	90	149	90	487	86	575	95	45	163	121	142	224	341
17401	TCCGTTTGTCGT	CAGACAGTTTGAAGGCCCGAGGTTTGGGGCGCACGAGGTCTAGAATCTAGAGATGAGGAAGCGGCGGAGGCAACGCCGCGTCACGCATGTAGGAATCGGTTGGAGTCCGCTGAAGAGGACTGCCGATAGTAGGTACACAAGAAAAGAAAACAAAGGAGGAACCCTATGACGACAAACGGA	16		21	13	37		44	7	33		28		62		74		47	2	64	4	16		21	13	35		48		43		40		30	45	36	59	63	107	64	204	37		81		61		136
17403	CTTGGCAGGAAC	TTCACTGTGAGACTGAAAGCCTTCTAAGCTGGGAATCTCTCTACACAGCCCAAAACAGTTCTCTGTTTAGCTATCCTATCCGATTGCAAGACAGACTCATCACGGATTCGTTGACACAACGATGTTAAAAACAGTTTTACAAAGACTACGATTTAGTTCTTATTCATGGTTCCTGCCAAG	34	19	43	61	78	50	75	45	49		47	2	126	11	114	28	101	13	116	14	34	19	43	61	105		78	118	71	136	62	57	40	129	74	87	85	303	72	509	77	80	153	95	96		240
17404	AACGGTACTTAC	TATTTCAATTGTACTCGTGTACTGGTACGGTGCAGCGTATTAAAATGCAGTAGCAAAATAATACACTGGAGATCAGGCTGTATGGCAACACTAACCACCACCCGGACGTCACCGTCGCTGCTCGGCGGCGTGGTGATCATTGGCGGCACCATTATTGGCGCGGGGATGGTAAGTACCGTT	18	188	27	38	42	38	37	40	46	32	36		70		68		60	11	65		18	188	27	38	58		64	119	41		46	137	33	115	29	77	50	207	37	285	45	226	79	78	82		138
17409	CACGGATAATGC	GATTTTTTTATAGCATTCAACGCCAACCATTTGCCGCCTGAAATTCGGCTCTATAGGTTTTCGCCTTATCGTGTGGTACACTTGTATCAGAATTTATTCGGCGGAGGTATGCGGCAATCGATTGTCGGCAACCATACTTCCATAAATTAACCACGAGGTGAAACCATGGCATTATCCGTG	28	728	14	936	28	1214	35	954	24	1315	33	809	58	610	49	743	35	169	40	157	28	728	14	936	40	894	40	1082	32	1000	33	1368	32	808	38	628	36	1979	42	2651	42	1664	63	2168	57	2124	107
17416	CCACACCAGGAA	CCGTTTAAGGTTGCGTTTCTCAAGCTTCGGCCAGCCTCACCGTCTTCGGCCTCAAAGGTTTGGATACTTACGTGTCGCCTAGTTTAAAACTCAGCGCTGCATACCCTCTTCACCCCTCGACAGCGGTCTTTATCATCACTTAAATATATTCTCGTATCTAGGCGCATGTTCCTGGTGTGG	14	157	35	50	51	208	30	75	42	37	29	69	86	8	87	3	61	10	88	19	14	157	35	50	62	163	49		56	111	60	115	29	102	43	132	57	239	46	266	49	207	81	283	71	106	173
17421	GCTGAGCGTTTC	AAGTTTGGTTCGCCAAGCCAGCGCAGGTTGAGAGATATAAGCCCGTCAAGGGCCGGCGAAGGTCGCTTCGCGAGATTGTATTGCTCTGCCTGTGTGCAGGGCTTTTTTGTTGCCCGGCCGAAAGTTCCGAACTCCAAGTCAACGGCCGACTTAGGAAGGAACGCCATGGAAACGCTCAGC	22		22	16	48		45		48		36		94		78		61		68		22		22	16	54		56		50		40	21	25	29	53	21	40	49	52	48	44		93		84		172
17422	CCATTCATCAGC	TACCATTGCCCATTCGCCGCCTTTGTTTGCTTTAAGGAGCCGCGTTTTCTTTATCGTGGAAATCGCTCTTGCAGGGTGGAGGGCATGGCCGTTTGCTAAAAGTGTAATTAGGCACCGGGGGCGGTCTGTGAAGCGTTGTCAAGTTGTGTGATAAGGTAATTAAATATGGCTGATGAATGG	46	523	49	372	81	285	60	206	78	675	59	392	159	211	134	175	145	53	194	107	46	523	49	372	112	805	99	477	96	1475	64	1852	66	2234	89	2277	78	4377	80	5440	95	895	141	491	137	1067	293
17424	CTGGTTGGTGCA	AGTTTTGAGTAACATGCGAAGTCGGTGCACCGAACAAAGGTGTTGGTGCATTGTGCCGCGACGCGGACACGCGCGCGGCGGGTTTCAACCCAATGTGGACCCGGTCCGGGCGCCTGATCAAAGGGCTGCACACTGTTGTGTCCACCGCTTGAGGAGACGAGATTTATGTGCACCAACCAG	16	155	14		32		35		23		20		51		47		25		41	8	16	155	14		41		32		20		25		28	52	22	25	24	54	23	105	30		67		43		98
17425	TATGGCCCTTCT	CTCAACCAATGTCAAATCGGCGATTTGGTGATGATAGAAGAGTGTCGACCTCTGTCTAAAAATAAACGATGGCTGGTTCGAAACATTATCGAGCGGGCCGCATGATGTTTTGTGTGGATTTTTTAAGCTTGATAAAATGAAATTTGGAAATAGTCGGGTGAGGTCATGAGAAGGGCCATA	89	561	121	232	181	384	162	208	151	923	129	267	342	95	289	185	201	87	264	48	89	561	121	232	254	432	231	512	172	478	176	316	142	371	190	413	192	801	195	1152	210	793	343	592	280	1190	631
17429	CTGTAAGGCTTC	GTGAAGTGTTGGTTCAGATATTTGAACTGACAGGTCATCAAATCAATCGTGCTATTTGTTATAATGAACACACTAAGAAAGCTTATTTGATACACGAATTAGCCGATTTCTCATATCTGAAGTCACAAGCAGACAACCAAAGTTCTGAAAAAGAGTTCAAACAACATGGAAGCCTTACAG	6		7	22	12	134	11	74	6	238	11	116	23	99	23	116	19	43	20	44	6		7	22	22	40	14	82	15	130	16	151	11	92	12	71	13	165	10	285	13		23	208	17	354	46
17433	ATGTACGTGCCA	CGCCGGAGCGAGGGCACACTCCCCACGCCGGGTCCATGGAACTTTTGGTTCCACGGGCTTCAAAGCAATCCGAGGCCTTGCTACAATTCCCAGTTCACTTTTGATCCATCCTGCCGGATGGCGCTTGGGCGCTGTCGGGCCATCACTCAGTTGGAGAATCGCGTCATGTGGCACGTACAT	85	287	96	270	176	522	153	390	140	305	132	357	382	19	280	19	279	9	389	11	85	287	96	270	182	281	233	574	181	426	181	364	161	111	181	108	213	311	184	315	181	557	329	912	272	662	662
17434	TGGTGCTAGGTA	GATAAGCTGAGCGTTGCTGGCTAAGAGATTCATGGTGTATCTAAGGCTATCGAGCGGTGGATTCCTTGCTTCAATTCACAGGAGATTCGGTTCAGCATTTGTAGCTTACGAGCACCTGAGGAAGCAGCGCAGATTTTTGAACGTCAAGGGGTTCCAGTATTCTTCATGTACCTAGCACCA	47	218	66	285	97	473	94	284	99	757	86	184	245	130	188	138	141	67	201	84	47	218	66	285	117	217	146	115	117	238	94	329	83	355	100	284	111	507	100	608	113	503	191	757	185	941	433
17436	AGGGCTGTAAGC	AATTAGTCCATAAAGTATCATGGCCTACTCGTAAAGAACTTTCTAGTAGCGCAGTGGTTGTTTTATATGCTTCCCTACTCATTGCGCTAGTTGTTTTTCTTATGGATTCAGCCTTCCAGTTTGTAATGGAGGATATTATCTATCCGCACTAATTAATTGAATAAAATGGCTTACAGCCCT	48	60	76	25	100	46	100		102		87	9	230		194	1	156	7	108		48	60	76	25	134	92	104	11	114	113	112	83	110	92	125	146	112	414	113	614	124	85	200		189		424
17438	AAGCAGACACTT	GGTGCTGAAAGCCAAAAAACAGCCGCTCATCTGACCGGAGCTTGCTGTTCCGTCAGATGGGCGACGGAACAGCGGCAAGCCCGGCGGCGCGCGGCCATGCGCGCATCCCCTCCCTGATCCACGCACACCTGAACGGTCGACAACGGTCAACCTTGCACCTCAGGAATGAAGTGTCTGCTT	78		75		142		117	14	109	60	105	65	320	16	258		208	1	291	27	78		75		210		181		169		139	84	124	27	188	57	229	54	218	105	153		259		214	125	578
17443	TTTGTTACGCGC	ATCTGCAAATAACAAACCGTTGTCATCACGAGTATTAAAAAGGGTCTATGATATTTAGTGTTGATGGATAAAATCCATCAACACTATTTTTATGTACAACAAAAGGACATATCGTCCTGTGCTACAATCAAGTCGACCAAAACCAATTGAAAGCGAGTGTCAGATATGGCGCGTAACAAA	47	537	68	305	95	912	104	887	103	1046	76	573	189	268	196	400	155	106	147	65	47	537	68	305	112	371	138	1069	112	709	90	910	61	707	109	854	89	1525	106	2245	115	842	199	1799	179	1619	385
17460	GGAGAACATCCT	TGATCAGCATCGATCGACCCCAAGCGGCACGCCATCGAGCCTGAGTACGGTCTGGCCTGCGAACAGCCTGAGCTCCCCAACGATCCTCGCATTGGCTTTTTTATCCGCACACCGCATTTACTCGCTCGCAATTGACCCATCGCTCAGCGAGACTCGACCGAACGAATGAGGATGTTCTCC	28	1	32	15	51	11	43		47		38		115	8	89	12	78	9	94		28	1	32	15	71		72		54	50	55		46	15	38	57	53	88	68	93	60	16	94		85		204
17462	GGTTGGATGGGT	AGTGTTCTAACGAGAGATCTTGCTTCAGAAGGATCTGTCGTTAGAATGCCCAAAACCGGTGCGCGTGCTAATTGATTAGGCCAGATGTACCGGTTGAATAGCCTCCTCTATTCCCGTCATCTGCCCTGATTTCATAGAAGTTTATATTTGAAATAGGGTATCTCCATGACCCATCCAACC	21	115	54	103	73	89	84	60	66	106	56	28	136	19	122	8	105	3	106	15	21	115	54	103	98		90	23	75	171	82	138	47	161	71	105	56	197	80	378	75	218	157	149	122	134	258
17463	ATCGGGCGTAAC	ATAATGTGTATTACAAATTTTGAATTGTAATTACATTATGACATTTAGTTAAGTTATAATGATTTTATGATATAATTGCGAATGCAGGTTTGCTTCAATAGTGGAAGTGAATCTGGGATTTTGCATTTATTGATTTTCTTAGAATTTGTTTTATAAGAGGGAAAAATGGTTACGCCCGAT	5	389	5	282	17	491	9	561	12	1164	5	556	18	840	10	884	9	326		398	5	389	5	282	7	241	10	189	4	109	7	88	3	80	7	64	8	137	10	154	10	671	26	1052	17	1720	28
17465	TGCCGATTTAGA	GGCGGGCCTTTTGCATTGCGATCAGAACCGGACCATGTGAGTGCACACTGACTCGAACCAACTCACACCCAAAAGCATTGATCCTGCCCCACACCCTTCGGGTCGCGTCAGGTTTCGCTGTTTAATGGCGGCTTTCTTTGTAATTCCCGGCGGTAAGGAGCTTCCATGTCTAAATCGGCA	27		35	24	66		48		57	27	59		142	5	102		87	13	121	3	27		35	24	71		76	58	73	32	64	50	41	53	71	30	63	68	46	105	62		114		116		244
17469	GCAACCCATTGT	TTTACCAACGGAATATGGAAAAAAGTTTCAATTTCATGGCCATTATCAACGAAGACAAATGGAACAGTTTTAACAATACAGACAAGCTGCTTGCCATACAGGATTCCAAACTGGCCATTTCCGACATTAAAATTAAAAATCCCAACAACCCGGCGCGATTAAGAAATGACAATGGGTTGC	9		24		36		41		33		29		75		70	3	49	1	30		9		24		38	18	45		30	56	49	8	23	40	46	64	43	157	33	165	33		77		62		145
17471	GGCATGATGGGT	TTCCGCTAAGGTTCTTTCGAGGTCCATGACGAGTGATGTTGTGGCCCTAAATAGATAGATATGGAACAGGGGAGCTGGCATGGTGGGTCGAATACGACGATCCGGTGACGGACGCAACGACACGTGCAACGTTAACGGGGGATCGTCGGCAAGGGGGCTGCAACGATGACCCATCATGCC	28		43	26	76	29	76	27	58		59	27	140	24	103	22	109	17	111	12	28		43	26	106	48	83	65	75	50	81	121	58	69	70	82	74	246	67	239	71		152	56	117		243
17473	CGCATCACAATG	CATACCAGCCGTATGAGCCTTGTCTTTGTGTGGTACAAGTCCTTTCTCTCTGTGGCATTGCCTTTACATTTAAATCGTTTTATGATATACTATAAGCAGCATTCACCCGTTCTATTTTATCATCCATATGATGTACAATCTACGACCAAACAGGAGGAGGAACTCATGCATTGTGATGCG	8	200	17	116	25	576	20	379	17	1265	20	709	52	2716	43	2818	53	5116	40	5716	8	200	17	116	37	406	30	254	21	274	26	138	18	394	26	366	27	1501	27	1961	25	316	45	955	37	1974	95
17478	TAAGTCGTGAGG	GGCGTCGCAGCGGCCCGGGTTCCCGGTTTTCTTGGGAAAACGGGTGTTCATCGATCAGCTGCTTTCTCATCCCATCCGGCTCGAGCTGCCGATCGCCGTCTGGAAACGAGACACCAGACAGTACGTCGACTATCGTCAAGAACACGACGACCGACGGAGGCGGGCATGCCTCACGACTTA	67		81	28	169	55	112		115	162	89		273	7	253	21	212	15	284	14	67		81	28	186		172		161	49	131		86	166	142	126	126	190	125	289	148		281		204		526
17481	GTGAGCCAACAC	TAATATTCTTCAGGGATTTTATAGCTCCTTTTTACATAATGTAAAATCTTTCACATATATATGTAATTCACAAATTTAATAGTCTAAAAATGATAAAATGTAAATAGTTTATATTGTATACATTCATTTATCTTAATGTTGTATACCGGGAAGGTAAGTATAAATATGGTGTTGGCTCAC	49	307	58	202	117	517	118	283	93	733	75	305	140	393	139	533	47	649	1	670	49	307	58	202	79	251	38	210	30	433	85	628	68	916	115	729	96	3746	90	4968	107	509	235	800	168	1038	279
17488	TGATGCTAGTGG	TCATGTGTGTCTTATTCATTGGAGGTAGAGCAAATTGACAGGCTTTTAAACCTCCCCAAAACAAGAAATTAGGTTGATAGACAATCATGAGAAAGATTTTTACAATGAGTTCGTGCTCATAAGAAGTGTAGAGCCAAAATGATGCGAAGGAGGAAAAGATCAGATATGCCACTAGCATCA	5		7	1	17	39	7	49	13	204	6	50	29	18	23	15	11	19	11		5		7	1	20		13	107	13		15	90	6	65	15	44	13	154	16	176	12		24	88	19	254	52
17491	CCGTCTTGCCAT	ATGTTGTTGCTCGTCAGTCTGGACTGTTGGGCTTTCGTTTTGACAGCGGAAGGAAGATCCTCCTCGCGGTAGGGCAACAATTATTAGTATCGTAATTAAGGTAATCGTGATTACATTAACCATGATACTCTTATTATTGGGCGGTAGACGGATCGGAGGGCTGCAATGATGGCAAGACGG	8	1	13	39	11	140	12	47	6	64	8	19	33	40	24	47	22	3	34	48	8	1	13	39	20	96	21	97	15	61	17	183	11	143	14	129	11	313	12	378	21	40	23	187	14	83	57
17492	ATGGTAGCTCTG	GACTATCGGCATGTAGCCAGCGGAGTCGCTCCACGGTCCGGCCATCTGCGTCGGGGCTGTGGCGGCCCTCCGGTCCGATCAGGCTTGTTGCGAAGCAGCATGCCCCCCTCATTCCGGAACATTCCGTTGCCGAGACGCTGACCTCCCCTTGCAGAGAACGACGACATGCAGAGCTACCAT	39	33	45	40	69	37	77		62	130	55	41	149	4	113	3	106	52	134	12	39	33	45	40	104	115	91	129	96		74		68	146	68	143	86	316	92	342	84	73	146		117	171	262
17493	GAACGACCATCG	AAATGTAAAAATGAAAGGAGCAAATGTTTTGAGTGAAAATTTACCTCCAAAAGAACATCTCTATTTGAAAAAAATAAAGACACACAACATTTGTGCTTTTCTTTCGTTAAATTTTTTAGAAAGTGAGGGATTTGGAAAAGCAGGTGCAAAAGGAGAGATTTTTCAATGCGATGGTCGTTC	14	25	15		22		28		27	50	31		34		42		28		5		14	25	15		25	28	24		24	12	17		13	13	15	51	25	122	14	220	29		50		58		76
17496	CTGCCTTCTAAT	TCAGCATGACAACGCTTTGTTCGGCATTAACGAATTTGTCTTTTTCCTTTTCGGAAGTTGTTTGAGTTATGAACACTTGGTTATCTTATAAAAAGTCAAGTCAAAAAGGTCGGGGGCACGCGGCCTTTTTTTGTTTTTAGCCGCTCGTTATAATTTTATGAAAATATGATTAGAAGGCAG	9		10		28	49	29		25	38	29		69	3	67		53		13		9		10		32		40		35		35		29	18	42	27	33	21	29	43	19		57		54		136
17500	CGATCGAGAACA	GTGTGCAGTCTTTCAGGGGCTGCACACCCTTTTTTGCTGCACAATAAAGTGAAGGATCAATGCGGACTCTCCGGCGGTGTGCCGCTTTTTTGCGCAGCATATTTCTTTTTTTGGCGGTTCGTGGTAGAATATACTGTATTCATCTGCGCATAAGGAGGGGAGAAGATGTGTTCTCGATCG	46	9767	89	7147	133	16032	139	15168	129	25114	121	14153	285	24740	236	26774	175	19601	231	19972	46	9767	89	7147	188	8591	174	11481	148	5815	174	10022	135	4475	130	4139	169	8782	146	12097	135	16914	272	31200	250	39267	521
17519	TTTAATGCCTCG	ACGAGCTATGAGCAGCGTCCGACTTGCTGAGCTTGGCCACGCGTTGATCCTTCAACTGTGCGAAGAGCCGAGCATAGCCCTCCCCAAGCACGACCGCACGCACGTAGGCCTGCGCCAAGTCCTTCGTTTGCCGGAACTGCACGGGCAAAAGAGTTGGAGGTCGAGATGCGAGGCATTAAA	25	94	34	66	46	109	53		75		36		162		129	8	104	10	142		25	94	34	66	91	11	78		66	37	68		57	31	71	74	76	118	71	175	59	160	99		111		291
17520	CTCATTGCCGAA	GAAAACGTTTACGTAAGAAAAATTACGTTAACGCCTTACTAAAGCGAATCACATAATTTTTGAAAATAAAACGCTTACATTCAGGTAAAAAAATTGCTTGAATTAAAAAAGTGACATGATAAAATATAGTTGCGCAAACGTTTACGTCGATAGGGGATTGATAATATGTTCGGCAATGAG	40	160	31	41	49	793	56	653	42	679	49	472	126	653	127	618	80	7891	19	8737	40	160	31	41	76	397	66	576	49	412	65	913	51	605	54	444	59	721	65	943	71	201	105	1446	91	1151	253
17522	GATGAGCAGCTG	TTTCTGTTTTCCGTTGTTTCCGGAATCGGTTAACATGTGGCGGCCATCTGAGTTGTGTTGCGCTGGATATCCATACTGGGGGCATTGGCCCTTTCCGTCTTTCTGGGAGGTGTCTTTTACTTTTCCCAGCGTGAGAAGAATGTTTGGCATGAATTTTCCGGACGGATGCAGCTGCTCATC	33	315	61	392	95	303	74	333	63	245	64	156	139	18	123	2	106	8	98	27	33	315	61	392	94	463	87	993	77	654	79	616	57	246	91	199	97	423	87	571	94	707	169	636	127	401	262
17524	CTTGATCCCAAA	CTCGGATAGATACCAGACCGCCATGACATGCGATGTCGTGGCGGTCTGCTTTTTTCACCCGTCCGAAAGACGGGATTCAGGGGCGGTGGCAGGTCGGGGCGTTCCGGCGCCGGTTCTCCGTCCGCTCAAGAGACGGGTTTTAAGTGATATAAAAAACGAATTCATATGTTTGGGATCAAG	40	53	63	19	90	40	65		73	164	90		222	11	173	4	167		156		40	53	63	19	108		107		95	86	106	74	82		102	25	107	53	110	53	103	72	155		163		395
17525	GGTTAACTTGAC	ACTGCCTGTCGGCCCGATTGGGCAAGGCTAATAATTAGTAGGGGATGAAGAACTCCCCACTGATTAAAGTTTCACTTTATTTTATACTGCTAGTTAATGCTGGGTAGATAATATACATATCGTATATGAAGTTACTGAACATTATATAAGTGGAGGCTGAAGTATATGGTCAAGTTAACC	85	467	119	111	167	389	136	331	147	651	131	366	360	171	276	179	223	91	124	120	85	467	119	111	194	483	194	325	157	265	145	371	109	584	177	637	154	1610	181	1953	204	578	303	720	278	1017	636
17529	TTCAAGCAGGCT	TTCAGGATGTCAGCGTAACAATACCCTTTGTTGGAATATTTCATACAAAAGTTTTTGTTGTTATCGTATTTTCCTTTGTTGCCGGTTTTTTGGCAGCAGGTTTTCTTTCTTTAATTTTGAAGATAGTTTCTATTCCGTCAAATATAAGGAGTAAGAGGAAAGAAAATGAGCCTGCTTGAA	28	116	30	2	45	32	42	5	38		40		95		96		89	2	14		28	116	30	2	58	1	50		43	69	46	23	45	64	51	51	43	195	52	228	58	118	87	37	78		191
17530	TGGAGAGTTTCC	AAAATTACGCCGAGATAGGCATGCTATAAATGGGAGGCTCCTCACGGAGCCGGTAAATCGCTCGGGACTGGTTGTTCTTCGGCGATCGGCATTAATTCTTGGATCATTTATTAATTTACCACTTAAAAAGGGCCGACGGCCGAAAGCCGAAAGCCGAAGTACACCATGGGAAACTCTCCA	34	221	39	81	64	93	51		65	110	42		129		111		82	3	69		34	221	39	81	88	116	76	31	62	189	70	50	57	149	64	151	57	275	63	388	73	302	115		107		240
17541	AGCATTACCCGC	GTGCTTGCATGTCAGGTCATGACATGAGCCCGAGAGCCCGCGCCGCACCTTCTCCCTGAGTCTCGATGTTCATCCGGCATTGCTCATGCCGTGCCTGACGGGCTTGCCGCTCTGCGCTCCCGTCTGCTCATAAAAAAATAATCTGCTCACGGACGGTGATTCCTGATGGCGGGTAATGCT	38	73	47	14	67	37	62		62	51	59	54	143	23	119	14	112	6	127		38	73	47	14	100	86	89		79	1	73	37	49	66	69	68	73	61	72	149	85	87	129		121	105	262
17542	ACTAGCTAAGAC	AGTCAATCAGGTCTTTATATGTATTTAAGATCTAACCGACGAACCAAATATTCTTTTCAGGAACAAGCCTTTTTCGGCGATGATTGCCTCGCCACTTCGGCCTAAGGAAGGTGACTGATACCAACAGAACCTGGATTTTTATCATGAAAATGCAGGAGTGTATCAATGGTCTTAGCTAGT	13		11	46	18	72	31	8	22		25		42		72		42	20	23	39	13		11	46	33		39		30	42	22	47	23	29	22	31	21	52	16	117	24		49	80	47		114
17543	TAACCTCTGAGA	GTTGCAGCGGCTGTTACGGCGTCGGCAATTGTCTTCTTAGTTTATATCATACGTTAATGCATGTGTATCCCCACATCCACAGAAGCGAGGCCTTCTTCATAGCGTGTTCAAGAAGAGTTGAAGCCCAGCCGTGTGTTGTATATAAAACTGCAAATGGGAAGGATTATGTCTCAGAGGTTA	22	173	28	64	61	119	52	44	42	52	53	50	129	10	105	32	82	17	121	14	22	173	28	64	84		72	81	59	86	64	163	56	93	66	103	76	189	63	306	50	237	113	163	95	102	234
17560	TCGCGGATGTTT	TGTATGTGTTCTGCATGTAGGTACAACATCTTGCTTGCCGGGGGCAGGGGGGCGTGTTAAAGTCAGGCATCGACGGCGCGACGGCCGCGCCGACCCAACGCAGGACCACCGTACCCGCACCCCAACGGGCACGGCTTTTCTTTTGTCGCCAAGGAGACCCTCACCATGAAACATCCGCGA	12	150	11	595	17	832	29	743	20	721	24	269	58	50	46	14	46		33		12	150	11	595	42	733	30	581	16	483	25	488	19	178	25	97	26	177	34	158	23	745	46	1575	44	990	104
17562	GACTGCCTGATT	TTTGCTCTTTGTCGCCCAGAATTTCCTTTGGTGGATTATTGACAAAAAAGCACTTCTGCGGTGGAAATTGTATACGATTATATGCTATAAAAGGCTGTTTGAGTTCTATGTTGCCCCGAAGTACAGATTAAACACGTGTGAAGCGTGTATTCGGAAGGAGTTGCCATGAATCAGGCAGTC	27	4460	30	3688	57	6184	49	6004	47	5423	37	3198	107	291	92	490	71	13	70	54	27	4460	30	3688	69	5318	61	5260	49	2189	56	2855	36	689	73	625	66	905	48	1368	57	8148	106	12188	84	8621	199
17567	GCTACGAATACA	ATGATTCCAGTTTACGAACAAATTGCAAATAGTTTGCGAGACATGATGTATGGCGGAAGTCTACAGGATGGAGACCGTTTAGACTCTGAGCAGAAGATGTGTCGCAACCTTAATGTCAGCCGTGGAACTGTTAGAAAAGCTATTGATATTCTACTGAAGGAGGGTATGTGTATTCGTAGC	43	127	65	81	110	111	88	66	77	134	71	62	176	21	132	14	126	46	113	9	43	127	65	81	124	218	118	2	77	100	75	301	63	314	88	253	104	640	85	802	108	208	198	177	148	196	308
17577	ACGACCTAAGCA	TTAACTTGCTGTTTATTAGTGGTTTGTATGTTTGTATAATCCACTTATTATACCCTCATTGTCAAATCACTTCAGTTTCTTTATACTTTTGACCTGTGCTTCTGAAATAGTGGCGAAAGTCCTGTCAAGCACATACCTTAATTATAAACTTTAAAATTAATACGCATGTGCTTAGGTCGT	5	87	3	333	15	481	11	389	6	290	13	320	23	74	19	128	13	12		31	5	87	3	333	16	404	13	302	10	441	7	417	4	140	8	157	11	408	12	493	8	420	26	870	19	610	42
17579	CGAGTCTTGTTG	TCGCGCGGTTTTAACGTTTGCTGAAAAAATAAACTCCGGTTTCGATCTAAACTTTGCGTTGCCGTTGCCGCTAAACGTGAGAGACCAGCGATCGGGCGGATCACGCCCGTCCATAACGCGCCCCCGAAATCCGCCGGGCGCATAGAGATAAAATACCGGCAAGCCATGCAACAAGACTCG	62	122	82	15	154		122	60	137	22	113	31	267	24	234		212	32	233	25	62	122	82	15	167		162	44	132	170	133	22	102	115	134	107	137	348	129	420	144	137	276		250	53	501
17583	CAAGGACACTGC	AATTTGCTTCAAGGTGGAATTTATATAAATAGACAACATAAATATACAACAAATTTTTAATATTTTGCAGGATTTTAAGAGCGTATGAAGTAAATAAAACCTTAGATGAAAAGTATGGCTGTTGTTAGTATAATTTGCTGTAAAGAGAGGATTTGGTGATTTTAAATGGCAGTGTCCTTG	18		21	60	45	356	51	321	30	736	35	384	83	343	64	532	46	275	2	244	18		21	60	50	332	35	216	24	320	31	182	31	267	46	192	53	588	42	796	39		96	677	65	1120	147
17585	TTCCACGGTGCT	ACCGCGTTCTGATTCGCCCCTTCCCCCAATTTGCTTGGCAGACATGGTTGTTAATTTCGCGTTGGTACAGAGTGTTGCCCAATAAATTTGGACGCGGTGATCAATCAGGGGTATGGAATGTCTTCGAATATTGCATCTTGGCGTTATGAACTCAATTGGGCCAGAATGAGCACCGTGGAA	113	292	188	34	224		235	17	222	54	185	32	655	23	524	19	423	19	551	33	113	292	188	34	346		344	167	276	115	288	186	213	188	309	215	314	283	283	469	301	326	459		407	86	1179
17586	AGCCGCTATAGC	GGGAAAAGTGCCCGGGAGAGTTTTCTCCCGGGCTTTTCCAGCAATTAGTGCAAGGACTTATTCATCAGGCAGGAGCAATAATACGGTTTGATATATTTGTAATTTTGAATACAATGTGACGTTCTTTGTTTGGCAGATGTTCGCCGGAGGAATACAGGAGAGACAATGGCTATAGCGGCT	10	283	23	277	37	453	28	522	20	287	23	85	63	15	59	19	42	11	5	9	10	283	23	277	35	304	32	538	25	135	29	657	22	138	30	75	31	188	33	220	33	560	65	975	43	372	122
17595	ACTGCCAGTGAC	AGATTCAAACCATAAATTCTGCGAATGCTTCCTGTAGTTCACTTCTAAAAACGACATTCTCCCCAAACATGACAGCGGAAAAGGGGATGCTTTGGGATTAAGTTATTTAAGTTAACAGGTATAAGCTTTATAATGCCGGGCTATATATTCGTCGAGACGCTGCGCATGGTCACTGGCAGT	31	867	37	359	54	771	56	569	52	224	48	129	110	92	96	52	97	26	62	61	31	867	37	359	72	691	59	566	50	860	51	988	40	444	62	369	58	686	57	1233	68	1226	110	1340	100	353	206
17601	TCGCATCGAATA	CGAAAGTGTTTTTTCTCAGCTTGAATCAGCATCAGCATTGGAACAGCACCTTTTGGGCTGTTCTTTTTTAATTCACACTTGCAGGAGGAGTGCAAGCCCTGAATATGGTATAATAAGCTCGTTTCGTGCGCTTTTTAGAAAGCGCATTGGAAGGAGCTTAAAGGAATGTATTCGATGCGA	70	730	96	379	138	1392	137	1505	141	7104	115	3686	234	8963	176	9686	176	4009	145	4742	70	730	96	379	177	382	165	597	139	1308	120	1188	109	1274	133	975	123	2882	107	3567	166	1109	275	2897	256	10790	410
17602	CACACGACAGGA	AAAAGCAGACAGAAAAGACGTCTTCGGACGAAAGAAACAACAAATAAAAGATTTCAGAAATACAAAATGAAATCTGTGTAAAATACTATTTATCAGCCAGTTATAAACACTGTGCTGATATAGTCTTCCAGTATCGGTCAGCGTGGATTTCTGACGATAAACCTCATGTCCTGTCGTGTG	79	86	80	17	137	69	115	53	114	80	89	52	306	79	236	43	267	12	126	27	79	86	80	17	214	82	178		166		149	72	121	65	165	87	189	407	139	547	159	103	252	122	203	132	542
17604	GAGGTATTGGAC	TCCTGCTCGTGACCCCCTTCCTCGTGTTGGGCCGGTCCGAGACCGGAACGCGGCCGACTTTCCTTGAAACAGGCACATGCGACTCGCACGCGGGAGCGATCCCGCTTGGGTTTCGCATCTGGCTGCCGGAATGGTCCGGCCGCTGTTATTGAGTAGGAGACCGCAATGGTCCAATACCTC	40		46		87		71	28	72		57	8	176	1	157		128	3	189		40		46		118	64	124		108	5	98		64	86	84	51	125	117	102	148	86		158		129		333
17611	TACTCCGACGGA	TCCGTATACCCGGAAACCGAGATCCGCTTTCTCACCGCCGAAGCCCGACATCCCGCCCGGTCACCTTTTCAGGCCGAAGTAACTACATAAGCGACATTTGAAAAATTTATGAATCCCGTGACAACTGCATGTGCGCTTGCACAGGACTTGAGAGGATACGGGAGCATGTCCGTCGGAGTA	64	69	77	53	125	57	92	6	123	193	97	20	251		199	12	185	26	205	44	64	69	77	53	151	72	167		119	41	117	15	105	128	114	153	158	276	135	348	141	122	217	63	220	213	450
17627	CACAATCACCCT	GCTGACGTAATAGGCATAATCGTTACAGTTTTGGTTAAGTCGGGCTGAACTTTTCTGTTTATTGCCGCTAATTTGGTGCGCTTCTGCTACACTATGGTCAAAGACAGAACGTTCGTCGGACCGGTTGCTGGCCTGATGAACGTGTTTATAAGGAGCGTGCAGGAGATGAGGGTGATTGTG	73	1014	87	927	156	838	135	1193	136	1280	116	769	304	163	309	307	263	60	325	63	73	1014	87	927	212	1145	229	1636	165	1431	175	1756	133	1184	162	1069	181	1979	156	2295	160	1941	291	2031	252	2049	613
17636	ACCGGTACAGAC	CCGTTGCCATTTGTTTTATAGTATTGTAAAAAAAACATAAAACGTGCTATACTATGCAACAGTACGTGATGTGCGTGACGTTATGTGTGTATTTTCCAAAGAGTGGGTTTCGCCCACTCTTTGTTTTTTGTTTAACGCTCAAAGGCTACAAAGGGGGAGAAGATCATGGTCTGTACCGGT	64	696	86	734	136	2021	126	1921	140	5065	123	2744	236	3444	244	3719	188	1408	167	1131	64	696	86	734	176	1765	160	1999	134	1821	135	2534	104	389	165	414	152	488	127	423	150	1430	262	3942	263	7809	480
17640	TATCATGAACCG	TGCCGCCGTGCAAGCGCGTCTCGGCCTCATGCCTTCCCATGCGGCCAGCGGCCGGCTTACGCGACGGTATCGAACCGATGGCGAACGGCAACACTTCTCGCCGTAGGGGCTTGCGGAGGCTTAGAGTGGAGCCGTATTCGAACGCATCGAAAGGAGCTCCATCATATGCGGTTCATGATA	44	102	67	17	128	9	108	29	96		92		225		180	6	180	22	262	42	44	102	67	17	167		159	20	124	44	118	64	107	112	105	118	142	224	127	283	111	119	236	38	188		405
17644	AGATCCGGAACC	TCGCAGTACTGCGCGGTTTTCACCCATTTCCTCACAACTTATTTTGATTGTGAAAACCACAGTATGTAAGTTGTTAGATGTTGTATATCTCAGCATGGGTGACCTGTCACAGTGCTTCTCATGCCGGGTGAGTCGTCACTGGTTTGGCCCGAGTAGGTGCGACTGATGGGTTCCGGATCT	54	29	53	125	109	4	103	57	85	121	76	92	221	11	142	13	169	37	185	50	54	29	53	125	164	204	144	4	113	274	126	313	93	352	133	403	135	930	118	1193	107	154	212	61	161	213	363
17648	CTCGTGTCTTAA	TGCAAGTGGTGCCTATCTATGGTATTGTAACAATAGTAAAGTAAGGTTCTGGCGGTGAGTGAGCAGCGATGCTCACTCTTTTTATTGGCGAACGTCATTTCTGGCGTCCGTTTAGCGTGCCGTCAGAATCAATAGTCTTGAATGAACAATAAAGGAGGCGGTGGCATGTTAAGACACGAG	26	139	30	308	38	866	31	830	48	988	33	628	94	431	64	504	55	90	70	111	26	139	30	308	54	780	54	402	40	860	37	1050	42	705	39	543	41	1092	38	1367	56	447	69	1696	81	1616	158
17654	CCAAAGTGCGAT	CGTGAAGCTAAAATGTTTGACCTCTTTTGCATGTGGCAACAATAAATTGACATAAAGCAAGTAATCATTCCTTTTCTTATAAAAGTGTGCTAAAAACACTTATATCTGAAAACATAACAATTATTTTTGTACGTTTTTTAATTAATGGATTGTTTTTATTCAGGTATGATCGCACTTTGG	54	415	66	561	103	896	104	1009	99	737	54	450	206	139	191	193	159	40	22	44	54	415	66	561	123	708	128	550	90	736	105	752	81	495	123	332	118	737	87	940	120	976	207	1905	153	1187	397
17655	TGCTTTCAGGTC	GCGTCTTTTTTTGCACGCCACCTCACGCAGGACCGTGAAACATTCCGTGAAAACTTTTCCGCAGTCCAAAACAGACACCTGCTCCCGCAACCAACCATTCGCGCCTTGAAAATCAACGCATCCGATAGTATGGAGACGGTCTTAACCCCATATCGAAGGAGGATCATGGACCTGAAAGCA	184	64	215	17	320	210	312	77	285	23	244	36	751	33	631	23	551	28	669	30	184	64	215	17	409	86	429	178	388	215	347	523	308	509	435	436	424	1010	358	1440	399	81	632	287	529	59	1382
17661	GAACGAGGAAGA	ACGGCGGAGAATTGCCGCCTTTTCCGGGGGTCTGACGCATCGCGGTCACTCGGGTAAGGCAGGATGAGGAGGCTTTGTTGGGCGGCTTGCGAGCCTGCCGGAAGGTCACCGACCGATGGCTCACACAGGTGGGCAGACCCCGATCACCGAAGGAGAAGAGCACCGATGTCTTCCTCGTTC	69		88	13	146		122	16	114		107	37	332	5	247		217	16	301	50	69		88	13	177	81	161		150	37	151	69	112	101	139	97	151	295	113	306	157		268		221		579
17664	ACCCGATCTTGC	TTAAATCTAGCTTACGCTATTTGGTCTGCAATAGGTCTAGTAGGGACAACGATATTATCTATTCTGCTTTGGCACGAAAAAGTAACAGCTGTAAGCCTTTTAGGGATAAGTCTAGTTATTGTCGGACTTGTTTTATTGAACTTATCACAAAAGACTCACTAGAGAATGGCAAGATCGGGT	54		58	2	108	34	105	8	113		77		219	11	213	16	172	15	149	22	54		58	2	154	64	123		111	35	111	166	85	115	121	126	140	317	120	400	112		213	42	190		432
17665	CCACACAGTATG	TTGCTCCTCAAGCTAGAGAACGAATCACGCTAGGGCAAATTTCATCTATCTCCGCAACTGTTTTTCAGTGTTTGGCTTGCCCAGGAACCACTGACTGGGGTTGGCGATACTCCGGCGCCTACTCCGGCAGTCGGCGATTAATCGAGAAAAGGAGGTGAGTAGTCAATGCATACTGTGTGG	12		16	9	27		30	22	21		14		44	9	37		34	6	38	22	12		16	9	35		28	62	21		13		17	44	31	21	28	83	25	88	28		57		35		81
17669	TTGAGACAGACC	ACCAACCAGCCACGCACACTGGCCGATGGAACCAGAGTGGCAACAGCAAGCTGGCTAGTAAGACCGTAACGCCAATGTGTCAGGGCGGCGACTAGGATATGAACGGTTGCATGGCATGGTGTTGCACGCCATGCGCGAGAAATATGACTTTGTTGGAGGAATCCGATGGGTCTGTCTCAA	56		60		89	67	81	3	84	87	86	15	189	5	150	15	156	13	211	17	56		60		133	111	153		99	31	92	64	82	115	112	71	108	201	106	241	116		170	70	170	102	339
17677	TTCTCCGGGCTT	GAAAAGGCAAAAGCTATCGGAATTGACAAGATAGTTTTCGATCGGGGCGGATATCTCTATCATGGCAGGATCAAGGCCTTGTCTGATGGCGCTCGCGAAGGTGGATTAGAGTTTTAATTAACATACAGATTATTCATAATTTCTTTATTGCGACGGGGGTGTTTCATGAAGCCCGGAGAA	16		29	34	48		47	27	41	63	33	20	87		75		87	15	52	11	16		29	34	62	59	50		44	7	53	39	37	45	46	43	48	151	52	197	45		95		74	83	162
17685	AGCTCTTGGACA	GTAGATGTCCAAGACCGTAGGGATCGTAAGATTTAATCGTAACTGCCCTACGCAGACGGTAGTCCTGAAACACATTGCAAGATTGCTTGTAAGATGTCTTTTTAGGTTACCGCGCTGGTGGGATATCGTTTTGGTATCCTGTTTATAAACAGTGGGAGGTAGACCATGTGTCCAAGAGCT	197	232	286	81	395	177	355	244	360	236	315	184	1010	62	852	62	711	15	917	89	197	232	286	81	570	112	544	372	464	510	468	755	370	631	529	614	564	1156	503	1453	483	313	750	421	675	420	1862
17687	AGCCGTACGTAG	TCTTTCTGCTCGCAGCACACGATGTTGTGCCCGCAGTGCAATGCTTGTCCTGATCCTCTCCCGAGAAAGAATAATGGCGCGGTGCCAGAGCTGGTTGAACCCTCGCCGCCGGGCAGGGTCGATTAGCTGTATGGCCAATCAGAGCCAATCAATCAGGAGCTTTTCATGCTACGTACGGCT	135	128	156	59	247	84	271	63	236	131	210	13	495	32	441	18	359	66	358	97	135	128	156	59	349	94	303	45	274	420	266	83	209	250	307	320	323	600	310	867	291	187	518	147	446	144	936
17691	AGGACCAGTATC	GAAATGCTAAGAATGAGAGAACTAAGCAAGTGAGCGTTCTCGAGAGAAGTTTTACCATTTTACAGAGGGATGGTACGAAAGAGTCTGATTAGTATGTGCGTGGCGCTGACTTTTTCAAACGGGCGCGAAACTTGGGTATTCAAAGAAAGATTTCCAGGGGAACAGATGGATACTGGTCCT	23	48	24		37	28	38	14	39	183	39	70	107	21	86	8	74	11	80	10	23	48	24		61	203	65	82	46	173	52	235	43	168	51	157	45	453	37	587	47		75	42	78	253	193
17695	ACAGCCGTACGA	AGAAGGGCGGGGTATTTTTTATGGAAAGAAATGGACAGAGCTTTGCGACAAATATAAAAGTTGTTTATCCACGCTTGTTCAGGCGACTACGATAGCCGCATCTTTTCAATAACACCCATCTCTGGTAAAATAGCCACGTTTACCTTTCAGAAAAGAGGACCCTACATGTCGTACGGCTGT	62	4314	93	3823	151	6563	110	6714	112	7037	102	3562	254	917	222	1209	182	66	135	147	62	4314	93	3823	156	4250	166	4981	117	3031	121	3949	108	833	130	858	143	1614	148	2110	155	8137	261	13277	214	10599	476
17704	TCGCATAACTTG	TTGAGGACAGAAATCTTACTTTTTAAAGACATTGATTTTCAGATGGTTTAGTCTAAGATTAGCTTCTTCACTTCACGGATGGACTCTTCGGGCGAAAGCCGGGATACTTGCTTTTTTGTCAACTATAAAAGAGGGCTTACACTTCCGAAAACTGAATTAGATTCCATGCAAGTTATGCGA	54	877	62	1427	130	2241	83	2796	84	1638	77	1356	207	179	165	329	157	37	99	67	54	877	62	1427	122	2136	126	2146	90	1516	103	1896	68	407	95	403	109	961	97	1141	116	2304	213	5037	161	2994	372
17705	TGGTACGTAGTG	TTACTCCGCTGCGGGTTTTATGCTTGCGTGGCTTCATCTTTTAAGTAAAGAGCTTTGAGAATTTAATGGCAAGTGCAGGCCCCGTCTTTTATGTGGTTACGATCATTATTGACACGATGTGCAACCGCACTTTCGAAACTGAACTTTCCGAACCCGTTTTTTAGTATGCACTACGTACCA	55		61	69	120		113	31	92	96	105	78	229	12	186	55	163	35	158	28	55		61	69	168	171	137	80	94	169	131	245	88	188	107	213	110	484	110	642	116		233		197	174	415
17712	TAGTGAATGTGC	AGAAACTCCCAGCTCCAGCGGCACGCTGTGGAAATTCGGGTCCCTCCCACGGAGGACAGCCCGGGGTGTGCACGCCAACCACCGGTACGGAGGCCGGTGCCCCAACTCGAGACGCGGGGACGGACAGGGAGCAGACCTCCGCCACACCGATAAGGAACTGCCAGCATGGCACATTCACTA	86	181	123		191	33	161	10	168	111	130	35	334	8	282	21	340	8	364		86	181	123		265	70	209		212	23	191	50	147	156	199	75	196	253	189	420	209		352	43	298	146	616
17713	CCACGTATTGAC	GCGAGCCTTGTCAAAGCTTGTCTTGATTTAGTTCGAGAGAGCAGCACGGCTCAAATCGCGATTTTATCCCTACTGCATCGCTGGACCTGTTGTCCGCGGCAGTTTGAATCAGAAACTAATAGACAAAATAGCCGGTGTGAGTTTTCGGTACTGGAGCATTGGGTTATGGTCAATACGTGG	22		44	57	43		38	32	41	180	40	11	120	17	81		98	24	110		22		44	57	61	40	75	140	34	100	47	71	42	41	54	8	46	90	66	120	66		81		81	191	201
17714	TCTTGTCGTCTT	GATTTTGCTGCGTGAATGGACGCTTCTGCGGTTTGACTTGACGATGGAAACGGCTTCGGTCGACACTGGATGCCACTGTGAGGAAGGGTGTCCTCCACAAGAGATGTCCCCGCTCACCGGGGATCAAAGAACCGCCTCAGGGGCGGCAATCAGGAAGAGGTACGCATGAAGACGACAAGA	9	65	9	48	15	102	11	55	16	27	12	41	27	9	18		31		18		9	65	9	48	13	92	27	50	10		10	46	14	20	7	46	14	141	14	99	18	113	26	157	28	68	45
17728	GAGCATATCCAA	CGTGTTTCATCTATTTGACGCGCGCAGGTATTTAGCATACAAGGAGTACCGATTTGAGAGTTGGTGCTCTTCGCTGCCTGCCTTCCATGATGATGATTTATCATTCAGGCGGCATTTTGCTGTCTTTTTTACGCTAATCTTACCCGGTGATTTATCGCCAGAGCGATGTTGGATATGCTC	24	83	34		58	99	47	17	54	115	50		164		130		106	3	141	41	24	83	34		60	178	77	73	64		52	111	68	61	81	37	68	128	61	133	58		105	116	104		294
17729	CCCAGAGCTACT	AAAACTCATAGCGGCAGGGCCAGTAAGACCAAAGAGCGTGACCGTGTCTGATACATGAGTGGCAACTGATTTGAGCATTTGCTTTTTGAAATAAGGCAAAGCTTTATCACAACAAGATACGATGTCTGGCAGTAAGACCGAAGAGCGTGACCGGATGTCCCACAAATGAGTAGCTCTGGG	48	82	69	103	79	159	78	85	85	78	77	61	194		157	8	138	11	163		48	82	69	103	137	154	131	189	98	92	87	159	80	152	116	89	109	230	107	306	117	185	157	244	162	139	351
17733	TTCTTCCCAAAC	GGGGTGTTGTTTTAGCACTGGCTCTGCGCATGCCCATGGCTAGCGATTTGGGAAACTGACAGAATCGAGCGGCGGCTGTCTCGTTCTTGGCGAATGCTTGTTCCGCAATGGAATCGCTTTCATCAGGGGATGGCATAGCGTGCTGCGGGTGTAAGGAGGCTGCGGATGGTTTGGGAAGAA	13	63	9		22	34	14	16	21		11		35	11	20	3	26	15	27		13	63	9		16	120	24	19	13	75	19		14	69	26	22	21	67	19	35	22		36	50	32		55
17739	ACTACAAGGCGC	TGCTTTTTTAAAGGAAAATTAGTTAAATTATTTTTTACATATTTCAATTTTTAGGCTATTTATTTACTTGACAGAGTTTTTATTTTTTGATAAACTAAAAAGTCTTGTCTGCAAATGTTAAAACTTTGTTAAAGTAAATTTAAGTATATTATATGAGGTGAAAAGATGGCGCCTTGTAGT	11	81	11	79	20	78	24	137	20	273	8	175	12	333	17	351	3	2101		2546	11	81	11	79	2	180	3	221	1	143	7	349	7	463	13	361	11	3644	11	5183	22	160	44	215	28	448	29
17744	GGCCAATGTATC	ATGTCTAGCCATAATATTCCAAGGATGTGAAGGAGTACGAAAATGTAAAAGTGAAAAAATGGGAATGAGTCTGATACGGGCGATAAATAAATATCATTTGTTACGTAGGACTGAAAAGTAAAAGTATAAACAATATGTGTATAATTTAATTCTATAAGATTTCATATGGATACATTGGCC	23	45	36	59	73	55	58	4	39	27	39	60	84	99	76	78	57	39	4	102	23	45	36	59	55	26	29	12	29	43	54	144	53	185	51	313	55	1213	49	1828	59	104	131	59	78	87	160
17749	AGAGCAAATCGG	ATGCTGAAATTCCTAATAACTGGAAGAGTAAGCATTGACGGGTGATCCCGTTATAGATCAAGAGGAGGTCTTTTTAGGGACCTATTAAGGTGGAACCACGGGAAACTCTCGTCCTTTATGAGGGCGAGAGTTTTTTTTAGTTTTAAATTAAGGGAGGAGATAGAGATGCCGATTTGCTCT	62		65	27	133	12	116	55	111	112	91	26	205		189	37	183	15	148	34	62		65	27	166	129	173	33	153		109	194	86	69	124	51	143	183	116	202	127		249	67	202	138	394
17751	ACTATTCGCCAC	TGAGACGCGGGCTGCGCGGCACGACCGCACGCCTGGCAAGCAGGTAGCATTCGGACCAGAAGGTTTGTTGGAATTCTGCGTCCTCAAATTCTCGTGTACATAACCGAATACTTTTGGTATCATCTATGGTTGCTGCTTAACGACGATATGCTTAAAGGAGCACTTATGGTGGCGAATAGT	3	1128	5	650	4	877	5	1082	3	600	2	573	7	170	13	221	9	8	16	16	3	1128	5	650	6	671	8	551	6	248	6	390	6	20	6	3	3	43	7	57	8	1778	9	1959	5	1173	20
17759	TCGTGCCCTAAC	GAAACCCATCGCTTTATTATTCAGTCTACTAAAGTAGCACCGAGACTTCTCCCCTTAAGGTTTACCTCAATGATCGATAGGTTAGGAAATTACTGCCTGCATCTCAGAAATCGTCACTTTTTACTTGTTGATATTATTGCCTTTACATTTATCCCACTGTTTGCTATGGTTAGGGCACGA	12		7	25	10		10		14	1	12	25	19		24	26	20	9	20	20	12		7	25	13	52	18	82	11		13	54	10	18	8	16	11	85	7	142	19		20		26	26	43
17762	TGGGTATGGTTG	GGAGATTCGGCAGGTTGGAACGACCAAAAGGCCGCAGGAGACCGCCGCCGCGATCCCACCTGTGGACTGCGAATCTTTTTTCCTTTACGCCGGGTTTGAGGGGAAATTCCGTGGCGCGGCCTTGCCGGGAGCGGGCTTTTCCAGACGCGCATAAACGGAGATGGCATGCAACCATACCCA	190	164	241	39	374	34	339	3	331	62	320		898	48	716	51	649	15	854	53	190	164	241	39	450	21	534	82	410	219	397	71	339	222	501	125	576	396	522	596	431	203	713	37	651		1614
17767	CTTTGGCCAAGA	TCCAAACCGTAACTCACACAGTCGCGTATGGACTGAACGGAGTAGTCGATGTCCCGCTTGGGCGTTTCCATCGCCGCCTTGACGCTGAGCCTCTTGGCCATGACGGGCCAGGCGCACGCTTGGGCCGAAGACAAGGACGTCGCCAAGCTAACGTCCTTCGGCGGGATGTCTTGGCCAAAG	20		21	16	37		29	4	30	53	29		81		59		67		62	14	20		21	16	44		52	48	39	27	48		33	21	34	61	38	74	40	165	41		66		59		140
17777	AATCCTCTGGGT	TAGGCCGGAGCAGGTGAGTCGCTCTCCAACGTGAAGTTTGTCAGCTATCTGTAGCCCATCTCTGCATGGGCTTTTTTCTCCGTCAATTCTCTGATGCTTCGCGCTTTTTATCCGTAAAAAGCTATAATGCACTAAAATGGTGCAACCTGTTCAGGAGACTGCTTTATGACCCAGAGGATT	22		14	60	32	243	33	140	32	86	32	32	67	4	41		56	1	56		22		14	60	53	161	38	109	38	35	32	162	27	87	35	140	41	242	30	353	36		65	383	64	118	108
17784	CTGGTATACGGC	CATCCGGTATGCTTATCTCCCCGGAGCAGCACGCATATTTTGTGCGAATGGCATGTTTTCATGCACAAATAAAATTGTGCAGTTCCACGTAAAAAAAATGACAGCATGACCGCTTTTAGTGCAAAATGCTGTGGCTATTTTTTTGCACTAATTTAAGGCAACCCGATGGCCGTATACCAG	7		11		17	50	13	54	17	13	15	41	30	8	14	23	18	5	17		7		11		14	70	23	1	13		15	62	11	5	9	11	15	87	15	67	18		30	104	32	54	44
17792	TCTTCTTGCAAG	GCTCCGCTTCTGGGCCTTCGGCTCTGTCCTACCCGTCACACCCGTTCTGGCGGCGAGTCGACGCCACCCGGGCACAAAGGGAGGGGTTGCTGTCGGCCAGCGACCGTGCGTCCGGGCCGGAATGTCGGGTCACCCGCCCGCATCGGGTACGTTGTGCGGCGCGCCATGCTTGCAAGAAGA	136		156		267		244		248		226	25	710	14	632		584	14	834	19	136		156		390		364	64	353		321	33	305	66	354	59	419	125	384	159	292		511		474		1342
17795	AAGGCTTCTCAT	AAGCATTACTGAACTGCTGAAAACACTGGAGCAAGATCCAGAGCAAGTATCACTAAAAAGCCTGAATGCCCATGCGAAATTCAGCAGCGATAACATGTGCGACCATATGGGATACAGCACTTAAACAATAATAAGCGGACAGCAATAGTATTTATTAAGGGTAAGATGATGAGAAGCCTT	33	45	25	86	74	54	54		52	13	41	20	120	9	87	9	99	5	91		33	45	25	86	68	98	71		67	121	68	76	46	70	55	84	59	172	44	397	58	131	128		93	33	207
17804	GCGTCTATAGTC	TTAGGTTTTCGTTATAGAAAAATGCAAGATCATTTCGCAAAACTAATACAAGAGCGGCCCTTTCCTCTTATACTGAATATGTTTTGCGGCGTCTTTGGCAATGATGCGAGAGGCGTACACACATATCAAGTTGGGCAACGAAGCCTGATGGAAAGGGCCGACACCATGGACTATAGACGC	20	55	25	72	55	107	40	47	44		38	16	89	8	95	37	80	21	53		20	55	25	72	62	173	56	47	44	90	44	42	39	128	53	92	45	255	52	284	45	127	95	154	82		184
17808	AGATCCCATGAG	ATTTCATACAAGCCTTTCCGAGCACGTCATCGAATAAAAAGTTGTCGAATTGAGGATGACAGCGTTTGACAAAAAAAGTACAATAGTTTCGGTAAAGTTATTAGCAAGTCTATCTGTTTGATGACATGCGGTGAAGAGAACCCTTCACAAAAGGGAGGTAATCATATGCTCATGGGATCT	16	8547	17	7308	27	9197	25	9568	24	10328	22	4939	63	1860	37	2162	28	397	35	448	16	8547	17	7308	39	5022	35	9175	25	3525	33	5022	20	499	33	485	30	511	26	707	33	15855	52	18765	46	15267	100
17811	GCGATACTTGCT	GAGCGAAAAAGGAAGGATGAAAAGGAAGAGAGAAGCGTCTGCCTGTCGGACAGCAATAGCACATTACTGTAAATGAAAAGAATTGTAATTTTAGGAGCCGGTGAAAGCGGCGCTGGTGCAGCCGTACTCGCCAAAGTAAAAGGATTTGAAACATTTGTTTCGGATATGAGCAAGTATCGC	28		17	16	42		33		55	70	39		82	6	68		81	2	77	34	28		17	16	64	59	54	12	34	5	50		30	35	66	77	59	121	42	167	45		75		94		150
17818	GAAATTGGCATC	GACAAACTAGCTGATTTTATCGAAGGTGCAAGATATGAGTTTAAGTGTTATGAACCCTCACCTTATTATAGGAAGTTTAGTTGTTACTTTTATGGGGTTTCCCTGTAGGAGTAACGACTACTTCGTTTAGGGATTAATTTCATTAAATCTAAATCTAAGAAAATTATGGATGCCAATTTC	41	13	51	47	71	12	64	11	68	27	68	29	146	17	125	6	149	1	37	17	41	13	51	47	99	73	104		92	98	73	44	54	83	73	71	79	204	87	272	92	60	135	23	136	56	271
17832	CTGCGTATACAG	TTTATAGTGTAAGTTTTTTTTACACTATAATGAAGTCATCATAGTAAATAATATATAGAGTATCATGTTTTTCAAAAAGATGCTACATCGAAAGGAGAGATTACCATAAAAGCCAGTGGTATTGTTGTTGAATATAACCCTTTTCATAACGGTCATGATTATCATATGCTGTATACGCAG	11		17	118	19	36	29	67	23	308	19	49	16	54	17	80	4	53	1	40	11		17	118	21		14	59	6	187	10	427	8	341	13	309	19	976	16	1250	28		48	103	42	357	33
17833	TCGCGTGCAAGT	GGTAAATACATAATATTCTGGGAGATGATATTGACAATTATTATCAATTGTGGTATATTTATGATAAGAAGATAAAGTAGTATAGTTCAGAAGATAAATTGCTCATTTGAATACTAGTAAAGAAAAAATTTAAAGAATGATACTTTTAAAAAATATGAGGTAATAATGACTTGCACGCGA	63	11145	75	9093	134	15180	125	15908	120	14188	100	7093	199	4215	176	4712	119	2263	2	1872	63	11145	75	9093	120	8554	93	12927	71	4712	139	7187	116	1089	160	1166	174	2921	129	3836	138	20238	259	31088	220	21281	375
17842	TGGACCGTTTAC	TGAAGGGGAAATTCGCGCAGCCTTCGCGGGGATGTCTTCATGGCTCAATCCACCACTTCCGAGACCCACACCAGAGATCTCGATCGGGATTGCACCACCCTGTCGCGCCATGTTCTCGAACAGTTGCAAAGCTTTAGCCCCGAAGCTCAAGACCTTGCGGCGTTGATGGTAAACGGTCCA	47	59	61	11	89	49	78	31	71	58	67	54	170	49	155	19	117	37	175	11	47	59	61	11	113	158	107		101	66	77	81	50	82	84	163	92	258	89	444	108	70	167	80	138	112	325
17843	GAACTGGATGGG	CTTAATGATTGTTCGCCTGCCGAGATTGAACGGATTGAACAATATAAACTATCATATTGCACTGCTGTCCAAGAAAGGAGGTATAATCTGAGCACTACAAAAGAAACAAAGAAAAAAAGGGTTGAAGAGCTTGTTGAAAGGCTATCTAAGTCCAAGTCTTTTATTATGCCCATCCAGTTC	24	155	34	214	51	334	44	307	45	274	38	199	97	81	82	61	57	15	73		24	155	34	214	60	127	70	685	37	572	43	664	47	343	45	334	50	808	53	1303	58	369	95	641	83	473	179
17845	TACGAAGCAGCT	GTGGCGGCGCTCGGCTTGGCGTGGCTCGTCACCGGCGACCGCAAATACCTCGGCCACATCGGCCGGGTGTTGCGTTTTTCGATCGTGCTCGGATTCGTCGCCGCGGTGTTCTATACGGTCGAGCGCCTGATCTTGCGATAGCGGCGCCGGCCCCCGAGCACGGTCATGAGCTGCTTCGTA	152		179	45	299		281		248	67	236	47	698	39	587	19	481	43	668	21	152		179	45	392	212	398	47	362	171	322	189	292	100	373	89	478	180	426	187	331		580		484	114	1285
17849	TGGAGGATTCGA	AACTATGTAATCCGAACGCATATTGCGGCGCAGCTCGCAAACTCCACAACTTGCGACGTGAACTGGCTCACAATTCGATAATCCCGAACTAAGTCGGCGATAGAAACGAATTTCTCATTGGTTGCGAGGCGACTACACTCATTCTGTTAAATTCGGAGGAGTGTAATGTCGAATCCTCCA	53	2522	83	1894	109	3187	103	4145	121	3495	117	2239	241	304	210	383	183	24	203	13	53	2522	83	1894	168	1985	147	2423	108	1240	132	1799	98	364	154	275	133	625	100	805	136	4416	212	7332	238	5734	451
17853	GCCATGTGCTTT	GCTATAAGTAAATGCAGGGTACGAGCTGGGAAGCTCGCACCAACACAAAGAAGCTTCATTGCAATGGGTTCAGTGCTTAATGGTAGGTATTTGCAGTTGACAACAATTTCCTCAAATTCTTTAAATTATTTCAATATATTTAAGTCTGATTAAAATTTAAACTATATGAAAGCACATGGC	19	118	31	12	31	74	49	15	39	35	32	14	61	7	48	4	30	10	2		19	118	31	12	30	126	13	16	18		33	93	21	97	37	34	37	153	46	252	50	130	80	89	71	49	109
17855	GCATACTATCTC	GTTCCGCGCGCGGCCGTGCGCCCATGACACGATCCCTATCGTGAGGCCCTGCTGCGAGCGAACCATGAGCTGGAACGAGGTCGCGTCGTGAGCAACACCCTGCGAACGCTGCCGATGCCCACCGGATCAGGCGTCGGGGATGTGCTCCCGCATCTGCGCGAGGCGATGGAGATAGTATGC	92	102	116	28	183	152	159	11	166	178	142	17	388	30	302	42	285	10	370	4	92	102	116	28	250	93	225	96	182	105	179	140	147	261	196	192	211	439	197	583	208	130	342	163	308	195	690
17860	CTGCCTAGTAGC	CGGTTTTTGAACTAGAGTAACCCTGAAATCTGCAATCGTTGCCTTATTAAGGCAAGCTGTATGAACGATGCTATACAAGGTATGAGGCCTGTATAGCGGTTCGGCCAAAAGACCTCCGGATACAACCGGATGGCCGGAAAAATTTCTCAAGGAATATAGAACTGCATGGCTACTAGGCAG	17	131	22	79	34	153	49	13	41	159	26		77	5	69	27	54	3	34	7	17	131	22	79	43	160	42	65	43	19	43	176	35	104	37	118	42	257	44	367	39	210	83	166	67		146
17868	GGAGTTATCTCT	TTTACCGGAAAACATGATTAACGGAGGGATTCTCGCTGCATTATACAATGGGGAAGAGAAAAGGAAAAGAGATGTTGCGGCTTGTTGTCGGACGGTAGGCTTGGGCGCCTTACCTTGGTATAATGAGAAAAAACTTGCTTTTGAATGCGAAAGGGGACGGGAGAAATGAGAGATAACTCC	86	866	111	813	189	1811	181	1304	180	1723	147	990	414	405	355	449	316	161	332	200	86	866	111	813	215	800	223	583	200	557	168	890	171	623	221	524	221	1252	186	1526	197	1679	370	3115	327	2713	769
17884	CGAATTGCTTGC	TTCTCCATCGGGGAATCCCTTTTTTGTTGCCGACGATGCCCGGTATAATTTTTCCGCTTACGACGTCGTCCGGAAAGGGATGCCGACCTCTTTGCGCCAGGGATTCGACAACGAAAAATACATCGAACTGCAAGCCGCCAACATCTCAACAGCGTGAACCGACGCATGGCAAGCAATTCG	13		13	1	21		20	8	14	31	12		33		30	3	32		26	24	13		13	1	29		25		17		21	38	18	62	17	9	12	55	17	90	26		41		26		63
17885	AAATCTAGCAGG	AGGGACACCACTAGGTGTAGTGTTGACGCAGTCGCAGCGATCCGGGGCCCACAGGCTCCGGGACGCGGCGCACGGGTCCCCCGGACCTCCGTGGACCACCGTGACATCCCCTGTTCTCGCGCCTCGGCGCGTCGCTCGTGAAAGGCCCTCCTCTTGGACATCACCATGCCTGCTAGATTT	42	247	63	110	106	38	77	12	82		68	34	191		164	18	155	24	184	15	42	247	63	110	165	223	149	83	117	340	112	213	107	249	101	246	127	652	95	761	105	357	183	50	150		355
17899	AGGACTAGGCAA	ACGCCCTAATATCAATCCTATTAAATCTCTGTTTATGCAACGGGAGTTCAACGCGCTTTAGGCAAGGCGATGACTTCGTAACCTATAATGTGTAAAAATTAACTGTTTACGCCGATGATATTTGCTATAAATGCAATAATTGCGGGTGTTGGCGCGGGAAAGAAAATGTTGCCTAGTCCT	8		14	16	23	121	18	71	24	39	16	16	57	7	41	13	40	14	46	15	8		14	16	35	29	25	57	24		25	131	22	63	24	35	25	124	22	174	22		41	192	40	55	98
17901	GTCAGCTTCATG	GGGTAGCAATCATTAATGTTTTCCTGATTAGTTGCCCGGATTCTATCCCGGTGGGCTGACAAGATAGTGCCGCTAGTTGAGTTTTGTCGCCCCTCCATGGCAATCTAGTCTGGGGTTTAATCAATCTTTTTGCTAGTCATCTCCCCTATCCATTACCAATTAACCATGCATGAAGCTGAC	72		61	81	126	47	122	47	99	169	94	87	249	45	185		139	26	151	6	72		61	81	161	41	149	284	122	462	167	334	87	338	118	352	143	721	116	850	133		248	94	193	256	434
17907	ATGGGAATCCGA	AGCTTTCAATCAGGCACGGTCTTTCCGGGACAACCCGTTCTTTCAGGACTCCATTTCACGTTATTTGCTGCTGTTCATTGCGGCATGCATTTTGGCCGGGCTTGTTTCCAGCATTCGTGCGCTATATCATCCTTCCCATTACTGACTTTCCGAACTCTTCCTTCCATGTCGGATTCCCAT	58	91	71	137	117	187	106	220	117	229	86	76	209	21	202	17	180		207		58	91	71	137	155	296	150	542	127	386	116	341	78	248	130	279	132	587	107	612	129	228	223	407	203	305	411
17922	TTCCAGCGAATC	ACAAAAAGGCAGGTCAGTCTGAATCATAATGAACCAATCCATTCGGTCACCTATTCGATCACCTGTTGGATTCGGTAAATTAGGTGACCGAATCAGATGTTTGATTGAGGCGGTTTTGATTTAAGGTTCTCCACGGAACAATTACCAACCTTAAAATGTGCGAGCATGGATTCGCTGGAA	115	170	134	63	215		188	38	206	18	196		510	50	424	5	374	44	441	44	115	170	134	63	297	19	266	66	220	107	219	59	206	153	238	109	280	493	251	502	249	233	403		402		934
17949	TGGATACACGAC	TTCCATATCGTGCTTCTTGCTCTCAGAAAGAGTATGCTCACTCTCCTAAATAGTCCGCCCGACTTCCAAAATGTAAAGCATACATAGCAAACTTTTCGATAAACTATTCTGTTTTTCATTTTTTCTTTCTACATTTGTGCTTTATAACACAGTTTTGCAACAGATATGGTCGTGTATCCA	23		41	63	46	83	44	53	31	87	35	73	102	17	85	10	68	5	49	9	23		41	63	72	125	74	58	52	152	51	216	40	137	50	80	58	169	57	241	64		90	136	66	160	187
17950	AACACGGCCTAA	GGGCATACCCTCGGTTGCGAAAAGCCGGGGTGTGTCGTGCTTGACACGCAGATAAAAACCATTTGCTTTAGTCCGCGTGTAGGTGTAAATTCGAAACTCGGTGTCTGACCGCAGGCTCGGTGCGTGTTGGGCAAGGTAGCTTTCCAAAACATAAAAGGAACGAATATGTTAGGCCGTGTT	113	30792	119	24479	204	29698	166	30761	154	10647	155	5280	456	463	369	494	308	44	411	24	113	30792	119	24479	289	20144	258	23862	224	6934	224	13421	184	3779	225	4165	235	7392	233	9998	232	55271	370	60459	309	15927	825
17954	GATTTCGTAGGC	ACAAAAGAACGTGAAACTGTTGGATTTTATATAACCGGGGTTTATACATTATAGTTTGTATAATTAAGTAGTAACGCGAACGGGCGTATTTTAAAAATTTTAGATTAAATATTTTTATGGTTTATAAATAAACCTAAAGCCGCAAGGCTTAAAAAGAGGTAGAAAATGGCCTACGAAATC	4		6		9		14		9		3	17	4	17	3	5		9			4		6		1	38	1		1	64			2	61	2	85	3	541	2	771	10		23		12		7
17955	TGTCGAGACTAC	GCGGGGCGCTGTTTTTATTATTTCCTGTCTACACTCAGCTTATTGCGACGCGAAATCGTGCGCAAAAGCTGGCACTACTTTTGCTTATAAGAGGATGGCCACAGACAGGCAAAAGACGTTTCCCAAACGTCCTATAACGATAATTTTCGCCTCACAGGAAGCATTATGGTAGTCTCGACA	94	241	123		197	31	192	49	152	147	135		341	16	246	33	266	9	292	39	94	241	123		266	129	223	113	183	26	184	294	134	167	189	228	202	487	156	593	217		389	80	287		587
17960	CAGTGGGTAACA	ATTAGCAGTAAACGAATCTAAGGCGATTTTTTATTAAAATCGACCTTTATTTGTTGCACTGTTAATTCGAATGCGAATGGACAGTGCTTTTTCTTTGCGACAAATCAAGTTTAGGGATGTAAAACTATTCGTCAATTTGTCATACAGAGAATAATGAGGAAAATAATGTGTTACCCACTG	290	431	322	76	527	166	470	47	495	285	420	138	1374	33	1072	21	954	40	720	2	290	431	322	76	649	156	704	192	603	266	568	175	511	261	668	217	671	711	566	628	612	507	997	213	915	423	2446
17970	GTGCTCAGAGCT	TTAAGAGCGCAATTCTTCACCCAAGTGCCTTGGCGCGGCATCATCGGCAGCTTTCCGTTATCGGGAGCCAATGCCGGACGGCAATTTGATGCAATGTTCCAATATGCGCTTGATAACGGACAAAATACCAAAGGGATGCCGACCCTGCTGGATTCCGGAACACCAATGAGCTCTGAGCAC	36		42		60		67		56		46		110	8	103		106	8	114		36		42		91		86	48	69		66		50	42	81	48	64	111	55	222	78		127		102		213
17979	GTAAGTCAGCAT	TTGTCAAGTGCATGTTGTGGTGAAGAGCCAAAAAAATGATGTTTGTTTACAAAAACTTTACATACCGTCCACACAGCGTTAACGATCGTTTTGTATGCTCATGATAGGAAAAACTCGATCTTCCGCTGCCAGTGAGGGCGGAAGGAAATGAAAGGAGTCACGCCGATGATGCTGACTTAC	58	821	60	717	86	1158	85	1048	80	525	69	285	169	75	153	87	138	7111	169	8127	58	821	60	717	127	452	109	875	82	261	91	500	74	161	88	99	87	324	99	523	118	1538	171	2206	149	810	322
17987	CCTAACGATACT	TAAGGAATGCTGATGGGGGTGCGGGTATGGGATGCAGGAGAAAGCGAACGCCGGTCTGTAATGGACTGGATAGGGGTTGAGGAAATAATCCAACATCACCCCGCCCGAAAGGGAGCAGACTTCCTGCTGGTCTCCCTTTGCGAGATAACTTGTAGAACCTCTTGAATGAGTATCGTTAGG	37		52	13	78	166	61		63	55	65	44	140	31	136	10	99	13	122	22	37		52	13	89	246	110	53	75	157	72	131	55	138	71	66	76	236	77	300	89		139		128	99	276
17992	ACTCGGCAATCG	CGCTTAAGTCTTCAAGGAACCAAGTCCGCGTCGCCTTGCTGTGACGAGTGCTGGTTCGCCGTGCCTCCATTCCGGACCTTCGTCACAAAACATCCTCACGCTGTCACAGCCGGGCGAGGGAAGTTATCTATACTGCGTACAATCAACCGGAACTGGGAGTTTTCCATGCGATTGCCGAGT	57	60	49	54	96	61	105		98		91		181	27	172	8	144	8	187		57	60	49	54	153	202	144	183	127	234	117	22	73	97	104	113	107	255	95	295	106	114	201		189		353
17996	TCCGCATTTGGA	TTGGCTCTGCTTGCAGCGTTGACATCCCGAATAATCACCGGGCATGCCGGTGGAGGCTCTCCTCTTCCGAACTGATTCTACACAGGTCGTGCCACAGGTCCGTCCCGTCCCCACCGAAGTGGGGCGTGAACGACAGTCCTGCACTGCACGGGAGGCTCGTTGCCGATGTCCAAATGCGGA	49		64		118		89		84	102	69		192	5	179	30	166	14	164		49		64		122		116	81	107	49	103		94	71	105	78	120	144	97	183	113		207		153		371
18006	CTGGGTTAGATT	CGGGCCTGCGCCCCCTACGGCATCGCAATGGGTCAATGATGAAGGGTTTACCGAGAACCTGTTGATACAGACTTCCCCGCCCTTTTCCTTCATTTCCCCGGGTTTTTATGGTAAAATGAAAATTATATCCAAATACCCATTCTGTTGTGCAAAAGGAGCCTCTTTATGAATCTAACCCAG	63	2161	91	1554	131	2551	144	2953	133	8900	108	5706	331	10489	273	12389	228	6717	164	6959	63	2161	91	1554	186	2385	193	3001	152	3008	158	5273	115	1380	170	1494	194	2132	145	3165	154	3715	275	5504	241	14606	604
18011	CAACGATCCGAA	ATACTTATAACTCCTCCTTTACCTTAGTACAAGTTTACAGGCTTCTTTGAGGTAAATCATTCTCACCGACAGGGATTTCCTAAAAATTATTCGTAGCTACAGCTACTTTCGGCTTTTTACGTTATCTTTGCAAACTAATATTTTCAATTTTAAAGACTTAATTCGATGTTCGGATCGTTG	37	190	46	12	81		69		69	84	51	35	151	24	122	10	115	1	47	46	37	190	46	12	81	164	73	99	57	44	68	88	45	103	64	87	80	289	82	298	83	202	150		120	119	273
18017	CGGCGTCTTAAA	GCAGGGGCTCATGCGGGCGGCGGACATGGTAGGATGGATAGCGGGCCGTCCGTCGGCGCTTGTGGAGCAGCCGTGTGCGGTCATATGCGGTATTGGCACTCTCAATACAAGAGTGCTAAGATGGCACGGAACCATACGATAGACTCTGCGAGAATAGAGGCTAGCATGTTTAAGACGCCG	37	5238	41	4556	89	5192	55	5266	77	3303	76	2064	197	699	158	574	117	91	137	138	37	5238	41	4556	130	4562	124	6578	99	4325	101	5962	78	3553	88	3389	99	6930	98	8713	78	9794	144	10458	153	5367	355
18018	ACCGTGAGACAT	CCCGATTCTCTATGAGAAAGGGTTCGGGTACGTTTTTTGTTTACAGGAAGTTTTGAGAAAGGGCTGCTCGGCCCATAAGCCGGAATATGAAAGGATGAGAAGATGACCTTTTTAGAAACAAATCGGCTCAGACTAAGAAATGTAAGTCCTAAAGATGCGATTCAGATGATGTCTCACGGT	46		44	43	101	117	73		93	278	76	57	194	12	183	20	138	30	151	21	46		44	43	99	243	113	230	87	167	81	155	64	232	88	191	79	533	95	796	90		174		169	335	377
18020	CCTACCGTAATG	GAAGCAATCTCACAGGATATTTGATGAGCTTGTCACGCAGTCTACGGCTGCTCGCAATGACGATTATCCAAAACTTAAGCAAAAAATTCACACGTAAGATATATGTTAGTTCATTAGAATGGACATCTTACGGAGGTATAAACTAACAATTAGGAGAATTTAAAAATGCATTACGGTAGG	23	73	29		38	59	36	14	33	45	41		117	11	67	7	75	2	61	20	23	73	29		51		75	52	32	103	55	97	37	219	56	147	52	460	40	443	52		74	73	74		184
18021	AGTCCCTGTACG	AGAGCCGGCCGGCACGCCGCGCTCGGTAGCCCCTGGATTTCCCGTTGCTCCGGCAAGGGTGAGGAGAACGCTCGGGTTCGCTGATTTACCCGAGTTGTGGCAGCGAAATGGTAACGGCTGTTAACGAACCCGGATTGGATACGAAATACTACTCAGAGTCATCATATGCGTACAGGGACT	31	71	39	22	69	1	55	13	53		59	18	120		113	4	83		112	28	31	71	39	22	73	19	88		80		65	39	39	89	69	79	65	103	53	220	70	93	124	14	112		233
18042	TCTTGGTGGAAC	TCTGCGGTAAAAGACACAAGACTTCGACGAGGAACTTCATGGGACCAGACTGAGGATGTCAATTGCTGAGAGTACGGTTTCTATAAGGGTATGCTGGTTGTCTGGTGTGTCCTCCAAACGTGAACTGTACCAGCTGTTTGGCGAAAAACTAAGGGGGGATCTTTCATGGTTCCACCAAGA	32	99	35	12	46	37	40		37		46	15	95	17	75	23	93	8	82		32	99	35	12	67		57	42	47	261	42	221	44	212	45	169	71	357	54	595	67	111	86		83		170
18051	TCCCAACGACAA	GTCAGGTTTTCTTTACTGCGAGGTTGTATGAACGCAAAAAAACTTTCCATAATGCATTCTGCTTATTTTTGGATTATTTTATCCTTGTTAGCGTTTGCACTTCTGCCTTCCAATGCACTTGATTACGGTTTGTTTGAAAGTACTTCAGATGAATATTTAGAGGCAATGTTGTCGTTGGGA	20	113	32	7	56	145	47	15	50	165	48	56	112	45	93	50	86	17	58	35	20	113	32	7	60		69	24	51		62	128	36	139	54	145	60	344	70	484	52	120	103	160	98	221	205
18056	TAATGACGGGCT	CGCAGTCAGTGCCGCCCCGCCGGCCGCGACCGTCCCGATGCCGGCCGCCCCTTCCAATCCTCTTGCCCGGCCCTCAGCGTGTAGGGGCCTCGTTCCCATCCGCCAGCATGGAGCCCGATCCAGATCGGGGTGGTCATGCGTCTCAGATGTTTGCCTAGAGTCCCGATGAGCCCGTCATTA	24	41	34	26	61	80	46		43	30	34		111		77		69		98		24	41	34	26	69	106	99	104	55		58	49	31	14	47	30	54	77	42	53	58	67	107		77		188
18057	ACCGAGGACAAC	GGAGGGCCGTCGATGGGAGCGATGCGGAAATCGTCGCAGTCGCTTTACACGCGAAGTGGCATTGAGACGGCGTGTAGGGGGCATTCCGGCGAGTGAGGGGAAACAATTTTGCCCACGCAAGGTGGGCTTTTCATCCCGATCTTCTTCACTCTGTGTGCCTCCCCCATGGTTGTCCTCGGT	144	38	183		290	92	294	19	266		246		816	15	595	29	564	42	805	4	144	38	183		427	75	390		369	189	326	105	262	138	343	181	405	273	329	444	327		584	111	512		1411
18064	AACCATGCGACA	TTTGGGTGAAAACATGGGAATTCTTTTAAAATAGAGTTTCTCTGGGTTAAAAATGGTTGAAGCTGCTTTAACCCATTTTTATTTTTAGGCATTCGAATGCGACTGAAAGAAGTTGCCGAATGCCGAGTTTCTATGTGTGAAAACACAACCTGAGGGGTGAATAAGATGTGTCGCATGGTT	32	34	28	17	69	129	65	16	35		58		133		100		97	25	26	6	32	34	28	17	56	182	71	75	44	143	56	95	45	90	72	149	61	192	68	351	60	51	134	145	93		233
18067	CCTGAATTGTCC	GCTCCCGCGCCCGAGAAAAAAGCGCTGCACCCTGCTTGCATCAACCACGTTTTGAGCTCCCGACCGGGCGTTTTCCCGTGTGACCTTTTTCCAACGAACTTGTGTTGATTCATGGGGGCCTGTGCCCCGATGTTACAATGGGCGGAGTTTTTTTGGAGGTGACACATGGGACAATTCAGG	17		20	20	27	50	27	14	43		31	54	92	11	49	8	47	3	63	17	17		20	20	49	36	34		32	50	36	58	30	58	40	73	40	99	28	186	37		54	64	74		141
18069	CTGGGCAAACTC	GCAATTTTTTAAATGATGCAAATTTGTCAATAGGTAAATTACACTAAAATGCATTCGCAAATATGTGCACAAGAGAAAAACCACAAGATATAGTAACTGGGGTGGTTTTTGAATCATTATCTAGATACTTGCTAGATTAAAATAAAAACGAGAGGTGAAACGTCAATGGAGTTTGCCCAG	188	165	241	153	365	291	372	176	350	495	299	303	758	34	663	92	537	92	105	108	188	165	241	153	405	248	382	233	329	434	368	274	332	510	430	529	425	1471	381	1961	429	318	737	467	649	798	1421
18077	TGATAGCAGGTC	CTGTGCAAGCACCGCATCCGGCTGCCTGGTTGGTTTGGGCCATGAAGCGGTTGCTCCATCAAGGCGTTCACTCCCTCTGTTGCTCTGCGCCCGTTGGAGGGAGCGGTGCGGTGTCGGCGCTGCGGTGGAAGGAATCTCTGGGGCGCTGCTTCGTTCAGTGGCGCGATGGACCTGCTATCA	6	94	15		14	102	11		12		13	16	28		32	1	28		23		6	94	15		15		15		11		13		14	21	15	13	14	38	13	39	21		25		25		60
18080	TTGAGGTGTCCC	GATATGCCCGGATAATCGTATTCTAAAGACAGCTGGTGGCTTCGCCGTAAATCCAGCCGAGGAGTGCACGTCAAGATAAATTGACTGTCCCTTCTCGTATACACGGGAAGGGATTTTTGTGTTCTTCTGATACGATTTACATCACTATCGGAGGTGAAACAAAACATGGGGACACCTCAA	27	248	41	127	76	328	50	206	48	164	51	39	103	8	91	10	99	7	101	19	27	248	41	127	73		88	67	73	46	59	24	53	143	68	73	57	209	58	223	68	375	126	534	99	203	194
18081	ACGGGTTCGGTA	ACGAGCGACCCGCCCTTTTTTGTGTTCACTCGATCGTGGGTTAGTGTGCGGCAGGCCACGAGCTCGCGATCAAAAAATCGGTTCGGTTGAAACCGGTGAGTAACCTGCGCGACTTCGGCTCGTTGCAAGTTGTTGACGCGCCATGAACACACTCCGGGAGGTGCGATGTACCGAACCCGT	42		56		106	108	67		74	56	82		176	18	116	8	137	8	195	16	42		56		89		103		93		108	91	64	116	92	58	89	113	79	229	98		173		156		292
18082	GCCTGATTGGAT	TTAATTAACCTGCCGAGGTTGAAGCCTGAATCAAGATTTGAGTTTGTTGGGGATTTGCTTCCTTGACAGCTTTTGATCCTCTGCTTCAGCCCCGGCGATCGCCAAGGGGCATTTTTATTGTGTGTTTAATGCTTGCTATCCCAACCCCAAGGAGGTGAAACCCGAATGATCCAATCAGGC	70	68	96	58	137	256	148		138	109	109	51	261	34	241	35	212	64	200	41	70	68	96	58	181	410	162	160	133	24	133	68	94	134	158	154	142	336	127	442	166	126	285		247	160	502
18083	TCCATCTCTGAC	TAAATACCTGATTGACCGTAGACAGTGGGTGGCTTTTGGAGCCTTAATAGTTTGGCCCACCGAGGTCAGAGGAAAATAGGTTCAAACAGCCGGTAACCTCTGCGTCTTGGTGTCTGCGGAGGTTTTGTTTTTTTGTATGCACAGGCAAAAGGGGGTGAAAGTCGAATGGTCAGAGATGGA	23		33	4	56	95	49	34	42	66	34	73	102		82		78	16	83	8	23		33	4	66	93	53	75	39	44	53		42	49	50	67	67	123	40	135	56		105	129	76	139	184
18094	CAACGGTGTACA	ACTACCATTTTCAGCAAAGTTTTGACAAGAACCATCATGTCATTCTGAGGCTTCTGAGCCGAAAATCCAACGAGACAAGACACATGGGGATGCTTCGCTAGCGAATCTCAGCATAACAAGACTTGAAAATTAATTTCTAACTAAAAAATCAATTTCATTTCACCTATGTGTACACCGTTG	92		112		208		150	45	158	95	145		396		357	16	312	17	205		92		112		245	64	238		193	54	224		159	65	213	159	233	292	203	455	204		358		303		753
18095	ATCCCTTGGTAG	ACCATGTCTCGCTTCGTGGATAGTGCAAGCAGTAAATGCAGACAACCCGTATTGACGCGATGCGCATCCTCAACTAGCAAGAGTCGAGGCCGCACGTGGCGAGCCTCTCTGCCGATGTTTCATGTGAAACTTGAAGTACCCCACAACGCAACAGGAACGGTAGTCATGCTACCAAGGGAT	33		62		93	65	75		77		65		170	17	141		133		184		33		62		119	108	120	48	93		80	128	74	33	101	37	97	63	85	90	95		168		142		311
18096	GGTCGTAAAGCC	GCGGGAGGCATGGTCGGGGCTGTGGCAGGCGATTGGACGGTCCTGCATTCTCAGAGGGGTCACGCCGGTCCGTGGTGAGCCCCCGGGCGTTCTTGCGCGCATCGGGGATTGCCCCCTTGCCGAGTGCGCTGGCAGTGGTGATATGGTTGTGAGGAGGAATCAGCCATGGGCTTTACGACC	179	47	223	34	396	200	305	22	331	62	267	33	894	31	734	21	695	46	978	24	179	47	223	34	502	80	560	100	471	340	417	468	371	402	459	428	471	611	418	1090	402	81	701	222	598	95	1628
18099	GAAGGCGGTAAA	GAGTCAACAGAAGATAAACGATTTGGTAGAAAATGAATAGCAAACCAACTCCCTGTGCGTAAATCAACCTCAATGAGGACAGTGTGGCTGTTTTTTAATCTATAATTGAATTAATAAAGGAAATTAGCCCCATTGATTACCGGCCAATGCGATTGAGGTAGGTGAATGTTTACCGCCTTC	7		7		16		12		22		11		47		29	11	33	4	17	13	7		7		19		30		15		14		26		19	34	21	47	15	70	14		28		33		76
18105	ACAAGGTAGGTC	TTGTACTCAAAAGAATCCCTACTAGAATACTCACCATATAGCGTTTCACTTATCGATTACCCCCTATATATAGTATTTATCCACAGAGTTAGTCACAACGTGGCGTTGTGGATAAGCGGGGGGGATATTTTTCTTTCACGGACAGGTAAACAGGTAGAAAACTACATGGACCTACCTTGT	25	191	33	62	63	171	52	106	44	75	48	9	138		95	25	87	6	42	15	25	191	33	62	84	198	93	11	50	97	54	25	51	139	70	150	67	365	60	484	58	253	115	277	92	84	233
18108	TGTAAGCCGCAG	TATACCATTTACAAATAAAAAAGAAAGAGTTATAATATAGTCAAGAAAACTCAGAGATTCAAAAGCGGGAGTTAGAAAGCAGCTATAGAAAGATGCTAGATCTATCACAGAATTCCGTTTTGAATGGCCGAGAATATAGCATTCAAGAACAAGGGAGGCAGTCTTATGCTGCGGCTTACA	15	1898	17	1725	32	3463	30	3779	29	4570	18	2633	39	1911	41	2221	17	1127	2	1099	15	1898	17	1725	19	2676	13	3260	9	1682	20	2316	12	883	33	1061	33	2269	24	3065	32	3623	62	7242	47	7203	80
18110	GGGCCAGTTAGT	AAGGTGCAAATCCTTTCTGCACATATGTTAGAACGCTCTGACTAAAATATATTTTCGGTATTTTTGTACTTTTAACTATACATTTTGTATGTTTTGTTTTATTTTTGTTAGGGGACATTAATGATGTCCCTATTATAAATTTGCATTGAAAGGCGTGATTGTACGATGACTAACTGGCCC	25	949	37	491	56	2460	58	1915	51	5045	44	3529	111	6367	96	7807	105	1771	9	2158	25	949	37	491	66	648	76	970	59	286	69	345	48	131	73	127	64	254	53	341	62	1440	114	4375	95	8574	207
18111	ACATGTCTCCTG	CGTGAGCCTGTCGCGTCAAATTGGAACCTGGCGATAAACTCTACCTTTTTGAAAAAGGCATAAATGTGTCCAAAAAGTGATACCCTCTTTTTGGTCTGGTATTATATACATTGGGATATCGAAACGGCGCTAAAATACAGCAGCGCTAAAATGTGAAGCGATTGCATGCAGGAGACATGT	33	28	39	39	39	181	29	98	40	280	37	137	71	262	58	244	57	79	64	37	33	28	39	39	62	269	39	63	36	130	37	229	35	363	44	321	43	532	31	700	72	67	68	279	77	417	129
18117	AGTGTGCGACAC	GGGGCGCCCGGAAAAACGGGTTTTATCCAAAGGATTTCGCGTTGCGGCAAGCGGGAGCTTACATAAGTAAGTGACCGACCAGCACAGCCACGGCGTGAAAGACGAAGGATAAATACAGGTCGAAAGACAACGAGAGGCATAATGCCTGAATTCGGAATCAAAAATATGGTGTCGCACACT	25		36	9	54	107	43	32	49	52	44		102		78	35	64	21	97		25		36	9	50		63		45	102	52	22	44	126	47	73	64	258	57	281	61		97	139	93		180
18133	TAACATTGCGAG	CCTCGAACGGTCATATTCGCTTCTCGATCAATCGCCGGCCATGGATGGCAAGAGCGCGTAGGCTTTGGCGCTTGGCTTAGCGCGCATGGCTTTTGGCTGCCCGCATACTGCCGTGAGGCAGTGTCACGTGGGTTTCCCTTATTCGAATTTTTAACGAGGGTCATCATGCTCGCAATGTTA	26	32	23		34		45		28	21	36		107		68		88	2	82		26	32	23		54	60	60		36		53		33	15	39	13	55	19	48	54	49		79		64		175
18139	TGCCTTAGGACG	GCCTGAACTCAATGTCTCTCATGTCTCACAATACCCTTATGCGCAGCTTCTAGCTGCAATATATTTTTACTCAAACACTACAATACCATAATAACAACTTTTGCCGGCACACAACGTCGGAGCATTTAACTCATTTATTAATTTATTATTTCGGAGGAAATACCAATGCGTCCTAAGGCA	55		78	17	110	105	116	8	100	42	84	3	272	19	199	15	207	21	65	36	55		78	17	133	67	140	83	123	18	140	28	91	143	146	98	147	292	114	437	133		226	113	184	45	471
18147	TACCTCACCTGC	TATCGTCTAATTTGAAAAGAGGTTATCACATGAAGATTACTGTTACTCTACTCAGCGTATTATTGTTCACAACATCGATGTTTGCCATTTGCCCTGGAAAGGAAAAACGTTCCTGCCCTGGTCATGACAAATTGATCGAATGCCCGAACGACGGAAAGTAATCCTATGGCAGGTGAGGTA	145	241	138	102	221	432	244	76	243	339	205	62	521	37	419	50	361	57	373	51	145	241	138	102	329	253	317	409	267	457	281	861	218	873	287	793	250	2046	252	2657	283	343	465	508	448	401	940
18150	ACATGTCGTTTG	GGCATTGCCCGATACGGGCGTTATCGCGGGAATGGCGGCAAGCGTTTTGATTGGAACTTGCCCCATCCTCTGCCCGTCCGGAGGTTTCAAACAAGGCTTTCCGCTCCGACGGTTCGGACTGCCTTGTTTGAATCTCCTACGCCGTAACGCTTTTCCCTTCTGTTTATGCAAACGACATGT	66	79	65	55	94	63	92	38	88	49	81	23	217	25	167	9	175	42	200	9	66	79	65	55	136	119	139	32	108	82	109	121	81	70	110	60	123	175	100	340	131	134	186	101	169	72	384
18152	CCCAGAATCTGA	CATCGAACAATCGTATCGTTTCGATGGCCAGACGGACGCAGCTCAGTAGACATCGAGTGTGGCGAGGCGGCCACCTAGGCGGCTCGAGGTCTCGTTCGTTGTTGGCTTGCGCTCGACGCGAGAAATTGCGTTTCGACGCGGGCTTCTTTGGCTCAAGGCGTTTTCATGTCAGATTCTGGG	94		126	98	179	53	182	53	150	240	153	4	470	10	367	4	340	26	492	54	94		126	98	213	145	223	46	211	53	200	91	170	77	215	112	213	269	221	363	220		361	106	303	244	837
18156	TAGTGCATCCCA	GTATATATCTGTCAATCCTGAAGAGGAAAAAGTATCATAAAATAGTTGCGATTTAGCTATTTTTAAAAGCATGGCTACTAGTGGTAGTCCTTTTGTTGATGACTTTACAAGCAGCTGCCGCAACACCGTACGATCGAGAACTGAAGCCCGTTGTTGGAAATCACTATGTGGGATGCACTA	7		16	34	22	55	21	13	14	61	19	14	45	15	25	47	28	12	28	6	7		16	34	39	29	22	4	18	67	22	276	20	109	22	68	19	141	21	260	23		43	68	33	75	70
18158	TGCAAACAGTGT	ACGATCACCATGGTCGTCCAGCAAGGGCTTAACAAGGCCCTAAATGACTGTCAATCCACTCTCAGCCCCTCCTTTAATAGGCAAGAAAATTGGCAAAAGCGACCTTCAGAAGGACAAAAATAGTGGGCTTTGGCTAACTACCAGAGAAATTACTGAACAAAATCAATGACACTGTTTGCA	127	192	195	12	323	195	253	17	325	239	251		729	33	576	8	509	21	677	32	127	192	195	12	422	213	403	100	345	32	324	115	261	167	332	218	343	384	351	704	322	204	576	212	576		1305
18166	AGCACTCCCGAT	CTTCGTCGGACTGGGCGGCGACTTCCCGCTTCGGTCGATCGACGGGAGAACGGCGGGCAAAGCGGTACAAGACAAGTCCGCACGATGAATACTCTGTGATGAATCTTCTGTTTACGGTGCGAGTGTGGAAGAATGGTCACAGCAAGGTCCAGCAAAGGAGCATAGATGATCGGGAGTGCT	34	237	58	220	115	359	70	145	78	175	71	169	173	26	173	5	151	49	175	36	34	237	58	220	138	248	122	615	103	185	87	435	63	326	106	220	130	647	95	666	92	457	185	504	149	344	346
18170	TCGATATGCCAA	TTAGGTTTCCTAGCGTTACGCAAATGTAATATTCGTTGCGTACGCTCACAATTCCGTTGAGCCGCGTATTATAGAGAGCACAAGGGGGCGCGTTTCGACGTGCCTGCTAAAGCTTCGTGACACACACAGGAGTGGGACGTCGTTGCTAACAACACACGACTTTCCATGTTGGCATATCGA																																		6				1
18173	CTGAGGGATTCT	GCCTCTCCGTTCCACATGCGGCGGGTGTCCGCTCGCAGCTGTAGCTCGTCGCTCACTCCCGATGCCGCGACTGCCTCCTCCGGCAATGTCAGAGGAACCATTTTTTTGCTCGGTCATTTCGATGTTTGTTGAATTGTCAAAATATCAATAACAGAGGAGGAGTCTATGAGAATCCCTCAG	25	138	24	35	50		57	64	51	76	42		98	30	78	12	78	5	97	34	25	138	24	35	65	67	55		65		58		46	57	55	22	60	83	49	141	49	173	107		93		176
18174	GGAGTGAGATCC	GGGTAACGGACTGAATAAACTAACCTCCGGTGGAGATGCCGTGGGTTTTTTTTAGATAAACTTATTCAATGTTTTCTTCAAAATCATTGTCGACTGTGTTATTAATCCAAAGTTCATTATCATGGTGGCGGCGGGAGGAGCAGATTGGCTGGGAAAGGAAAGATGATGGGATCTCACTCC	52	662	60	250	78	587	65	447	81	496	58	348	170	74	139	35	137	23	127	29	52	662	60	250	119	485	111	743	86	336	64	586	78	382	78	295	96	603	90	904	112	912	143	1034	139	844	309
18176	AGAAGCTACGAT	TGTCCCAAATTTGGGACAAGGCGTTCGCCGTTTTCTGTAGGGACTATCCGGACTTTTTCGGTTTCTAAAAGCGATTGTTCAAGGTCCTTTAAAAAACGTTGTCATCCCCACAGCCATGTTTCTCCGGTATACTTTAATCAAGGTAATGATACGGGGGGTGGCATGATGATCGTAGCTTCT	31	184	54	329	72	292	73	258	44	510	62	321	151	93	97	109	121	97	110	104	31	184	54	329	89	888	70	668	61	722	50	1196	56	742	56	535	69	1259	65	1428	85	513	145	550	106	831	248
18180	ACCCTGGATACT	ACGGTGACACAGCGGCAAGTTCCGCGGGATCTGTCCGGTCGTGACCGGACATGGCCTTCCCTCCCTTCCCGCCGAACGCGGCGTCACCGAAAAACATTCGTCGCGGATTCCTCTTGCAATGTCCGCGGCTCTGCCCACTTCGGCCCGGAAGCAGAGGAGTGCATCATGAGTATCCAGGGT	99		120	68	190	61	186	65	185	177	148	3	379	22	328		306	4	416	48	99		120	68	262	48	285	183	222	17	190	35	142	91	195	107	210	235	187	276	219		376	126	333	180	707
18184	ACTTACACGGTC	TTGGCTTGGCTGTTGGGATGGCCCGGTTGCGGCTAAGCGCTTGAACTGCCATAATTTTCGGCTTCCTGCCCGTTTGGGCGGGAAACCCTTGCTCCACCGTCCGCCTTGTGCGGGTTCCCGGGGAGCTGTCCGGCCCACGTGGCCACATCCGAAAGGTAAAACAACATGGACCGTGTAAGT	26		21		42		45	31	38	94	40		89	9	77	23	70	4	68		26		21		65	35	53		40	128	47	86	48	50	53	29	59	104	38	129	47		87		78		166
18186	TGTGTTACTACC	GCAGCAAGCGGTGCAGTAGCACTGACTTTAGCTTCTACTTTAACTGGCTGTAATGATAACGATGATGACTCTGGCTCTAATAATGGTGGAACCAAACCTGTAGACCCAAATAAAAAACCGGAAAAACTCACTTTTACGCCCGTAGCTAAAAATTTAAATGATATTATGGGTAGTAACACA	96	199	126		208	120	188		182	206	152	22	453	58	348	18	292	15	113	22	96	199	126		274	121	271	98	234	285	236	240	190	268	222	312	225	582	206	789	222		396		334	228	801
18192	GACATAGAACGG	TCAAGCTAGATCCGACACGGCGTCTGCATTCATCGCTCGCAGACCAAAGGGGTCCGGACTGCCTTCACCGGCGACCTCACCCGGCGAAGTATGCGCAAGTCGGTAGACATGGCGCTGATACGCCATCAGGATTAGGCGCGGTATCGGTAGTTGAAGGGTGACTCAATGCCGTTCTATGTC	15		13	28	22	29	14	21	14	141	17		64	18	39	4	42	32	49		15		13	28	29	145	31	211	20	37	19	73	21	68	24	70	29	118	17	135	28		36	50	31		103
18197	CCTGTTATACAG	AAAATTTGTTATATTTAGATTATTGAGATTGCTTCTTTTTTATAAAGGAGTTAGGTGCTAAACGAGGTGTTCATTTTGAACAAGAAAAGGTGAAAGGAGTGCGTTATGTAGCAGTAATTTGGTTGTGAGGAGTCTGATTTTATTTTTAGAATATTGAGGTGTGTCATGCTGTATAACAGG	7		3	7	13	43	6		10	50	5	28	12	30	16	12	7	5	1	7	7		3	7	9		4	27	4	26	9		8	86	10	33	9	228	13	267	10		19		15	78	28
18206	TTCACTGCATGA	TGTCCGGCGGCAGGGGATTTTTTATGACCACGCAACAGGCTGCCCACGCTGAACCGTTGTTTCAACGTATGACTTTTTAAAGCGATTCTGCTACAATGGCCATTCGCTGAGCGGCAAATCCGACCATCCGCTTGTGTTCCGGGCGCTTCCTGCCGAAGAAAACACATGTCATGCAGTGAA	45	1062	54	742	96	1091	81	1023	80	1990	59	885	208	242	178	261	146	5	202	21	45	1062	54	742	111	2	104	1	105	100	104	75	95	61	112	47	141	95	104	128	99	1804	177	2114	139	2875	386
18208	CATCGCCGTAGT	GATTTACTATCGCAAAAGCACGGATTAACGCAGATTTTATTTCATTTAATAATAAAAAATCCGTTTTTATCAGCGTCTTCGCAAAGCGAATCCGTAAAATCAGCGTCAAAAATTAGAATACGTTTATCTGTTGCATTCAAACAGTTAGAAATTAGAAATATCAATATGACTACGGCGATG	8		15	9	24		20	17	18		12		33		36		27		1	4	8		15	9	26		20		11	94	19	87	15	40	24	18	22	113	24	120	23		44		30		69
18214	ACCACGACTCGA	GTCACACTATCGAGGCGGTTGACAAAAGCTATGAGGATGGTTAGTTAAAATCTATTGAAGCGTCTTGCTAATAGTGTTATAGTTTTGCCCATGCTGTCACATCATCGTTGCAGCACCGAGGTAGCTTGACTCAGTCTTCTTCCCAACTCACACAGGAGTATCCGCATGTCGAGTCGTGGT	29	6034	27	5847	46	7318	51	7437	50	7522	39	3608	94	1236	73	1775	81	112	89	186	29	6034	27	5847	73	5348	66	6719	50	3430	47	4064	45	614	56	766	38	960	53	1043	56	11881	97	14755	89	11130	167
18220	AGACTCCAGACG	TTTTATAAACTCTTCGATTTAATCATTCTTTTTTTTGCTTACTAACCCCTTATAAATATCGGCTTCTCCTCTTAATTGAAAAATAATTTCACTTTTTTTATCTTTTTTGTCCAATCCTGAAAGTTCGATTGTTATTAAGGTATAAACAATTAAAAAATATACATTATGCGTCTGGAGTCT	19	131	20	71	57	240	57	6	39	130	42	67	66	29	78	6	32	27			19	131	20	71	42	124	28	21	20	126	26	124	32	117	40	126	46	690	37	840	39	202	114	246	81	197	144
18236	TCCTCCCGTATA	GGTGTGATTTTGTTTGCATGGTCTTAAAAACATTGACATAATGACAACTTCAAAAGATTTGTTTTCTATATTTGGAGTCGCCGATATTGGCTTAAATACCAAGGTGTAGGGCATGTTGGTTTGATGTGCCTGATATACCGTCCTAATTCTACTACCGAATCAATTATGTATACGGGAGGA	29	492	36	762	79	1077	65	1284	56	1000	59	574	116	241	95	201	106	27	75	29	29	492	36	762	66	1559	71	1613	58	1448	64	1833	42	348	81	245	66	1123	64	1101	65	1254	144	2361	115	1574	211
18241	TTGCACCCAAGT	AAATAAGGATTTACAACTTGTTATTTGTGGTAGGAATCCTTTAAGCCAACCACGGTTTTAGGTAATATTCACTTAGATTTACTGGATTTACGATATTAACGGGAACTCTTGTCACCGTTAAAAGTCAAAATGATCAGTTTGGATTAAATGCTAATGGAGCAAGATATGACTTGGGTGCAA	11	511	11	380	13	1273	18	947	14	3124	15	1387	29	2805	19	3304	33	1852	20	1931	11	511	11	380	26	379	37	303	16	425	23	915	11	524	12	476	25	1450	25	2257	22	891	31	2220	29	4511	48
18245	TGACCCGCAACT	AAAACCAGCAGGGAATGGGCGAGCAAGGGCGAATACTTCATATAGGGCTGGTATTTACCGGAATTAGCACGATAGCACGCATTATTTGTCAAGGGACAGGTGGATTGTTGTGAATAGATCGAAAACTGACATTGAACTATGCCGGCTGCCGCAGGGTGACCGGAGATGAGTTGCGGGTCA	43	135	33	23	67	136	52	7	57		45	59	119	55	100	29	98	30	117		43	135	33	23	81	145	85	139	51	202	63	123	59	215	70	152	64	413	54	494	76	158	119	143	102		219
18262	CCAGTCTGGAAC	CGTATGAAGATGCGTTCTGGAAAAATTTAATGATTTACTGTCTGATATCGGCTGAATATGGCAAAAATCTTTTGGATTTTTTACGCTATAATAGGGTGATATTAAATATCTCCTTCCCATGAACAGCGCGTTAAACAGGCGATGGTCACAAAAATGATGGAAAGCATGGTTCCAGACTGG	72	314	94	210	135	706	120	563	118	1539	96	1044	278	669	209	764	229	301	130	364	72	314	94	210	182	387	167	391	154	312	118	589	99	875	134	707	146	2014	122	2176	166	524	255	1269	214	2583	487
18267	CAAACCATAGGC	AATTTCGAAGCGTGAACGCTCCGGTCGAGGTGTTGCTGCGGGAAGCCTCGAAGCGTCGAGGTGTCCATCCAAAGTCTTCTGGTGGCGCCGAGGAACCGTAGCTGTCGCAAAAGCTTTATCGATCTGGCGCCGAATAGGCGGCCAAAGTAGCGATGAGGATTCGGCATGGCCTATGGTTTG	26		43	43	74		65		69		55		115	21	119	8	102	9	115	28	26		43	43	73	1	77	34	71	234	53		61	44	92	56	75	122	85	202	69		139		124		234
18270	ACAAAGGTGCAT	TGGGGGAGTCAGGCCTTCTGACCTGCTCAAACTGGAATCGTTTCGCTCCAAAAGCGAAAACGAGACCCCATTTCGGCGACCTCGACTCCATGAAAGCAAGAGTTTCACCACATTTAACGTGGGGTACCTGTGTGCATCGGGGTCAAACCTGCCACTATAGAGGGTATGATGCACCTTTGT	93	149	122		195	84	168	63	133	179	140	49	351	24	291	25	296	26	315	28	93	149	122		261	1	235	55	200	272	199	33	140	166	189	304	213	563	182	658	215		363	147	273	228	642
18289	TCGAGTAAATGG	GATTACTTGCTACTCAAAGTTTAAAATTTAAGAAAAATAAGAATGACAAGGTCATTGAATGAAGGTGGTACCGCGGTTCACGTCGCCCTTCGTTTAGTGGTTTTGTCTTTTATTCTTTTAGTATTTTCTAATTGGTATAAATTAAGAAATAATTAAGGAGAAATAATGCCATTTACTCGA	59	69	76	44	93	104	80	8	80	43	92	48	157	11	169	32	115	6	3	14	59	69	76	44	90	1	93	17	61		71	136	74	60	87	51	98	233	74	255	135	113	173	112	172	91	326
18290	TTTGCGTACATG	TCCGATTGCAGGAATTGGGTAATGAAAATGAAATAGCTGGCTGACCGTTGGAGAAAGACCGGGGGTGTTTAAAAGTCGTTGCAGGTTCCCCTTGGGTGCTATGGTATGGGGGGAATTTTGCGTTTAACCCTCATTCCTTGTCTTTATATCAATGGTGATGGCGGCATGCATGTACGCAAA	23		21	6	54	74	27	6	23	19	30	22	68	16	61	37	58	37	57		23		21	6	56	56	54	57	48	129	35	265	30	191	39	227	26	441	33	512	44		81	80	53	41	129
18295	ATCCCGTGTGCT	AAAAACACAGATAAAACACAGTCGCGCAAATTATTTAGACGGATTTTCGTTTTGTGCTCAAGAGAGTTTATTTTGAGGGCCGAATACTCATTTCGTGAATTATTCGGCGCGAAATGTGCGCATTTGCATCATCTCATTTGACAAAGAAGGAAGAAAAAAAACGCCATGAGCACACGGGAT	20		31		47		44		41	56	34	14	118	5	77		71	4	68		20		31		50	137	65	67	35	75	51	84	45	59	54	21	50	110	53	191	51		91		75	70	195
18307	GAATGCATCCGT	ATGTGGGCTGGAGCAACGGCACTTCGGTCATCTTAGGAATCAGAAGCAAGGGAACCAGCGTTGATCCCAAAGACTTAACCTTCAGGCGGTCGCTGTAGCATGACCGAGGGGTTCGCCTAGGCCAACTGGATATTTCTGAGTCGTCGCCGTTTTTTGCAAGCCAGTATGACGGATGCATTC	144		177	16	288	38	277		246	58	209	36	683	15	533	29	492	52	664	55	144		177	16	353	125	363	117	331	57	341	143	217	243	330	282	314	626	315	817	321		565		455	94	1216
18314	ACCACGATGGTT	GTAATTGACCCTATTAAGTCCGCTATGCATTGTCCATTTTGCAACGCCGCAGATAGTAAAGTCATCGATTCGCGTCTAGCCGCAGAAGGCTGTCAGATTCGTCGACGTCGTGAGTGTGTAAGTTGCGGTGAACGTTTTACCACTTTTGAAAGCTATGAAGTGGTGATGAACCATCGTGGT	102	103	127	82	225	276	195	123	188	381	169	66	395	36	336	47	304	38	325	47	102	103	127	82	279	319	271	68	246	148	197	322	174	437	231	404	256	795	219	1076	229	185	420	399	357	447	731
18322	GGACGTACATAA	AATGAATTGCGTCATCCAGCCCACACACCCGCATCGCGATGTCGGAGATGATCGCATCAGATCGAATCGGCGCAAATGGAAATAGATTTGGTATCCGAATTTTGGGAAGATTAATCGAATGCGTGCTCGAAATGTTCGCGGTTTGTCGCTTTCGGTGATGTATCGATGTTATGTACGTCC	38	240	36	135	72	200	48	219	48	158	53	66	132	23	132	52	103	25	141	34	38	240	36	135	81	178	81	169	70	139	65	27	50	118	70	90	82	177	65	266	74	375	120	419	101	224	264
18327	CGTTTCACTACA	GCACCGAAAGCCGGGGCACCGAAGGCCACCACTACAGGTGGCGCTCCGAAGGCGGGTGCCGGCAAGGGTGATCCCCGTCGAAAGGGACCGCGCAAGGGCCCCGGTCAGGCGCCGTCACCGTATTCACGGAGTGGCAGCACCGTCAAAGCACGTGAAGAAGGCCCGATGTGTAGTGAAACG	20		25		32		25		29		25		88		56		51	17	73		20		25		58		57		42		50		38	17	34	7	28	65	53	72	45		57		54		144
18332	TATAGTGGGCAG	GCGAGCACCGAGGGAGCCGCCATGCCGAGCCTGTCGTTTCGAACGCGACCCGTTCGATTCCCCTTCGCGCGCAAGCAGTTCCGTCGATGCCGCACGCAAGGTGCCCCCGCCGAGCAGCGTTCCCCGCGCGGCACCGGAACACCATCACTCGCCCGCGGTGCGGCCATGCTGCCCACTATA	15		29		35		51		35		31		70		84		78	4	81		15		29		62		55		50		40		36		47	30	37	45	48	39	44		86		66		154
18334	AGGCGACAAACC	ACATCCAAAGAGGATATATCGACCCAAGCAACGCCTTCGCGAACAAGTTCGCTCCTACAACAGCCTTAACTATCGTGCCGTTGATTTGCGTCTCACAATATCCCTTATTGCCGCTGCACCCCGCGGTCTTTAGACTTACGCCTCATTTATGCGAGAGCAGGGTCGATGGGTTTGTCGCCT	75		96	87	171	133	136	71	155	41	130	16	357	11	301	29	286	20	372	30	75		96	87	224	120	224	164	192	133	208	89	128	140	205	121	190	269	212	335	171		307	204	285	57	658
18335	GAATAGCCGAGA	AACATTCTTTTGATTTTTATCAGCTATCACAATGAAATTACAATGTTAGAATCCATGTTAAAATGGCGTGAAGATTTTAGAGTAAATAAAACCACTCGATGTAGCGTAGCAGGAGAACTGGAAAATTCATACGCATCGGGTGAAGTTATAACAGGATATGGATAAATGTCTCGGCTATTC	14		13	57	18	20	20	36	20		14	82	39	14	37	15	23	16	18	30	14		13	57	23	57	20		15	72	15	106	9	170	21	167	20	394	16	570	27		38	56	34		76
18336	TAGAAGGGCCTC	TGATGCGAGATACAGTGTGCAAAATGAGACAGTATTAGACTGAGCTAATGAAAAAGTCAGTCCACTTTTGAACACAGATCTGTGTGACACTTGGTCTTTTTATCATTGACAAGAAAGTCTATACTTAAAGTATAGAAACGAAGAACAAATTCGGAGGAAACCCTAATGGAGGCCCTTCTA	24	935	39	665	68	706	49	634	52	269	48	106	120	131	82	149	75	135	62	77	24	935	39	665	72	1071	66	1573	58	562	44	1025	36	408	61	452	49	867	43	1285	63	1600	117	1340	100	375	202
18337	AGTACCTCCTCT	TGATACAATGAACATAACATACCAGAAAAATGGAATTTTGTTATTTTTTGAACAGCATTATCTTCTCCGTAAACCTCACTCGTTTTCTCACACTCTCTCTCCAAAATGTGAAATTACCATTTTACAACACTGCGATATTCGGCTCGTTCGAAAGTCTTAAGAATTATGAGAGGAGGTACT	47	428	59	540	135	450	103	306	92	414	90	128	171	35	135	43	114	23	69		47	428	59	540	113	705	122	375	93	650	95	529	74	484	97	486	99	1525	72	1898	106	968	238	756	182	542	306
18340	ACATAGCCGCGA	TAATACGAAAAGTGACTTAAAAACAATTAACTCATCACACTTCTCACTTTCGCTACTTTTCTTTCACATCAAAGCTCCTATATTAAGTAACCGTTACGCGCTCTCTTACCCCTGAACGGCGTTGATAACAGTAAAACCTCATACATTGCGAAGGAGTCGTTACCCATGTCGCGGCTATGT	52	78	56		87	50	90	45	74	41	75		166	82	141	34	125	5	112	32	52	78	56		134	2	111	176	104	53	93	93	75	229	90	204	87	513	92	712	108		177	95	149		307
18351	GAGAACTGCATA	TCCCCGCTGCTGTAATCCTGCATTGAATTTTGAAATAAGATTCAATGGAGTAATCTGACAAAAAAAGCCACTATTCTAAGGATGGGAAGGCTGTCGGATTCGGGAAAGTCAGAAGACCTGCCGTGAGATATATTTTTCATTAGCTTCGGGTGCAAAGCAAAGAACATGTATGCAGTTCTC	9		11		13	2	18	13	24		10	14	37	6	38		24	1	21		9		11		25		16		20		18		16	64	22	37	22	97	21	76	20		31	15	34		75
18354	CGTCAAACTCAC	ACAGGTTTACGATGCAAAGTGATGTTTGCAGCTTGCCGAGTCGTCCTGCACATTAACATTCTTTAATTAAAAGCTGTTAATGAATCTCTCTTTCTGGCACGCTTCTTGTTCAAAGAAGCACAAACGTGGCGTGTCGTTACGCCACATGTCAGCAAGGAGGGAACAATGGTGAGTTTGACG	12	101	16		31	40	25	14	24	58	19	51	60		60		43	12	49		12	101	16		39	1	36		26	33	20		25	61	24	24	19	121	27	122	28		56	54	43	109	120
18362	AAAGCGTACCAT	CAAAGGGCCACCGAAAACGGAGTTGAGGCAAACATACGATAACTTTTTCTTAGGTTCCGAGGGATTATCATTTGTTGGATTGAACGTCAGAAGCCCATGGCTTGCAACCAGCGCACAGGCGGCCCGGAACACCATGCGCACAGCCATCCTCGTACAGCGCCTTCTATGATGGTACGCTTT	42	34	61		90	43	76		60		84		205	4	149	4	134		223	17	42	34	61		110		117		100	63	97	98	97	63	78	73	102	138	93	90	103		166		144		354
18365	GGTAGCATCAGC	AAAAGGAGCTCCGTACTGAAAAGGTGGAGCTTTTTTGTTTCGTAACAGTAGAGGGGCAGGAAAAATATCCGAGCAAAACCAGCTTATACAACGAACGAAAATCGAACAAGGACAAAAATTATAAGATAGAAATTTCGTAAATTTGGATAACAAAATAAAGTACAAATGGCTGATGCTACC	64	315	89		149	95	136	80	133	231	100	1	327	35	248	26	237	20	111	57	64	315	89		185	284	187	55	140	294	168	135	90	263	155	286	162	757	171	876	153		285	175	233	232	575
18366	AGACGTCCCATA	GAATGGCGCGGGGCCACATGTGGATTCCAGACGCGGCTGCATCACTGCGGCACGTCTGGCAGCACCGCTGCTGGCTCGTCCAGTGAAAGCCGCCAGCCCCCTCACGCACGCGGCGCGGCACGCCCTGCCGTTATGATCGGGGGCTTCCCCCATCCGGAGTTCCCGATGTATGGGACGTCT	137	270	169	72	289	218	243	23	236	167	209	70	560	10	487	14	435	42	548	21	137	270	169	72	343	231	356	165	296	108	297	301	232	201	306	254	294	317	300	658	306	342	532	241	445	237	1047
18368	TTTGCACCGTAG	GTCGACGACGCCCGCGTGCCGCGGGCCGGGCTGGGCACGGTAGACTCCACCGACCGCATCGTCCGTCCGCGTGCCCCTGCGCCCGCGAACGGCGGCGGTCCACGCATCACCCTCCTGTCACGGAAGGCCCGTGACCGTCCAGTCCAGAGGAGGTGGGTCCTGAGTATGCTACGGTGCAAA	22	78	36	28	67		74		65	49	34	19	133	35	129		122	9	113	11	22	78	36	28	91	140	109	102	84	60	69	79	65	70	86	42	76	144	74	143	58	106	141		99	68	262
18369	CCGTAGGCAAAT	GTGATGCGCCGCGCACCCGCCCTCGGCCCTCTGGCCCCCGCCCCGGCGCCCCGGTAGGCTGAGCCGGTCCGTGACGTGCATCGCCGATGCCCGTGCGGGTGGCATGAACCCTCCTGCCACGGAGAGACCGTGGCCGCAGAGACCACAGGAGGTGGGTACCAGAACATGATTTGCCTACGG	15		23	2	31		30		27		22		58		53		63		49		15		23	2	36		56		28		34		33	47	40	18	48	41	36	59	38		61		49		111
18373	AGAGAGCTCAAG	ATTCATGTCCCCGACGTTGTACGCGATCCTCATAACACGAAGCGTCATACCGTTACCACGCCCAAAAACCATTATTGTTCTGCATGAGCAGATAGGTTTGCTTGCAGGGATTGACATGCAACAGGATGTATGCGATAGTTCTACCAAATTGTAGGTAGGATTGCCATGCTTGAGCTCTCT	38		37	11	75	146	78		69		42	23	155		135	5	101	5	144	4	38		37	11	119	120	94	109	64	29	73	103	47	71	63	79	77	126	80	210	75		153		111		290
18374	ACCAGCTAGCAA	GTTGGGACATGTTTAGATCGCCGGCTTTGTCTGGGCTGGTGCAGAGGTTGGGCTTACGTAACGCGGGGATCGCGTAACTGCCACCCGGAAGACCTCGAACATCGACCTCACGGGAAATAACGAAATCGCACAACGAATAACGAAAACAGAATTGGAGATACGGAAATGTTGCTAGCTGGT	13		19	6	29		27		22		37	58	69		55	9	46	8	43		13		19	6	42	2	42	41	31	86	31	184	22	54	29	57	32	158	41	168	32		56		59		124
18377	GAGCAGTACTTG	TAAGCGTGGCAACACCATGTTATCAAATGTTAAAGTGATGCGTTTTTGACGCGTAAGCTGGGTGGTACCACGGATTTCTGTAAATGTCGATTCGTCCCTTCTGTTTTATAACAGCAGGGACGTTTTTTATTGCAGAAATATAGTTCTTATTCGCGGGAGATAAACATGCAAGTACTGCTC	30	129	48	128	81	95	79	32	80	106	72	15	184	24	140		124	4	149		30	129	48	128	138	241	117		94		86	69	52	66	92	65	92	100	72	182	78	257	160	127	152	121	324
18380	GTACGAGAGGTC	TTTTTCCTGTTACCCAAACAGCTTCAACGGTAAGCAGGCTCTCAACGTTCTCTCACCCGGCTTTCTCTCCGGAATTGTTTGATTAACCACCTAAATCGTTGCTTGTTTACGACATCAATTTCAGCGTGAACACGGATAATCCTGGTTCATCGAGAGGAATCCGCTATGGACCTCTCGTAC	14	157	23	17	27	85	31	21	26	77	24		56	10	37	9	39	6	48		14	157	23	17	35		36	34	30		34	64	23	82	28	35	29	84	26	187	37	174	58	106	50		93
18385	CTGATTCGAAGT	AAGCATCCAACCCTCTTTTTGTCTTCTAAAGAATTCTTAAATTATCAGTCTATTGCAACTTTTCTCATATAAGTTCTTTTTCTTGCTATTGGTTTTCCTTAGTAGTATACTAAGGTAGTAATCATTAAGAAGTGGTTACAAAAAATAATGAATGAGGTAAAGAAAATGACTTCGAATCAG	9	681	7	1025	22	2689	26	2475	18	6673	29	3990	47	12253	27	12795	37	9182	2	10437	9	681	7	1025	26	573	20	2052	28	1037	23	1546	18	716	22	590	21	2221	20	2661	16	1706	48	5164	47	10663	74
18387	ACTTACAGGAGC	GGCTTTTGTGGTTGCTGCATTTTTCTTTACTCGTGAAATTCATCGGTCAGAGAAATTTTGGTCGGAGTAAGCCAATTTCTATCCTAGGGAACTGGAACTTTTCCAACTTTGCCCTTATCTTAGGCGTATCCCCTTGGGGAATTTGGGTGCAGAGGAGTAAACTTTATGGCTCCTGTAAGT	10	34	23	86	34	390	23	199	32	317	21	112	60	3	43		61		34	18	10	34	23	86	27	97	33	163	22	290	36	144	22	148	26	112	35	163	34	253	33	120	57	589	53	429	103
18390	TTTGTGTCCGTA	AACTGAAATTATATCGGCGATTATTGGAATATATCGACTTTCCGGCAAAAAACGACAACTATCGCAAACCTTATTTTCAGTTTTATAGACGGATAACTTGAATAATTATTTGATAATGGTTATCATTTAGGGAGTCTTTTTAATTTTGGAAAATGGAGGGAAGATATGTACGGACACAAA	113	3547	138	2660	234	2643	214	3446	222	3226	216	1937	599	2081	471	2125	422	1656	111	1832	113	3547	138	2660	305	1659	259	2927	241	1736	233	1824	196	1052	260	860	286	1885	254	2430	251	6207	448	6089	438	5163	1070
18394	CAGGAACAAGAC	AGTAGTGCGTCCGGCGTAAGCTGGGTCCATGGAAAACAAACCGCCCGCAGTGCACTGAAGCTAGTGCGCTCGGGCGGTTTTGCATGTGGCGGGGTTGCGGGTCATGCTCAGTCGGAGCTGGCCGGTACCTCCCGCCGGTGATGAGAGCAAAGAAAGAGCAGCAACATGGTCTTGTTCCTG	36		46	80	91		73		72	68	80		134	19	132	11	127	18	147	16	36		46	80	85	42	109		101	27	94	40	38	27	86	51	82	50	79	85	82		164		152		266
18398	CAAACTAGGACG	GGCACAATCCAACAACAATTTTACATTTTCGCGACCGCTTTGGCTGCTTTCAGGTCCGTTTCAATGATATACTGCCAGTCGTTAATTCAAAAATAGTTGATAATTACAACAATCTATTGAATTGAAACGCTTTCCTTCGTAATTCGCAACTGGAACACGCACGCTATGCGTCCTAGTTTG	50	174	80	204	115	98	105	197	109	261	94	153	311	53	260	87	258	12	294	10	50	174	80	204	158	321	172	417	148	568	149	417	110	258	172	269	142	591	148	703	130	378	220	295	203	414	571
18402	GGTTTCTTCCCT	CCGACGCTGTTTTCCCATGCAATTATTTGATATAATTTCAATGAATTAAATGGCGATGGTGTTCGCCTATACGTAAGTTGATGACACCTACCTTGTAATTAACGGGGTAGGTGTCTTTTTTTGGACACATGTACGGCAACGCGCGGATGAAGAAAGGAGCAATCTATGAGGGAAGAAACC	18	273	21	109	53	267	56	110	37	371	45	204	100	224	81	260	100	144	83	78	18	273	21	109	74	118	69	97	62	301	51	404	37	118	42	64	64	236	67	210	39	382	109	377	82	575	181
18406	CTCGTAAAGGTT	GTTCATCCGTGGCGATGCCGCCGGCTGCGTCTCGGACGAGGAGGTCGATATGGCGGCCTGTATGTGACGGCCGGGGCTCGCCCCTTGGCAGACCCCCCCAAGCCGACCTAAGAATAGATTTACACAATAAAAATCGGCCTGACGGCGACGACTGGCCCGTGCTGAATGAACCTTTACGAG	9	67	25	24	32	47	31		23		27		59		52		45		49		9	67	25	24	52	67	35		40	36	38		23	51	32	23	37	53	33	42	34	91	63		50		111
18409	ATGTGGAACATG	ACATACAGTTTGCCTATGAGAATTCTGGGATATCTTTTTGTCTTTTTTTAAACGATATGGTAAGATTGGCTTTGATTGCGAGCAGGCACTAAGTCTGGCACTGATTTGGAGCAGGCAGACCTTAGTGATGAGAAACAAGGCGTATGCCGTTACGTAGGAGGTACAATGCATGTTCCACAT	27	3324	29	2417	48	8418	52	8248	28	16341	40	9756	100	6138	72	6281	75	1573	76	1314	27	3324	29	2417	53	4593	56	4770	63	5724	42	6171	42	2931	47	3035	36	7097	34	9750	56	5741	100	16666	68	26097	172
18417	CCGATAACTTGG	GCGCTGGTTCAATCTGATTCGTCTCGAGCCCCACGCCATTCGCGAGAAAAGAACTCGCCGCAAGTTTCGCAGTCCTGTTGTCACACTCCGTCGTTTCGCGCATCCAAGGCGCGGTCCAGGTTTTGATCCAAGTGCGAAGAACTGTTCTGAACAAGGAGCGTGGCGATGCCAAGTTATCGG	11	31	22		29		28	15	21		17		74	10	53		47		57		11	31	22		30		34	35	30		23	84	22	43	39	11	26	50	28	106	33		57		38		127
18420	GAATCCAATCTC	TTTTCAGCACAGAACCCTACTGCCATTACGGAGACGCAAGTTGACAGCCTTCGACAGGACATCCTCGCCTTTCTGCAAGAACATCCCAACGACGCCCACCGCTCCCACGAGATCGCGAACGGGCTCGGCATTGAGGACAATGAAACCTACCTCCAGTTCTGCGACATGGAGATTGGATTC	28		39	40	77	76	67	31	61		44	16	130	28	115	4	91	2	121		28		39	40	85		87		71	30	70	30	51	47	75	101	94	148	56	317	67		144	107	105		245
18432	CCGGCAAATAGG	TCAATGCAAATAATGATAATTATTAACAATATCATTTGTAATTTTATTTATGTTTGTTACAATGCGAAACTGAAAATGAGAGATGTTTAATAAATCAATATATTGGGAATACTTATGTCGAAGCGTATTATCCAGTCAGTGCTTTCTGTTTCAGTACTGGCAAGTATGCCTATTTGCCGG	15	404	24	416	27	541	29	404	23	753	20	286	58	115	40	117	30	12	2	102	15	404	24	416	30	516	29	581	32	703	31	552	26	533	39	426	25	1298	31	1553	39	820	56	945	43	1039	98
18436	AGTAGGCCGGTA	CATGAACAGGAGAGTGGCCGGTTCGCCGTCCCTCTCCCTTTCGTGTTTTCATGGGGCATCGCGTCGCGTCGTACGGTGCCACATTATTCGCAATAGATATACCAATAATTCTGCGCATTCATCGCAGACAACAATCGAAATACTTACAAGAAAGGGGGAGCAGTGATGTACCGGCCTACT	27	40	25	15	43		43	13	33	53	31		74	21	64	14	74		86	23	27	40	25	15	67		53	85	54	38	44	78	42	79	38	51	31	118	29	177	52	55	86		64		138
18444	CCGTAAGACTCT	AAAAAGGTGGTGAGCATAATGGAACAATCTTCAAAGAGTAGTGGTAGTAGTAGCGATTTAGCAGATCCCGGAAGGCCCATTATGCTGCCACTACGATCTCTTAAGTGAAATTAATGGATTCGGCAGCATCGCGGCTCTTCCCGGGATACGGGAAGGAGTTTGTCGATGAGAGTCTTACGG	11	53	8	20	15	16	15		21		17		36	6	40		29	9	35		11	53	8	20	21		29		28	36	25	61	15	47	22	21	21	46	26	40	19	73	30		38		76
18450	CGTAGACGATAA	TTTGGTGACGATGCTCTTTGGAAGTCTCTTTCGACCATGGCAAAGCCATGCTGACGACAGTCATCCTATTTCATACAGATGGACAAATAGGATGAGCATCATTTTTGTATATATCACTAATTAGTTATAAAATATTTTTATCTTAAATATCAGGAGGACAAAAACATGTTATCGTCTACG	20	105	24	69	32	239	50	131	40	2261	18	1369	19	6765	26	7311	8	5636	1	5435	20	105	24	69	14	151	5	138	2	160	22	149	14	404	36	424	34	1148	25	1398	44	174	82	370	58	3630	45
18456	CTGGGTGGTTTG	GTTTTTACAACCCGAAGTCGTCAGCCTTCGTCCGTCTATCCGTCGGCCGATTCGCGAAGATCATCCGCATCCGCGGCGCCATCGTGCGCCGGGATGCGAGGCAGCGCCAACCGTCGCCCATGCCGCCCCGTCTTCGCTCGCGACTTGAGACCCGAGGTCCAGAAGATGCAAACCACCCAG	146	42	166	17	287	104	300	16	284		228	22	602	8	518	31	451	25	568	19	146	42	166	17	351	40	325		291	116	292	91	260	198	315	182	314	322	294	331	312	59	587	120	512		1120
18463	GAAGTCTAGCTC	GCGACCATGCGGTCTGCCCGATTGCAGTACGGCTTGACAAGAGCGCCTGCTACAGGCAGGGGCTTGCGCTTCGAGGGGCTGACGAGACGGCCCCCACGTATCCCGTTACCTCTTTCCGGGCCGCTTACGGCCCGCGTTGCGGCCTTCGGTCGCACAGGTGCCATGATGGAGCTAGACTTC	41		67	1	105	24	97	21	94		62		156		142		138	36	175	40	41		67	1	133		136	25	111	69	96	20	88	21	103	53	102	126	95	110	108		202	45	156		298
18464	GGTACCAAATCC	CGCATCAACGCCTTATTTAAATCCTCCTTTTTATCCGCGATCGCGGATATCGCAGCGTTTATCCCGTAGAGCGGATAAGATGTGTTTCCAGATTGACTTATCCTCACTAAAGGATAAAACTTATAATATCCCCTTAAGCGGATAAACTTGCTGTGGACGTATGACATGGGATTTGGTACC	20	254	30	30	37		40	73	29	52	25	32	86	12	52	33	64	7	57		20	254	30	30	53	247	50	37	35	20	36	56	36	53	32	43	40	93	29	176	50	284	77		54	84	138
18468	CATTAAGCGAGA	CTGAAATGAATGTTTTAATCAGATTGTGCTTTATTTTTTTGATTGGGTTTTTTGGCGCGAAAAATTATTTATAAGGAGATGTTATGGCATTAGATTTAAGTAAATACACTATGGAAGAACGCTTTATTCCAGTATTTTTATTGTTAGATACGAGTGGTTCAATGAATGTCTCGCTTAATG	11	37	13	5	16		16	5	27		14		42		40	12	36	8	3		11	37	13	5	15	98	28		16	29	18	62	11	69	13	48	19	164	22	173	24	42	32		41		82
18475	TATCTGGACTGA	AGCGCGCATGGTCTCGTCCGAGAACCGCTGAGACTTTTCGGCATCACGCTCAGCACACTGCGATTTTTCACCCGTAAACTATGGTTATCAACTTCTCAAAAAAATCGCACTGATTCCAGCATCTTAACTGCGTGGTAATACTAACGCGTTTTAATAGACTCACAAATGTCAGTCCAGATA	204	83	266	95	425	164	370	44	356	153	355	39	930	40	768	85	702	37	938	18	204	83	266	95	546	183	558	184	488	191	468	189	376	275	461	273	511	688	438	980	470	178	795	208	711	192	1698
18484	CGCATATAAGCC	CCCAGAGTCCGAATACCGGCCTGCCGCCACCACCATGGAAGCGCTGGACGCTGACCATGGGTGCGCCGAGAATGCCGCTCTCGTGGATTGGAACGGTGATTCATGCATGCCCCAGGGGTGTGCCTGCGCATGGGTGGTTCTTTCATGTAACAAGGAGAGAACCAAATGGGCTTATATGCG	111	157	178	59	272	87	223	75	208	54	215	22	555	11	450	37	423	27	520	56	111	157	178	59	377	33	344	83	316	82	282	141	225	264	306	200	337	411	266	570	289	216	495	162	423	76	1005
18486	GAATCCATCCAA	GTGATTTGGTGCCCGATCGGCGGCATACAGCACAGGAGTGTCATACAGAGCACTCCTGTGCTATCTCCCGCGATTATGGCGCAGGGGACAGGACTTGTAGCGTTCTGTCTTCCCTCATTTTCACGGTACTATGTGTGTAGAAACTCAACTGAAAGGGATAAGAACATGTTGGATGGATTC	41	60	44	42	83	209	78	19	71	120	62		145	45	130	31	117	3	107	40	41	60	44	42	99	114	117	62	75	186	91	134	61	272	75	235	94	593	68	802	85	102	161	228	133		275
18487	TTGATGGGCGGT	TTTTCTTATAGAAGCCATTTTTCTTTTTTGAGCAGGTAGAAAGACTCAACGTATTTATCTTTAAGAGAAAAAAGACTACGCTAAATAGCAGTAGTTGTATTTATTTGTGATTTTGCACAAATTTTTTGTGCATTTATAATACTCATGATTTGAGGGGTGAAGCAGATGACCGCCCATCAA	7	133	10	28	18	75	17	78	22	84	12	147	23	14	28	20	14	14		21	7	133	10	28	24	149	23	38	11	34	6	490	17	139	18	214	16	435	19	607	17	161	35	153	34	231	51
18490	CCAATGGCATTC	TTTGGGCTTGTCTTTTGCGGGAATCGATTCTATGTAGCGTCAACAGACACGCGGTGCGTGGGGCTAAAAATTCAGCTTTGCGCGCCGTCCACGCGTGACCTCCGACATTTGATTCGCTTTTGCTGATTGAAGTTTGAGGTTGTGCCTGATCAGACAGAGCGGCAGATGGAATGCCATTGG	94	52	114		163	77	165	13	167	88	147	47	370	4	325	19	303	38	287	34	94	52	114		202	288	218	112	177	242	181	83	153	170	204	103	246	293	224	351	208		328	90	314	135	695
18491	GTCTGAACCAAT	GGACAGCGGCGGCACACTGGGCAGCGCTTGCGACGCGCACCGAGTTCAACGGGCGCGCCGCAAGGACAGCGTGTGTGTAAGGTCTGCAATCAGGCGTCTTGTAACGTGCGCACATCCGGCGTACATTTTGGTGTTCGTTTTCTTGTTCATTTCCGGAAATTCGCCATGATTGGTTCAGAC	121	180	173	123	237	249	196	179	191	82	198	150	529	24	392	78	379	23	520	32	121	180	173	123	324	407	348	356	293	297	268	694	200	364	272	271	269	607	275	824	294	303	433	428	389	232	921
18505	AACTTCGTAGCG	TTTGTATCTCATTTTTTTGAGGTAGTTCCATAGACGAAGAAGCGAGGTTTTGGTTAGAAGCCTTGCTTTTGGTTGTCTTGATATCTGCTTTCTCCGCGTGAGTTTAATTAGTCACTTCTAAATATATAACTTGCTGGGAAAAAACGCTGGAAGGGTGAGCAGGAAATGCGCTACGAAGTT	10		12	8	14		12	10	12		9		28		23		18	1	10		10		12	8	15		20	18	2		11		8	3	11	24	11	47	9	99	22		26		21		51
18506	GTAGCACCCTTT	TATTTTTGCATTGGATAACTTGTTTTTAGATGAAGCCCATAAAAAAATAAATTCCAAGTCCTCAAAAAAGTAACCCTAGAGTTATTTACATATAATAACTCTAGGGTTATTATTATCTCATCAAGTTAATAAGGGATTGGTGTGAAAAGTCTGGATTTAATCAAAATGAAAGGGTGCTAC	8	118	13	10	35	117	22	24	24	119	16		35	139	31	67	21	43	1	60	8	118	13	10	26		21	98	13	32	17	76	16	66	25	73	22	321	16	494	21	128	57	141	40		66
18507	ATCGTAGGTATG	TTCGAGGTTGTTTGTTATGTCTTTGCAGCCAAGACGATCTAAGCAGAGTGGAACCACGGTAAACCCGTCTCTGTCCCTTCGAATTGGAGGGGATAGGGACGTTTTTTTATTTTAGAGGAAGTTGAACACTCGGCAGGTAAATCAGGCAGGAGGTGCCACCCAAAAATGCATACCTACGAT	14		13		14		22		18		15		32		34		19	7	15		14		13		13		24		13	28	23		20	25	12	3	13	13	20	21	27		36		33		66
18514	ACTCTCAGTCAG	AAATCTGTTGAGTTCTGGCGTCATTAAGTTGCAACGCATACGGCTCGAAACATAATTGTCTGTAAATTTGCCTATCTGTTGGAGGGCTTCCCCTCTGGCACTGAAGGTCTTTGAGGTTTTCTCATCTCTCGTCGTGTCTTCGGCTATTCTTAAGGACTACTTCTCATGCTGACTGAGAGT	30	163	41	64	64		49	41	60	179	37	38	128	5	112		100	3	101	27	30	163	41	64	87	305	76	64	48	219	58	176	59	87	57	188	52	271	52	452	71	227	113		97	217	240
18518	AAGGTGAAGCCG	GAGTGAAAATATAGCAGGTGATCATGATGCCGAACAAAAGCCTTATCGGACATCAGATTAAAAAGCATCTGCACTTTATGCGAAAGCTCCGGCTTTTCCAGAATATTTGCCTGAAAACGTCCCATACTAAGCAATATCAATACAAAAAGGCAGGTAGCAAAAGAAATGCGGCTTCACCTT	84		91	44	155	8	170	97	157	121	128	23	351	6	281	27	264	32	186	10	84		91	44	230	63	228	1	172	44	169	43	121	188	156	209	172	415	181	680	175		325	105	285	144	632
18532	AGCTGTCAGTAT	AGAGTTAAAGGAAACATTGGATTGAAAGTACTTTCATTGAAATCACTCCTTTGTACTATCTGAATGAAAAGTTCTGGCCTGAGCATTTTCTTTTTAAGCGTAATAACGACTTTTTCACTTAGATTACTGTAATATAGTGGAAGTTGAAAATGAGGAGGGATCATTATGATACTGACAGCT	14	275	17	156	39	234	35	461	42	611	22	325	62	377	52	366	35	75	15	90	14	275	17	156	39	138	27	552	32	348	40	504	26	661	33	482	34	1375	27	1970	31	431	74	695	64	936	114
18539	TGCAGCTGAGGA	GCGCCGTACGCATGTCCCCGGTGGCGGCAAGCATGCGCCGGACGACTACCGTACCTGACGGGCGTTCATCGTGTTTGTAGAACGTGGCATTAGCGGTACAAAAGTTCTTTGCAGGGGGCCGCTTCGGCGGCCCCGTTTCTTTTCGACATCCGTCCGGAGCCTTCCATGTCCTCAGCTGCA	34		27		47	11	48	14	40		49	23	65	5	69	6	70		93		34		27		55		57	44	44	58	39	37	39	38	53	33	54	108	42	74	61		95	25	89		134
18540	TCGACTTCGGTA	GCATCACGTCATGGCATCACGTCATGGCATCACGTCGTGGCATCACGTAGGGGCGCGTAAGCGACGCCTATGCTCCGGTTGTGCTTCGGTGCTTGCCACCCATTTGCGGAAAATGTAGATTCCACCCCTTGTGGCGTTTCATAACCTCCAGCAAAGGACACCCTGATGTACCGAAGTCGA	28	78	34	77	57	62	48	27	45	31	36	2	124		92	1	92		122	18	28	78	34	77	64	58	72	54	65	42	51	159	25	59	53	72	74	183	42	272	62	155	105	89	81	33	216
18542	CAGCGTATTGCG	TAACCTTCTGATTCCTGCATGTTACAAGATTGCAGCCTTTCGTCATCTGGCAGATGGCCATATTGGCACAAAATATGTATTATGGTGCTTAATTACCGATTTAGATGCGGCACACTATGTTCCAATCAGGTTGCCGATTTGTAAATCCACTGGAGGAGGAAGATTATGCGCAATACGCTG	16	422	22	285	27	947	31	770	32	975	20	370	59	77	42	51	30	8	53	13	16	422	22	285	29	443	38	450	23	465	30	817	16	402	33	274	29	545	25	733	38	707	58	1717	52	1345	101
18545	ACCTAGCGAGAC	CCCCTCGGTTTTTGCTTTGTTTCGAGACCTGCGTCTACTGCTTCAAGCGCATCACAGCAGTACGGTTCATATCACCCGGTCGAGCTGGTCACGCAGACTGGCTTTCTTACCCTGCGAGAACATATGTCATGATTTAATTCAGTTGCACTAACACATCTACGTGTGATGGTCTCGCTAGGT	62	67	61	120	106	139	88	67	109	131	96	50	225	23	191	18	166	28	161	15	62	67	61	120	123		123		103	148	114	118	91	299	130	241	129	495	107	735	123	187	194	206	205	181	416
18546	CGAAGGACTTCT	GTGTTGACTGCCGTGCAAAAGGACTTATTGAACGTTGTTGCAATACATGAAATTCATAGCTGGTGATACGTTGTGGTACGAAATCACAATGTTACCACTGTTATTCCAGTACTGAACTACTGGGGAACAGAGGCTTTGTACGTTGAGCCCTCCTGTTTGTTTGTAATGAGAAGTCCTTCG	15		10	58	22		17	12	14	57	22		30	7	29		21		21	16	15		10	58	32		22		18	71	16	50	14	51	27	15	16	119	10	111	25		39		36		59
18547	AGATGATCCTGA	TACATCTGGTTACGCGCCTTACCAAATCAGGCTGGTTCGGAAAACTTATTTCGTATGTAATAAGATCATCGTTCAGCAACACGAAAGATACTGCCACCAAACGCTGAATGAATGACCAAGCTGATTAACAGATGTCATGCAGTTTCACTGTCACAAGGAGCACATATGTCAGGATCATCT	36	117	57	91	100	125	79	70	88	51	66	91	210	9	154	22	124	39	163	26	36	117	57	91	105	74	99	214	93	36	99	138	72	171	104	155	108	274	100	276	93	208	179	195	154	142	364
18548	TTGGAGATGGTT	TACACGTGGAGGCTATAGGGACATCATATGGACATAGTGGGTTCCGGGATTCCCTTTAGCGCCTCCAAGCACTAGCACCATTTGTTCGCTTACTACGCTTCGATGTTTGGGGCGGGTTATGTATTCTAGTCTGCTAGCTACAGTACCCTAGACCGGTGTGCCAGCATGAACCATCTCCAA	112	137	130	85	215	204	180	119	175	50	163	75	471	26	372	24	330	10	352	48	112	137	130	85	296	225	235	318	219	143	236	248	178	367	235	368	235	540	250	909	242	222	395	323	338	125	843
18551	CTCTCCTAGATT	GACACGCGGGAACAAGACCCGCACGACCAGCGTTAGCATGCTCAGTAAGTTGAGTGCATCAGGCTCAGCTCTGAATTGACAGCACACCGCCGTCGAGGCAAGCTTGAGCGGGGTGCACTCATCATAGTGCAGGAAAGAAGCTCTACATATTCAGGAGGATTCACCATGAATCTAGGAGAG	45	33	53	135	109	284	81	164	68	559	54	163	138	92	140	126	122	39	154	101	45	33	53	135	114	91	103	250	88	222	104	458	60	598	103	445	87	1092	91	1246	98	168	190	448	122	722	278
18555	AACGGATGTCGT	CCTGCTGCAAGTAAAGTCGGCTGTTCGCTACACTAAGGCGTGCAGCACTTGAGGGCTGAAAGCTTTTCGGGCGCTTATTGCTCCGAAGAGAAATGCCCCGGGCCAGATGAACCTCGACACCCGATCTGTGTCTTGCTGGCACTTCGATGACTCGGAAACAGGACGATGACGACATCCGTT	37	164	51	27	78		74		84		69		186		109	7	103		146	65	37	164	51	27	102		107	97	106	19	75	89	71	163	106	139	80	221	71	216	88	191	152		153		295
18570	CGTGGGAATTAG	TCGTTATAACCCGGTCTGCTGTCAGCTGACCGGGTTTTTTTATGATATTTTGGATTGAGTAGGTACAATTAGTTAACGTAAAGCGGGGTATTCCTGCCCCGCTTAAATCAAATGACGATTATTCATCAACATAGTTTTGTTTCATCTTAATTTGCATTAACCCCCATGCTAATTCCCACG	46	135	55	25	72	125	68	47	84	62	56	110	133	18	107	32	89	21	34	21	46	135	55	25	78	216	93	250	59	471	73	622	65	1213	67	1065	88	2408	79	2904	101	160	140	172	140	172	240
18571	ATACTCTTTGGG	CAAACAAACCGAACCCTATTTTTTCCCATTTTATGGATGAATGAAGAGCAAAAGATCGCCATTGCGTTTTCGGCGATAGAATGCTTTCTTTATGTTATGTTTTTTTACCATCCCCTCAAAAGTTTGACCGTAACGCGTATTTTTTAACCTTAAATCAAAAACCGCATGCCCAAAGAGTAT	174	454	202	87	308	121	311	50	279	258	286	225	871	14	720	26	591	16	382	78	174	454	202	87	416		440	16	385	371	396	239	279	475	399	450	433	1582	379	1942	376	541	619	171	565	483	1591
18578	AGCCAAACAAGT	CGGAATTGGCGGGGGGATACATTTAATGATTGGGGGAATTTGTAGAGACGCGATGCATCGCGTCTCTACAAATTGTTTTACTTTTGTGCACCTAAAAACAAATTAGGACAACATCTATTTATAACACGAGTATTATACGGAAACATCTAATAGCAAAAGAAGATAATGACTTGTTTGGCT	20	130	29	51	49		36	33	38	122	34	32	82	59	72	13	59	9	31		20	130	29	51	54	37	51		44	89	35	143	32	289	33	227	40	533	36	819	49	181	85		72	154	154
18583	ACAAGCAGCGCT	TTTCCTCTCCATCTGGCGATTGCATAGCGCCAGCGGTCACCAAAGCGGGGCAGTCCGTCGGCGAGGCGGGACGGCTCACGCGGAACAGTTGAGAAACAGGGGAAGCCCGCGAGACTCGGGTGGTGCTTCCTTCGCTCTCGCAATTACGAGTCTTGAGGAGTGTGCATGAGCGCTGCTTGT	80	143	92	71	182	42	187	26	167	122	134	62	358	12	298	8	268	24	266	18	80	143	92	71	177		195	102	143	254	172	88	136	118	183	149	204	306	203	380	172	214	369	68	301	184	656
18586	TTGATATGGCCA	TACAGTCTACGACTAAGACTGGCGGATATCTTAAACATGCTGTTACCCGCCATCGGACATCAGACCTATAAAGTCATATATAAAAAAGATAATAATTCACTGCATCATCTGGGTTATTCAATTTTAAATAGCACCTTTGCATACATAAAGAAAATAGAATGATATATGTGGCCATATCAA	45	160	56		110	75	96	35	73		77	8	181		136	13	109	10	35	26	45	160	56		122	134	118	130	88	14	81	73	72	72	95	126	95	311	84	370	101		206	110	150		317
18589	GGTATAGTAGCG	GCGCCGCGGCACATGCCCGGCGATCGCGTCCGATCCGGCCGCGGCAGGCCCGTGATGCACGCGAACGAACCCTGACCGAACGGCCAACATCGCGCGATTCGCCACGCGTCGCGCGAGCGGGTTGTTAAAATTGCGGTCATCGCTTAGCCGTCCCAGTTCTCATTCATGCGCTACTATACC	21	39	40	38	56		59	18	49	118	42	26	106		70	2	57		66	14	21	39	40	38	65	103	57	52	46	119	51	71	47	138	50	83	74	171	46	248	61	77	115		91	144	176
18595	TCTAGCCAGAGC	GTTTTTGAGACAGCAGGTGCTGGGGTCCAGCGTAAGGCTATGCCGCCTGCCGAGAAACGTACGTAAAGTTGCTTTATGCCTCTTTCTCGGACTGTGTGCGGGAAAGAGGCTTTTTTCGTTGCTCACCAGCTTTCGATATAAGTTTTTGAAACGAGGTGAAACCGAATGGCTCTGGCTAGA	38	46	48		60	19	66	43	52	340	43	50	136	27	112	42	90	31	102	26	38	46	48		87	99	79	62	65	127	73	124	53	152	67	175	78	411	66	442	86		126	62	95	390	248
18597	TCTAGCTCCTAC	GACATATGGCGGTGAACTTATACACTTGTATAAGGGAGCCGTTTTGTTTTTACGCTGATCCTCTCAACTGAACGGGAGATAGGAAAACGGCTCAGTAGACCGGAGCCGGATGAGTGGGAGGGGCAATCCCTAATACCACATCACGGACTTAAGGAGGTGTGTCTCATGGTAGGAGCTAGA	33		36	10	67	80	52	33	60		39		119	8	81	47	80	21	66		33		36	10	67	58	73	106	63	251	49	42	45	65	48	69	66	131	55	160	69		119	113	99		200
18598	AACACTACGCTC	GAATGGGACTTTGAAGTTAAACATGTACTCGAAGTCCTTGAAGAGTTAGTTGAAAGTGGGAAACTCAAGTTTGTAAAAAGCATTAACGCAACCGTCACAGTCCACGATTCATGCCACACTGGAAGGTGGGCAGGACTCTACGATGCCCCCAGAAAGATACTTAGCATGGAGCGTAGTGTT	16	35	24	14	42	41	32	5	37	51	29		79	11	61	7	65	9	69	22	16	35	24	14	48	54	50		43	174	38	31	34	74	45	61	30	186	38	234	40	49	74	46	66		140
18599	TCTGATAGTGAG	AAGTTACGTCCTTCAATCTTTCTTGATTGAGGGACTTTTTTTTTACCTAAAAATAAATTTGAAAGAAGTGAGTCGAATGACAATAGGAGAACTGGAGAATTTTAACAGCTAGGAAGAGAAGTGGAGACTTTCATTTCTCTATTAAACAGAAAATGAGGAATAGAAATGCTCACTATCAGA	18		25	15	41	54	61	17	53		29		89		77		57	7	17		18		25	15	44	53	38		33		36		23	2	45	3	55	15	49	44	43		102	71	82		166
18612	TCCATCATGTCC	ATGAACAGATCGCGACCCTGCGGCATTATCCGGGGCGTTTTTCTTGTCAGGCTGCGTTTCCCGCTTGATTTTATGCAGCAAACCTTTCCAATGCGCGGATCAGGCTTTTGAATCCGCAAATCGGGTTTGCCACACTGGAAACATCCTATCGCTTTCGAGGCACATATGGGACATGATGGA	91	252	102		182	108	163		154	1	134	24	413	10	325	6	290	12	396	38	91	252	102		260	73	222	46	217	150	194	349	154	224	204	170	225	422	190	413	193		345		288	25	738
18622	AACTATCTCTGC	GCTTCAGCATTTTTCGCGGACAGGTTGAATTCCAAACTCTGCTCTGTCGGGAACGCTGTTCTCTTGAAATAACTTTGCGACAGCTGTTGTTTTGTCGCTGAGGTTCAGTTCGCGCCCCGGACTGAACCATCTCGTCGAATTTCTACTGTGAAGGGCAAGCCACACATGGCAGAGATAGTT	48		75	24	105	76	115	34	100		87		214	10	182	5	161	11	189	48	48		75	24	138		157		147	315	107	203	98	340	123	253	96	529	130	896	123		220	110	187		396
18624	CGCATGAACAGG	ACAAATTTGCTTTAGGCTCATAAACTTATCTACAAAAGATTGCTCAGATTGAATACGTGTATTCTATGCAGTATTAACATGAGTTTTATTGAATCCCTAACCCTAATGCTGGCCCTGATGTATATCGCCTCCCTAAGCTATTGGAGCGGAAAAAAGTGGGGCGCCATGCCTGTTCATGCG	43	33	66	15	79	36	73	16	65	75	55	31	179	3	147	17	145	17	100	8	43	33	66	15	113	224	98	142	77	165	81	329	77	244	84	251	78	505	91	717	109	48	152	52	120	106	326
18638	GATACGAAGGAC	TATTACACAATCAATGTTGGTACTGCATAATTTCCGACGAGCACGAGTGCCTGTGGCCGCTCGAAGGTCGCTTAAGGGGACTCTCTTGTCTGGGAAATAGATTTTCTAAGATGATTTTGGGCCCAAAGGTTAAATCTAACGGATGTTTACGGGGAGGTGCTTTTGATGGTCCTTCGTATC	50	94	65	185	101	317	83	64	69	72	78	49	187	27	161	48	156	20	157	18	50	94	65	185	111	237	115	450	89	104	89	469	79	101	104	95	109	194	86	330	115	279	184	381	147	121	348
18640	ATCCGAAAGGCT	AGCCTCAAGGATGCGGAGAGGATCAGTTTGACACCCGCTCAAAGCTATTTTGCTGAGCGGGTGTTGCGCTTTCTGCTTGCAGTCCAATAAACCTGATGCCCTTACCGGCGTCTATCTAAGCATAAACGACAAAAACACATTAGTCAAACTTTAAGAAAACATTGTATGAGCCTTTCGGAT	93	302	112	39	191	74	162	49	149	84	155	17	384	27	337	14	284	10	302	46	93	302	112	39	245		277	61	211	63	192	88	155	82	204	109	225	139	208	202	205	341	353	123	304	101	721
18643	GAGCCTAGAGTT	CAGAGGTCGAAAAAGTCTGTACGACCATTCTGACAAAAAGTAGAGATGTTTCAGTCAACACCAAAGGTTGCTGATCACCATGTTCGATAAAAATAAAGATTACGCTGCTGAAACATATGGATACCTGTATGCAACGTAATACCGATCGAACGTGGAGTTTTAAACATGAACTCTAGGCTC	69	148	82	30	144	201	126		119	260	108		294	52	245	23	223	31	229	3	69	148	82	30	209	1	191	101	157	131	153	177	127	160	162	161	172	381	169	551	151	178	270		227		539
18644	ATATGGCGCAAA	CGCGTGATCGGCGAGCCGCCCCCGTTTTCATGTTTCACTATTCATGCTTTACGCTTCACGCACAGTAAGGACATAGGGCAGGTCATGACACAGACGCCGGACGCATTTGACCCAGCCGACTACGAGGCCGACGTCCGTCGGGAGGAGAACGTTGTTGAGGTGGTTATGTTTGCGCCATAT	12		22		20		17		20	57	16		49		43		41		42		12		22		35		33		25		20		20	25	25	39	25	26	25	64	34		37		36		92
18646	CTTAGCCGCGAA	CGTTCTGCTGATAACCCTTCCGGTTATATGTTATCTGGTGTGGTTATTCGTTAAACTACAGCGGTTGTCGCGGCGACAAAAGTGGCTGCGCAACCGGCTGATGACCCGAAACGGGCATCCGCCGGTACGCCGTAGCCGCCAGAGACGCCATCGGAAGGAGTGAGCATGTTCGCGGCTAAG	11	97	18		14	62	18		17	62	16	20	39		14		24		22		11	97	18		17		25	19	25		16	44	15	17	18	34	15	93	16	49	29		32		33	82	53
18655	TCCGTATGTGCG	GTATGCGGGCATAAAAGTGCAGGAATGATTGCCATTATGAATAATAAAACTCCTCTCTCGACTCAATCACTGATTGAAGTGAAAAACTTGAGTTTTAACCGAGGGGAACGCGTCATTTATGACAATATTAGTTTAAATATACGTCGAGGCCAGATCACGGCCATTATGCGCACATACGGA	52		73	29	131	59	111		104	43	97	3	262	14	198	19	167	24	177	17	52		73	29	159	46	152	38	130	44	141	65	100	159	131	222	129	463	129	467	125		242		201	46	460
18660	TTCGACTGGTTT	CATCCTCTTAGCGCACATCTCCGGCAAGCTGCGGACCAATTTCATCCGTATCCTGCCCGGGGACAAGGTAACCGTGGAAATGTCGCCCTACGACTTGTCGAAGGGCCGCATCACCTGGCGCTCCAAATAAGCACCAGGGTATCAACCAAAAGGAGGTTCAACATCATGAAACCAGTCGAA	22	79	34	3	50	37	47		43		36		104		78		70	7	116		22	79	34	3	55		71		37		45	25	29	42	47	62	80	83	51	170	56	82	97		79		182
18661	CTCCTGAAGGTC	CACTCCCAGCCGGCGCATTTCTCTGATTCCAAATCGGCAAGCGATGCGTCTTATCGCGTCGCCCAGTCATATAGTACCGCTGTCATGTACTCATCTGAGTCGTCGGAGCGCCACCCGGAAACCGGGGAGTACCATTATTTGTTGCCCCATCGACAATGAGAGTGTATGGACCTTCAGGAG	5		9		7		10		11		6		24		14		15		10		5		9		18		13		14		19		6	6	10	5	11	38	8	26	14		17		17		38
18663	CTGCACTCCTGT	TCTTTCGTAGAAGCTCAGTTCAGACTCTTTGTAGCCTTATGGGTTGCGGGTGCGGACGCTTCGAGCGATCGATTCCAGAAGCCTCGATCAGATAGACAAGTTGGTTGCTCGGGCAGGTAGGCCTTCGAGCGAGAACCGCAAGACCTTTCCCGGACGGATTACCTTATGACAGGAGTGCAG	27		39	38	51		52	21	61		34		75		69	11	67	3	52	9	27		39	38	53		58	105	41	50	45	40	45	110	46	97	74	129	40	282	66		103		95		144
18664	TCCACTTGACCT	GAGCGAACTTGTTCGCGAAGACGGCCGTTCAGGCGATGCATTGTCGGGAAGCTTGACGGCCCCTTTGCGTCCTCTATTTCGCAGCCTTGAGCAGCAGGCTCGCGAACGGGTCGGCTAATCCGCTAGCATGACGCTTCGCCTTGCAAAGCTTTCCGGACGCCCCTCATGAGGTCAAGTGGA	43		47	20	89	40	88		69		64		155	13	144	9	133	12	147		43		47	20	98	52	114		99	70	81	152	64	169	88	127	95	304	85	381	90		177		133		299
18665	CGAGTTCCTGTT	TCGTTGCTCCCCCAATGTCGACCTGTTCGAAACCCTCCAAAGGCCCTCTCTGCCATCCGTATTCGGAACCGATCCAATGGTATCGGCGACACCTTGGTGCAATAGAAGCTCGCCTCAGCACATGGGAGCTTTGGCGCGTCGAAATTCTGAACCCCGGAGACCCCCATGAACAGGAACTCG	66		108		165		153	22	142	54	126	35	365		258	19	241	23	271	28	66		108		208		175	26	160	79	146	114	150	44	221	78	213	180	184	236	174		318		268	89	623
18671	CTTACGTCTTAC	CTACGGGCGGGACGCGTGCCCTCTGTGTGAGTTACTGCCGGTGCCCTTTAGCTCCTTTCAATTTGGGGAGACGACGTTGAGAAGGTATCGTTAACTGCTGGCTTCGTGTGTGCGGAGCCACAACCACGCCCGCAGGGGGTGTGGGTAGCGGACAGATGGGACGTAATGGTAAGACGTAAG	4		8		21		11	3	16		13		21		25		30		22		4		8		16	65	20		11	48	12	194	8	173	12	130	9	276	5	442	12		32		29		46
18676	AGTTAGAGTGGC	AATGACAAGAACGTTGTCATGCTGAACGGAGTGAAGCATCCATCAGGCATCTGGATTCTTCGCCTACCGGCTCAGAATGACATGGTAATGAGTAGTTTTTTTTTGTTATTCCATTCAGTCCGGGTACTTAAAAAACGAAAACGCTTCATTTTAATTTATCTCGAAATGGCCACTCTAACT	31	202	49	52	71	176	80	60	73	59	62	59	138	11	108	22	120	30	95		31	202	49	52	80	160	91	78	54	213	65	25	54	159	52	144	78	243	84	352	80	254	151	236	135	118	246
18690	CGTACAACCTCT	CTATTAACAAATTTAGAGAAATATATGAAGGAAATTGTTGTTTTTGATTTGGATGGGACATTACTCTCGGGTGACTCTACAAGGACATGGTTAACAGATAAATTGAAATCTAATATTTTTAGATTTATCGGAGCACTTATTGTTACACCTATCGCTTTACCTCTTATGAGAGGTTGTACG	6		9		11		8		16		7		20	5	16	18	9				6		9		11		11	44	6		13		5	49	9	43	17	155	3	118	15		19		23		36
18691	AACACGCTTGAT	GCGCCTTGTAAATTTCTGAAATTTCTCCTACATTCAACTTATCGATTTTGTTCTCGAATGTTGCGGCGCGGATAACGCCCCCCGGTATTTCTTTCAAACTCGTAAAAATCGGCGGCGAACGGAAGTTCGCTATACTTTAACCGTGCGAATTGAAAGGAATTCAATATGATCAAGCGTGTT	8		12	63	37	52	29	57	18	72	33	19	80	5	57	7	57	1	55		8		12	63	37	113	53	29	26		26	133	26	137	38	216	35	292	38	596	20		66	109	51	91	137
18695	CTCCATAATCGC	GTACCTCTATTTAAACAAGTTGGCGTACATTCAGCTAAAGCTGACTCGTGTCGCTATACTTAGCAATGAAAAACAAAGCAACGCCCCGCGGGAAATGTGCGCCATCGCCGGGCTAAACCAAATCATTTTAAATTCAATTTCATGAGGTCATTATTGATTATAGTTATGGCGATTATGGAG	22		17	16	46	51	37	7	51	76	29	50	79	11	58	15	67	11	52	11	22		17	16	55	71	47	62	35	102	34		34	133	49	50	54	167	38	169	39		83	58	80	126	137
18698	CAAGGTTAACTC	TGGCCCCTCCCAGAGGCCTGGCCAGGTACAAGCCAGAACACATTCAGATGTAAACGAGAGTCAGCCTCTCGAGCTGCCCATTCGCCATTACGGCCTTGCGTCAGGCATCACATTCTTAAAATCCAACCGGTTGCCTCTGGGCGACCCTCAAGCAGGAGCCAAACCATGGAGTTAACCTTG	10		14	19	31		17		17		15	10	57	15	44	7	34	5	25		10		14	19	24	134	26	57	32		22		15	32	23	17	24	70	25	81	24		48		32		101
18702	ACGTAGTGCATA	ATTTAGTATAGTTTCTCAATGGATAGGAAACTATAAGAGATTATATTTGTATTGCTATTGCATGTTTAGTTAAAATTGATATGCTTATTATTATAATTACTGTATTAAAGTTATAATATAATCATATTTCATCGTTTATAAAACGATATTGGAGAGTAGATCACAATGTATGCACTACGT
18703	CAGGTAGGGAGA	GACAGCCGAACCGTAGAGGTTTCAAGCAAAACGCCGTAGCCTACGCTTGGTGGTGGGATCGACATCCCACCGGTAACGGAAACCCCTGCTCCGAAAAACAACATGCGACTTATCAGAACCGGAGGGATTGCGATGGCGAGGCTGGACAACGCCGACGCCACATCCATGTCTCCCTACCTG	10		19		25		25	16	23	18	20		53		38		42		48	11	10		19		38		41		31		26	48	21	17	26	14	23	53	24	55	29		50		43		91
18706	GCGAGGATAACT	GCGGTTATCAAATGGTAGCGAATTGTAACATTATTTATCTGTTGGTCTAATAGGAGCTTTTCTTGACAGTGCTGAGATAGTTATGACATAGTTGCCATTCGCTCAAATTGCTGCCATAGCGATGCTTTTCACGCGAAAGGAAGGGGTTCCTGGAGGGGGGGGGTCATGAGTTATCCTCGC	2	745	3	303	10	516	5	327	6	317	9	222	13	68	11	46	12	16	13	8	2	745	3	303	5	491	15	632	5	106	3	456	8	179	9	151	9	291	9	322	5	1048	15	843	15	539	24
18707	TTGGGCAATACT	CCTTTATGGCGCCATTTTTTTTGCCTCTCTCCCAACTTTCGCCCTTTTTATTGGCACCTTCACAACAAAACAGGGATAATCCCGCGCCAAATTTGCTGACGTTTCAAGCGACAGCGAGTTTGCCTCTCTGTGCACTACAAAACACACAATAATTAAGGTCCGACAATGAGTATTGCCCAA	21	112	24	50	41	97	45	53	30	35	31	1	75	9	62	5	72	19	52	5	21	112	24	50	45	151	54	109	37	64	34	68	31	146	55	93	39	227	34	303	45	162	86	150	61	36	137
18712	GTAAGAGGCAAG	AGCCCTAGGCTGCGTGGCAATCTCGTCAAATATTCTGAGATTGCTTCGTCAATTACTTACGTCATTTTCTTGCAATGATGGAAAAAACTATCCACATGTGTAATACTGAGCTAAGAATGACATTAAACTTCGTCTATTTACTATTCGTTTATTCTGAATATAATTATGCTTGCCTCTTAC	95	1905	113	2690	187	3895	185	4318	191	6530	141	3639	423	1398	336	1448	306	301	284	364	95	1905	113	2690	246	2428	255	2505	236	1036	199	1764	153	1015	222	1102	236	3424	208	4521	208	4595	372	8213	332	10169	759
18722	CGTATGGGCTCT	GAACGAGACAACGTAAGCGCCGGTGTCCGCCGTTCGCAGGACAGACTTGAGACGAAGTTGCCTTTACGCGGCGCAAAGGATTTGCGCGGCCATGGTGAGAGCATGGTGTGAGACGAGCGTACAGGCCTGGATGGCGTCGCGATGCAGCGTGCCGCGAGGAGCATTATGAGAGCCCATACG	8		10		11		16		11		21		27		26		29	8	41		8		10		21		12		18	32	21		23	30	20	10	26	12	22	38	18		27		32		53
18723	TACACGTTCTGG	TCTTTGGCGCTGCCGGTCCTTTCGGGCTATGCGCAGGCGGACGAAGCTGCCGGTACCGTGGCGTCGCATCCGGTGCAGCTTGCGCAGCTTTACGATCCGGGCGACGAGATTTATCACGACCGGCGGATTCGCGTTTATATTGATGCATATGGACGCCGGGTCACGATGCCAGAACGTGTA	57		64		141	114	140	6	136	47	107	133	281	40	256	4	250	25	269	57	57		64		207		174	165	156	246	170	246	104	154	171	156	171	314	147	377	121		281	120	243	180	537
18733	CCTTCGAACGCT	GTGTTGATAAGACCGTTGCGTTTATCGTAACGGTCGATCAACGATTTTTGCCATAATCTTGGCGACAAATACGTGAGTGGGCGAAGTAACGCCCCGCTCCTTAAATATTAAATCTTTCTTTATTTGCAAATACCAACGGCATTACGTGATTTAGGCACTCTGAGCATGAGCGTTCGAAGG	45		62	26	68		84	48	67	2	66		146	5	130		121	13	124		45		62	26	114		103	72	81	92	83	52	54	66	67	85	89	165	85	331	107		152		133		276
18740	ATCACGCTTACG	GCAACCCTATGACAGTCTGTCCCTGTCGGAGGGGTAGATCGGAGCCACGTCGACGATGGAAATATTACGAGTCGATTAAAACTCGTGATCACCCGCTGTGGAGTGGTTCGTCAGGTGCCATGATGGCGCACCCGCAAATGGTCCCCCACCCCGAATGGTGTCTGTATGCGTAAGCGTGAT	6	104	19		18	7	11		15	71	20		26	12	25		24	3	44		6	104	19		28		21	64	12		26		13		18	2	27	35	17	20	25		29		35		51
18741	GTTCATCCTGTC	GCGGTTGATGACCATGCTCAATCCGACAAATCAAATCTTGTATCGCTCCTACAGTGTTAACTCCCGATCTATTGATGCCCTCTATGAATTGCATGAAGAAAGAAACTGTTAGTTTTTTCGTCAACTAACAGCATTAGCAAGCATCAAGCGATTTAGGAGGGTGTTATGGACAGGATGAAC	97	39	101	71	180	88	156	55	123		148	32	302	5	284	46	268	13	293	32	97	39	101	71	204	78	237	220	201	104	168	106	128	183	170	185	171	412	160	413	198	110	336	143	271		586
18743	AATGCCACTGGG	CCTCTGTGTCTCTGTGGTGAAAACGATGCCTCCCAAACCCAATGCTTTGAAGAATTTAGCTATAACTCCTTTGGATAGAGGAATTTGCGAGACATCCACCAGCTAAGTCTCGCGTTTTGAAGAATTTGCATTCCAGAAGGGGGGAGGGGGTACACTTTCTACCAGATGCCCAGTGGCATT	17	1399	21	1210	41	933	42	1338	35	972	37	406	89	124	61	94	54	38	85	36	17	1399	21	1210	55	660	64	1085	40	701	33	1352	37	1045	40	959	46	2519	28	3723	38	2609	83	2271	72	1378	150
18749	GCTGCCGATCAT	GGAATGGCGGAGCGCACCGTGCCAGAGACCAGCTGGGCCAGTAGGCCCGCCGACCTTTACGGTCGCCGCAGCCGGGACCGCTTCTTCACAGCGCTGTGGGGTGTACGAGCGTTATTGGGAGGATTGGGCGCGGCCTCGCGGTGGGAACCGTCGCGGGTGCAGCCGATGATGATCGGCAGC	2		12	20	4		8		8		9		19		25		13	11	17	14	2		12	20	18		14		11		4		9		8	19	9	16	9	17	14		12		17		44
18750	CCTCTTCTTAGA	CCTGAGCTCGCCCCTCTGCTCCCCGCTCAGCTCCAGCCAACGCACGCAAGGTGAATCCGAGAAGGACTCGTCGAGTCCTGAATCAGGAAGCGACCATGCACATCAGGGCGTCTTCTCGCGTGAGAGGACATTGACATCACGACATCATGATGTCGTGATGTCACGATGTCTAAGAAGAGG	59	70	78	29	116	1	86		85	87	79	23	268	8	192	12	219	14	212	24	59	70	78	29	145		142	74	127	82	131		95	43	114	56	144	165	127	292	137	99	202		164	110	460
18760	ACGTGTTACAAG	CTCACGAGACGCGGTGACCACTTCCGCCCCAGTCGATCAAGAAGATCCGACGTGGTGTGCCCCACATTCTCGCGGGATGTGGAACGAGGCGATCCAGTCGTAGCGTTGAACGCTGACACGGGGACTCACGGGGTTGGGGATAAGGCAACGATGGAGAGGCGTGTGATGCTTGTAACACGT	16	84	18	9	45		34		38		28		82	7	66	7	70	19	87	31	16	84	18	9	55	57	56	5	35		38	36	25	75	40	65	42	187	41	222	34	93	79		66		148
18763	GGTCCATCCAAT	GATCGTTTTCACCTCTTCTTTTTTATTTCGAGGCAAAAATTTAATCCAACTCATACTTTCACACTTACTTCGTATCAATAAATAAGCAAGCTCATTACTATCTCGCCGACATCAAACCGTCACAAAAATTTAATCTGCTTACACCTTCCCCATAGGGTTCAAACTATGATTGGATGGACC	16		22		29	38	31	12	31		29		67	1	55		35		21		16		22		22	76	38		33	43	42		32	91	27	53	45	131	19	204	38		60	50	60		122
18764	AGGCTTCCGAGT	AAATAGAGAAAAAATGGTGCTTTGGCTAGACAAAAGCGTTACTCATCATTAAAATGCGCCCAATTTGCCAAAAATTAGCTTTGAGAGCGGTTTTTGCATTGATTTAGATCGCTAGATATGAATTAATATGCAGATAATGTGACTGTTTATTCCCTGGAGGATGTTATGACTCGGAAGCCT	21	1173	26	1480	32	1182	35	1035	26	375	35	248	60		62	20	57	6	32	2	21	1173	26	1480	41	1242	53	2583	32	876	35	1664	29	182	53	153	49	494	23	729	47	2653	67	2217	61	623	122
18765	ACGCGTCTCAAG	AATTTAACGGAAGCATCTGCCGCGTTATACACCTCTCAATCAGGTGTAAGTAAACATATTAAAGATTTAGAAGATGAATTAGGCGTACAACTTTTCGTCCGTAAAGGTAAACGTCTGCTGGGTTTAACTGAACCCGGTCAATCACTCCTTAGCATTGTAGAACGCATGCTTGAGACGCGT	120	326	118	140	187	86	174	52	185	137	175	34	395	93	294	88	299	39	273	64	120	326	118	140	254	116	240	247	156	520	178	197	134	398	184	427	241	906	194	1215	238	466	361	138	360	171	689
18776	CATTGGTTCCTC	AGACTTTCGAAGCAAGCCCTATCAATAGACAAACAAACTTCCATCCTTCAGAGATAAGCCTTAGTCTGTAAACAGGCTAAGGGTTTTGCATGCTCCCACTAACACAAGTTAGTCACAAACTAAGGGTGGGTAAACTGGGTATGACAGTACGGGGGATCAAGCACTATGGAGGAACCAATG	63	282	67	20	105	97	137	92	108		87	90	277	97	256	31	217	21	225	58	63	282	67	20	159	48	170	11	149	73	155	187	107	201	154	184	139	414	136	486	130	302	242	189	195		533
18785	CCCTTTCCGTGT	GTCTGAAAAAAACCGGCAGACGCAATAAATTGTTACTAATGAAACAGAGAGAGCCGCAATAAAATTGCATCTCTACTGAATACATTTTTAAAACTAATTCCATAAAACGTTTTACCTCTGCATTTTTACTTCTAACTTCAACCTTTCATACGAACATTTTATATCATGACACGGAAAGGG	31		34	31	69		73	11	62	114	59	17	152	12	125		107	15	17	11	31		34	31	83	30	78		56	56	75		59	86	68	127	70	237	61	348	65		142		121	131	277
18786	GGCTATTGGTTT	AGTACGTGAGGATGGCGAGCACTGCCCGGGGCCAAAATGGCAAATAAAATAGCCTAATAATCCAGACGATTACCCGTAATATGTTTAATCAGGGCTATACTTAGCACACTTCCACTGTGTGTGACTGTCTGGTCTGACTGAGACAAGTTTTCAAGGATTCGTAACATGAAACCAATAGCC	3		11	50	13	127	15	8	11	67	12	3	34	25	17		14	2	16	17	3		11	50	21	39	25	58	14	68	15	142	6	196	9	138	17	362	13	382	14		28	135	23	70	51
18788	CATCATAGACGG	TTTGCAGCAAAATGCAGAGGTGCTTTTTTTATGGATTTAAATAAAAAACTGAACCCCTGATTTTCAGGATATAAAATATTCTTTTCAGGTATTTGGTTTTAAAATAATTAATTGTACTTTTGCATCCCCTTTATTGGGGATGGAATGTTTAATTAAAATAATATTATGCCGTCTATGATG	21		28	24	32		39		49	56	35		57	7	51		23	7		8	21		28	24	32		20	40	13	61	38	135	17	50	32	5	36	77	42	124	49		71		84		108
18790	CCTACGTATGGA	CCGCCGGGCATGCCGGCATCGGGGTCGTGCTCTGCTGTCGTTCCTGCCGTAAGTCGTGCCGGATGACGCGCTGGTGACGGCCAAGCGATCCCGCCCTTGCGTGTGCGGAGCGGAGCGTCCATTGCCCTGTCTCTCGTTCAACCGCGGGGACAAGCGGCCGGGCCGATGTCCATACGTAGG	40		48	22	57	97	62		50	37	63		128	19	109		90	16	128	22	40		48	22	92		70	65	55	67	66	28	40	29	64	77	48	140	56	109	88		119		113		237
18791	CTGTCTTGTTCT	AAGTTGCTATGTGACGGAGACGATGATGACAAGGACGCGGTGTCGTGATCCCGCGCAGTACTGGGGCTGTGGACAGGGCCGCGACTGGGGATAACTGGTCGTCGCGGCATCGGTGAGACGCGATTCGTGGCAGGTGATGTCGGGGCCAGCGTGCAGGTTGGCCGCATGAGAACAAGACAG	7	18	15		14		8		14		2		14		18		17		15		7	18	15		13		16		7		18		8	21	11	8	12	10	7	65	22		22		16		32
18793	GCGTGCAACTTT	CGCGAGGTTTGTAATCTCGATTCCGGCGGCAGAGAAGTTTCGCTACCGGAGAGAACGGCATTCTCAACGGCATCACTTTTTGAGTCGCGTTTCGACGCTGACGGATCACCGCCCGACTTGGCGACGGTCGCAATTACTGATCAAGACACGAAGGAGTAAGCCCGCATGAAAGTTGCACGC	72	73	81	31	147	70	154	35	140	117	145	38	331	19	266		224	36	295	67	72	73	81	31	212	217	200	59	169	57	159	168	125	223	149	221	187	533	148	630	153	104	301	105	285	155	597
18797	CGGAATATCGTC	TTTCCGGTCATGTTTTGTCTGATCAATGTTTTATCTGATCAATGTCTTATCTTCGCGATGTTTTTTCGGCAGTCACTCGCCATAAAACCTGGAACGATGGTATCGTTTGCCATGCAGGCAAATTGATATCTCGCCTATCACCAAACAGTTATTCAGAGCGCCCTCATGGACGATATTCCG	13		15		29	97	25		24	58	28		34		30		27		22		13		15		30	24	28		20	57	24		20	27	17	30	21	82	20	53	28		54		52		64
18799	ACTGCGCGAAAC	AATCTTAAAATAGTATTGAGATTGGCTGGCTGTTTGCCCACAGTATGTATTACCAGTAAAATCATGCTTGTAAAGGCTAGAAGCTTTTATATTTCCTGGACACAGTGAAAAGCTCAGTCAACTCAGTATTTTGCTAATTTCCGCACTTAGGTCGGCTATACACGAATGGTTTCGCGCAGT	34	92	54	184	88	166	95	118	77	248	52	189	118	92	103	86	89	61	57	73	34	92	54	184	77	103	91	426	66	187	68	339	47	205	88	364	80	806	69	976	88	276	183	284	129	437	221
18802	TTGGTGTCCCGT	GGTTTCTCTGACACTATCCGATTGATGACCAATCTTGTATAACTGCCGGATTATCTTCAAAATCTAGGACTAGAAACAGCGACTCAGGGAATCATTCAATCCATTAAGGATGGGCTTCAAAACTATAAGCGGGAACGTCAACCCGATTACCTAAGACGGCAAGGGATGACGGGACACCAA	13	1	17	112	23	92	35	42	25	55	23	67	57	7	40	32	33	32	38		13	1	17	112	40	19	25	6	24	84	20		22	90	35	63	31	242	27	313	30	113	58	134	48	122	97
18803	CAATCGCAGAAC	CCCCTCTCAGTCGTCATTCCGCACCGCGCGACTGGGCTCTCACTCGCGTCCGGGAACCACATCGCCACAAGGCAATTCGGCTATCTGCTTCATGCGTCCAGTCGGCGGCCTTCGCCCCTGCACGGTGAATTGCAAACAGTAAACAGGCCTCTTCAAGGAGAAGTAATGGTTCTGCGATTG	57	40	66		94	2	108	13	108	4	91	59	234	23	196	9	166	17	227	43	57	40	66		154	91	152	54	136	70	115		94	76	104	46	143	89	119	125	123		202	15	199	63	430
18805	CGACATGCCTGT	TTGTTGGCAAGTTTAAAAGACCGCTTTGCACAGCGTGTAGCCGTCATACAAGATGATAAGCAACTGACCTATCAGCAGTTATATGACTATGCGATTCATTATGGCACTTACTTAAAACAACAGGGTATTCGTGAAACCGACTTTGTTTTATTGCAGTCGCCGAATATGACAGGCATGTCG	56	133	65	17	84		110		89		66		225	3	197	7	141	33	157	57	56	133	65	17	117	86	113		93	110	104	60	96	131	101	146	116	321	133	487	121	150	194		155		422
18806	AGGAATAGTGCC	CGGCAAAAGGGAAAGAGGGGAAAATAATGAAAAACCGTCCGGTGTTTCCGTTGGAAGATGCACGGAGCCGCCTGCCGGGGGAGGACTCTGTTCTTGACAGCATTTCCTGTCTGCCTGATAACTTGATAATACGAGTACCCCTCAGCAGCATCAGGAAACGCCGCCATGGGCACTATTCCT	98	77	108	1	173	214	162	74	168	335	139	58	407	25	319	56	305	25	291	24	98	77	108	1	236	120	236	57	202	24	186	318	135	172	185	144	212	307	187	542	206	78	335	288	307	393	726
18810	TTTAACGCCTAC	TCCGACCAGTATTTGCAGCAGCATCCCAACACCTCCGTTTTCTTCTATGTATGAATCATGGCCGTTCTACATGACGGCTAATGAAACGTTTGTTTAAAAAACTGAATAAGAACCCGGGTTTATCTCACACTAAAGTCAACTGAACGATAATGGGAGTGTGACGATATGGTAGGCGTTAAA	36		42	9	52	149	51		60		59	22	137	23	93		93	4	102		36		42	9	89		81	20	77	75	69	169	49	85	68	83	73	151	53	212	78		103		119		230
18818	AAGTCCGAATCC	TTGCGGCCTGAAAATTAACACGTACAGCTTACCACGCTATTGTCAGTGAATATCATGTTCTTAGGAGGTCTCTACACAATGTTTGCTGGATATTGTTCAGACAGACTTAACATTACCTTTACAATGGCGGTGTAATTTTGTTCGTAAACACCAGGTTAAATAAAGATGGGATTCGGACTT	31	181	50	4	71	376	68	106	61	325	49	51	167	21	129	22	103	18	146	17	31	181	50	4	86	122	85	169	72	183	76	52	60	123	85	207	79	395	66	553	81	185	139	482	110	376	296
18821	GATAATCGGCGG	AATTGAAGTACCGAGTACTTCAATTATTTTTTTGTCTTTGCTTGTTACAAAATTAACAATAAATTCTGGAAAAAGCATAGGATAAAAAATATTAAGTTGTTAGTTATTAGTTGTTAAGTTATTTAAAACCATATATTCGCTATGGTATATGAGGGAGGAAATACAATGCCGCCGATTATC	4		5	22	6		10		6	51	5		9		13		14		1	4	4		5	22	9	69	6		2		15		8	20	9	15	11	96	7	165	9		16		11		22
18824	TCCTTCTACAAC	GACTTAGAGACTGATTACATAGCTCCATTTGCCCTTCTTTTTATGTTAAAATGAGAAGTAATGATCGATAAAAATAACCTGATTGATAATAATATTAGGATTTTTTTGTCAATTTTTAAGGCAATTGTCCTTTAAACTGTCCCTGTTAACGGAGTTAAGACACTTATGGTTGTAGAAGGA	27	486	40	422	67	639	67	785	76	2192	54	1181	123	1518	106	1853	87	945	9	717	27	486	40	422	87	334	60	634	73	464	88	683	52	259	65	266	73	527	75	752	67	908	134	1424	130	3373	229
18825	AGCGAACCAGAG	AAGCACGTTCACATATACGTCTGACGTTTAGCCTTCCGCTTTAAGCCTTCCGCGTTCCGCTCTCCGCCCGCCATGTAGGAAAACCTCCATTTATATCATATTCAAACCGAATACCTTAGCTTAGAAGCCAAAACTTTTTTGTACCTTTGTTGATTACAAACACAAATGCTCTGGTTCGCT	25		41	34	60	62	61		64		66		155	10	109	18	105	4	132		25		41	34	92		106	77	64	19	62	71	49	40	69	44	74	160	65	291	66		121		130		264
18827	GAGGCTTCGGTA	GCTCCCAAAGGGAGAGGCTATGGCCTGACGGTCACGTTTTTGGCTCTCCCTTTGAGGAAAGACTTCCCCCGGCCGGGGGAAGATGTCGCGCAAGCGACAAAAAGGGGAATCTGTCACCGAGGGTGACTGAGAGGGCGAGGCCGCTACAAGAGGAGAGTTACATATATGTACCGAAGCCTC	49	76	75	57	91	27	85		89		67	10	207		149	7	133	31	179	15	49	76	75	57	129		128		99	10	109		83	105	93	94	100	105	94	214	124	133	176		156		356
18833	CTTTCGACCTAA	GGATCTTTGTTTGCTGGGCAAGGCGCTGTTCATCGCTGATCGATCGGGCATAGGCATACACCATGATCGATCAACGTGCTGATCCACTGCTTGGTTGACCTCGTGAAGCGGACGGCACGCTGAGCGTATTGCGCTGGGAATCAGGAACACGAGGTTCACCCGGCGATGTTAGGTCGAAAG	72		68		117	42	112		105	30	109		279	13	208	13	200	26	219	19	72		68		157		150	52	128	90	142	36	100	114	159	102	173	209	115	204	140		229		214		487
18835	GCTGTATTGGTT	ACAAATAGTCAAAATATAAAAGAAATACAAAAAAATTTTCAAAAAAGTATAAATACAATTTGTGGTAGGGAATAAATATAAATACCACAAAATATAGATTGACTCTTGAGAGATTGTGGAAAAACAATATAGAATTTTTGGGAAACAATGTTAAAATAGACCATTATGAACCAATACAGC	1		1	28	2	55	4	107	2	61	1	47	3	30	1	7	1			21	1		1	28		114		110	1		1			56	4	63	5	202	2	162	2		6	162	3	108	4
18841	TTGTGGGTAAGC	TGATTTCGCGCCAGAGTCTCCTTGCGATACTCTTCCGCGCAAGCACTGCTGGCATCGTCAGGTTGTGTTGCGATCCACTTGCGTGTTTGCCTCGCCGCGTCTCCGTATCGTTACGTTGTCCACAGCAACCGCTGTCCTGCACTCCAGCCGGGTCCCCGATTGGCTATGGCTTACCCACAA	76		127	37	181	15	180	10	171	49	138		368		303	28	277	2	308	47	76		127	37	242		234		199	151	202	61	166	91	266	157	284	219	331	343	203		361	25	309		671
18844	CTTTATGCGACC	ATTCCAGCGGGGTTTCTGTCTCATCAGAAGCCCCGCTTTTCTTTTGGGGCAACTGCTCGTCACTGTTATGTTGAACTGGATCTCGGTCCGCTGCGGTACTTTCTGCCAGTTCGCGGGTTCATTCCTGTAACAGCATTACGAACGTTCCAATTGGAAGACTGCCCCATGGGTCGCATAAAG	36	64	37		69	73	56		50		54		138	3	121	3	116	8	68		36	64	37		82	49	80	53	62	94	69	35	53	73	77	42	84	96	60	86	73		125		104		259
18847	GGGCTCTAACAA	AAGATATGCTGAAGAAGATGGCAGTTTTGGCCGGACAGCGGTCAACTGCGGTCACCGTTGAGGCAATTACTCTTGTAACCCCGGCAGCAACCGGCTAGCCTGACCAAGTGATTCACCGAGCGGGCAGGCCCGTTCCATTTCCCCTATTTAAGGCCCAAATTAACGATGTTGTTAGAGCCC	59		65	65	141	36	77	35	89	53	71	19	229	16	172	12	158	35	200	10	59		65	65	117		114	168	104	101	106	276	107	119	117	193	116	360	112	516	124		218	71	160	72	401
18848	CAATGTCCACGT	CACCTTCAGTTTTTGCCACGATTGTATTTCCACGGTTACTGCCGTGTGGGCACACATCTGGGGGCTCGCTGCGCTCGACCACCAGATGGGTATGAAAGGCTCGTTGCTCGCAAAGTGTTAGACTTTGAGTGGCAATTCCAAGTGCTAACACAGGAGCAACGAGCCATGACGTGGACATTG	14		18		26		26		24	54	17		75	1	35		49		53	11	14		18		34		33		24	57	22	29	21	12	36	66	33	142	34	162	32		52		41		110
18849	GAACCTGCGGTA	CTGAATTCTGAACCCTCAACCAACCCCCTGTTGCAGTCTCATTACGTTTTGCCTCGCTGACCACACTGTTTATCATACTCGGTAGCCAGCCCGACGGAGCCATGGGCCCGTTCCGCCGCCAGCCTGCCTGCCGTCTTACGCTTTGTCATTCTGGAAGGAACGTTGATGTACCGCAGGTTC	39	239	38	24	74	70	78	8	50		59		145	8	128		129	1	137		39	239	38	24	97	57	94		87		76	61	60	112	87	53	92	156	86	134	77	263	152	78	109		273
18851	GCACTGTAACGG	CCTCAGCGAAGGCATTCGGGAGCATGCCCTGCGGAACAGCACGTTTATATTCTCACGATTCTAATTTTCGACCGACGCGCCTGATCGGCGAACTGGTTTCCTCGACCCGACTTTGCTCGCAGCTCTCCTTCAATCAGTCACATACCCCGACAGGAGCACACCTTGATGCCGTTACAGTGC	158	200	171		264	134	233	35	250		208		577		476	18	466	22	574	51	158	200	171		402		366	92	352	34	292	10	226	201	366	165	333	397	311	500	329		497	169	458		1053
18856	GTTGGGTCGATA	GCCATTCCTCACTTACTCACCGCGCCATCAGGAGTAATGTCGCTCGGTGACGGACCCTTGCAATTTAAATGTGTGCCCCCGGAAAGAAGTCTATAGACTCACGCGCCTCTCTATATCAGCACTCTCGACCGGAACGAGCGGCTGGCGTTATATAACGGAGCAACAATGTATCGACCCAAC	43		61	19	92		83		85	24	71	49	231		221	8	173		224	31	43		61	19	126	37	142		114		112	62	99	38	128	91	129	178	125	128	104		175		156	73	452
18857	GTAACACGCGGT	ACCAAGAAAGTTACACTTTCGCGACATTCCTGTACGATCGTGCCACTCTTTGTCGCTTCTTTCGCCTCACTGTCTTGCTTTGGGTATGGCCCCTGCATAAGTATCGGACGGATCGGCTCACGAGGTCGTTCCCTCTAATCAAAAATGACAACAACTGAGGCAACCATGACCGCGTGTTAC	149	165	193	125	312	296	256	161	241	150	234	68	647	62	537	17	549	53	603	94	149	165	193	125	424	349	355	161	309	296	320	466	255	345	331	394	348	881	323	1199	342	290	568	457	475	218	1184
18859	ACGATCACCGGA	CGACGAAATGCCGAAAAACCGGCGTTTGTTAGACAAATCGGGCGATGTGTCCAAAAATCAGATAATTTCCGGGCGGTGCATAAATTTTATGCACCGCTTTTTTATTATCCGTTTTCATTTTCCGCCGCCGGGGGTACAATAAGGACAGTGAAGGGAAGTGATCCTATGTCCGGTGATCGT	11	1088	11	1245	13	2076	22	2281	12	3268	15	1847	43	1071	38	1559	25	524	21	490	11	1088	11	1245	22	1463	28	1151	11	487	16	748	8	64	20	88	15	166	13	220	22	2333	35	4357	27	5115	81
18860	CCGGTATTGTTT	ACGATCGCGGCACGTTCGCATCGTTCATACTCGCTGGTAGTAGGTTGGCCTTGATGGCCCGAGCGGGGAGCGTTCTCGGGTGCACGCCCTACACTGCATGTAGTGACCGGCGGCATGCTGCTTCACCCGAAGAGGCGGATGCTGCTACCCCAAAGGAGGCACGAGATGAAACAATACCGG	20		20		53	85	42		45	19	26		73	10	64	5	53	15	65	17	20		20		58	34	63		57		37	38	35	68	46	55	41	47	42	122	40		95		71		137
18862	GCTGGCCTTAAG	TTCATGTTTGAAGAGACGGGCTTTCGATCCGATCAGCTCGGCGTCATCACGCACGGGTCGCTGAATGAGGGCATCGAGATGAAGCTCGATTCGGCGGAGTCCGTGGAGGACGTGGTGGCCGGCACGTTCGTCGTGATTCAGGGGGAGAAGCACGACTTCTTCTGCATGCTTAAGGCCAGC	31	90	47		57		66	14	77	94	42		149	7	107	10	108	14	124		31	90	47		88	69	82		60		66	46	56	49	69	61	76	144	65	170	78		123		119		256
18869	ATTATGGGACGG	CACAGAATGAGGCAGGATTTGGCGCATAAGCATAGAAATGCAAGAAATAGACTTCAGGACTGTAAAGTCATGCTGGACTCGGGAAGATTAACAGCTGTCGAAGCGGAAGTGACGTATAAAGCAGTTCCATCACTGAGGTGACGGGGGCGGTGAGGTTGAGGGACTATGCCGTCCCATAAT	81	125	112	26	189	160	165	92	165	245	143	103	358	42	290	24	285	37	349	48	81	125	112	26	204	72	239	159	179	240	191	567	134	353	185	348	179	724	181	1202	193	151	354	252	308	348	648
18883	GCTCCTAGGAAT	TCAATCGAATTGCATATAAGTTTGATCGATGCGAGGCCGGATTTTCTGGGCCGTGACGCCTCCGCAGGGCGGTTCTCATTTTCCTTCGTGATCGGTGAACTGAAATGTCCGCTGCCTCAGGGCAACGGGCTCTCGATCTGCATCCTGCGGGGACAAGGACCATTTATGATTCCTAGGAGC	44		45	51	81		69		66	62	46		133	12	117	21	133	14	130	43	44		45	51	87		89		72	27	71		71	108	59	73	83	193	78	233	89		150		112		250
18887	AATCGGCCGTAT	GCGAGTTCGAGTAGCCAATCGTCCTGCGTGACTCGACGATCACCGGCGTGCGTCGGATCGAGGCGTTGCTCATCGGGCTACGACGTCCGCGTCACCCCCGCCCCCGCGTACGCCCGCCGCACACCGGTTCGTGTACGGCGATCACAGTAAGGTGCAGATCTCCTCATGATACGGCCGATT	180	120	251	102	353	212	301	36	282	113	290	78	860	19	618	22	655	20	842	77	180	120	251	102	481	356	510	184	462	113	408	379	325	206	363	330	421	587	362	945	431	222	654	248	572	191	1478
18888	TCGAGAAAGTCG	GCCCCTTCAATTTGGAGCGGCAAGATCTCAGTTTGCGACAGAACCGCTTAAGTCACCAATGCCGCTTCAGTGAGTTTAAGGCCCGTAAGGTCTTTACTATCACGCAGAAATTTGAACACTACCATTCCGTTTTCACCATTTTCAAAATATTAAATTGGAGATTTTATGCGACTTTCTCGA	35	46	58	76	103	42	102	24	77	122	71	73	208	29	166		147	19	121	7	35	46	58	76	157	2	129	95	93	170	112	57	71	222	127	110	128	231	98	357	93	122	205	66	148	195	374
18889	GTCGCTGAGGTT	GTAGCAGTTGTATATTATTGAGCGCTATGTTGTTCCCAATGCGGACGTGTCACGTAACTGTCGCTATAAGGTGAAGACACATAAAACAATATATCTTAGTAAGCATGCAACACTCTTTTTTGTTTATTCATAACAACAAAAAAGAATTAAAGGAGGAGTCTTATTATGAACCTCAGCGAC	19	45	26	32	40	62	27	10	20	50	35	35	78	4	61	15	48		30	1	19	45	26	32	43	33	43	69	40	27	35	26	29	104	37	78	38	245	35	196	45	77	67	72	55	85	139
18891	GCGTATGATTGG	GTAGTCTCAATTCGAAGACATATGTCAATCGAACATGCTCAAATTCACTCCATCGAGGGTAACTTGCAGTGCGGGGAGCGGTGTTGAGCATCCCCGGGCCCCGGTGTCGCGTCCTAGCACTCAAGGACGTCGTCACCCCGGACCGGTGACCTGAAGCCCCGCCATATGCCAATCATACGC	20		33		51	50	43		38	44	29		85		62		64		64		20		33		62		59		39		49		41	32	46	34	52	101	36	85	53		94		67		147
18892	GTTATGCGTCAG	CATGGACATGGTTGGGAGAAGGATCTGCAAGTTTCTATTGATTTTTATGGCGGTGAAGACGTCCTTCTCGATCTGACTGGGATAATCAGGTCAGAGTTATTACTCGCGCGGATTCAAGGCCAAATTACTCCCTAGACATGTGTTATTTAATCTCTGGAGGCTGCTATGCTGACGCATAAC	52	188	67		102	44	100		98	150	73	13	259	11	214	26	194	10	207	9	52	188	67		159	31	164	51	141	141	110	253	96	105	150	85	149	326	138	314	119		202		171	163	473
18893	ATGAGTTCCGAT	CTCGGAATGTTTTATCATGGAACGGTATGCGCAAACGCAACGTGCCCCTCCGGCGTCGTTACGTTAAAGGCTGGAAATGAAAGCCTCGCGCCTCGATCAGACGTTCGCCACCGCGGCGAACCCAATGGGCTTCGGCCCCCGACAAACGTGAGTGGAGAAATCCCAATGATCGGAACTCAT	63	533	62	710	99	1288	82	1290	79	2562	79	1380	174	223	156	430	145	40	165	82	63	533	62	710	124	777	113	1196	104	894	84	1127	68	157	91	162	102	252	93	314	125	1243	181	2578	158	3942	330
18898	GATTGTGAGGAT	ACCCGCCGAAATCGTTTCCTTGTTGGCATTCCGGCGGTTTCCTCTATCACCATTTCATGAACTCATCTTCCGAACCTTGCGGCATGCGCCCAATGAACGAATGCACTCGTCCCAGCTCCGGCCGGCGCGATTCCCGCGCCCCGGAGCCTTATCAAGGAGCCGGACATGATCCTCACAATC	55		62		124		114	22	100	59	77		258		183	4	193	1	244	13	55		62		184		156		141	91	127	67	82	109	112	82	134	99	103	182	117		238		177		441
18910	TTCACCCTCTTT	AATTTAGGGCGTGTGTACAGCAAAGTGACCTACCGGTTCGGCAGGCAGGACGTACCATAGCTTGACTTAAGAAATTTAATGGCTATATAATTAAATTGCTTGTATATGTCCGGGTTTCTCGAGCTTTATAAAACTGAATAGATACCAAAGTCTGGGGGCGGTTAGATGAAAGAGGGTGAA	27	2856	37	3317	63	8384	63	8388	46	11578	51	6557	114	3530	98	3659	76	1596	30	1609	27	2856	37	3317	61	3508	72	5603	48	3805	60	5768	33	2560	56	2317	34	5568	43	8005	64	6173	126	16772	97	18135	212
18911	TCTCCAGGGATA	CGAAACTGCGTAATCCTTTGTAGTATAATGAGACGGATTGTAGAAAAATAAAGTATCTGTCAAAAATGATAGGTAAGTTTATTGTGATTTTTCATCATGTTGTATAGAAAGATGTACATATGGCCTACAATTGAATAAGGAGGAAGAGTTTTGGTAGAGAATCAAATGTATCCCTGGAGA	5		7		17		14		14	60	25	23	44		33	8	31	9	17		5		7		18	48	21		24		21		17	39	23	21	21	83	12	62	12		31		39	83	77
18912	AGTCGTGGTTCT	TAGCTCGCTCATGCTTTGACCGTGTGCTTTCCTCCCGTTCCTCTGTCTCGGGCAAGGCTTGGGGTAGGCTCAGGCACGACGGACGGCAGCGCCGAATGAGGATGAAAGAGAACAGAACGAAGACGGACTGAGACGAACCGAAATGGTACAAGAGGGGAGCGGCTCATGAGAACCACGACT	78	4	79	57	150	63	145	46	143		106		280		250	36	202	15	270	15	78	4	79	57	191	76	166	68	153	261	145	380	122	280	132	259	144	626	140	815	157	61	295	109	249		530
18928	ACTAGCCATACG	ATCTTCATGTCACATTATGTGTGTAAATTATGCACAGTGTTACATTGAACTTGTGGATAAAATCACTGTCTGATAAAAGAGTGGATGATATTCTCGTTGCTCATCGGCTTTGGCACGGTTGTTGCTCGCTGACGGTGCCAGGCAATACTGATTGAGAGGATTTGAATGCGTATGGCTAGT	13	66	12	132	22	97	16	90	13	339	24	158	38	113	27	74	24	3	46	11	13	66	12	132	32	215	25	124	19	106	21	360	12	150	14	132	19	498	18	643	25	198	38	187	37	497	65
18929	AGCTTGCAATGC	GCAGTAGCGAGGATGGTGATTTTTCGCGCTGCTATGCAAGAAACGCATAGCACGATACATACTTGCATTTTGTCCTTACCCTTATGGCTGATAAGGTCTTTCTGTTTCGGGCTTTTTGGCCTGTGGCTACAACCAACACATCATCAAAAAAATTCGGGGATCGCTATGGCATTGCAAGCT	39		28		84	22	84		65		59	44	141	1	122	7	98	11	132	12	39		28		96	208	86	94	76	293	67	498	66	376	74	346	74	640	89	947	67		168		124		263
18930	ACTAGGGTGGCA	GCAGGTCGACGAGCAGCTTTCGCGCGAGCCGCGTCCGCTGCCGAAACTGCGGCTGAACCCCGCCGTGAAGTCGGTCTTCGACTTCCGTTACGAAGATTTCACGCTCGAAGGCTACGACCCGTGGCCCGCGATCAAGGCCCCGATGTCGTTTTAAACCCGCAGCAGATGTGCCACCCTAGT	52		66		116		109		110		101		265	14	207		202	7	281	40	52		66		150		164		120	64	123	9	95	32	138	47	123	91	101	132	118		225		211		472
18932	ACACGAGAGTAG	AACCTCTGGGTAACAGATTCGCGGCGTCCGCCGAGCCGTCCACTTCTGGACGCCGAGGACTCGCATGGGGCGAAGGTGGGCCGAATGAGACTGCTGTCGAAGAACTCGCGCGAAACCAAGAACGGCAAGCCCACCGTTCTGGGTGATGAAGCTCGCGCCGAGGCCATGCTACTCTCGTGT	28	99	25	40	35	31	32	9	31		37		71	6	55	10	58	8	66	20	28	99	25	40	49		46	39	34		41		20	32	32	32	43	88	32	109	53	139	67	40	68		126
18933	GAATGAATGCAG	GTCTAAATTTTTAGTGTTCGACAATGCCCACCTGAGTTCTATTTTTCCTTTAAAAACAAAATATTGTCATTATTTTTTTGTTCGGTAGCGTGTTGCTACTGTGCAAACAATCGGCTATTTTATGCAGTACCGTATGTATGGCGGGTTGTATGACAGGATTTTGCTATGCTGCATTCATTC	31	240	36	259	66	204	48	246	52	147	51	203	130	27	136	7	88	14	36	12	31	240	36	259	79	577	68	1630	55	1244	72	1951	64	516	70	520	77	1293	59	1460	67	499	114	450	103	350	266
18937	TGTGCTCCAGGT	ATGGCATCCGGTCTTGTCGCTACGCTCGGAAGCCGCACTGTCGTGCTACGTCAGTGGCCTCCGTGGTTAAAAAACGTCGCTGCAAGCATCCGTCGTGCTACGCCACTCTCCCCCCCCAACAACTAATTCCTAAAACCTCTTCCTCTCACTCTCCCTCTCACTCTAATGACCTGGAGCACA	55	54	70	49	75	78	82	15	70	109	63		203		173		143	3	171	11	55	54	70	49	120	48	138		88	36	81		80	3	93	41	107	98	95	176	125	103	157	93	133		376
18940	AAGACTGACCAT	CCCGGAGGTGAGTACACCTTTACGTATACGGGGCGATGAGGGGTTAGGAAGACCGGCGTATACCTTCATAGGACGTTAAAAGAAGTCCAGAACAGAATTAGTGATAACCAAAATCGTTATCCATAGTTTATGCATTTTCGAATGAGCTATGGATAGCGTTTTTTTATGATGGTCAGTCTT	38		46	76	57	45	67	7	64	20	66	19	156	8	147		119	10	115		38		46	76	135	121	105	171	91	135	81	65	62	95	82	41	85	65	73	137	84		124	52	130	39	303
18944	CCGCGAAATAGA	CGATTGGTGTTTTTGGTTGCAAGGGAAGAGCTGATTTTAAAGGGTTCCTCATCTTGAAAAAAGCATGTTTAGGACCGATGTTTCAGTAAACTACCAGTCTTCTAAGAGTGTTTTCTATAAAAAACTACTAAATCATGCTTTAAGACATATATTGGGGGAATAAAAATGTCTATTTCGCGG	28	254	33	117	52	193	56	142	39	381	47	200	74	23	83	53	85	9	23	15	28	254	33	117	59	119	49	24	49	259	41	160	38	253	38	219	47	422	50	647	61	371	108	335	86	581	157
18948	GTAAGATCCGCT	TGCGGTGCAGCGATTCCGTCACACTGAGCGGTTGTCGCCGTGCCGAGCCGCCATAACTGCCGGCACCGGGAACAAGCGAAGCCCGGGCGCCTTGTGAGACACAGGAAACGCCCGCCAGCCAGAACGACGATCGATTCCTTTTCTCCAGCGGAGACCGGTGGCCTGATGAGCGGATCTTAC	7	28	5		12		11		14		4		16		24	1	20	12	18	9	7	28	5		17		15		16		15		10	11	12	13	12	21	7	17	12		23		18		40
18953	CCAGCATGATTG	ACCACGGATCGTACACGTCAATGTGACTTTTTGCTCCGGTTCCAAACCGCTCTGGAAAGGGAACCTCAGCCGCAAAACAGCGTTGACAATCCAATTCCCGGCGCCTCGCAGGCCGGGCTGGGTGGCCGGGCAATGCGCGGTCCGCGAGAACGGAGAGCTATCGATATGCAATCATGCTGG	5		8	17	10		10		13	79	9	30	29	4	14		10		23		5		8	17	15	37	27		6		10	46	13	43	12	8	8	10	11	34	13		20		22	109	43
18954	TTGGTCCTTGCA	GCATCATGCTGCAAATTCAGCCATATTACCGATGCGTTGGATTTGGGCTATCTGAGCAAGGATTTATAAACGATACCGTAAGGTTTTGTTGTTAAACTTTGACCTTCAAGAACGTGGCTTTTGCTCATAAAGTCTCTGGCGTGGCTCTAACAGACTTGATGCGACATGTGCAAGGACCAA	7		9		7	19	8		10		7		14		14		10		19		7		9		14		7	48	20		11		8	26	12	17	16	9	9	51	16		15		17		28
18956	GTTAAGGAATGG	ATGGAACCGTGCGAAAAGCCTCTTTCGGTGTTAGCGTAACAACAAAAGATTGTTATGCTTGAAATATGGTGATGCCGTACCCATAACACAGGGACTAGCTGATAATCCGTCCATAAGGTTACAATCGGTACAGCAGGTTTTTTCAATTTTATCCAGGAGACGGAAATGCCATTCCTTAAC	16	131	23		34	187	36	35	31	78	25	1	53	41	38	35	37	18	72	9	16	131	23		31	2	22		33	56	25	83	25	60	25	71	28	131	29	200	39		70	222	56	79	91
18964	ATCCGTTGTCAC	CCACGAAGCGATTCCCTCTCGACACAGGGAGCCTTGGATAACGCCCCTTGGTTCCCTTTCTGGAGTTTTTACTTTTTCATAGTGTGAGCGAAAATTCACGAGTGGCTCATCGGTCAATGATTATGCCGGTGGCATCAGCGCATCGTCCTTCAGGAAACCAAGCCAATGGTGACAACGGAT	49		50	37	87	16	77	6	68	56	77		190	3	139	11	132	6	156	2	49		50	37	110	78	117		100	56	74		64	99	97	113	93	175	87	196	99		164	22	145		329
18982	CATCATGTCGTG	GACGCTATCGACAAGATGGAGGGCGTATCGCGAAGTGAACGCATGGTACTGCCTTTCGGAGTAAAGGCGATCCATAACCGTATCCCGTATCGTTGACGCACCTATGGCGCACTCCACCAAATTGGGGGAGGTGGAAGCGACGCAGTTTTCGGCGCGTCAACGGCAATGCACGACATGATG	50	76	58	20	105		103		94	19	76	67	195	20	166	9	165	5	198	66	50	76	58	20	143		123		122	58	98	48	75	83	100	78	147	197	91	283	108	96	208		170	86	361
18983	AAGTTTGCGGAT	AGATTCCCGGACTCAATATCTTGGTCATTCGTTTATGTTTAAAATATATGGCTTTATTAGTATAATAAGGAGGACAGAATAAGCTATAAACAATTTGGAACCTTTTCGTCATTATTTCGTACATAAAAAGAGGTTGTTTTTGGGAAAGGAGGATGAAGTGGCATAATGATCCGCAAACTT	41	781	83	497	90	1146	102	914	91	2029	69	980	199	3263	181	4123	150	4621	26	4567	41	781	83	497	107	882	104	1443	71	1113	82	1526	59	1049	91	891	107	3144	82	4066	124	1278	192	2060	160	3009	380
18995	GACGCGTTTAGG	GGTTTTTCTTTTTCTAAAGAAATAATAAGGAATTAGTTAAACGTTATTTTAATGAATTAGCTTTAAAGATTTGTCAAGAAGAAGTGATATGAGTTGATAAAAGTTTTGACGAATTACTTTTTTTAGCGTAAAATGGTAGAGAATGATAAAATAAGGAGAACTGCCATGCCTAAACGCGTC	7	1092	8	986	9	1478	11	1694	10	3984	9	1841	22	4075	12	4402	14	4739	5	5311	7	1092	8	986	12	1181	12	863	4	621	9	995	10	668	9	600	10	2383	14	3067	15	2078	20	3172	19	5825	34
18997	GTAAGTGACTGC	ATTCAACGGGAAAAAGAGCGAATCTTGCCTTTTGAGCCGATTCAGTGGTTAAAAGAAGCCAAGTTGGGCGCTGTACGAATACCCCGTAAATATGGTGGAGATGGGGTTTCATTACCTCAACTGTTCCAGCTTTTGGCAGAGTTAGCAGAAGCTGATTCCAATATTATGGCAGTCACTTAC	22	100	23		42		34	11	35	68	37		78	7	80	15	62	4	67		22	100	23		49		53		49	10	42		36	7	40	43	41	104	42	169	45		76		72		158
18998	CAAGACATGGAG	GGCTTCGGCTTCGGCTTCGGCTTCGGCAACATCGAAGCACGTGCAATCAGCCGCCGCAACGATCACGCGCATCGGTTCGCCTACGAAAACGGCGCGTGCCCATGGTCTCGCGCGGCGCTATCATCGCGGCATTCCAACGCCTGTCCCCGTTCTCGAAGCCCCGCGATGCTCCATGTCTTG	8		15		16	28	17		16		19		43		42		35		50		8		15		31		29		25		29	34	20	20	22	9	32	33	24	38	23		33		35		85
19000	CAAGGGTAGCAT	ACATTAAGAAAATTAAGTCAATCTTTGCCAAGAGAATTAAGTTTAAAAATCTTTTCAAACTTATTAATCTTAAATTCATACAAAGCTTAATTTTCTTAATGGTAAGAAAAAAATCAACGTAAAGCTTAATGAACCTTAATACCTTAATGGTAAAAATAAAAAAACATGATGCTACCCTTG	37	147	37	23	65	120	71	76	59	181	61	92	128	67	78	26	62	15	1	4	37	147	37	23	71	31	67	179	38	36	56		41	142	45	112	58	400	59	644	74	170	136	196	120	273	206
19002	CAAAGGTTCGTC	GGCGTCCTGCACAAACCAAGTGCTCCGATTCAGACCATTTGATCTGCTTTCTTCATCTCGATGGCGTCAGGTCGTTGTTCCATAGCGCTTTTCCTGTACTGGCATGGATGCTGCTAATGCCTGCCTGTGCGGTCCTCATCGGCCATTACCCTCAGGAAAACGTCTATGGACGAACCTTTG	102	101	133	30	216	145	198	19	163		161	110	420	18	357	18	338	17	455	77	102	101	133	30	262	131	248	39	252	195	226	56	155	160	218	158	217	314	220	403	235	131	414	164	324		777
19006	AGACCACAGAGT	GCGACAGCGGGGCTGGTATCAGGGTTGGATGGAGTGGCTTCGGCCGCCAATCGGGATAAAGAACCGGCAGTGACAGGGGGCAAAACATTTTATGATCCCCGTGATGCCTATCCGCGTGCGCCTTTTGCCGGTCAAGATCAGCCGTGGCCCGGTCTAGCCAGTAAAATGACTCTGTGGTCT	16	11	18	103	36	29	25	2	24		16		68	8	49		46	10	47	16	16	11	18	103	51	71	41	181	28	58	27	41	17	102	25	101	30	193	34	219	34	114	61	31	40		117
19008	CCCATTGTACAG	AGCTTTGTCTGCGGTTTGAAGTGAAATATCAGAGTTTGTCAGTCACAATAAGCTGTATGATCTCTATCAGGAAATAATGCTTCAATGATCCCATTTTGATTTTTTAGGCTGAGATAAATTAAATCAAAATTGGGCAAACCTTAAGCTTGATGGTTACAGTAATTTATGCTGTACAATGGG	115	169	159	39	273	210	230	22	215	112	192	56	517	84	408	82	379	33	271	66	115	169	159	39	305	284	276	196	259	179	235	341	215	532	281	441	290	1294	272	1630	274	208	503	232	407	168	925
19012	ATGCACTAACCA	GGGACGCGTCGCAGCCCCGGGACGCCGTCGAAGTCTCGATCGAACGCGACGGAATTGTGCGTGCCGCATCGCGACCGGACCTCGGCGGACCCGGGGGCAGGCCGCCGTCGCTCCGCCGGGAGCGAACGCGGGCACGATCCACCGCGCCACAGCGCTGAACCACACATGTGGTTAGTGCAT	48	131	64	54	123	84	133		131	155	86		161	32	226	19	204	12	282	21	48	131	64	54	163		159	155	116		100		88	124	105	106	154	219	124	389	112	185	256		217		387
19018	TACACTGTCACA	TAGGCAATGTCAGTAATGCCCATTTGCCCATTTCACGGCGAATGTGTGAATGACGTGAGGTCATTTTGGCTCCGCATGTCTAAAACGCAATTGTAAAACGTAAGTCCAATCAGGGACTCATCATCCGAGTACCTGAGCCGAGAATCAGATAAGGGGTAGCCCTCTATGTGTGACAGTGTA	29		29		38	27	42		32	59	43	20	94	14	75	9	76		68		29		29		58	50	50		42		55		34	53	54	71	43	126	45	177	58		80		75	79	169
19022	TCCGTCATACGG	GCTCCTTTTTTTGTGGGTAATTCCAATTCGTGACCCACCTGACAGAACCAACGGCGCCCCTGTTATGGCGCTGTTAATGGCTGCCACCCAAGTGGTAAAAGTCGGAATTTGATCCCGGCGCTGTAATGAAAAAACTTTACAATAGCGCCAGTTTAGATAGGAAAGATGCCGTATGACGGA	35		28	42	35		49		37		41		75	19	71		70	22	64	1	35		28	42	68	92	65	11	55	42	52	42	34	65	43	49	42	110	37	160	63		84		78		146
19023	CGGAACTGTCTT	TGAAAAAAAACTTTGCGCACCGATAGCTATTGGGATCGCGTAATTCTTAGTGCCCTTTGCGGTAAAACTAAAACCCAAAATTTCACGCAAAAAACATTGAAAATTAAACTTTAAACAGAACTTTATTGCTTAATTTTGTAACCGCTAAAATAAAAACAAAATACTATGAAGACAGTTCCG	20		21	12	59		51	16	48	47	45		97	11	74		88		13	11	20		21	12	66	35	56		44		56	22	43	63	52	20	52	98	57	152	41		110		93		171
19024	ATGGTCCGTTTC	CACAATTGCTGAGCTGTTACTGTCACGAAAGTGTTTGTTCAGTGCGTAGAAATGTCATGCTCTGAAAATTCTTGTTGACCGGTCCATCCCGGAACATTATCGTGGCGCTCCCACCCAATCGGGGCTTTCGGGTTCCGATCTCGAGTTCACGTACGGCGAGGGCGTATGGAAACGGACCAT	17	69	27	78	52	224	37	53	36	44	30	57	79	7	57	4	57	7	95		17	69	27	78	50	64	42	288	46	85	49	96	32	23	39	62	32	192	51	204	44	147	89	277	66	101	136
19025	ACCTCTTGCTGA	AAGGGATGGACGACCTTGTTCCTTCCTATCTATTTTGATCAGAAAATTAAGAAAATAAATAGAGAAAGGAGGCAGCTCCTAGTTACTACTGGCCGGTTGTCAAACGCAAAGCAGCACAAAAGGCGGTACAAGGGGATAGGGGAAGCTAGTAGCTAGGGATCAGTGATGTCAGCAAGAGGT	32		32	14	78	20	48	16	56	68	46		132		103	7	99	25	71	12	32		32	14	70		81	45	85	39	75	48	51	70	64	79	62	172	75	306	64		126	36	102		235
19032	GCTCAGTTGAAG	CGATTTGCTTGCATGTGCGCGAGCAAATCGCCCGCACCAATCCCGCGCCCGCCCCGGCAGGCAGGCGGAATCAGAACACGACACGCCGGTCGGCAAGGCATAGCCGATCGCGGCCGCAACTATACCGTGATCAGCAATGGCCGTGTGGGCCGTCAAGGAGGGCGCATGCTTCAACTGAGC	7		13		19		20		14		21		28		28		22	7	26		7		13		22		24		23	38	12		14	8	20	18	15	34	22	41	20		39		35		56
19040	TGGACCGATAGT	CGCACCTGTAACATCCAGCGTTCCTTGACACGACATATTGGTACATGTCAGGACTCTTGGCGAGAAGGAGCTATCACTGGCGCTGGAACCGGCCAAGGATGAAGGGGCAGGACGCCCCCTCCGCACTCGCCCCGGATCGGCTGGCTGACGGACTCGGAGTGCCCCATGACTATCGGTCCA	14		20		28	42	23	13	22		13		77	2	43	5	53	3	60	31	14		20		40		49	40	30		30		29	5	27	50	27	35	30	81	34		51	55	35		120
19042	AGAATCCTCTCG	ATTACAAACACTTTATTGAATTCTTTATTTAATCACAATGGTATTTACTATAGATTGGAGAGTTTGAAAAGAAATACATAACAAGGTCAAGGATTTAGAATTATCTTTTATTTTTTGCTTAAAGAGAAGTCACTATGCATAATCTTTTCATTATCTGTTTGAAACATGCGAGAGGATTCT	33	32	45	45	104	75	73	44	74	52	51	40	129	38	114	33	102	30	6	40	33	32	45	45	72	161	55	32	49	141	60	181	45	198	78	273	84	1387	70	1683	78	77	177	119	125	92	243
19047	CGGGAGATAGGA	ACGACGATTTCAAATGCGAACGGATGTTGACTGTTACCACCTCTCAACATTCCATTTGTCATTTGGGAAATCTAGAATTTCCATTTGCACTAACGAACGTCTGCCCAATTGACAAATACTCATGGCAGTTGATAAATTGGCCTCATACACAGACGAGCCATCATCATGTCCTATCTCCCG	56	961	73	1423	115	2089	101	2132	106	1479	96	1077	220	335	199	497	164	86	185	83	56	961	73	1423	152	1024	153	1926	129	2314	104	3364	87	2484	112	2233	101	4390	130	6409	129	2384	216	4221	202	2556	419
19049	ACTGACGTCGCA	GTACCCAGGGAAAATCATCTTCAGTATAGTAATTATGTAAACCGTCGGAGAACAATACGTACGGTAACGAAATTATCTTTCAGCACGCCATTTATCCTGGCTGTTCTTTGTATTTACTTCAGCTATTTCCTGCACGGCATTAGTGTTATTACGCTTGCCCAAAATATGTGCGACGTCAGT	1		1		1		5		3		2		4		6		3		1		1		1		3		5		1		2		1		4	2	6	8		12	2		6		5		10
19052	GGCCGTTCGAAT	GAAGGCGCTGAACGGCGCGCCAATGGAAGGAAAAATTCTGCTAGACCTTTCATAATCTCACGAGCCAGCAACCTGCGCTGGCTCACATTTGCTTTCGAAATTTAGCGTTCACCTTTCGCAATCCTTCGATTAAACTACTGACAGTTAATTATCAGGCAAATCAATATGATTCGAACGGCC	59	285	79	97	133	283	106	168	103	281	114	105	248	20	233	8	197	5	220	88	59	285	79	97	165	79	170	211	126	174	130	215	104	133	122	134	151	480	128	687	138	382	239	451	217	386	481
19059	GTTTGGCTGTAC	TTCATGCCAAAGTGAAGGGTCCGCTTCAATCTATCACAGCCGGATTCTTCACTTTGTTTTTTTATCTGCCCACAATCTGTATTCACACTAATTAACTCCCATTCCTTTTGCTTATTACGATTTTTTCGTAGATTTGCGAAAACATCGTAATCAATTCATTTTCTTATGGTACAGCCAAAC	28	48	36	43	56	86	38		41	146	36		89	24	99		70	28	60	50	28	48	36	43	68	104	58	35	35		43		34	79	54	90	57	132	48	133	64	91	94		77		188
19083	GGGTTGTCGTAG	TTTTCGATGCTTCCTCGTGCGGCCAAACAAAAATTAATTATTGTTGGTATTGGATGGATCATTGTTGCAGCAATTGAAGCAATCGCATATACCGTATTGGCATTTGCAATTGTCAATCAATGGTCACCAAGCTGGGTTCTCATCAGTGCAATTGCAGCAATATTAATGCTACGACAACCC	16	114	25		28	24	37	47	37		31		76	8	72	13	50	15	41	14	16	114	25		33		39	97	31	180	35	81	27	167	37	132	37	253	43	396	41		65	71	68		148
19092	ATAGCGAACGAC	ATCCGGCGCCATGCCGCATATTTCCCCGTTGGCCTGTAGGCCGGATAAGACGCATAGCGTTGCCATCCGGCGTCAGGCGTAATGGCATAATTCAGCCTAATCCCACACAGACAAACCCGGCTTCGCGGCGTACTATAATTTCTCTTCTTAAGCTGTGGAGCCGGTATGGTCGTTCGCTAT	71	112	101	51	162	201	152	107	139	275	108	44	331	22	287	14	270	29	335	28	71	112	101	51	238	99	190	42	183	119	164	446	144	184	163	174	180	393	141	401	172	163	314	308	247	319	618
19094	GGCTACGTTTAG	AAAGATTTATGGCGTTTGCAAGTACCATTGAAATGTATCTTACTCCTCATTCCCTAAGCAGTGGGACGCTTAGTCACCGTTCCACTGCTTTTTAAATAAAACCACAACACTCTAACAATAACCTTAACATTTTGTTTTACGATCAGAAAAAATCCGGAGTTCCTTATGCTAAACGTAGCC	44		61		111	24	113	35	112	69	88		248	22	174	4	185	16	152	5	44		61		138		165	66	127	99	120	18	101	226	116	165	141	343	113	465	105		224	59	200		422
19098	AGAACTGTCCTT	TTAATCCGAGATGTTTGCCGTTTATTTTTGCCTCGTTCAAACGGCGGCTCTGATCTGCGCGGTTTCTGTTTGCCGTATTCGCCTATCCGTACCGCAAATGTTATACTGGGAAAAATTCACCGATTGTATTTTACGGCGTATTTGCCGATAGGATGGAAGAGACAAATGAAGGACAGTTCT	135	1145	174	856	312	1978	267	1790	274	2083	194	990	689	234	593	280	481	54	509	148	135	1145	174	856	359	970	326	794	295	1146	317	1613	287	1060	332	1500	342	2588	347	4112	309	2001	579	3768	468	3073	1282
19103	TGCGAAATGATG	CAACAAGTGAGCACTTTTGTGCCAGAATTAGGGGTAGCGCTGATTACTGCAAATAATTTCCAACGCAGTGGGGGTGCTTGGATTTCCCTGAGCGCCCTTGGCTGAAGTAGGGGAGACCTCAAGGGGAAACACTTCTTGCCAGCACTGGCTTTGACTCCTTTGGCGATGCATCATTTCGCA	10		13	22	27		20		15	90	13	49	46	10	25	4	31	4	32	15	10		13	22	31	66	27	81	20	58	22	195	17	56	29	33	24	103	21	160	23		47		28	139	71
19111	GATCTGACGAAG	TGCAAAAAATTAAAAAATCAGCTTGTTGTTCCGCAAATAGCTCTAGAATAACTAGAGGATTCTTCGTTTGATATGTAAATTTTTCAACGTTGAAATACGAAGAATAGTAAAACGAAAATGCAATGCAAAATAGAATAAACACAGACGCATCAAAGGAGAAAAGTCATGCTTCGTCAGATC	14		24		36	25	21		24	50	31		69		58	17	41	5	17	36	14		24		34	16	32	44	22	121	31	8	32	108	26	82	34	235	25	376	38		57		55		127
19115	AAAGCGTAGCTC	GTTGCCTTATATTCACACAAATGATAGCCGCTCAACCCCCGTAAATCGCCGCAGCTGACAAATCGTCATCAAATTTCCAAAATGCTGCTTGCAATTCCAATAGTCGCTGTTTATACTGTGCATATATTACATATACAGTATAAACACACAAAGGAGATGTTCGCTATGGAGCTACGCTTT	42	185	54	115	84	394	88	220	73	89	57	112	149	37	141	70	134	10	94	7	42	185	54	115	114	116	110	328	61	116	76	257	63	206	94	211	97	541	115	672	96	300	172	614	130	201	290
19116	GTCCGGCTTAAT	ACTAAAAAAATAAATGGCTGGACTCAAATAGTCTACATTTAGATTTTTTTGACCTATAATTTACTTGAAAAGTAATTTATTTACTTACGGCGAAAGGAGAAATTAGTATATAAAGTAGTTTCAAAGTAGTTAGTAGTTGATAGATTTAAGGTCAAGGAGAATATCATGATTAAGCCGGAC	23	120	37	55	48	37	48	68	50	263	22	93	84	44	79	113	47	44	4	10	23	120	37	55	54	32	46	252	42	218	50	231	33	297	43	198	59	746	46	1079	60	175	96	105	72	356	163
19118	CAGAAACGACAT	GAGTTGGCAGCACCATCGCCAGTCTTCCGTAGCGGCATTGTCGCTGGTAGTGCTTTGGTTTGTGCTGTGTAACCTCCGGTTTAGGCCATTCAACGCTCTGTTCGTTTGATTGGTCGGTGGGATGCGAAAGCTGCGCGGCGACAGGCGCGGTCTAATCTGGGCGCGATGATGTCGTTTCTG	76		106	49	158		152	17	151	120	127		367	8	311		277	29	381		76		106	49	216	161	180	83	184	63	199	79	142	114	215	58	252	166	204	234	182		310		278		678
19120	ATCCGCGATTTC	GTCTTTGACGCCCGGCTTTTATCTGTTTTTCTACTCGTGTAACACGGTAGTTGCTAAGACCCCGTGGCAGGCTCTCGAGCGTTATGGAAATCGTCGCAATAAGAACCGATTTCTCGATGCAGCATAGACTATATTGAGTACAGTTATCGAAGGGAGGCTTGCCAGATGGAAATCGCGGAT	33	21	37	23	67	111	59	104	59	169	53	37	119	6	109	62	73	39	92	19	33	21	37	23	83	182	85	305	57	443	61	937	42	820	69	712	49	1400	72	2055	70	44	126	215	112	206	228
19127	CAGGAAAGGAGG	TGTTCAGTAGGTTCCTGCTCGGATTTGAAGGCCCCGAACTTCTCCGTCAAGAGACTCGCGGCCCACGCGCTGTCGCGTTACTATAAGTCGATCGATGTTGCGCTCGCTTCTCCCCGTTCGAGCCAACATTTCCTCGATTCCTCGACTTCATGACGGCGGCGAGCGATGCCTCCTTTCCTG	49	192	68	68	104	103	92	113	96	230	79	46	194	9	176	32	151	19	190	24	49	192	68	68	131	267	148		74		107	90	83	173	93	178	122	294	104	513	117	260	196	216	175	276	370
19128	AAGGTACTGGTC	CATTCCAGAAGAACCTCTTTTCACTCTACGCACTAACATTAAGACGCAATAAATCTAAGATTTATGAATTAAGAAATACTAAAATCAACAGAATTATACTTTGTTCAGACTGCTATCTCAACTTAAAATGTTATCTTTGCATCTATGAAGTTAAAAAAGATAATAATGGACCAGTACCTT	99	388	142	364	227	283	205	142	175	78	175	22	470	18	413	19	375	14	61	8	99	388	142	364	261	197	246	134	196	170	234	142	174	284	224	304	244	943	228	1244	241	752	432	425	350	100	883
19139	TGAACAGTTCAG	TGTCTGCCCCCGCTACTTGCACGATATAAAAGTGCATTTCATTTTTCCGCTACGGAGAAATTACCGGTTCAAATTGACAGGGATTGATGATGCAATTTATTCAACAAAATCTGATGTGATTCATCCGTGTTTGCCAATTAACTGGCAGCACGGAATTTTATTTTTATGCTGAACTGTTCA	58	54	76	45	105	113	106		104	64	94	77	276		193	9	180	6	158	31	58	54	76	45	155	2	121	53	128	58	118	66	86	65	125	40	119	125	129	42	134	99	211		198	141	469
19146	AGTGGACAAGGG	GACTTAAATTATATATTCTGATAAAATTATTTCAAATCAAATAATAAATCTTTAAATTAGTCCAGAGAGGCTAGTAAGGGAAAATATAAATTTAGCAACCTTCTTACTATGCCGTAAGAAGGTTATTTTTTTGCCCTGAAAGAATTTATTGAAGGAGGTAATTTTATGCCCTTGTCCACT	7		13	77	18	161	22	22	10	81	9		3	17	10	4	4	9		33	7		13	77	3	39	3	62		123	3	182	3	78	13	48	13	203	12	325	20		40	183	19		13
19158	CAATCCTGAGGC	AATAAATCAGTCATTTTGTCAGCCTTTGTCACATTCTTATTTTTGGCATACCGTTTGTTTTATGAAGGGCGTGCGGTTGGTGCACCAAAGAAAAAAGAAGTCCTTCGTGAACCATTCGCCAAGAAATCAGTTTAATTGAAAACAAATAAATAAAGATATATAATTATGGCCTCAGGATTG	21	263	34	94	57	66	48	51	46		30	29	59	11	71	2	35	4	4		21	263	34	94	42	181	33	56	24	4	28	105	32	80	38	64	36	267	48	309	55	357	105	117	76		130
19161	TGTAGCCGATTG	CCACCAACTAGACCACATAGGTACTGCCGTTAAACGGCTTCTCGGTTCGGCCAGAACCAGTCCGCTGCCCGTCGAGGTGAACGCCCAAGAATAGTTCTCTTTCGTCGACTTCTCACGTTGATACCGCTCGGCATCATCCACCAAATTCTCCAGCCGGGTGAAGCAATGCAATCGGCTACA	32	1	63		80		62		44	56	54		163		130	12	114	5	132	14	32	1	63		100	117	94	37	74		91	28	52	41	77	14	64	146	72	128	95		142		98		293
19162	TCCGCATCTAGT	GTCGGGAATCAGACCAGCCTCTACTCGATCATTCCAAAGGCCACATCTGGCACTGCCAGTTATGGCCTTTTTTGTTGCAGAACATTGTCAAACCACACCCGATGACCTAACGCTGGTTTCAAGAACCTTGCACACACAACATCGTAACAATCTGGTTGGGCCAGAATGACTAGATGCGGA	126		163		229	94	181	29	205	67	187	13	535	16	434	22	384	14	460		126		163		320	96	318	145	257		276	3	221	44	269	41	262	47	255	112	289		410	123	392	80	969
19166	ATACAGCCGTGA	CGTTAGCCCCCTAAACCCCCTTGTGGTTTAATGTTTGCCATTCTAATTCCGGCATATTGGCAGCCTGTTAAGGCTCGCAGGCCGAAAGGCCAGCCTTCCCACCAATATCCCTGCCGGTTCGAAACAGATAGGCCCCAGATGGCCCAAATGGATACAGGACTGTAAATGTCACGGCTGTAT	13		16		25		25	24	20	47	27		50	6	43	8	35		17		13		16		31		31		31		26		18	69	28	11	38	45	18	60	29		50		47		93
19170	TGTAGCCAGTGG	GCGGTGCGTTTTGGCAGGGGATTATCTTTTTAAAATATTAGAATAAGAGAGTGAAGGTATTTAAACAACTATCGAGAAGTATTAAATTAGTTAGAAAGGGACGATGACTGAGCATTCTAAAGACTCAGAAGAGGACAAAAAGATTAAAGAGAGGAGAAATCTACTATGCCACTGGCTACA	34		38		68		49		53		52		112		93		71	5	9	3	34		38		73		57		62		50	47	43	29	37	21	47	61	46	103	72		117		105		205
19177	GTAAGCTATCGC	CGAGCACTGAGGCGCAGCAAACAGACGTCCTTATCTTCTCCGCGCCCCTGCGCCTCTGCGGGAGAAAAAAACAAACCCGCTTTATATGAAAGAGGTGCTTCGAGGCCTGATCCCAACAATCAACCTCCAGCCCATTCAAACCCCATCAACCCAAGGAGAACAGCCATGGCGATAGCTTAC	147	89	179	51	273	128	244	20	227	37	203	21	551	17	501	41	479	39	470	70	147	89	179	51	339	71	381		321	144	288	68	220	240	292	180	268	505	302	811	326	140	517	148	430	58	1052
19179	AATTACGGCCCT	CGCAGGTTCGAAAACTTCTTGAAACATTTCGCCGTTAGTTTGATTACGGCGTATTGATCATGCGGTTTGACCTGCGGCCGTGCTATCGTATGCGGGTGGTTCATCCGCGCGCGTCGCGGGAGGCCGCGCACCGCCTTGAACGCAACGAGTAAGGAGCTCATTCTCATGAGGGCCGTAATT	74	454	111	274	165	762	152	319	140	372	133	300	393	43	303	92	292	29	371	92	74	454	111	274	233	760	258	726	227	1028	183	1764	161	797	208	614	226	1480	163	1998	185	728	317	1081	273	672	696
19182	GAGAAAGGTCTC	TGTAATCATACAGCCGTTCCTCCGTAAACACTTTTGACAAATTCCAGTGATTTTGTGCATATTTTGTTGTATTGTCTCCATATACATTCCGGCGGAAGCCTCTATAATCTATAATAGGTACTGCGTCCTGCGCAACACCTTATATTGTGTGGAGAAAGGAAGTATATGGAGACCTTTCTC	34	970	31	1117	63	1711	45	1757	56	2772	51	2145	132	1669	94	1806	88	486	68	514	34	970	31	1117	95	1185	92	2245	63	1301	67	1598	49	712	66	676	56	1492	66	2278	65	2087	108	3468	107	4917	226
19183	CGCAAATGGAGT	AGTACAAAAAATGGAAAAATGGCTCAAACAATACCACAAGGATAAAATCAATGGATAATAAACGCTTCACTTTACTAATAATCTTTTTGAACTCCATCCCTGTTATTAAAATAAATCTTATCTTTAAATACAGCGATCACAGCAGTACCCCTAATGTAGACATTCATGACTCCATTTGCG	35		26		57	51	47	31	59	116	48	20	102	14	85	7	74		9	25	35		26		68		73		55	161	52	71	49	94	51	125	49	376	45	444	61		104	82	107	136	187
19187	TGATGGACGTAC	AGCTAGAAAATTGGGAGCTTCGCTATTGGCGAATAGCCAACTAAATGAACCAAAAAAATAAGTAGAAAGCAACAATCCAAATCAAATTAAACCAGACTTATTATTAATTGAGCTCATAATTTTCACTAAATTGACTGATAAATTACCTTTGGGGGGAGGTATATTATGGTACGTCCATCA	90	83	100	19	156	170	145	24	134	66	101	30	278	26	261	17	216	32	42	56	90	83	100	19	191	164	153	40	123	111	148	28	110	269	145	309	164	865	170	1292	190	102	301	194	235	96	539
19203	GCACTTGCAGTC	CTCGACAGACTTTTTATTGGTTCATCAACACACCTGATAAAAAAATAACAAAACGAAGGGCCAAAAGACGGCGCTGACGCTCGGACGATGAACAAACGCAGGCTCTCTGAAGAAATGCGGCTCTTCGTCTTTCAACTTTTATGAAGGAGAAGGTGGGGTTAGATGATGGACTGCAAGTGC	37		40	62	66		57		51	55	47	4	134	12	99	17	85	7	88	41	37		40	62	71	87	67		59	59	64	2	50	105	74	153	66	229	50	260	77		123		98	59	233
19204	GGTCAGCACTGT	AATTGGGCAGCATAAAAAAGCTTGACAATAAAATCTTTTTCCGTTATTAATCTATCTAAAAGATAGACTAATAAGTTTAATCAATTTCAAAGGCTCACTGGACAAACCGGAGGCCAAGGATATTTTCCTTGGCCTCTTTTTTTTCAGCAACGGAGGGGGATACCCATGACAGTGCTGACC	128	765	150	534	235	1337	243	863	221	432	178	199	510	51	462	133	360	16	34	23	128	765	150	534	321	823	259	1237	237	610	219	1198	220	193	277	170	284	153	260	189	278	1299	478	2200	399	631	972
19215	AACACCGTGTGG	GAAAATCCGAGAATTAAACCTAGCAGTCAAAGAGGCTCAAACGAATCATAGGGTAAGGTGTGAATTCCTGAAACTCCGACTGCACTCATTCCGTTAAGTCTGTCTCCAAAATTGCCACTCTCTGAGCAGGATGAAAATAGTCATCTCAATCAGTGGCAAGTGCAGATGCCACACGGTGTT	161	134	224	79	338	48	304	147	296	115	270	51	672	42	480	56	432	58	532	23	161	134	224	79	457	64	411	226	355	196	305	771	236	662	364	668	381	1614	283	1996	385	213	642	195	566	166	1152
19218	TGACACCGGACA	CTATTCGTGGTCGCGCCACTTATCTCCATGTCCGTAAACGTAAATGGCTTGACAAGTCTTCCAATGAAATCTTCAGCTATGACTGGGATTTATCCGAATTTGACGGTACACGGCTCAATTCTGAGTTCGTTTCTTTTTTAAAAGAAGGAGATTGAATCTACTCCTATGTGTCCGGTGTCA	31	42	51	33	85		63	48	44	135	50		142	3	118	29	102	16	131		31	42	51	33	93	2	94	30	72	99	60	77	48	66	64	61	71	160	77	316	82	75	148		94		260
19224	AATACTACGTCC	GCGCGGCCCCCGGCTGCGCGCGGCCTTTTTTCGCCCCGCGAGAGGGCCGGTGTACACTAAGCGTGGGCGCCAACAATCACCAGGCGGCACCCGCAGGACAGCGTTGATTTTCAGGCGCGCTCCGCTGACCGGCGAGCGCGCCGTAACGAACCGAAAGGAGCCTCAATGGGACGTAGTATT	16	51	22	20	32	54	31	56	28	46	18	32	46	13	45	19	23	19	23	36	16	51	22	20	30	7	33	62	35	376	35	682	11	479	27	727	22	1143	33	1649	38	71	63	110	46	78	91
19228	CGTCAGACATTT	TCTGTCAGGTGCAAAGTCCGGCAGATGTTGAAAAACCTAACCCATTATTCGTTTCCTTTTGTTGTTTGTGTATGCAAGCAGTAACTGGATTTACCCCGAATTCTGGTCAACTTGTTTAAACCTATGACTACTGTTGTCACCTCCACGCAAGATACCCCTGTTGGCATGAAATGTCTGACG	30	397	42	10	65	198	63	15	68		46	21	131	3	104	10	97	26	84	17	30	397	42	10	80	4	80	235	67	172	61	90	51	63	71	61	69	199	62	253	72	407	128	213	114		235
19236	GCCAGTGCTAAC	TCCAAGCAGCCGAAGACCAAGCACGATGATGCATCGAAGAACCGTAAGCACGGTAAGAAGAAGTCAAAATCCGACGCACGGTCCAAGAAGCGGGCCGGCACGGGCAAGACGAGCGAATCGTTCGATGATTATGAGGATTATGAGGATTATGAGGGAAGGGAAGCTATGGTTAGCACTGGC	27		24	6	55		38	16	29		36	18	106	4	92	6	85	17	107	9	27		24	6	59		59		59	28	50	45	28	55	48	23	45	115	45	146	51		93		65		198
19248	ACGCAAAGCGCT	ATGGTTGTTGGGTGTTGATGATTACTGATAATGCTTTATCATAAAGCTAAAAGTAACGCACAATAGAGGAGACTGTTCTTCTTAACACCCTTTCACCAACTGATATTTAATAACAAACATACCGACATAATTCATTATTCAACATTTATCACCTCAATATATAGTATGAGCGCTTTGCGT	74	600	102	107	161	250	130	241	138	352	107	156	275	63	227	58	197	50	129	74	74	600	102	107	178	184	166	198	127	419	153	666	124	810	162	872	156	2105	130	2576	176	707	291	491	245	508	502
19250	ACACGTCTCATC	GATTTTCACGCCCGCGTGACGCTTGCAGCCCCAAATCCCCCCCCCTATATACGCCCGGTAGCCGGAAGGGGCGCCACCCCGGATGGCAGGAATTTCGGGATCGGGGATCGGACGCCGACAGTCGGGCCTGACCCCCACAACATCGCCGCAAGAGAGGTGCACAACATGGATGAGACGTGT	1		2		6		6		6		1	33	2		7		6		6	12	1		2		3	143	4		5		5		1	50	4	48	11	84	5	101	3		12		7		9
19264	CAGGTAGACCAT	TGATTCCAATCGGGCTTGGGGAATGCGAAACGGTGTGCGCTTATACTGCGGACGATTTGTTTCGCGGTTTTGCGCCCGAAACGGATGGAGAGGTGTGGGAAACGGTCTGTCGGAGTAGAATACGCGTTTGCGTTTGAATGCAGCAATAAGAAAAGAGAGAAACTTATGATGGTCTACCTG	12		24	73	42		16		34	127	23		59		48		39	10	58		12		24	73	48		40	165	41	21	33	80	35	43	19	60	30	193	43	196	36		58		57		107
19275	AGCAAGCAGAAC	CTACACGTTTCCGACAAGAGGAATAAGTTTAATTTCCACAGAAACAAGCGGTGCAGTGATGTAGCGTTGAGTAAGCCAGAAGTCAGCCGAGGTCATAGTAGTCTGAGTAATCAGATGAAGGACTGAACGACAATAACTTGTAACTTATATCGGAGGTGTAATCAGATGGTTCTGCTTGCT	8		17	11	28		16		15	1	19		56	13	46		38		44	12	8		17	11	32	47	16	19	20	34	17	80	22	64	20	104	36	126	18	206	25		44		34		102
19283	CACGGCTAACTT	GGTACTTCTGGGGTGTCTCCCTCGCAGGTTCGAATCCTGCTGCCGGTCCTGGACCGGTATGGCCGAGCGGTCCATGGCGGAAGCGCCCTTCGGGCGTGCGTGATCCGCAGCCGGACTGATCTCGGGCGCGCGTCGGTGTCAGTGGGGTTTGGTAAGAATGCTGGTATGAAGTTAGCCGTG	50		68	74	88	117	83	9	89		71	23	213		178	14	160	6	193	17	50		68	74	120	145	104	140	125	125	118	61	79	129	93	75	128	187	94	201	118		171	126	160		391
19285	AGTAGGAATGCT	CGCCGCCACCCACGCGGCCTCCGAAACCTACGTCATCGACGCCCATCGCACATCCTCGCTGTTCAGCTATCGCAGCCTGGGGTTCGTCACGCGCGCACGCACCGCTTCGAAAGAATCAGCGGCACACTCATCGTCGACCGTGCCGCGCGCACCGGTCGCGCCGACATGAGCATTCCTACT	27	50	35	2	50		56		50	79	44		121	13	103		104	11	110		27	50	35	2	82		67		53	50	57		40	21	62	48	74	73	71	119	62	52	106		94		224
19286	TAACTTGCAGTG	TATCTTGTTTTTTACTTTTGTTTCGTGTATAATTTTAAAGGTTTTGTTATTGTTGAGATTGCTGATACGCCAAGAAACGTTGTCAATAAAACGTATCAGGTAACTCATTAATACACAATTCTTATGATTCGCATAATATATCGATGCAAAAGGAGACAACATTTTATGCACTGCAAGTTA	3	383	4	178	5	525	6	372	4	502	6	343	10	633	6	680	8	634	3	756	3	383	4	178	8	249	7	502	1	244	3	116	4	54	6	39	2	177	4	150	7	561	11	897	10	845	16
19291	GGGTCTGCATAT	AAACCTACGGGGAAAAACGGACAAGCAGCAAGGCTGAACCTGACGGTTTTGCGCGCAATCTCCACACCTTCGGGTCGTATTCCACGCAAAAGCCTTGCATGAAGTCCGTTCTTTCCCCGTGCCCCAAAGCAAAAAATAAATGTTTCACTTTTAATTTTTTGCATTATGATATGCAGACCC	55	178	81	26	117	130	122	13	115	67	92	9	207	19	209		198	20	110	29	55	178	81	26	166	56	157	83	133	63	121		100	27	103	34	130	156	121	205	136	204	239	143	207	76	416
19293	ACAATCCGAGAT	AAAGCGTCCTCTCTCATCTGGGGATCGAAACATCGACCGCTTGCATTCGATCAAACGATCATGACCGTTTGGTTTGGGCGAGTTGGATATAGGTGGACGATGCGCCACTTCCAGTTACTAGGCATATGATGGTGGGTGAATCCTAGCAAGAGAGGAGTTTCGCTGATGATCTCGGATTGT	91	79	109	105	213	207	180	25	183	119	175	219	451	28	372	54	379	46	433	54	91	79	109	105	276	110	291	218	247	268	249	424	182	430	283	326	270	838	233	1099	200	184	393	232	358	338	823
19303	TGCACGTTGAGC	GACAACAAGTGTCTGTTACCGCCACGCCGCCTAAAGAATGCTGGCATAAAGCCGTTGAACTGTTGGTAGACCATAAGAGCGCCCTTCAGGCCAACGCCTCGGGGCGCAGACTGTACCCATGCAGCGCCCAACACTTGCGGCAGTAACGGACATCCCGGAGCTCGAATGGCTCAACGTGCA	56	91	57	37	111	37	106	16	84	76	71	32	239	17	187		175	5	201	32	56	91	57	37	155		149	114	143	33	117	55	96	101	123	125	137	280	120	471	113	128	217	53	155	108	426
19311	CAATTGCAACAC	CATTCAGGCCATTTTTCCAAGAATTTTCTGTAAGAATAGCCATTAAAATCCCGTTATTCTGGCATCCTTCGAGCCTAAAAATAAAAATTAGTCTGGAAAATTTTCAAATCATCTCAATTTAGAATAGGCTGTTATCGCGATAAACCCAAAGCCGAGGGAAATTTTATGGTGTTGCAATTG	8		9	47	18		11	39	13	26	12	39	30		27	3	18		1		8		9	47	20	77	9		10	88	12		9	61	6	51	12	146	16	236	17		29		25	65	57
[truncated: 5,867 more rows]
[truncated: 33 more columns]

## Sheet: Appendix Fig. S12
Time (h)	E. coli				P. putida				V. natriegens				B. subtilis				C. glutamicum				Ec+Pp hybrid								Ec+Vn hybrid								Ec+Bs hybrid								Ec+Cg hybrid
[truncated: 35 more rows]
[truncated: 27 more columns]

[truncated: 2 more sheets: Appendix Fig. S13, README]
