# Supplementary material for: Multiplex transcriptional characterizations across diverse bacterial species using cell‐free systems
Source: Mol Syst Biol. 2019 Aug 14;15(8):e8875. doi: 10.15252/msb.20198875 (PMC6692573; doi:10.15252/msb.20198875)
Supplement: Supplementary file 2 — Source Data for Appendix [file MSB-15-e8875-s007.zip › SD_Appendix_Figures/SD_Appendix_Figures_S1,_S6,_S7,_S8,_S9,_and_S11.xlsx]

## Sheet: RS1383
Oligo ID	Barcode	GROUP	DESCRIPT	category_1	category_2	noidea2	Antibiotic	GENE_ID	GENE	Strain	species	genus	family	order	class	phylum	superkingdom	Genome	strand	start	end	Sequence
13408	AAACCAATCGGC	3	ab	bcra	bcr	1402	bacitracin	YP_174709	lantibiotic ABC transporter ATP-binding protein	Bacillus clausii KSM-K16	Bacillus clausii	Bacillus	Bacillaceae	Bacillales	Bacilli	Firmicutes	Bacteria	NC_006582.1	-1	1319232	1319934	GCTTACACGCTGATCCACTTCAACACACCCTTCGCTATTCCCAAATTTCCTTTCGCCAAATGACGGCATCACGAAACCTACATTTCCCCATTTCTTGATTAATTATTGATAATTATCCGCTATCCTTATCTCAGTTAATGATGACTTGGAAAAGGAGAGGTCTTTATGGCCGATTGGTTT
13663	AAACCAGACGGG	3	ab	macb	macab	623	macrolide	YP_816288	ABC transporter ATP-binding protein	Streptococcus pneumoniae D39	Streptococcus pneumoniae	Streptococcus	Streptococcaceae	Lactobacillales	Bacilli	Firmicutes	Bacteria	NC_008533.1	1	821149	821908	TGATGTAAACTAGACTCATAAAGAACAAAGGAGTAACATCATGAAACAAATCTTACATAAGAAAACTAGAAAACCAAGTCACAAAGAAATTGAGCGCGTTCAGCTGGGATGCACTATGATGCAAGCTACATTTCATTTGATGGGATATTAAGAAAGGAGATTCTCATGCCCGTCTGGTTT
13539	AAACCTGTGTCC	3	ab	baca	baca	243265	bacitracin	YP_520684	hypothetical protein	Desulfitobacterium hafniense Y51	Desulfitobacterium hafniense	Desulfitobacterium	Peptococcaceae	Clostridiales	Clostridia	Firmicutes	Bacteria	NC_007907.1	-1	5056675	5057254	ATTGGTGGATGAGTTTATTAAGCTGAACATGTCCGCGGCTTTTATGGAAATGTTTTTCGTGGTCATTCAGCTGGGAGCTATTTTGGCTGTTGTGCTTTTGTATTGGAAGAAACTCAATCCTTTACATTCGATAGAGGGGTTTCCGTCAGCAGGGAAACCATAGAAATGGGACACAGGTTT
14245	AAACGAGCAGGT	4	vf					23954260	hypothetical protein	Escherichia coli	Escherichia coli	Escherichia	Enterobacteriaceae	Enterobacterales	Gammaproteobacteria	Proteobacteria	Bacteria	AJ494981.1	-1	60120	60744	TGGATGACGCAACACCGCTGTTAAAAACAGTCGTTCAGTCCTTTGTGTTACCGGTTGTGACAACAATCAGTTGGTAATGGACGTGTGAACCATCTGCGCTTCCGTTGATTTTTATGGACTGATAAAGTTTTGCCAGCTGAATCTTTATACGGAATGCTCTTCAGTATGACCTGCTCGTTT
13973	AAACGCCATCCT	3	ab	vanre	vane	1351	vancomycin	YP_001393566	sensory transduction protein	Clostridium kluyveri DSM 555	Clostridium kluyveri	Clostridium	Clostridiaceae	Clostridiales	Clostridia	Firmicutes	Bacteria	NC_009706.1	1	139093	139780	GAGATAAGCATTTCCTATAGCAAACTTTACCTGAACCTAAGAATCATTTGTTCTAGATGAGCAGCAGAGTTTATCTTGTATTTTAGAGAAATTTTAGAAGTATTTGGGCAGTGCTAGCTTTAGGATAAATATAGGTACGTGTTTATAATTTTAGGAGGGAATTAGATGAGGATGGCGTTT
13665	AAACGGAGCATT	3	ab	macb	macab	399742	macrolide	YP_816922	ABC transporter ATP-binding protein	Streptococcus pneumoniae D39	Streptococcus pneumoniae	Streptococcus	Streptococcaceae	Lactobacillales	Bacilli	Firmicutes	Bacteria	NC_008533.1	-1	1482565	1483267	TTATAATGATAATAGGAAGTAATACTCAATGAAAATCAAAGAGCACAAACAAGGAAGCTAGCCGCAGGTTGCTCAAAACAGTGTTTTGAGGTTGCAGATGGAAGCTGACGTGGTTTGAAGAGAGATTTTCGAGGAGTATAATTTGTTTGATAGAGGGTGGGTCTGATGAATGCTCCGTTT
13908	AAACGGGCGATG	3	ab	macb	macab	41514	macrolide	YP_001350566	ABC transporter ATP-binding protein	Pseudomonas aeruginosa PA7	Pseudomonas aeruginosa	Pseudomonas	Pseudomonadaceae	Pseudomonadales	Gammaproteobacteria	Proteobacteria	Bacteria	NC_009656.1	-1	5383678	5384392	ACCCGCTACCTTCGCTCGGCGCTGGCGCCTCGGGGTAGCGTTGCCGGTGGTGGCGGCTTGTGCGCTGTCTCCATCATCAGCGGTATGGCCCTTCGGCCTGTTTCGCCGGCCTTGCGGCGATACGTCCGGAGCGAGCCGTGAAGGGATGCGAGCGGCCGAGTGCGAATGCATCGCCCGTTT
14023	AAACGTCCTAGA	3	ab	vanrg	vang	1351	vancomycin	YP_001450078	response regulator	Streptococcus gordonii str. Challis substr. CH1	Streptococcus gordonii	Streptococcus	Streptococcaceae	Lactobacillales	Bacilli	Firmicutes	Bacteria	NC_009785.1	1	818819	819521	TTTTTTGACAGTTTATTTTTAGATTTTTTTATGAGCTAATTTTTTACAGCATTGTCACGAATGTCTTTAAATTGTAAGATAAAGAATAGTATTTTTAATTGGGGAAATTAGTCTATTTTAAGAAAGTTTGTTATAATAAAAGAGACAGAAAAAAAGGTGAAAGATATGTCTAGGACGTTT
13686	AAACTCGTTGGA	3	ab	vanrg	vang	1351	vancomycin	YP_877546	transcriptional regulator	Clostridium novyi NT	Clostridium novyi	Clostridium	Clostridiaceae	Clostridiales	Clostridia	Firmicutes	Bacteria	NC_008593.1	1	633212	633911	TATATTAGTAAAGTTTATTATTAGTATATAACCCTTTTTATTTTCTTAAGAAATTTGTAAGATTTTTAATAGATAAATTTTAATAAGTTATATTTATACTAAATTTATAGGATGAGAAAGGAGGAAACAAAAATGGTATAATTTTATTGTAAGGAGGGGAAAGGCATGTCCAACGAGTTT
14027	AAAGACGCTTCG	3	ab	rosb	rosab	399741	fosmidomycin	YP_001457323	cation:proton antiport protein	Escherichia coli HS	Escherichia coli	Escherichia	Enterobacteriaceae	Enterobacterales	Gammaproteobacteria	Proteobacteria	Bacteria	NC_009800.1	-1	567626	569303	GCCTTCTGTTTTCCGATCCGTGCTTTTTTTGCAGCTAATTCCATTTTTCTGCAAAATTCAATAATTATTCATGAACATCATCAATGAAATTGTCATAAACTATTACCTGTAATTTTGGTTTTCCCGGCCAAAAATGGACAATAACCACCAGGAAAAGGAGACGGAATGCGAAGCGTCTTT
13839	AAAGGCGTTCAC	3	ab	vanrd	vand	1353	teicoplanin, vancomycin	YP_001253572	DNA-binding response regulator	Clostridium botulinum A str. ATCC 3502	Clostridium botulinum	Clostridium	Clostridiaceae	Clostridiales	Clostridia	Firmicutes	Bacteria	NC_009495.1	1	1142344	1143046	GTTAAATAATTTATTGAATTGTGCGATAGTTCTTGTACATAGTATAAGAATTCTGAAGCTCTGAAGCTGAAGAGTTCTAATACATACTAAGTTTATAAACATTAAGAACATTATCAATAATGGTAATGGGATGGAATTTAAATATAAATGGTTGGGAGAGAAGATATGGTGAACGCCTTT
13592	AAAGTGGATCTG	3	ab	acra	acr	550	acriflavin, aminoglycoside, beta_lactam, glycylcycline, macrolide	YP_663354	RND family efflux transporter MFP subunit	Pseudoalteromonas atlantica T6c	Pseudoalteromonas atlantica	Pseudoalteromonas	Pseudoalteromonadaceae	Alteromonadales	Gammaproteobacteria	Proteobacteria	Bacteria	NC_008228.1	-1	4582416	4583631	TCCTGCCACTTAGGGCGTTTCATTGGTGTAGGTTAACCCTACCTTAACCCTCTGTTTGTTATTATTTTGGCCATTATAGGCAGTGACAACATTCAATGGTTATCCATCGATGGAACGTTTGTCTTTTGCCTCACGTTTTTAATTTATCACGAGGAACGCTTTACCATGCAGATCCACTTT
14003	AAATCCGTCCAT	3	ab	vanhd	vand	71452	teicoplanin, vancomycin	YP_001430849	NAD-binding D-isomer specific 2-hydroxyacid dehydrogenase	Roseiflexus castenholzii DSM 13941	Roseiflexus castenholzii	Roseiflexus	Roseiflexaceae	Chloroflexales	Chloroflexia	Chloroflexi	Bacteria	NC_009767.1	1	932091	933087	GCCTGACTCTTTGGCGCTTGCTGCCATGCAGTCGCACGGTGGGAGTGGGTACACGGATTGGCACGGGTTGAGACGGATTCGCGCGGATGGGACAGGCCGTTGTTTTCGGTTCACGGTTCTCGAAACTCCTCCCTCCTCATGCCTCTGGAAAGGAGCAGATATATCATGATGGACGGATTT
13422	AAATGCCTTCGA	3	ab	cml_e1	cml	562	chloramphenicol	YP_209357	cmlA	Salmonella enterica subsp. enterica serovar Choleraesuis str. SC-B67	Salmonella enterica	Salmonella	Enterobacteriaceae	Enterobacterales	Gammaproteobacteria	Proteobacteria	Bacteria	NC_006856.1	-1	40606	41866	TGTTACGATTCAAATTCAATCATGAGATAGTCAGCAGATGAGCACTTCCAAGAACGCAGACAAGTAAGCCGCAGCAACCTTCATTTTTCGGTTGTTGCGGCGTTCTCATGAATCCTTTTGCTCTACGGGAGCGCCGCCAAATCCTTTGTTCAAGGAGATGGTTTCATGTCGAAGGCATTT
13122	AAATTCGACAGG	3	ab	rosb	rosab	399741	fosmidomycin	NP_308558	cation:proton antiport protein	Escherichia coli O157:H7 str. Sakai	Escherichia coli	Escherichia	Enterobacteriaceae	Enterobacterales	Gammaproteobacteria	Proteobacteria	Bacteria	NC_002695.1	-1	567352	569029	CGCCTTCTGTTTTCCGATCCGTGCTTTTTTGCAGCTAATTCCATTTTTCTGCAAAATTCAATAATTATTCATGAACATCATCAATGAAATTGTCATAAACTATTACCTGTAATTTTGGTTTTCCCGGCCAAAAATGGACAATAACCACCAGGAAAAGGAGACGGAATGCCTGTCGAATTT
13542	AACAACGGATGG	3	ab	tet36	tet_rpp	151276	tetracycline	YP_532396	GTP-binding protein TypA	Rhodopseudomonas palustris BisB18	Rhodopseudomonas palustris	Rhodopseudomonas	Bradyrhizobiaceae	Rhizobiales	Alphaproteobacteria	Proteobacteria	Bacteria	NC_007925.1	1	2737474	2739298	CCCGGCCCCTTTTGGCCGGGCTTGCTTTTTAGGGATTGCCCTGATCTGGGATGTCCTTGCGCGTTTCAGGCAAAGCGGGTGCGGGCGGGCAAATTTGTGCGTCCGAAGCCATCCGCCGATTGCGCTGATTGGGCATCCAGGCCGCTTTAACCTAAAAGAAGAACCATGCCATCCGTTGTT
14357	AACACCCAGAGC	4	vf					16764063	fur	Salmonella enterica subsp. enterica serovar Typhimurium str. LT2	Salmonella enterica	Salmonella	Enterobacteriaceae	Enterobacterales	Gammaproteobacteria	Proteobacteria	Bacteria	NC_003197.1	-1	756393	756846	GTGGCGCCAGAATTTGCAGGCAAAACCACAGTTTTATTAACATCTGCGAGAGACTTGCGGTTTTCATTTCGGCATGGCAGTCCTATAATGATACGCATTATCTTGAGTGCAATTTCTGTCACTTCTCTAATGAAGTGAATCGTTTAGCAACAGGACAGATTCCGCATGGCTCTGGGTGTT
13324	AACACGGTACGC	3	ab	macb	macab	0	macrolide	YP_001051	ABC transporter ATP-binding protein	Leptospira interrogans serovar Copenhageni str. Fiocruz L1-130	Leptospira interrogans	Leptospira	Leptospiraceae	None	Spirochaetia	Spirochaetes	Bacteria	NC_005823.1	-1	1335589	1336285	TTTAATTATACGATCATTCATTTTATATTTTATATAATTTCTTTTATATAAAATTCAATAAAAGCGTAAACTTCAATGCCACTTATAAATTTTATCAAAACTAAAATTATCCAGTTTTTCACTTTTCATAAACTTGAATTCTAAATCTACTGTTCTTTTAAAGAAATGGCGTACCGTGTT
14232	AACAGGATTCCC	4	vf					23954222	yjgX	Escherichia coli	Escherichia coli	Escherichia	Enterobacteriaceae	Enterobacterales	Gammaproteobacteria	Proteobacteria	Bacteria	AJ494981.1	-1	5678	6866	CTGCTTCTTGCACACAGAAATACCCTCATATCCATTACAGCGCTGTTATTTCTGTTCTGTTGTGCACTGTATGCGCCTGCCGGTATGACGTACGGTAAAATCAACAACAGTTTTATTGTCGCGTTGTTGCAGACCACAACTGATGAGGCAGCGGAGTTTACCGGGATGGGGAATCCTGTT
13562	AACATCGCTGGT	3	ab	tett	tet_rpp	1351	tetracycline	YP_575992	GTP-binding protein TypA	Nitrobacter hamburgensis X14	Nitrobacter hamburgensis	Nitrobacter	Bradyrhizobiaceae	Rhizobiales	Alphaproteobacteria	Proteobacteria	Bacteria	NC_007964.1	-1	706113	707997	CCGCAGCGAAAGCGCCGGAGCCGCAATGCGGCTGTTCGCATCCTATAACCGGCATTCAGACGAGAAGTGGCGCCAATGACCTGGCCGGAAGCGACGAACCCCTGACCGCTTTTGCCGCGTGAATCGATCACGCCGCGCCCGTTCCCGTGACCTTTCCCCCGCAGGATGACCAGCGATGTT
13120	AACCGAACGAGC	3	ab	sul1	sul	108619	sulfonamide	NP_106737	hypothetical protein	Mesorhizobium loti MAFF303099	Mesorhizobium japonicum	Mesorhizobium	Phyllobacteriaceae	Rhizobiales	Alphaproteobacteria	Proteobacteria	Bacteria	NC_002678.2	1	5011307	5013278	AAAGTATCGCCAAACACAACCGATTAAGATGGCAAGATAAAGGCACCGCCTCCATGAGGCGGCGAAGCCTTTGTCTGCACATCCTTTTTGCCGGAGGCTGCCGGCGGCGCCAGGAGGGTGGGCCAGCGAGACCCAGGTTTCGCTTGAATTTGCCCGGAGGCTGGTATGGCTCGTTCGGTT
13955	AACCTGGCACCT	3	ab	bcra	bcr	315749	bacitracin	YP_001388007	sodium extrusion ATP-binding protein NatA	Clostridium botulinum A str. Hall	Clostridium botulinum	Clostridium	Clostridiaceae	Clostridiales	Clostridia	Firmicutes	Bacteria	NC_009698.1	-1	2299579	2300299	AAGAAGTTCTTATATGTTATAATTGTAGTGAAATTTTTATTTATTACACATAAGTTTTTGGGGTAAAAATGCAATAAATGAATAATCAATCTATTACAAATCAGTTGATTAAAATTTTATAAGGAATTATAACTTTTTTATTATGAAGGAGGATTAAAGGGAGCTATGAGGTGCCAGGTT
13410	AACGATATGCCA	3	ab	cata10	cata	79880	chloramphenicol	YP_175474	chloramphenicol acetyltransferase	Bacillus clausii KSM-K16	Bacillus clausii	Bacillus	Bacillaceae	Bacillales	Bacilli	Firmicutes	Bacteria	NC_006582.1	-1	2090976	2091624	GCCGCTGGGGGTTTATTCTATGATTTGGAAGGTTTGTTGACTCTTGTTATAGATACTTGATAATATGATGGCATAAAATTGCCTATAAAAAAGGATGACTGTCATGAAAAAAGCAGTGAAAATAGCCTCCTAAGATAAATTTAATTAAATTAGGAGGCGTTGATTATGTGGCATATCGTT
13732	AACGATTGTGTG	3	ab	macb	macab	0	macrolide	YP_001038177	ABC transporter-like protein	Clostridium thermocellum ATCC 27405	Ruminiclostridium thermocellum	Ruminiclostridium	Ruminococcaceae	Clostridiales	Clostridia	Firmicutes	Bacteria	NC_009012.1	-1	2085056	2085797	TAGTTTGTATTTTATATAGTTTGTATATTTTATATAATATTTTTATAATGGAGTAAAGTTTTCATTAAATCAAAATTTTTATTGTTGTTAAGCACCCAAAAGGGTGTTTATCTGTATATGTTAGATTTGGCATAAATTACTATCGTAAAAGGCTGTGATATTGATATGCACACAATCGTT
13504	AACGCGAGTATA	3	ab	qac	qac	1280	qa_compound	YP_414234	sugE	Brucella melitensis biovar Abortus 2308	Brucella abortus	Brucella	Brucellaceae	Rhizobiales	Alphaproteobacteria	Proteobacteria	Bacteria	NC_007618.1	-1	781926	782244	GTCTTTATAATCTAGGGCTTTCCCCGGCTCGGAGCGTAGCGCAGCCCGGTAGCGCACTTGACTGGGGGTCAAGGGGTCGTGGGTTCGAATCCCGCCGCTCCGACCATTTTCTTCCCCTTATTTCCCCAGATTGCCTGCCCCCCTTTTCACCAAATGAGCTTTAAAATGTATACTCGCGTT
13575	AACGCGGTGGAA	3	ab	dfra26	dfra	562	trimethoprim	YP_620487	dihydrofolate reductase	Burkholderia cenocepacia AU 1054	Burkholderia cenocepacia	Burkholderia	Burkholderiaceae	Burkholderiales	Betaproteobacteria	Proteobacteria	Bacteria	NC_008060.1	-1	649318	649879	CGGAACCGGTATCGCCGATTTCGCGGCATAAAACGTTTTTGTGCTCCGTCCCCCGGCGGGCACTCTTTTTATTCGGACGGTCGTCGCGACGCGAGGCATCACGCGTCGCGACGCACGGCGCATCGCACAAGAAGCGCCGACGCCCATGTGGATGCGGGAAATCCGATGTTCCACCGCGTT
14331	AACGGAGGCAAA	4	vf					15598744	algI	Pseudomonas aeruginosa PAO1	Pseudomonas aeruginosa	Pseudomonas	Pseudomonadaceae	Pseudomonadales	Gammaproteobacteria	Proteobacteria	Bacteria	NC_002516.2	1	3974358	3975921	AGGCGCCACACCCCGACCCATGCGCGACAGACGCGGGCGGGCGCAACACCTTAGGCAACACCACGGGGAGGAAAACGGCGGGTCGTCCCGCCTTTCCTCGAGCGCTCCAGGGCGCGGAAAGGCAGGGCCGACCTGAATGGTTGACGCTCTAGAGAGAGAGACGGCATGTTTGCCTCCGTT
13237	AACGTGACTGAC	3	ab	rosb	rosab	349747	fosmidomycin	NP_668414	rosB	Yersinia pestis KIM10+	Yersinia pestis	Yersinia	Yersiniaceae	Enterobacterales	Gammaproteobacteria	Proteobacteria	Bacteria	NC_004088.1	-1	1223559	1225251	ATAAATAGCAATTCCTCCACAAACAACCACTTCAAACAATTTCCATGCCAAAGAAGACATTTACCGATAAAAATTAATTTTTATCGCGCATTGATCGCATAAATGCAATAAACTGATGTTATTGCTGTGAAATGCTTATCACCCGCATAACTAGAAGGAGTCTGGATGGTCAGTCACGTT
13992	AACGTGCCAGTC	3	ab	sul1	sul	108619	sulfonamide	YP_001413095	hypothetical protein	Parvibaculum lavamentivorans DS-1	Parvibaculum lavamentivorans	Parvibaculum	Rhodobiaceae	Rhizobiales	Alphaproteobacteria	Proteobacteria	Bacteria	NC_009719.1	1	1973556	1975542	GCTTATGTTCCTGTCTGCACATCTCTTTTGACGGCGCCATGCGCCGAAGGCGTGGCGCCATGGCCGCGCCAAGTCCCTGTGCCTCTTCGGTCTTCATGGCGCCGTCTTGTTACGCGGCGAAAGCCGATCATCTTGAAGATGGGTCACAATCGCGGAGAGGAGACGATGGACTGGCACGTT
13897	AACTACATGCGG	3	ab	pbp1b	pbp	118099	penicillin	YP_001333854	mrcB	Klebsiella pneumoniae subsp. pneumoniae MGH 78578	Klebsiella pneumoniae	Klebsiella	Enterobacteriaceae	Enterobacterales	Gammaproteobacteria	Proteobacteria	Bacteria	NC_009648.1	1	191542	194107	AAGCAAACCAACCCTCTGAAAGGCTGGCGGCGCGTCCTGCCTGCCAGCAGGTTGTCGTCCGAAGGATAAGCAGCCTGGACGTTAATTTGAGAGATTTCTTCTTCCTCTGAACAGGGGAAGTATTGAGAATCAGGCCTTTGCGCCTGAACGTTGCGGAGAAAAAGCATGCCGCATGTAGTT
13988	AACTCGTTGCGT	3	ab	ykkd	ykk	326423	na_antimicrobials	YP_001402625	sugE	Yersinia pseudotuberculosis IP 31758	Yersinia pseudotuberculosis	Yersinia	Yersiniaceae	Enterobacterales	Gammaproteobacteria	Proteobacteria	Bacteria	NC_009708.1	-1	4139114	4139429	CGAAAGGAAACCGCTTAAATGGCGGTTTTCTGCTATCTGGGGCTAGCAATATTGCCGCTAATTATTGAGCATGATAATGTATCGCGCTTATCTCTCTGCTGGCTGGGACGACCCAGTTACGCATCTGTTTTTCGGGGACGGCCCCGCCTGAGCGAGGTGGTTACCATGACGCAACGAGTT
13923	AACTTGCGAGGC	3	ab	vanra	vana	46240	teicoplanin, vancomycin	YP_001374517	two component transcriptional regulator	Bacillus cytotoxicus NVH 391-98	Bacillus cytotoxicus	Bacillus	Bacillaceae	Bacillales	Bacilli	Firmicutes	Bacteria	NC_009674.1	1	1314437	1315154	TAATGAACAAACTTTATTATTCTTGTGAAGTATAATATTTAAAGTGAAGAATGGATCATTTTAGCATGATTCCTTATGAAATGAGAATAAGCATAGGATTATATTGGAGAAAGGTAGGTGTGAACCGCAGCGGTCATTTTGAAACATAAGCCGCAGCGGGTAGCAATGGCCTCGCAAGTT
13920	AAGACACCAGGC	3	ab	ceoa	ceo	406425	chloramphenicol	YP_001371415	RND family efflux transporter MFP subunit	Ochrobactrum anthropi ATCC 49188	Ochrobactrum anthropi	Ochrobactrum	Brucellaceae	Rhizobiales	Alphaproteobacteria	Proteobacteria	Bacteria	NC_009668.1	-1	167129	168320	ATGCTTGAAATAACCAGTTTTAAAGTCCTCCCAAGCTTTGATCTGGTGCTCACATTGAAGCCGGCCCCCACCGGTTAGAGCCAAGCTCTAACCTCCTTTATTGAAAGCATAATCTGACCGATCCTCGTTCCACTCCGGTCGGATTATGCTCCAGGAGATACAACAATGGCCTGGTGTCTT
13258	AAGACTTGAACG	3	ab	rosb	rosab	399741	fosmidomycin	NP_706371	ybaL	Shigella flexneri 2a str. 301	Shigella flexneri	Shigella	Enterobacteriaceae	Enterobacterales	Gammaproteobacteria	Proteobacteria	Bacteria	NC_004337.2	-1	437982	439659	GCCTTCTGTTTTCCGAACCGTGCTTTTTTTGCAGCTAATTCCATTTTTCTGCAAAATTCAACAATTATTCATAAACATCATCAATGAAATTGTCATAAACTATTACCTGTAATTTTGGTTTTCCCAGCCCAAAATGGACAATAACCACCAGGAAAAGGAGACGGAATGCGTTCAAGTCTT
13400	AAGAGACGCGAA	3	ab	ykkd	ykk	326423	na_antimicrobials	YP_146461	chaperone protein	Geobacillus kaustophilus HTA426	Geobacillus kaustophilus	Geobacillus	Bacillaceae	Bacillales	Bacilli	Firmicutes	Bacteria	NC_006510.1	1	632274	632595	TACAGGGAATGTTTTCTAGGGTTCCGCGGCTGCTTTGCGGCCGGCCTGCGACCGAGAGAAAACGCGCGGCATCGCCGCGTGCACGGAGGGACAAAAGCCCGGGAGGAGCATCGTTTCGATCGTTCTCGCGGCTTTTTTATTTTCGCTAAAAAGGGAGGACGGGGCATGTTCGCGTCTCTT
13563	AAGCAGATGCCG	3	ab	emre	emre	199310	aminoglycoside	YP_580136	small multidrug resistance protein	Psychrobacter cryohalolentis K5	Psychrobacter cryohalolentis	Psychrobacter	Moraxellaceae	Pseudomonadales	Gammaproteobacteria	Proteobacteria	Bacteria	NC_007969.1	1	1031043	1031388	CGCCTTGCTCCCATAATTCCATCTAGCCTTATTTCATCTAAAATAAACAAAATACATATTAACCCTTCACATTGCTAGATTATTTCTATAAAATACCGACCGTGTGGTTTCTTTAATGTATATACATTATTAATATGTGCTCAATTTGAGACAGGTATCCTAATTATGCGGCATCTGCTT
13942	AAGCCTTGCTCT	3	ab	bcra	bcr	1402	bacitracin	YP_001384538	antibiotic ABC transporter ATP-binding protein	Clostridium botulinum A str. ATCC 19397	Clostridium botulinum	Clostridium	Clostridiaceae	Clostridiales	Clostridia	Firmicutes	Bacteria	NC_009697.1	-1	2368751	2369672	ACTAAACTATTGTATAGCTTTTTATACAATTCTTAATAAATATCTAAAAAGTATTTAATTTAATAAATTTGTAATAATTACGTAGCTTGAATTTAAGGATTATCCCTTACTATAAATATGGATGAGGGGTAATCCTTAACTATTTATTAAAAGGGAGGAAAAACAATGAGAGCAAGGCTT
13660	AAGCGGATGCAT	3	ab	macb	macab	272994	macrolide	YP_811201	peptide ABC transporter ATPase	Oenococcus oeni PSU-1	Oenococcus oeni	Oenococcus	Leuconostocaceae	Lactobacillales	Bacilli	Firmicutes	Bacteria	NC_008528.1	-1	1609083	1609785	AATATTTTTTTCTTAGATGAAAGGAACTTATAAAATTATTTTTAATAAATTATTTTTTTGCTCAATATTTCATGGACTAAAGTTTTTTATATTGAGATTTGATTATTAATCCAGGATAATGTTTTTTATTAGATAGTCTGTTTAATAATTAATGGGGAACTTAATATGATGCATCCGCTT
14111	AAGCGGCTTACA	3	ab	cml_e3	cml	562	chloramphenicol	YP_001632838	Bcr/CflA family drug resistance transporter	Bordetella petrii DSM 12804	Bordetella petrii	Bordetella	Alcaligenaceae	Burkholderiales	Betaproteobacteria	Proteobacteria	Bacteria	NC_010170.1	-1	4470619	4471867	GCTCGCAAGCGTCTGTTCCCTGCCTCCCGCCACGCTTTTGCTCCCGATGGTTAGCGCTTTCATGACTGGCCAGCGTGACCAGCGGTGGATGCTCCACCCTGGCTTTTTACAGCCAGCGCAATGCCGGGCCATTGGTCGGCGATGCTGGGAACAGGGGCCTGCCCGATGTGTAAGCCGCTT
14416	AAGCGGTTTGAT	4	vf					21282661	sspA	Staphylococcus aureus subsp. aureus MW2	Staphylococcus aureus	Staphylococcus	Staphylococcaceae	Bacillales	Bacilli	Firmicutes	Bacteria	NC_003923.1	-1	1023389	1024373	CAACTCAATTGAATAAAGTATAATACAATTCAATTTTAATCCCCTTAATGTTTTTGTAAACTCTAATCTTTACAAAAACTTTTTAATTTATTTATATATTCTTATTGACTTAAAAATTTTTAGTGTTATATTTAACTTGTAAATAAATTTTTTGGAGGTTTTTAGATGATCAAACCGCTT
13229	AAGCGTATCATG	3	ab	vanrg	vang	1351	vancomycin	NP_843949	resD	Bacillus anthracis str. Ames	Bacillus anthracis	Bacillus	Bacillaceae	Bacillales	Bacilli	Firmicutes	Bacteria	NC_003997.3	1	1417555	1418272	ATACATAGTTTTGGAAAAAAATTGAACAAACTTTATTATTCTTGTGAAGCATAGTATGGAAAGTGAAACATTTAGAGGATTGCTTAAATAAACGAGAATAGCGCAACATAATAGTATAGAAGGGTAGGTGTGAACCGTTGTGGTAAAAGTACGCAACGGGTAGAAATGCATGATACGCTT
14303	AAGCTCCGCTGA	4	vf					52842019	fliM	Legionella pneumophila subsp. pneumophila str. Philadelphia 1	Legionella pneumophila	Legionella	Legionellaceae	Legionellales	Gammaproteobacteria	Proteobacteria	Bacteria	NC_002942.5	-1	1998301	1999369	ATTATTACACTATCTATTTGATTTATTGATATATTTCTTGGATGGCACGGGCTTTGCATAAACATAACCATTCTATAGTTGTTACTGATTGATTGAGCTAATTTTAAACTAATCAACACTTCAATTTTAAAATAACTTTGAAAATCTGGTTGAGATGCGAATGGAATGTCAGCGGAGCTT
13452	AAGGAACGGCAA	3	ab	macb	macab	0	macrolide	YP_304240	ABC transporter ATP-binding protein	Methanosarcina barkeri str. Fusaro	Methanosarcina barkeri	Methanosarcina	Methanosarcinaceae	Methanosarcinales	Methanomicrobia	Euryarchaeota	Archaea	NC_007355.1	-1	814520	815189	GCTCCCAGGAACTTACTCTTGGAGACAGAAACCGAAAATCCCACACTTGAAGTAGAACTGCCCTCTGGAGAAGGCCTCGTTAATTCAAACGAAGAATCGTTTAAATGTAAATTGGGCCGTTCAAGATATCTACAGAGTGACGAAACACATAGGACAGCAGCTTCCATGTTGCCGTTCCTT
13998	AAGGCATCCATT	3	ab	bl2a_iii	bla_a	315730	penicillin	YP_001420802	penP	Bacillus amyloliquefaciens FZB42	Bacillus velezensis	Bacillus	Bacillaceae	Bacillales	Bacilli	Firmicutes	Bacteria	NC_009725.1	1	1176361	1177276	GAAACACTATCCATTGAAGAGATTCAGGGGTGTTTTCAATTAAAATTTGAGCTGGTTTCTTAACTGTCACGGAAAACAGCTCAAAGGAAATATATTGACTTTCATCCTGTTTGTAATGTTAATTAGAAGATGTATACAAAATCATTTTAATGAGGAGGTCTGGATATGAATGGATGCCTT
14248	AAGGCGATTCCT	4	vf					23954264	hypothetical protein	Escherichia coli	Escherichia coli	Escherichia	Enterobacteriaceae	Enterobacterales	Gammaproteobacteria	Proteobacteria	Bacteria	AJ494981.1	-1	62935	63502	TCTGCATAATGCTGCGTATCGTTAATAACCCGTCGTATCCATTCTGCTACAGCATGCCTGATAAATACCATCTGTAAGTTATTACCGTTTTAGATCTGATTATGAGCGAAAGCATTAATTCGCTCACAGAGCTTAAAACATCATTAACTTTCAGGAGTCATCAACATGAGGAATCGCCTT
13380	AAGGGAGCATCG	3	ab	bcra	bcr	315749	bacitracin	YP_083992	ABC transporter ATP-binding protein	Bacillus cereus E33L	Bacillus cereus	Bacillus	Bacillaceae	Bacillales	Bacilli	Firmicutes	Bacteria	NC_006274.1	1	2541417	2542350	TGATTTAGGTAAACAATAGGTCTCATTTTTTCAATTTCTAATTGGAATTTAATTGTAGTTTGTTTTATATAAATAAACAAATAAACATAAAACAAACTATTTTCAAACTCCTTAGAAATTTAATTTAACCTTCGTGAAATATAATAAATATAAGGTGGTGTTTATATGCGATGCTCCCTT
14464	AAGGGTGTCCTC	4	vf					15088608	ysaQ	Yersinia enterocolitica	Yersinia enterocolitica	Yersinia	Yersiniaceae	Enterobacterales	Gammaproteobacteria	Proteobacteria	Bacteria	AF369954.1	1	18341	19280	CAAAGCGGGCGAACTGACAGCGATGACCGACAGCGCGGAAGTTCAGTTGGCTTTACAGAATAACCACCATTTATTGGAGTCGGAGAATCCGCTGGATTTTCGCGATGAACGGCATGATGAAGAACGCCGTGGTCAGCAACAATCAGAGCAGGAGGATGAAAAATAATGGAGGACACCCTT
13199	AAGGTTCGTGGT	3	ab	macb	macab	0	macrolide	NP_600180	ABC transporter ATPase	Corynebacterium glutamicum ATCC 13032	Corynebacterium glutamicum	Corynebacterium	Corynebacteriaceae	Corynebacteriales	Actinobacteria	Actinobacteria	Bacteria	NC_003450.3	1	1008663	1010064	TTCATTGATCCGTACTCAGGAGAGTGTACGTTCTAGCCTTTGTTGTTCTTATCAAACAATTGTTTTAAGTCAGTGTTACCTAAGTTAGGCTGTTGGGAATTGAACTGACACATAGACAGGGTTTTGATGAGAACAACACACACCGCTTCAAGCATTCTGCGAAGAATGACCACGAACCTT
14223	AAGTATTGCGCC	4	vf					24528033	hypothetical protein	Escherichia coli	Escherichia coli	Escherichia	Enterobacteriaceae	Enterobacterales	Gammaproteobacteria	Proteobacteria	Bacteria	AJ488511.1	1	52811	53732	GTCTTACAGGGCGTATAACACATCCCGCGACGGAAGCTTATCACAGAGGAAGAGATAAGCTTCAGAATGGAAGTATATGAAAAGACTGTGATTGTTTAAAAATACACAATCCGCTGTGAGGTGGAGTCAGGGGCGGTACTGTCCCGCAGAAGCGGAGAATGGTTTATGGGCGCAATACTT
13268	AAGTCTATCGCA	3	ab	rosb	rosab	399741	fosmidomycin	NP_752532	ybaL	Escherichia coli CFT073	Escherichia coli	Escherichia	Enterobacteriaceae	Enterobacterales	Gammaproteobacteria	Proteobacteria	Bacteria	NC_004431.1	-1	576104	577781	GCCTTCTGTTTTCCGATCCGTGCTTTTTTTGCAGCTAATTCCATTTTTCTGCAAAATTCAACAATTATTCATAAACATCATCAATGAAATTGTCATAAACTATTACCTGTAATTTTGGTTTTCCCGGCCAAAAATGGACAATAACCACCAGGAAAAGGAGACGGAATGTGCGATAGACTT
13328	AAGTGGTGTATG	3	ab	pbp1a	pbp	375432	penicillin	YP_026790	penicillin-binding domain-containing protein	Bacillus anthracis str. Sterne	Bacillus anthracis	Bacillus	Bacillaceae	Bacillales	Bacilli	Firmicutes	Bacteria	NC_005945.1	1	541381	542158	TCCCACTATTTGTCGGCTAGCCAGATTGTTGTGGTCTGATTAAAGTTTCAATTTATACCTTACAATGATGTAAGGTACGTGTAAGAGAAATCGATGGGATATTTTTTTACAACAAGGTATTCTTAAAGTAAGAGTTATACGCTATGTGGAAAAGAGGTGTTTAAGATGCATACACCACTT
13996	AAGTGGTTGACG	3	ab	rosb	rosab	0	fosmidomycin	YP_001416114	potassium efflux system protein	Xanthobacter autotrophicus Py2	Xanthobacter autotrophicus	Xanthobacter	Xanthobacteraceae	Rhizobiales	Alphaproteobacteria	Proteobacteria	Bacteria	NC_009720.1	-1	1388951	1390988	ACGGAAAGACCTGCCCCTTCGGCATCTGTGCCATGACAGTGCCGCGTTCATGCGGAATACTGCACCGGCTGGCAGGGGCATTCGCCTGGACTGCCCTCATCCCAAATCCGGGCTCCCGCGCGCATCCGGCGCGAGACGCCCCCTTTGCCCGACGGAGGACGACCCATGCGTCAACCACTT
13302	AAGTGTAGACCC	3	ab	ermb	erm	1496	lincosamide, macrolide, streptogramin_b	NP_816938	ribosomal RNA adenine dimethylase family protein	Enterococcus faecalis V583	Enterococcus faecalis	Enterococcus	Enterococcaceae	Lactobacillales	Bacilli	Firmicutes	Bacteria	NC_004669.1	1	6332	7070	TGCAACAGAACCCTAAAAACAGTGATTACGCAGATAAATAAATACGTTAGATTAATTCCTACCAGTGACTAATCTTATGACTTTTTAAACAGATAACTAAAATTACAAACAAATCGTTTAACTTCTGTATTTATTTATAGATGTAATCACTTCAGGAGTGATTACATGGGGTCTACACTT
14300	AAGTTTGACTGC	4	vf					15611900	babA	Helicobacter pylori J99	Helicobacter pylori	Helicobacter	Helicobacteraceae	Campylobacterales	Epsilonproteobacteria	Proteobacteria	Bacteria	NC_000921.1	-1	912789	915024	CGAAACAAAAAGCGCCAAAAGTAAAAAAATCACAAAATTTTCTCAAAATGACAAAAAAAAAAACGCTTTATGCTATAATACTCCAAATACATTCCAATGCAAATGCATTCTTAATGTATGAAATCCCTAATATTAAAATCCAATCCAATCCAAAAAGGAGAAAACATGGCAGTCAAACTT
13695	AATACCGTTCGA	3	ab	vanra	vana	412694	teicoplanin, vancomycin	YP_895695	vanR	Bacillus thuringiensis str. Al Hakam	Bacillus thuringiensis	Bacillus	Bacillaceae	Bacillales	Bacilli	Firmicutes	Bacteria	NC_008600.1	-1	3095652	3096357	GTTGGTGTAAAATTAAACCCCAATAAATGGGTAAATCCGAAAGTCTATTTTGTGTAACCGACTGTGTCTGTATACAGCAATATGACTTTACTTGGTGTAATAGGTATGATAGGCTCGTTATTCAGAAAAGATTCCGATTGAGAAAAGCACATCCATAAAGGAGGAATGTCGAACGGTATT
13249	AATACCTGTCAG	3	ab	ykkc	ykk	326423	na_antimicrobials	NP_694186	chaperonin	Oceanobacillus iheyensis HTE831	Oceanobacillus iheyensis	Oceanobacillus	Bacillaceae	Bacillales	Bacilli	Firmicutes	Bacteria	NC_004193.1	-1	3401218	3401527	AGAAAGTGCAAAGAATTTTTTCTTTGTCCACGGAGGGATAAAAGCCCGGGAGATATCACTAAGTATAGTGGTATGTCCCGGGTTTTTTGGTTTTTTATAAAGAAGGGTTGTTGTTTACAATATTGGTGATAATAATCCTAAATCATTAAAAGGAGAGATTTAATCATGCTGACAGGTATT
14443	AATAGGGTGTCT	4	vf					15903579	nanA	Streptococcus pneumoniae R6	Streptococcus pneumoniae	Streptococcus	Streptococcaceae	Lactobacillales	Bacilli	Firmicutes	Bacteria	NC_003098.1	-1	1514943	1518051	GGTGTCCTGGTAGATAAACTAGATTGGCAGGAGTCTGATTGGAGAAAGGAGAGGGGAAATTTGGCACCAATTTGAGATAGTTTGTTTAGTTCATTTTTGTCATTTAAATGAACTGTAGTAAAAGAAAGTTAATAAAAGACAAACTAAGTGCATTTTCTGGAATAAATGAGACACCCTATT
14429	AATATACGGCCG	4	vf					19746911	emm18	Streptococcus pyogenes MGAS8232	Streptococcus pyogenes	Streptococcus	Streptococcaceae	Lactobacillales	Bacilli	Firmicutes	Bacteria	NC_003485.1	-1	1739481	1740684	GAATCATTTACAGCCCATAGAGGTAAGGTCAAAAGCTGAAAACAGCTCAAAAAAACTGACCTTTACCTTTTACCGCTTATTCTTTAGAATAGAATTATTAGAGAGAAGTCTTAGAAAAATGAGGCTAATTCCCTAAAGATGAAAAAGTAAAATAAGGAGCAAATAATGCGGCCGTATATT
13904	AATCACGAGGTC	3	ab	vatb	vat	1280	streptogramin_a	YP_001343387	isoleucine patch superfamily acetyltransferase	Actinobacillus succinogenes 130Z	Actinobacillus succinogenes	Actinobacillus	Pasteurellaceae	Pasteurellales	Gammaproteobacteria	Proteobacteria	Bacteria	NC_009655.1	-1	87694	88252	CTCTACCCGTTTACGGGAGAGACAGTCTGCTGATTCGTTCAGAATCAGCAGACTGAGAGAGGGGGAAAATGTTGATTACCCTCTCCCGCCGAAAACCTTACGGATTTTCTTCACCCTCTCCCGCAAGCGGGCGAGGGGAAGCAATAGCGCCCATAAAGGTAAAAAATGGACCTCGTGATT
13961	AATCACGCTCAA	3	ab	vanra	vana	1397	teicoplanin, vancomycin	YP_001390321	DNA-binding response regulator	Clostridium botulinum F str. Langeland	Clostridium botulinum	Clostridium	Clostridiaceae	Clostridiales	Clostridia	Firmicutes	Bacteria	NC_009699.1	1	1093158	1093881	ATAAGGATTACTTGTTGAAAACTTTATAAAAATATGCTATTAGGGTTTAATATAATTGATATAATGTTTAAAATTTTGTTATACTAAAAATAAATTTGTTATAATAAATTTAAATTCAATGAAAATTTAAATTTACATAAAATTAAAAGAAAAAGAGGGAATAATATGTTGAGCGTGATT
14082	AATCAGCGAGAC	3	ab	emre	emre	199310	aminoglycoside	YP_001570374	hypothetical protein	Salmonella enterica subsp. arizonae serovar 62:z4,z23:- str. RSK2980	Salmonella enterica	Salmonella	Enterobacteriaceae	Enterobacterales	Gammaproteobacteria	Proteobacteria	Bacteria	NC_010067.1	1	1287747	1288086	GGGCATTGTAAATGGTGGCCAGCAGGCAAAGTATTTGCGTAGGGTACGGATTACGGCGACGAGTGCCAGAACGCGCTGTGCGGCCTGTTAAAAGCGTCTTTGTTCTCTCGCCTGGATTGCTTAATATACTATGACGTCCTGTAAACTATCGGAACGAAGAGATGTATGGTCTCGCTGATT
13265	AATCCTCAACGG	3	ab	vanra	vana	1397	teicoplanin, vancomycin	NP_871541	cpxR	Wigglesworthia glossinidia endosymbiont of Glossina brevipalpis	Wigglesworthia glossinidia	Wigglesworthia	Erwiniaceae	Enterobacterales	Gammaproteobacteria	Proteobacteria	Bacteria	NC_004344.2	1	622317	623013	AAAACAATGCTTTTTTAATTTATATAAATATAAATTAATATATATTAAAATATTAAAGAATGAAATATATTTTAAACTTCTATAAAATAATATTATATTCTGTTTAAATTGATAAAATATATTATACATAAAATATACTAATTATTTATCATAGGAACAATAAACATGCCGTTGAGGATT
14252	AATCGTACGGCC	4	vf					23954292	hypothetical protein	Escherichia coli	Escherichia coli	Escherichia	Enterobacteriaceae	Enterobacterales	Gammaproteobacteria	Proteobacteria	Bacteria	AJ494981.1	-1	91574	92306	GTTGTTGTGTGTTTTATCCTGCATGTAGGTTTATCTTTTCTTCGTGGGGGATTCATTCTGTTTTAATCAGGAGCCATTGGCGTTGCTCAATGGCGGGATGCCGTAAAGTTTTACCGCAGTGATTAATGATGTGAAGTCAATCCAAATCAACGGAGATCTCTCATCATGGGCCGTACGATT
13728	AATCTTACCGCG	3	ab	tett	tet_rpp	1351	tetracycline	YP_001028762	lepA	Burkholderia mallei NCTC 10229	Burkholderia mallei	Burkholderia	Burkholderiaceae	Burkholderiales	Betaproteobacteria	Proteobacteria	Bacteria	NC_008836.1	1	2838998	2840792	GAACCGATCAACGATCGCGCCACAGGCAACTGGCCGGCGCATGCCCGGACGTCCAAAATGCCGCCCCTGGCGGGCCTTTTCGGCTAAAATAAGCCGTTTTTTCACCGACTTACAAGGCGTGCTCTGCGGTCGTCGAGCGCGCCTTTTTCGCTTGATCGGCACTGAATGCGCGGTAAGATT
13305	AATCTTCGTCCA	3	ab	blt	blt	1423	chloramphenicol, doxorubicin, fluoroquinolone, puromycin	NP_830641	multidrug resistance protein B	Bacillus cereus ATCC 14579	Bacillus cereus	Bacillus	Bacillaceae	Bacillales	Bacilli	Firmicutes	Bacteria	NC_004722.1	1	830133	831336	AATGATAGTCATTCACCTAATACTTATGTATGTGTAGAAGGATAGAGTGAAATTCTAATGAGTGGAGGCATCCTCACTCATTACTAGCCCGCAAAGAGCAGGATAAAGAAAAAGCTTCTTGGGTATTATTTTTTGAGAGGAACTTATGGGAAGAGGTGTTAAAAAATGTGGACGAAGATT
13999	AATGGAATGCGC	3	ab	vanrc	vanc	1353	vancomycin	YP_001422204	phoP	Bacillus amyloliquefaciens FZB42	Bacillus velezensis	Bacillus	Bacillaceae	Bacillales	Bacilli	Firmicutes	Bacteria	NC_009725.1	-1	2740473	2741193	TGAAAGCGTTTTCTTTTTCCCTGAGCGATCCTTTCTCTGAAAATGATCAAAAAGGCGAATTGTCTGAACGGGCAGTATTGGATAAAATGAAATCATAAAGTGATATGCAGCACATAAAATAGAGAAAATTGGATGTCGGGGAAAATAGACAGCGGAGGGCGCAGCATGGCGCATTCCATT
13685	AATGGATGCCAC	3	ab	vatd	vat	1352	streptogramin_a	YP_873705	UDP-N-acetylglucosamine pyrophosphorylase/glucosamine-1-phosphate N-acetyltransferase	Acidothermus cellulolyticus 11B	Acidothermus cellulolyticus	Acidothermus	Acidothermaceae	Acidothermales	Actinobacteria	Actinobacteria	Bacteria	NC_008578.1	-1	2204964	2206482	ACCGTGCGCCAGGGCCGGTCGTGTTCCCGACCGCGGGCGCCCGGGCCGGGCGGTACCGGGGTCGCAGCCGTGCGGCAACGCCGGCGGCCCTGCGATACCGCCGCTGCGCAAGCCGCCGGGCCGAAGGCCAGGAAACGCTAATCAGGCGGGAGGAGTGAGGCGCGGATGGTGGCATCCATT
13736	AATGGCAACGAC	3	ab	vgab	mls_abc	1280	streptogramin_a	YP_001038665	ABC transporter-like protein	Clostridium thermocellum ATCC 27405	Ruminiclostridium thermocellum	Ruminiclostridium	Ruminococcaceae	Clostridiales	Clostridia	Firmicutes	Bacteria	NC_009012.1	-1	2699009	2700632	TGGCAAAAAACGCTTTGTTTTTGAAAAAGGAGCATAATGCTCTTGTTCTGTGCCGGATTAGCTATAAATATTTTTGTCATTAAGTTAATGCCTTGCCGTTTTGGTGGGTATTATACTGTTTATATCTTTCCGGCACACTGAAAAAGTGGAAGGAGAGATTTTTTTATGGTCGTTGCCATT
13953	AATTATCGGACC	3	ab	vanre	vane	1351	vancomycin	YP_001387726	DNA-binding response regulator	Clostridium botulinum A str. Hall	Clostridium botulinum	Clostridium	Clostridiaceae	Clostridiales	Clostridia	Firmicutes	Bacteria	NC_009698.1	-1	1979459	1980146	AGACTCGAGAAACTTTTTTACTAAAAGTTAGAGATAAGCACTGTTTAGAACTTTTACAAATTTAATTTATATCTAATTTAATTTGTAAAGTATAAAACTTGAAAAATGTTACATTTTAATGTACATGCTATAATATTATTAAAATGCAAAAATAGAGGTGTTTATATGGGTCCGATAATT
13600	AATTCGAGGTTC	3	ab	catb1	catb	176299	chloramphenicol	YP_688007	ylaD	Shigella flexneri 5 str. 8401	Shigella flexneri	Shigella	Enterobacteriaceae	Enterobacterales	Gammaproteobacteria	Proteobacteria	Bacteria	NC_008258.1	-1	453548	454100	ATTCGCTTTCGGTGCTATAACCGGCTGTTTATTAAGAATTTTATACTTTTTCGCCATGAAGACATACCCTATGTGATCTTTATCACACAGATGTAATGAGAACGTTCTCTTCACTGACTTTTCGTCTTACTGTGTTGCCGCATTTTCAGCAACCGGAGGTCAGTAATGGAACCTCGAATT
13530	AATTGGACTCCA	3	ab	vanha	vana	1397	teicoplanin, vancomycin	YP_514498	isftu2	Francisella tularensis subsp. holarctica LVS	Francisella tularensis	Francisella	Francisellaceae	Thiotrichales	Gammaproteobacteria	Proteobacteria	Bacteria	NC_007880.1	-1	1817619	1818408	ATATCAATGGTTTAGCAAATGAATTATCATATAAAAGAAGTATTCTGGTCAATTATTTTATCATTTTTAAAATCATAAAAAGGTATACATACCAATGATGAAGCCAAATTAAGATTATTTATTGAAGCTGTATTTTATGTGTTACGTACAGGCTGTCAATGGAGGATGTGGAGTCCAATT
13746	ACAACGGAGGTG	3	ab	tets	tet_rpp	1338	tetracycline	YP_001084035	ATP-sulfurylase subunit 1	Acinetobacter baumannii ATCC 17978	Acinetobacter baumannii	Acinetobacter	Moraxellaceae	Pseudomonadales	Gammaproteobacteria	Proteobacteria	Bacteria	NC_009085.1	1	1160091	1161510	GACATTCTGGCGTATTTAAAACAACATGAACAAAAAGACCTTTTGCGCTTTTTGACTTGTGGTAACGTAGATGATGGTAAAAGTACCTTAATTGGTCGTTTACTTTATGATTCAAAATTGATTTATGAAGATCAATTGCAAGCTGTAACACGTGACAGTAAGAAAATGCACCTCCGTTGT
13767	ACAACTCTCGTT	3	ab	vanrg	vang	1351	vancomycin	YP_001089877	two-component response regulator	Clostridium difficile 630	Clostridioides difficile	Clostridioides	Peptostreptococcaceae	Clostridiales	Clostridia	Firmicutes	Bacteria	NC_009089.1	-1	3924170	3924884	ATACACTTTATTTTAAAGAAACTTATCTTAATTTTCATAGTGATTGAATTTGTCTATTAGAGATGTTACTATTAGTAATGTAAAAGCAAGAGTAGTGAATATAAAAAACAAGATAGTGATACTGCAAGATTAGAATATAATAAATTTTTATGGAGAGATTTCAATATGAACGAGAGTTGT
13791	ACAAGGACAGTG	3	ab	baca	baca	393305	bacitracin	YP_001140148	bacA	Aeromonas salmonicida subsp. salmonicida A449	Aeromonas salmonicida	Aeromonas	Aeromonadaceae	Aeromonadales	Gammaproteobacteria	Proteobacteria	Bacteria	NC_009348.1	-1	216083	216899	GGGCCCCCTCCCCTGGCAAAGGGATCTGGCAACCCTGTATGACGACAGTCCCTCACAGCGCCCCAATATTTTCTGGTTGCCTGCCCGGTTTTCCTCCATCATTGGCCACCCCGACCCAGCTCGGGGTTGACCTTATCCGGACCAATCAACCAAGAGATCTGAACCATGCACTGTCCTTGT
13946	ACAAGGTAACGG	3	ab	vanra	vana	412694	teicoplanin, vancomycin	YP_001386249	DNA-binding response regulator	Clostridium botulinum A str. Hall	Clostridium botulinum	Clostridium	Clostridiaceae	Clostridiales	Clostridia	Firmicutes	Bacteria	NC_009698.1	1	340263	340941	AAGAAGCTATCTAAGATTTAAATCATGGATATATTACCATAGAATATTGACATTGATTTTTTATATTACTAATGTCATAGATGTAAAGCAAATGGCGACTGTAAAATTAAAAATAGGGTTTAATGGATAAACTAAAATACTGGATTATATTTTGAGGTGATAAAGATGCCGTTACCTTGT
14099	ACAATACTTCCG	3	ab	rosb	rosab	349746	fosmidomycin	YP_001605795	putative cation:proton antiport protein	Yersinia pestis Angola	Yersinia pestis	Yersinia	Yersiniaceae	Enterobacterales	Gammaproteobacteria	Proteobacteria	Bacteria	NC_010159.1	-1	1314918	1316607	ATAAATAGCAATTCCTCCACAAACAACCACTTCAAACAATTTCCATGCCAAAGAAGACATTTACCGATAAAAATTAATTTTTATCGCGCATTGATCGCATAAATGCAATAAACTGATGTTATTGCTGTGAAATGCTTATCACCCGCATAACTAGAAGGAGTCTGGATGCGGAAGTATTGT
13893	ACAATCCGGAAC	3	ab	acra	acr	550	acriflavin, aminoglycoside, beta_lactam, glycylcycline, macrolide	YP_001329055	RND family efflux transporter MFP subunit	Sinorhizobium medicae WSM419	Sinorhizobium medicae	Sinorhizobium	Rhizobiaceae	Rhizobiales	Alphaproteobacteria	Proteobacteria	Bacteria	NC_009636.1	-1	3606548	3607769	TACCGGCCTTTAGAAACTCTGTTGCACTGCGGCAGAAATTAACATACATTGGCGTCTGTATATTAGCTTTCCGGTATTTTCACGCCGATACCGGCTCCGCTTCACCTCACTTTCGGACCGCGCAGCGCTGCGACAAGCCGCGGCTGCGGCCGGTCCTTTGACAATATGGTTCCGGATTGT
13322	ACAATCCTCCTT	3	ab	macb	macab	0	macrolide	NP_992610	artP	Yersinia pestis biovar Microtus str. 91001	Yersinia pestis	Yersinia	Yersiniaceae	Enterobacterales	Gammaproteobacteria	Proteobacteria	Bacteria	NC_005810.1	1	1359717	1360446	TTTATTCATCACGCGACAAATTCCCCCTGAGCGCAATCAAATACAAATGTTATGCTGTTTTTAACCGTTTATTCTGGCTATTCATAAATTTTAACGCACAAAGATTGCATAAGTATGCCGTGGAAGTTACCATTCCCCGCATCATTGGCTATTCAGATTTGGCGCATGAAGGAGGATTGT
13580	ACACACTTGTGA	3	ab	ceoa	ceo	406425	chloramphenicol	YP_625550	secretion protein HlyD	Burkholderia cenocepacia AU 1054	Burkholderia cenocepacia	Burkholderia	Burkholderiaceae	Burkholderiales	Betaproteobacteria	Proteobacteria	Bacteria	NC_008062.1	1	240108	241398	CGCAACCGCTCGTCCATCCCCTCCGCATGGCCGGCCCGAATCGCCTGAACAGGCATTCGGGCCGCGCGTCGTCGCTGCCCTTGCGCTCCGTCGCCCTGCTCCGCGAAACCGGCTCGCGCGTGGCCGCCGCAGGCAGCGATTCGTGACTGCGCAGTACAAGTTCTTATGTCACAAGTGTGT
13183	ACACCGGGAAAC	3	ab	macb	macab	623	macrolide	NP_485746	ftsE	Nostoc sp. PCC 7120	Nostoc sp. PCC 7120	Nostoc	Nostocaceae	Nostocales	None	Cyanobacteria	Bacteria	NC_003272.1	1	2046689	2047346	TAAACCTGCCGAGCTAGGCAGGAAAGAATGAATATTACACTGAACAGTTGCCTATTGCCTAAGGAAAATTGAGTAATGCCCCTATTAACGAATCCAGTCACTGCCGAACAGGCTATTCATGAAAAAGCAAGTCCAACCCAAGAGGAAAGTGTTACTACCAGTAATATGGTTTCCCGGTGT
14189	ACACCTTTCTAC	4	vf					15804208	prophage-associated protein	Escherichia coli O157:H7 str. EDL933	Escherichia coli	Escherichia	Enterobacteriaceae	Enterobacterales	Gammaproteobacteria	Proteobacteria	Bacteria	NC_002655.2	1	4655041	4655443	ATTAATCATTTAAAATCAATGCATTAATAATCATATTCGACTCCTGTGATCTCCGCCAAACTTCCTCTTCTGAACTCTCCCGACGTCAACAAAAGTAAGCGTACAGCCTGAACCGTCTGGTCAGAATCTGACGAATTAGACAAAGTGGTGTCCACCAAATAAGTAATGGTAGAAAGGTGT
14072	ACACGTCAGCAA	3	ab	pbp1a	pbp	375432	penicillin	YP_001558727	glycosyl transferase family protein	Clostridium phytofermentans ISDg	Lachnoclostridium phytofermentans	Lachnoclostridium	Lachnospiraceae	Clostridiales	Clostridia	Firmicutes	Bacteria	NC_010001.1	1	1991340	1991967	TTATGTTTCAATATTACATAAATGTAAGCTATCTGTAAGATGAATCGATGGATGAAAAAAATTCTCCATGATATAATTTCATCATAAAATACGGAGGAGACGCTAATCCTCAACTAGACAGTTTTAAATAAACTTATTATATTTCCATTATACAAGGAGGAATATATGTTGCTGACGTGT
13544	ACACTGATTCGG	3	ab	rosa	rosab	0	fosmidomycin	YP_533957	major facilitator transporter	Rhodopseudomonas palustris BisB18	Rhodopseudomonas palustris	Rhodopseudomonas	Bradyrhizobiaceae	Rhizobiales	Alphaproteobacteria	Proteobacteria	Bacteria	NC_007925.1	-1	4573312	4574506	CGATGCTAGCGCTTCGCCGTTGCATATTCTATTTGGTCGAAGGCTGCGCCCCTTTAGGGGCGGCATGCCGATTTCATTCCACCTGCAAAACCGTCTGGAAACGCCGTGAACAAGCCCGTGGTCGTCAACGCGGAAGATCAGCCCGCTCCCGTCGTGATTGCCGACATGCCGAATCAGTGT
13153	ACACTTCGCTAT	3	ab	fusb	fusb	1283	fusaric_acid	YP_042173	fusidic acid resistance protein	Staphylococcus aureus subsp. aureus MSSA476	Staphylococcus aureus	Staphylococcus	Staphylococcaceae	Bacillales	Bacilli	Firmicutes	Bacteria	NC_002953.3	1	52819	53458	TCTGCTAAGATAGTATGGAAGATTTTTATAGGAGCTGATTATAATGCGACATATAAATATGTCATACATCATACGCTATAGTACTCTAACTCAAAGATAAGAAGTACTTAGTTATGAATAGCATTCATTTCACAAAGTACTTCAACAAAAATGGAGGAATATGAAATGATAGCGAAGTGT
13586	ACAGACGAAGGA	3	ab	macb	macab	0	macrolide	YP_650552	artP	Yersinia pestis Antiqua	Yersinia pestis	Yersinia	Yersiniaceae	Enterobacterales	Gammaproteobacteria	Proteobacteria	Bacteria	NC_008150.1	-1	725406	726135	TTTATTCATCACGCGACAAATTCCCCCTGAGCGCAATCAAATACAAATGTTATGCTGTTTTTAACCGTTTATTCTGGCTATTCATAAATTTTAACGCACAAAGATTGCATAAGTATGCCGTGGAAGTTACCATTCCCCGCATCATTGGCTATTCAGATTTGGCGCATGTCCTTCGTCTGT
13766	ACAGACGACTGT	3	ab	macb	macab	41514	macrolide	YP_001089570	ABC transporter ATP-binding protein	Clostridium difficile 630	Clostridioides difficile	Clostridioides	Peptostreptococcaceae	Clostridiales	Clostridia	Firmicutes	Bacteria	NC_009089.1	-1	3549649	3550402	TCATGCTTTTATTTTAAGATATTTCTACTATAATTATAATAGTCTTCCATATGTTACAAAAGTGTAATGCTAACAGTTAAAATGTAATATTTACTTAAGGATTTATTTATATAAAACCTTTAAAATAAATATATATTAAAAAATTAGCAACTGGAGGCTATTGTTATGACAGTCGTCTGT
13910	ACAGAGCCCTAA	3	ab	rosb	rosab	399741	fosmidomycin	YP_001351630	putative potassium efflux transporter	Pseudomonas aeruginosa PA7	Pseudomonas aeruginosa	Pseudomonas	Pseudomonadaceae	Pseudomonadales	Gammaproteobacteria	Proteobacteria	Bacteria	NC_009656.1	-1	6535596	6537303	GAACCAGAGCCTCCCTCGGCTTGCTCGAATGCCGTGGGGGCGGCCCCGTTGGCGGCAAGCCTTACCGCCATGCCGTCGCGGGCGCAGGCCCGCGATCCATTTCGAATGTCGTCGTCCGCCGGGCTGGCCGCGGAAGACATGTTCCCCGCCCTCCCGGGAGTCCCGATGTTAGGGCTCTGT
14046	ACAGAGGGTTGC	3	ab	bcrc	bcr	1423	bacitracin	YP_001503634	PA-phosphatase-like phosphoesterase	Shewanella pealeana ATCC 700345	Shewanella pealeana	Shewanella	Shewanellaceae	Alteromonadales	Gammaproteobacteria	Proteobacteria	Bacteria	NC_009901.1	-1	4603987	4604497	AGGTTGGTTAACATGAGTCAATCATTTCACTCCCTTCTTATTATACTGATTAGTATTGCAAGCCTTCGCATAAATTCAGTGTCATAAAACTATATATAGGCTGTCACTGTCGTGTCATAGAGTTTTCATAGCTTCCTATCATAAGAACAGATAGAGGCGGGAATAATGGCAACCCTCTGT
13674	ACAGCACTGCAA	3	ab	acra	acr	399742	acriflavin, aminoglycoside, beta_lactam, glycylcycline, macrolide	YP_839829	RND family efflux transporter MFP subunit	Burkholderia cenocepacia HI2424	Burkholderia cenocepacia	Burkholderia	Burkholderiaceae	Burkholderiales	Betaproteobacteria	Proteobacteria	Bacteria	NC_008544.1	1	368536	369775	TTCGGAAGCAGTTCGGCAAACGAACGCTCCGCAGGGTGCAACGCACACCCGCAACACGCGTCCGCATCCGCGGCGGACAGGACATTGCAGGTCTGCCGCGCGTCAGGGCCATGAGGAGATCTGGTGATTCCCATTGAAAGTCGTCTAATTGTGAGAGGTCGCTCCATGTTGCAGTGCTGT
13669	ACAGCAGCCTGT	3	ab	mexc	mexcd	305	erythromycin, fluoroquinolone, glycylcycline, roxithromycin	YP_837526	RND family efflux transporter MFP subunit	Burkholderia cenocepacia HI2424	Burkholderia cenocepacia	Burkholderia	Burkholderiaceae	Burkholderiales	Betaproteobacteria	Proteobacteria	Bacteria	NC_008543.1	-1	768308	769469	CACCCTGTTCGTCCGAGCATTCCGCTTCGGCTCATCCCCTCCTTTCGGCGCCTTTCGCCGCCTCCATCGAATCTCCATCTTTCCGCATCAAAGCCCCCAACTAATCCAAGCACACTCCGCCCCGTCAAAGCAGGCAGTGGGCTGCCTGCGCTTCCTGGAGTCGCTATGACAGGCTGCTGT
13932	ACAGCCTATGAT	3	ab	vanra	vana	412694	teicoplanin, vancomycin	YP_001382698	DNA-binding response regulator	Clostridium botulinum A str. ATCC 19397	Clostridium botulinum	Clostridium	Clostridiaceae	Clostridiales	Clostridia	Firmicutes	Bacteria	NC_009697.1	1	340263	340941	AAGAAGCTATCTAAGATTTAAATCATGGATATATTACCATAGAATATTGACATTGATTTTTTATATTACTAATGTCATAGATGTAAAGCAAATGGCGACTGTAAAATTAAAAATAGGGTTTAATGGATAAACTAAAATACTGGATTATATTTTGAGGTGATAAAGATGATCATAGGCTGT
14311	ACAGCTACATGC	4	vf					52841870	sidB	Legionella pneumophila subsp. pneumophila str. Philadelphia 1	Legionella pneumophila	Legionella	Legionellaceae	Legionellales	Gammaproteobacteria	Proteobacteria	Bacteria	NC_002942.5	-1	1815441	1816695	AAGCTAAGTCAGCATAATGATAGAATATTGAGCGATCACGCATCCTTTATTTATTTTTACTTCACAGATTAAGACAATTTTTTAAGTTTATAATATTCAGCTTAAGGTTAAATTAATATTAACTGTATATAATATGAACAATTTTATGTAAACAGGATTGGACTCATGGCATGTAGCTGT
13635	ACAGGTTCGGCT	3	ab	macb	macab	41514	macrolide	YP_755090	hypothetical protein	Syntrophomonas wolfei subsp. wolfei str. Goettingen	Syntrophomonas wolfei	Syntrophomonas	Syntrophomonadaceae	Clostridiales	Clostridia	Firmicutes	Bacteria	NC_008346.1	1	2760223	2761261	ATTCCCTTCTTCGAGTGTTAGAGGGACGAGCCCGGTAAAAATGCCCTAAGGCAATACGGGGATTGGCATCCGTTTGTCCTAATTTTAGCTGGATGAGAGGGGATTTATCCTCTTGCCGCTATGCTGCGGGCAAGTGGGTTTTAATATGTCCGGGAGGCAGAGGTAATGAGCCGAACCTGT
14240	ACAGTCCCGACT	4	vf					23954249	hypothetical protein	Escherichia coli	Escherichia coli	Escherichia	Enterobacteriaceae	Enterobacterales	Gammaproteobacteria	Proteobacteria	Bacteria	AJ494981.1	-1	37395	37761	TTACTGAATCGGCAATTTCACCCCGCCGCACCAAACTGCGTCTGGTGCGGCGACATCAGTTTTATTCGCCTGCAAGACAAATGGTGTTAGCTCGCGCTCGTTGTTGATTTATATTCACGGCGGATTATCGGTTCAGCCCTCTCATTAACCGCTGATGCTGAGTTGATGAGTCGGGACTGT
13884	ACAGTTCCGAAG	3	ab	vanra	vana	1397	teicoplanin, vancomycin	YP_001315173	response regulator receiver	Staphylococcus aureus subsp. aureus JH1	Staphylococcus aureus	Staphylococcus	Staphylococcaceae	Bacillales	Bacilli	Firmicutes	Bacteria	NC_009632.1	1	25057	25759	TAAATGGTAAATTATATAATAGGTTACTATACGTTATAAGACGGAAAATGCGCACAATAACAAAAATAGTAAGCGACATCCTGTGATTTTTTACACAAACATAAACGATAAAGAACAAAAAATGATAAAATAATATTAATGATTTAAGAAAAGAGGTTTATGCAAATGCTTCGGAACTGT
14129	ACATTCGAAGGT	3	ab	macb	macab	399742	macrolide	YP_001655660	ABC transporter ATP-binding protein	Microcystis aeruginosa NIES-843	Microcystis aeruginosa	Microcystis	Microcystaceae	Chroococcales	None	Cyanobacteria	Bacteria	NC_010296.1	1	569751	570516	TATCTTTAAGCTTGTTTGAAATCAAAAACTGCCAGCCCTTGGAGTGATCAGGGGGGAAATTTAGGCACTTTTTGCCTGAAAATTAGGTAATTGACCCCCTAAAAATCGCTAAAACCCTACACCCCACACCCTACACCCCACACCCTGCCCCCACGAATTTATTTCATGACCTTCGAATGT
14208	ACATTGCATCTC	4	vf					9965749	aslA	Escherichia coli RS218	Escherichia coli	Escherichia	Enterobacteriaceae	Enterobacterales	Gammaproteobacteria	Proteobacteria	Bacteria	AF263456.1	1	270	1698	TAGGATTGAAAATGCTCTCCTGATTTTCCAATTCATTTTCTGGATAAATAAATAATTTATTTTTATCACTATTATTTATGCAATCATCCTGTCAGGGAGAGGGATCTCAATTATCAATGCTTAATTACGTCATCATTTTGACGACATGAAACCGGAGCATTTTGCATGGAGATGCAATGT
14263	ACCACATTGCTC	4	vf					28316246	hypothetical protein	Escherichia coli	Escherichia coli	Escherichia	Enterobacteriaceae	Enterobacterales	Gammaproteobacteria	Proteobacteria	Bacteria	X16664.4	-1	47252	47690	TGCAAGGTCTGCTATGAGCGCACAGCAGAAGTTCGCAACTGTTTACTCGGAGGAGAGTGTAGTATTAACATTACCGCGTATTTATGAATGGGTAAGCGTAAACTGACCGCCGTATGTAGCCATTAAGCCAGTATTGGTAACCTAGGTGCCCACCTTTTCAAACTAATGGAGCAATGTGGT
13274	ACCACCGTTTAG	3	ab	vanrc	vanc	1353	vancomycin	NP_764924	alkaline phosphatase synthesis transcriptional regulatory protein	Staphylococcus epidermidis ATCC 12228	Staphylococcus epidermidis	Staphylococcus	Staphylococcaceae	Bacillales	Bacilli	Firmicutes	Bacteria	NC_004461.1	-1	1400531	1401242	AAAGTTTCCTTTAAGAAAATATATGTTGAAGTTACTATTTCGTATAATTGTTAAGGGTAAATTTATAACTTTTATTAAGATTATGTAAATTTGATGTGTAGCTATATTATTTCTATTTGAATATCAGTTATAATATAAATGTATAAAAAGATTAGGAGGCACACTATGCTAAACGGTGGT
14386	ACCACTCGAGAA	4	vf					24114245	hypothetical protein	Shigella flexneri 2a str. 301	Shigella flexneri	Shigella	Enterobacteriaceae	Enterobacterales	Gammaproteobacteria	Proteobacteria	Bacteria	NC_004337.2	-1	3076203	3076587	CAGTGGGCCATTGTGTGACAACCACAGTGCTGTAACAGCAACCAGCCTGCTTTACCCAAACTCCAGTCCAGATTTTAACTGAACCGCCATTCACACCCTGACCACGCTGCCCGTACCGGGACGGCTGTTGCCTGCGTGTCGTCTGGCGGCTGAGGAACATATACTATGTTCTCGAGTGGT
13916	ACCACTTACCGG	3	ab	macb	macab	623	macrolide	YP_001369941	ABC transporter-like protein	Ochrobactrum anthropi ATCC 49188	Ochrobactrum anthropi	Ochrobactrum	Brucellaceae	Rhizobiales	Alphaproteobacteria	Proteobacteria	Bacteria	NC_009667.1	-1	1472429	1473443	ATTGCCCTAAAGCATCGCCACAGCAAAAGCTGATGGCTTGAGCGAGGCATCATCCTTCCTTGAACCTTAATAAAACAGCCGCTGTTCGCAGCGGCCTATCCAGACATAGAAGAAACGACCGTGACCATTGAAAAGCCACCCGCCACATCAGCGCCCATCGTCGAGATGCCGGTAAGTGGT
14091	ACCAGAATGTCC	3	ab	tet34	tet_xprt	672	tetracycline	YP_001592883	gpt	Brucella canis ATCC 23365	Brucella canis	Brucella	Brucellaceae	Rhizobiales	Alphaproteobacteria	Proteobacteria	Bacteria	NC_010103.1	-1	1014349	1014847	GAAAGCCTTTCCACTATCTTGCTGCCGCTTGTCGCCGGCGCAGACGATGGAAAGCGGCATATCCGACAGTTGGCGCGAATGACGGCATGTCATCGCAGATTTTTGGTTTTTTGCAGGTCCGCAGGGCGCAACCCCACGCCACGGATCGATCCATGGAGCGTTTCGATGGGACATTCTGGT
13785	ACCAGAGTAGTG	3	ab	vanra	vana	412694	teicoplanin, vancomycin	YP_001126746	two-component response regulator	Geobacillus thermodenitrificans NG80-2	Geobacillus thermodenitrificans	Geobacillus	Bacillaceae	Bacillales	Bacilli	Firmicutes	Bacteria	NC_009328.1	-1	2764930	2765635	CAAACGATATTTATCTTCTGTCAAAGAGGCAAACCAAATGCCAGGGGCTGTTCTTCACGGGTGAACCGACCGTTGGAAGAACAGCCTCTTTCATTTTTTGCCGAGTAAAAGCGTGAGTTATGGTATGATAAAAATGAGAAACATTGGACGAGATGGAGGCGTGGCATGCACTACTCTGGT
13593	ACCATATGCTGT	3	ab	rosb	rosab	399741	fosmidomycin	YP_668467	cation:proton antiport protein	Escherichia coli 536	Escherichia coli	Escherichia	Enterobacteriaceae	Enterobacterales	Gammaproteobacteria	Proteobacteria	Bacteria	NC_008253.1	-1	568682	570359	GCCTTCTGTTTTCCGATCCGTGCTTTTTTTGCAGCTAATTCCATTTTTCTGCAAAATTCAACAATTATTCATAAACATCATCAATGAAATTGTCATAAACTATTACCTGTAATTTTGGTTTTCCCGGCCAAAAATGGACAATAACCACCAGGAAAAGGAGACGGAATGACAGCATATGGT
14032	ACCATTACTGCC	3	ab	mdte	mdtef	316407	doxorubicin, erythromycin	YP_001464982	mdtE	Escherichia coli E24377A	Escherichia coli	Escherichia	Enterobacteriaceae	Enterobacterales	Gammaproteobacteria	Proteobacteria	Bacteria	NC_009801.1	1	3971042	3972200	CGGCAACATTTTTTTTGTCGTTGACCTCACCATGTCGATCACTATACCTGTATCCCACCTTACTGGCTGACAACCCCACTATGCCGCTGGTCTGTAAATCCCTCATATCTCTCCTCGCGCGCAATTTAAAGAACCGTTATTTCTCAAGAATTTTCAGGGACTAAAATGGGCAGTAATGGT
14285	ACCCAGGATAGG	4	vf					30962652	hcsA	Haemophilus influenzae	Haemophilus influenzae	Haemophilus	Pasteurellaceae	Pasteurellales	Gammaproteobacteria	Proteobacteria	Bacteria	AF549213.1	1	30577	32365	CATTTTTTCTGTGTCGAAGGCTGATTCTGTATTGGGTTGGGGGGTACGTCCTTCCACGAAAAAATCACGTGCATATGCACAAAAGTATAACTTACCGTTTATCGCCTTAGAAGACGGTTTTTACGTTCTCTTGGTCTGGGAGTTGATGGTTATCCACCACTTTCTATGCCTATCCTGGGT
13187	ACCCAGTGTATG	3	ab	tetw	tet_rpp	1661	tetracycline	NP_521162	tuf	Ralstonia solanacearum GMI1000	Ralstonia solanacearum	Ralstonia	Burkholderiaceae	Burkholderiales	Betaproteobacteria	Proteobacteria	Bacteria	NC_003295.1	-1	3271858	3273049	AGGGTTCGATTCCCTTCACCCGCTCCATTCACTGTTGTTAGGTTTTCGCCCATGTGGCTCAGTGGTAGAGCACTCCCTTGGTAAGGGAGAGGTCGGCAGTTCGATCCTGCCCATGGGCACCACGCATCCACCAACGCAAATCGCTACCGAGACAGGAGTCGCGACATGCATACACTGGGT
13301	ACCCGTAAAGCC	3	ab	ant6ia	ant	820	streptomycin	NP_815957	streptomycin resistance protein	Enterococcus faecalis V583	Enterococcus faecalis	Enterococcus	Enterococcaceae	Lactobacillales	Bacilli	Firmicutes	Bacteria	NC_004668.1	-1	2218842	2219031	GAAATGGACTACATTAATATGCACCAGATAATGATAATCCGAACCTGGTTCCAATCGGGGACGGCCTCGGATTTTTTATTGCACTTACTATTTTTGAATGGAATTTAGAGAAAATTTAACTTATAATAAGAGCAGAAATTGGACTCACAATTATAGGAGAGATAGATGGGCTTTACGGGT
13101	ACCCTTTCGACT	3	ab	macb	macab	623	macrolide	NP_391406	ftsE	Bacillus subtilis subsp. subtilis str. 168	Bacillus subtilis	Bacillus	Bacillaceae	Bacillales	Bacilli	Firmicutes	Bacteria	NC_000964.3	-1	3624820	3625507	CTGTAATAGTATTATGTCTAAATTTGACGTATAATGAAGTGTATTGAAAAAGGGAACTTTCAGATTTTTCATCTTTTTACAAATGAATGGGTCATAAATTGTCGAATGCATTCGAAGAGTATGACCGTGTGATAGATAAAATGATATAAAAGATTAGGTGATTTCATGAGTCGAAAGGGT
14277	ACCGAACCGATA	4	vf					15801940	hypothetical protein	Escherichia coli O157:H7 str. EDL933	Escherichia coli	Escherichia	Enterobacteriaceae	Enterobacterales	Gammaproteobacteria	Proteobacteria	Bacteria	NC_002655.2	1	2284310	2285636	AAGCGATAAACTGGTAAATTTAACAACTTAATTTTGAGATCTAAGTCACATCAATCAAGCATTCAAACAGTTATATATTAAAGCTGTCCACATCGGATATGTGACACTAATAGTATCAATGGATTGATATTATTAATGGATATAAACATGTAATAAGGATTTATTATGTATCGGTTCGGT
13608	ACCGACATCGTT	3	ab	macb	macab	399742	macrolide	YP_695645	ABC transporter ATP-binding protein	Clostridium perfringens ATCC 13124	Clostridium perfringens	Clostridium	Clostridiaceae	Clostridiales	Clostridia	Firmicutes	Bacteria	NC_008261.1	1	1364003	1364669	TCATAAGCCTTTTAATATTTTATTTAATATTTATTAACTTAATATTCATCATAGAGTAATTAATTTGTTATTAAGTCGAATTCTAATAAAGATATACTTAATTGTGATAATTTGTAAAATTTCATAGTAGAAAAGTAAATATGAAATGTTAAAGTAGGGGGAAGAATGAACGATGTCGGT
13756	ACCGATCTGCTC	3	ab	vanre	vane	1351	vancomycin	YP_001086960	two-component response regulator	Clostridium difficile 630	Clostridioides difficile	Clostridioides	Peptostreptococcaceae	Clostridiales	Clostridia	Firmicutes	Bacteria	NC_009089.1	-1	576312	576987	CTATTAAAATTTCTAATAATTTCATCCTTGATTTATTTAATATATAAAAATATACTAACTTTAATGATTAAGTTTTGAAATATAACTAAAAATTTGATAATTTATTGAGATTTTTATACTAAAATATACATACTATACAAACTTAATTTAGAAGGGAGCATTCTTATGGAGCAGATCGGT
13650	ACCGCTGATACC	3	ab	mdtg	mdtg	41514	deoxycholate, fosfomycin	YP_794495	major facilitator superfamily permease	Lactobacillus brevis ATCC 367	Lactobacillus brevis	Lactobacillus	Lactobacillaceae	Lactobacillales	Bacilli	Firmicutes	Bacteria	NC_008497.1	-1	317467	318697	CCCTTATTTAAACCATTGCGAGCGCATACAAATGAGTCGTTAACGTTGACCTTCCGCGGCTATGGGCGTATCTTAGTAAAGTTACCATTACGGATAAGACACAATTGGTTCGCGTTACCTAGGGTAACCTGATCAATTAATTCAAGTTATAGGAGTTGACATATTATGGGTATCAGCGGT
13574	ACCGTTGAACCA	3	ab	oprd	mexhi	388272	FIX	YP_607953	OprD family porin	Pseudomonas entomophila L48	Pseudomonas entomophila	Pseudomonas	Pseudomonadaceae	Pseudomonadales	Gammaproteobacteria	Proteobacteria	Bacteria	NC_008027.1	1	2424749	2426093	CCTTGAATGACGCGATTGTAATCCGCCCATCACCTTCCCGTTATCCGCCGGCGGCGAGCATCAGCCTCGGCCGAAGGGGCTGGGTGCGCCTGCATCTGGCCAAGCCAGGGACGCTCCAGCGCCAAGGGCCGACAACAAGAACAGCCGCAATCGAAGGAGCATCGGATGTGGTTCAACGGT
14171	ACCTACGCATTC	4	vf					410019	beta-toxin	Clostridium perfringens	Clostridium perfringens	Clostridium	Clostridiaceae	Clostridiales	Clostridia	Firmicutes	Bacteria	L13198.1	1	332	1343	TTTGAATAACAACAAGGACATTTTATATTATTTTTGTTCATTGCTTTTTTCTCCTTTCTTGAGGGAGGATAAATATTTTTTGAAAACTATTGTATTCTCAAGTGTTGAAAAGAGCAATGTTCATTTAACTTAACAGATCATCTATATACAAAAGGAGGTTTTTTTATGGAATGCGTAGGT
13891	ACCTACGTTTGG	3	ab	vanrd	vand	1353	teicoplanin, vancomycin	YP_001321006	two component transcriptional regulator	Alkaliphilus metalliredigens QYMF	Alkaliphilus metalliredigens	Alkaliphilus	Clostridiaceae	Clostridiales	Clostridia	Firmicutes	Bacteria	NC_009633.1	-1	3260003	3260681	GCGAAAGCGTCGGAGACGCTTTTTTTATGTAGATGATAGTTGATAAAAGTAGACTGAAGGACACGAAATCTTTGCCACAAAACTGTCACATTTTGTTAGTATAATAGATATGGGGAAAGCTAGAACGGTATAAAAATAATGTGAAGATCAAAAGAGGTGAAGGTTATGCCAAACGTAGGT
13995	ACCTAGCCGGTA	3	ab	macb	macab	41514	macrolide	YP_001416051	metN	Xanthobacter autotrophicus Py2	Xanthobacter autotrophicus	Xanthobacter	Xanthobacteraceae	Rhizobiales	Alphaproteobacteria	Proteobacteria	Bacteria	NC_009720.1	-1	1316137	1317271	GGAACCCGCCGGAACACACAGCTTATTGAAGCTTTTGTGGACCCGCGGCCGCCACGTCGTCCCTGAAACGTGACGCTCGCCTTTGTTCGCGCTACCCTTCCGCCGTCCTTCACGGCAGGACACGGGGTCCGGTCTAGCGAACAGGCGGCAAGCCCGGAGCCTCCCATGTACCGGCTAGGT
13820	ACCTATATCGCC	3	ab	norm	norm	672	ciprofloxacin, kanamycin, norfloxacin, streptomycin, tigecycline	YP_001217092	multidrug efflux protein	Vibrio cholerae O395	Vibrio cholerae	Vibrio	Vibrionaceae	Vibrionales	Gammaproteobacteria	Proteobacteria	Bacteria	NC_009457.1	1	1206025	1207411	GCCGCCACTCCAGTCCTCATCGTCTTATCATCAATCCCCCGACAATCTGTGATTTAAATCAGTTTTTCGTGGAGCTTAATGCGACATTTCATTATCATGCCATCCATTGCCATAAGTTGAGTATCCCGCGACTCACTGTTTAGGCTCCTCTTTGCTTGTCCCTCTATGGGCGATATAGGT
13128	ACCTCCACAAGT	3	ab	ble	ble	158878	bleomycin	NP_373272	bleO	Staphylococcus aureus subsp. aureus N315	Staphylococcus aureus	Staphylococcus	Staphylococcaceae	Bacillales	Bacilli	Firmicutes	Bacteria	NC_002745.2	-1	40196	40601	CTCCTAGTATTAGTAATTATCATGGCTGTCATGGCGCATTAACGGAATAAAGGGTGTGCTTAAATCGGGCCATTTTGCGTAATAAGAAAAAGGATTAATTATGAGCGAATTGAATTAATAATAAGGTAATAGATTTACATTAGAAAATGAAAGGGGATTTTATGCATGACTTGTGGAGGT
13440	ACCTGCCAACTT	3	ab	vanra	vana	1352	teicoplanin, vancomycin	YP_253147	phoP	Staphylococcus haemolyticus JCSC1435	Staphylococcus haemolyticus	Staphylococcus	Staphylococcaceae	Bacillales	Bacilli	Firmicutes	Bacteria	NC_007168.1	1	1266900	1267611	TAATTTATTAATAATTTTTTAAAAATAATAAAATTAATACTCAATATGTGGAAAATAATCATATGATTGTTAAGATTATGTAAATTTAATATGTTGTATGTTATTTTTGTTTTAACTTCCGTTATAATGAAAATGAAATGTTATATTAATTCAGGGAGGCACATTATGAAGTTGGCAGGT
13813	ACCTGCCTTTGT	3	ab	macb	macab	0	macrolide	YP_001198016	cobalamin/Fe3+-siderophores ABC transporter ATPase	Streptococcus suis 05ZYH33	Streptococcus suis	Streptococcus	Streptococcaceae	Lactobacillales	Bacilli	Firmicutes	Bacteria	NC_009442.1	-1	632283	632883	ATATCCAAGTCTCTTACGACAATCGGATTATTATTGATGAATTATCAACAAGTATTCCAAAAGGAAGTATAACGACAATCATTGGTGCCAATGGCTGTGGAAAATCGACCTTGCTTAAGGCGTTGACAAGGATTATTCCTGTTCAAGAAGGGGCTATCTATCTAGATGACAAAGGCAGGT
13280	ACCTGTCATCCT	3	ab	mdtg	mdtg	0	deoxycholate, fosfomycin	YP_049039	permease	Pectobacterium atrosepticum SCRI1043	Pectobacterium atrosepticum	Pectobacterium	Pectobacteriaceae	Enterobacterales	Gammaproteobacteria	Proteobacteria	Bacteria	NC_004547.2	-1	1039455	1040649	ACCAATACGCCGCTGGCTATGCTATGCTCATGATGAAAGACGAAATTTTAGTCACTGCCCGTTATTAATTGAGCGCCATTCACTGCCGGTTAGCACACTTTTTCACGCGCAGTCACCGCGGTTTCGCCATTGGTTATTCGCTGATGAAGGCCCGTTCCGACCCCCATGAGGATGACAGGT
13898	ACCTGTTAGTGA	3	ab	rosb	rosab	399741	fosmidomycin	YP_001334140	ybaL	Klebsiella pneumoniae subsp. pneumoniae MGH 78578	Klebsiella pneumoniae	Klebsiella	Enterobacteriaceae	Enterobacterales	Gammaproteobacteria	Proteobacteria	Bacteria	NC_009648.1	-1	504609	506286	CACGATTTCCCCCCGCCATTTTCCCTTCTGTGCCTTTTCATCGGCTAATTGCATTTTTTTGCACAACTCAAGAATTATTCATAAACAAAGTGAACGTTTTTGTCATAAACTATTACCCGGACAGGGTAGCAAAATGGACCGATACACCACTGGAAAGGAGACGGAATGTCACTAACAGGT
13115	ACCTTGATTGTG	3	ab	mdte	mdtef	386585	doxorubicin, erythromycin	NP_290093	yhiU	Escherichia coli O157:H7 str. EDL933	Escherichia coli	Escherichia	Enterobacteriaceae	Enterobacterales	Gammaproteobacteria	Proteobacteria	Bacteria	NC_002655.2	1	4468593	4469751	CGGCAACATTTTTTTTGTCGTTGACCTCACCATGTCGATCACTATGCCTGTATCCCACCTTACTGGCTGACAACCCCACTATGCCGCTGGTCTGTAAATCCCTCATATCTCTCCTCGCGCGCAATTTAAAGAACCGTTATTTCTCAAGAATTTTCAGGGACTAAAATGCACAATCAAGGT
13346	ACGACTAAGGCG	3	ab	ant6ia	ant	820	streptomycin	YP_036126	aadK	Bacillus thuringiensis serovar konkukian str. 97-27	Bacillus thuringiensis	Bacillus	Bacillaceae	Bacillales	Bacilli	Firmicutes	Bacteria	NC_005957.1	1	1883207	1884080	CGAAAGATTCTACATTTTCGTAAAAGAATAACGAAAGGAGATAAATAGAATGAAAAAGATGTTTGAAAAATTATAACATGTATCGTGTATAACGAGATTAGCTCGTGGACCTCCAGTTATACATAGCGTTATATTATATATTAAAAAATTGGAGGCTATAAGTAGATGCGCCTTAGTCGT
14320	ACGACTGAGTGG	4	vf					15676245	pilF	Neisseria meningitidis MC58	Neisseria meningitidis	Neisseria	Neisseriaceae	Neisseriales	Betaproteobacteria	Proteobacteria	Bacteria	NC_003112.2	1	337394	339071	GTTGTTTTATGATATAGTGGATTAAATTTAAATCAGGACAAGGCGACGAAGCCGCAGACAGTACAGATAGTACGGCAAGGCGAGGCAACGCCGTACTGGTTTAAATTTAATCCACTATAAAAGCTGTACAGGTATAACAATGAATAAATTTGGGGATAAGGTCGTATGCCACTCAGTCGT
13980	ACGACTGCATAT	3	ab	mefa	mls_mfs	431943	macrolide	YP_001396002	ABC transporter permease	Clostridium kluyveri DSM 555	Clostridium kluyveri	Clostridium	Clostridiaceae	Clostridiales	Clostridia	Firmicutes	Bacteria	NC_009706.1	-1	2693791	2695018	TATTAAACTATACCTTTATTTAACTATGTCTTTATTATGAATGTTTCCATATTGTATGTATGCAGACCAAAAGCCACATTGTGGATTTAGGCCTGCATTTTTTATTGCCTAGAATGCTATTCAAAATAGAAATTCAAGCAAAATAATATGCAGGAGATAATATAAATGATATGCAGTCGT
14061	ACGAGGGTTTAG	3	ab	emre	emre	199310	aminoglycoside	YP_001523242	quaternary ammonium compound-resistance protein	Azorhizobium caulinodans ORS 571	Azorhizobium caulinodans	Azorhizobium	Xanthobacteraceae	Rhizobiales	Alphaproteobacteria	Proteobacteria	Bacteria	NC_009937.1	-1	375948	376278	CCTGACGGCTCGGCATCGCGACAGCTATGGGGCGGCTGGCCCCGTCCGCGCAATTCGGGAATTGTCGGATACGTCCTTTCCGAGCCGTATGCGGGAAACTGCGGATTTTACCTCCACGCCGCGCGCGATAGTGTTTCGACGCACTTCCCGTGCCGGACCTGATCCATGCTAAACCCTCGT
13803	ACGAGTGTCAGT	3	ab	mexw	mexvw	399739	FIX	YP_001173623	multidrug efflux protein	Pseudomonas stutzeri A1501	Pseudomonas stutzeri	Pseudomonas	Pseudomonadaceae	Pseudomonadales	Gammaproteobacteria	Proteobacteria	Bacteria	NC_009434.1	1	3384625	3387445	GGCATCCAGGCCTTCAACAGCCTGACCATCCGCCAGTACCCGCAGATGGAAAGCGCACTGATCACGGTGACCACCGCCTACCCCGGCGCCAACGCCGAAACCATTCAGGGCTATATCACCCAGCCGTTGCAGCAGAGCCTTGCCAGCGCCGAAGGGGTGGACTACATGACTGACACTCGT
14377	ACGATAGACCAG	4	vf					24114934	IS629 ORF2	Shigella flexneri 2a str. 301	Shigella flexneri	Shigella	Enterobacteriaceae	Enterobacterales	Gammaproteobacteria	Proteobacteria	Bacteria	NC_004337.2	-1	3812342	3813011	CAGCGAACTGCATATTGCCCCGTCAACGTATTACCACTGTCAGCAACAGCGACATCATCCGGATAAACGCAGTGCCCGTGCGCAGCGCGATGACTGGCAGAAGAAAGAGATACAGCGCGTATACGATGAAAATCACAAGGTATACGGTGTAAAGTCTGGCGTCAGATGCTGGTCTATCGT
13313	ACGATCACGGTG	3	ab	ykkc	ykk	326423	na_antimicrobials	NP_860982	hypothetical protein	Helicobacter hepaticus ATCC 51449	Helicobacter hepaticus	Helicobacter	Helicobacteraceae	Campylobacterales	Epsilonproteobacteria	Proteobacteria	Bacteria	NC_004917.1	1	1398439	1398871	TTCTCGTGGTTTCTTTTAGTCTATATTTTTGCTACCTCCTCGCTTTAACCCCTATTTCTTTTGTTTAATCATTTCACATAAATTCTAATCACATTTATGGGCTTTGGCTTTTTAAACCCATAAAATGTATAAAATAAAACATATAAAATAAAACAAAGGAAACAAATGCACCGTGATCGT
13900	ACGATGTACTGT	3	ab	macb	macab	0	macrolide	YP_001336776	D- and L-methionine ABC transporter ATP-binding protein	Klebsiella pneumoniae subsp. pneumoniae MGH 78578	Klebsiella pneumoniae	Klebsiella	Enterobacteriaceae	Enterobacterales	Gammaproteobacteria	Proteobacteria	Bacteria	NC_009648.1	-1	3451193	3451784	GCTGGTGCCTGAGCTGCAAAAGCGCGGCGTCTTTAAGCAAGAGTACCGCGAGGGGACCCTGCGCGAAAAACTGTTCGGCGGCGGCCCGCGTCTGGCCGCGCCTCACCCGGGCGCCAGCTACCGCCGCGATGCGCGCACGGCGGCATCGGTAGAGGAGAAGGTGACATGACAGTACATCGT
13349	ACGATTAGGTTC	3	ab	vanrg	vang	1351	vancomycin	YP_038634	phoP	Bacillus thuringiensis serovar konkukian str. 97-27	Bacillus thuringiensis	Bacillus	Bacillaceae	Bacillales	Bacilli	Firmicutes	Bacteria	NC_005957.1	-1	4387830	4388550	GAAGGAATGAATTTATAAATGCTTCTATATTACGAAACAGTAGTATAAACGAGCTCCATGAATAGACAATTATATTGAGAGGGACCTTGTTTTCTAGTATGATGAGAATAACGGGGAAAATACTAGGATGAAGAAGGTTTCAAGTCTATAACTTGGAGGAAAAGAATGGAACCTAATCGT
13102	ACGCAAATTCCA	3	ab	vanrg	vang	1351	vancomycin	NP_391921	walR	Bacillus subtilis subsp. subtilis str. 168	Bacillus subtilis	Bacillus	Bacillaceae	Bacillales	Bacilli	Firmicutes	Bacteria	NC_000964.3	-1	4153695	4154403	GATAAAGGTGAAACATGTGTTTTTTTTCTAAACCTTTATTTTTTTTATCTTTTGACCTTAAACCGTTATAATAGACAAGGACCCATTCTTTACATGGGCCATAAGTGATGAAACGAATGTTATATAGATGAAATGAAGTCATTCGGCAGGAGGAAAATCAAAATGATGTGGAATTTGCGT
14350	ACGCGATATGGC	4	vf					17233489	spvD	Salmonella enterica subsp. enterica serovar Typhimurium str. LT2	Salmonella enterica	Salmonella	Enterobacteriaceae	Enterobacterales	Gammaproteobacteria	Proteobacteria	Bacteria	NC_003277.1	-1	26266	26917	GAAGGCTCCCCCCTTACTGACGAATTCCGGCACCGTAAAGGAATAACGCTCATGCATATTGATATGTCCGCACTGTAATGGTGAAAATTACATAAGCAAGAGCGTTTTTTGAAAAATATTATATTTAATGTTTTGTAATATGCATTTTATTGAGGTAGTGTAACTATGGCCATATCGCGT
13656	ACGCGCTGATAA	3	ab	tet	tet_rpp	278992	tetracycline	YP_806536	stress response membrane GTPase	Lactobacillus casei ATCC 334	Lactobacillus paracasei	Lactobacillus	Lactobacillaceae	Lactobacillales	Bacilli	Firmicutes	Bacteria	NC_008526.1	1	1296453	1298298	AGAAAATGCAATGTCTGTGATTGCGTGAAGCACTTCACTTTTCAGAAAATCCAGACAGACTTGTCATTGTGTGTTATAATTTCAAATCGTATAACTGTGTCAGTTGCTGGCACTTTTTTAATGCGGTAGGCGGCCAGTAGTGCCAGCAGAAAGGAAGTATAAATCATGTTATCAGCGCGT
13529	ACGCTGGACTCT	3	ab	fosb	fos	326423	fosfomycin	YP_501070	fosfomycin resistance protein FosB	Staphylococcus aureus subsp. aureus NCTC 8325	Staphylococcus aureus	Staphylococcus	Staphylococcaceae	Bacillales	Bacilli	Firmicutes	Bacteria	NC_007795.1	1	2399530	2399950	CTCTTATGTAGTTGCGTAGTCAACTGTATACCTTTTGCCTTTAACTTAAGTTATTAGAGCCTCTTATGCAGTTGCGCAGATCATCGTATAAAAATTAATGACGTCATTTCAAAAATCGATACAAAAATAATTTATTATAAAAATTCTAAGAAAGAAGTGAAGCAGATGAGAGTCCAGCGT
13954	ACGCTTAGGTCG	3	ab	cata15	cata	290402	chloramphenicol	YP_001387818	cat-2	Clostridium botulinum A str. Hall	Clostridium botulinum	Clostridium	Clostridiaceae	Clostridiales	Clostridia	Firmicutes	Bacteria	NC_009698.1	-1	2089545	2090211	ATATAAAATAAATTAATTAAGAGATGTATGTAATGAAATTAAGAGTGATAGATTTAACATTTTAATCATAATAGACTATACTGCATATATATAGTGTAGGTATAAAATGCTTTTACAAAGGGCGGATAATACTTAGCGTAAGATATATGAGTAGGAGTTGATTTTATGCGACCTAAGCGT
13407	ACGGGAGTGACT	3	ab	str	str	1280	streptomycin	YP_174360	aadK	Bacillus clausii KSM-K16	Bacillus clausii	Bacillus	Bacillaceae	Bacillales	Bacilli	Firmicutes	Bacteria	NC_006582.1	1	930236	931091	CTTTCACACCAAGGGGGCTTTTTTATTTAAACGCACATCCCAAGCGTGGTATTAAGGTAAGATATAAAAAAGCCAATGACATGTAACTTTAAGCGAATGAAAGTCTTGCAGAAAGGGAAGAGGGTATAAAAATAAGAATAAAATAGAAGATCGGAGGAGAGTACAATGAGTCACTCCCGT
13514	ACGGGTTTGCGT	3	ab	smea	smeabc	40324	fluoroquinolone	YP_455544	multidrug efflux transport protein	Sodalis glossinidius str. 'morsitans'	Sodalis glossinidius	Sodalis	Pectobacteriaceae	Enterobacterales	Gammaproteobacteria	Proteobacteria	Bacteria	NC_007712.1	-1	3196147	3196942	TCGCCAGGTCGTCCCCCGCGGACAGACGCGCATGACGTTCCACCACTCGGCATCGGCCGGGATGTTAAGAAACATGTCTTCGTAACAGGTATTTTCGTTTTTTTTTACCTATCGGTCCCCTCGGCACGTTAGTGCCCGCAGGTATAATGAGAGTGAACATTCATTATGACGCAAACCCGT
13345	ACGGTATCCCAG	3	ab	vanrg	vang	1351	vancomycin	YP_035693	resD	Bacillus thuringiensis serovar konkukian str. 97-27	Bacillus thuringiensis	Bacillus	Bacillaceae	Bacillales	Bacilli	Firmicutes	Bacteria	NC_005957.1	1	1442185	1442902	ATACATAGTTTTGGAAAAAAATTGAACAAACTTTATTATTCTTGTGAAGCATAGTATGGAAAGTGAAACATTTAGAGGATTGCTTAAATAAACGAGAATAGCGCAACATAATAGTATAGAAGGGTAGGTGTGAACCGTTGTGGTAAAAGTACGCAACGGGTAGAAATGCTGGGATACCGT
14126	ACGGTGATACGA	3	ab	vgaa	mls_abc	1280	streptogramin_a	YP_001647747	ABC transporter	Bacillus weihenstephanensis KBAB4	Bacillus mycoides	Bacillus	Bacillaceae	Bacillales	Bacilli	Firmicutes	Bacteria	NC_010184.1	1	4930043	4931678	ATCACAAATAGTGAACAAAAATGATGAAAACTAGCAGAGGATTAGTCTGTCCATTTGTCGATACTTTCTTTCGATACGATCATGTAAAAAATCGTTTATTTATGTACGATTTTTACATTGAAGGACGACATTTATCCTCTCTAGTGAAACTAGGGAGGTTTTTTTATGTCGTATCACCGT
14206	ACGTACCCATTG	4	vf					18152905	invasion protein IbeA	Escherichia coli	Escherichia coli	Escherichia	Enterobacteriaceae	Enterobacterales	Gammaproteobacteria	Proteobacteria	Bacteria	AF289032.2	1	17475	18846	AAATGTGTTTACACTCCCTGAAATAATAAAAAACAGGCAAAGAGAGATGATCTCCCTTGTATGTCTGTATTAGCATGATGTTGCTTGTTAATAATTAAAAATATCAACGCGCTTATATAAGCGCGGGGGATTGTTTTACTCAATTATTGAATACGGAGATAAAGTATGCAATGGGTACGT
13859	ACGTAGAAGACA	3	ab	bcra	bcr	1402	bacitracin	YP_001273166	multidrug ABC transporter, ATPase component, CcmA	Methanobrevibacter smithii ATCC 35061	Methanobrevibacter smithii	Methanobrevibacter	Methanobacteriaceae	Methanobacteriales	Methanobacteria	Euryarchaeota	Archaea	NC_009515.1	1	566045	566990	ATGTATATATTACATATTTTATTTTTTAAAATCCAAAAAATTTTAAATCATAATTACAGCAGACACCACTTCTTACTTGCTACATGTGTAAAATATATATTACATTTACAAGTTATAAAATATCCAATAACAATGAGCCATTTGCTATTATAACGAGGTAACACTATGTGTCTTCTACGT
13824	ACGTCCAGTATG	3	ab	vanrb	vanb	84112	vancomycin	YP_001230749	two component heavy metal response transcriptional regulator	Geobacter uraniireducens Rf4	Geobacter uraniireducens	Geobacter	Geobacteraceae	Desulfuromonadales	Deltaproteobacteria	Proteobacteria	Bacteria	NC_009483.1	1	2300339	2301011	CTATAACCCCACCTGTCCTCCCCTTAAGCTAAGGGGAGGGACGCAATGTTGTCGCTGTATCGGAAGTCCCAGACGAAGCCGATTTTCACGTCCCCCCTCTTAAGTTAAGAGGGGGACAGGGGGAGTTATCCATCGGTGCTGAATAGTTACAAAAAGGAATAAATCATGCATACTGGACGT
13278	ACGTCGATCACT	3	ab	pbp1b	pbp	118099	penicillin	NP_777813	mrcB	Buchnera aphidicola str. Bp (Baizongia pistaciae)	Buchnera aphidicola	Buchnera	Erwiniaceae	Enterobacterales	Gammaproteobacteria	Proteobacteria	Bacteria	NC_004545.1	1	211523	213749	ATAAATATTTTGATAGAGCTTTAAATTATACGGAATTATAGATAGAATATTATAAAAACATTTTTAAATAATTATATTATATTCATACTTCAAATATTTTTCTATTTTATATTATGTGCATTTAAAAATAATAAATTAACATATTTTAAGATATAAGGTATAAATATGAGTGATCGACGT
14288	ACGTCGATTCGA	4	vf					475773	hmw1C	Haemophilus influenzae	Haemophilus influenzae	Haemophilus	Pasteurellaceae	Pasteurellales	Gammaproteobacteria	Proteobacteria	Bacteria	U08876.1	1	7061	9014	AGCAAACCAAGCAAACCAAGCAAACCAAGCAAACCAAGCAAACCAAGCAAACCAAGCAAACCAAGCAAACCAAGCAAACCAAGCAAACCAAGCAATGCTAAAAAACAATTTATATGATAAACTAAAACATACTCCATACCATGGCAATACAAGGGATTTAATAATATGTCGAATCGACGT
13735	ACGTGATGCCTT	3	ab	vang	vang	1351	vancomycin	YP_001038349	ddl	Clostridium thermocellum ATCC 27405	Ruminiclostridium thermocellum	Ruminiclostridium	Ruminococcaceae	Clostridiales	Clostridia	Firmicutes	Bacteria	NC_009012.1	-1	2313293	2314424	GCCTCATTGACAAAATAAGGCTGGTTATACTGTTGGTTTTTAGAAGATTCTAATAATGTACAGTATTTTATCGTAAATCTTGAAGTTGATGTACTTAAATAGTAAAATGAGAAATATATATTTACTAGTGTTTTGCATTTAAAAAACAAGGGGAGAAAACATATTATGAAGGCATCACGT
13126	ACGTTCCACCAG	3	ab	vatb	vat	441772	streptogramin_a	NP_269231	acetyltransferase	Streptococcus pyogenes M1 GAS	Streptococcus pyogenes	Streptococcus	Streptococcaceae	Lactobacillales	Bacilli	Firmicutes	Bacteria	NC_002737.1	1	873804	874371	GTGTTCTTGTAGTAGAAAGTGTATTTATTATCACTTTTGACAAAAAATCTCTTTCCCTAATTGTTCTAAAGAGGCGACAATCCTTAATCACTGTTAACAAACAGTTAACCGATAAGTGGATTAAGGTTTGTCATCTCAAATAAAATACCCTCAAAAGGAGACCTTATGCTGGTGGAACGT
13673	ACGTTTGTGCCA	3	ab	ceoa	ceo	406425	chloramphenicol	YP_839697	RND family efflux transporter MFP subunit	Burkholderia cenocepacia HI2424	Burkholderia cenocepacia	Burkholderia	Burkholderiaceae	Burkholderiales	Betaproteobacteria	Proteobacteria	Bacteria	NC_008544.1	1	218016	219216	TCGCCCTGCTCCGCGAAACCGGCTCGCGCGTGGCCGCCGCAGGCAGCGATTCGTGACTGCGCAGTACAAGTTCTTATGCCGCTTCATCCGTTTATCCGGCGCGCGCCGCGCACGATACTTCGCACCGTCAGGCGCCACGCGCCCCACTCGCCATCTCGTACGCATATGTGGCACAAACGT
13272	ACTACATCTGGC	3	ab	vanrg	vang	1351	vancomycin	NP_760564	chitinase	Vibrio vulnificus CMCP6	Vibrio vulnificus	Vibrio	Vibrionaceae	Vibrionales	Gammaproteobacteria	Proteobacteria	Bacteria	NC_004459.3	-1	1651648	1655038	CACGAATTGATGACAACTTACTTGTCAAAGTAAAAAAACTCGTTAATTTCGTTAAATTTGAATCCTTTTACTCTTATCTCCGCAAAACTGGCCTTGAACGAGAGTAAATTCATGCATTCACAACTTTGATTCGAAACCTTGTCTTCACAACCTTGACGAAATTGTATGGCCAGATGTAGT
13257	ACTACTGCTGTG	3	ab	macb	macab	362663	macrolide	NP_700127	ABC transporter ATP-binding protein	Brucella suis 1330	Brucella suis	Brucella	Brucellaceae	Rhizobiales	Alphaproteobacteria	Proteobacteria	Bacteria	NC_004311.2	1	950869	951928	CTGTTCAGCAACAAAATACCCTCGCGCCAAACCATAAGCTAATTCGTCACTATAGCCTGGGGCGAAGGCCCAGGGTTTGAGCCGGGCATCATTCTTTCCTTGAAGCCTTATCGAATGCAGCACGCCGCTGTTTGCAGCGGCACATCCAGACACAGAAGAACGACCATGCACAGCAGTAGT
14048	ACTAGGGAGCTT	3	ab	tmrb	tmr	1423	tunicamycin	YP_001505060	antibiotic resistance protein	Frankia sp. EAN1pec	Frankia sp. EAN1pec	Frankia	Frankiaceae	Frankiales	Actinobacteria	Actinobacteria	Bacteria	NC_009921.1	1	816000	816636	CCGACGAGATTGACCGTGTGCGGCGGCTACGCGACGACGTCCTGGGGATCGGCGGCCTGCGCTCGCGACGGTACGTGGAGACTGCCACTGCATGAGGACCACAGGCTGGTCGGGCCCCGGGGGCGCTCGTCAACCGCGGGCGTCCGCCGTGGTGTGTGGTGGGCGATGAAGCTCCCTAGT
14038	ACTATACTCCTC	3	ab	macb	macab	0	macrolide	YP_001477888	artP	Serratia proteamaculans 568	Serratia proteamaculans	Serratia	Yersiniaceae	Enterobacterales	Gammaproteobacteria	Proteobacteria	Bacteria	NC_009832.1	-1	1810585	1811314	CTCACAGCATGCACGACAAATCCCCCCTTCGAACCTGACTCGCGGTATCTTGTGCTATCCTTTTACTATTCTGCCGCGCAGTAATAAATTTTAACGCACAAAGATTGCATAAGTATTCTGTGGAAGTTAACATTCGCGGCATCAATATCTATTCAATTCTGGCGCATGGAGGAGTATAGT
14399	ACTCAAACATGG	4	vf					15808745	unknown	Shigella flexneri 2a	Shigella flexneri	Shigella	Enterobacteriaceae	Enterobacterales	Gammaproteobacteria	Proteobacteria	Bacteria	AF326777.3	1	61389	61530	CACGGTCAGTGATGAACAGTGATGTTGCCAGCTCCCCACCTTTACTCCCTCTCATTTATTCACATTACAAGGATTTCATACATGCAATTCATTGTCTCAGATCGCCACCGCTCCGGCCTGTGCACCGGAGACTGGCCTGCAACAACTGGTTGCCACTCCCGTCCCATGCCATGTTTGAGT
13534	ACTCCAATACCA	3	ab	vanre	vane	1351	vancomycin	YP_517999	hypothetical protein	Desulfitobacterium hafniense Y51	Desulfitobacterium hafniense	Desulfitobacterium	Peptococcaceae	Clostridiales	Clostridia	Firmicutes	Bacteria	NC_007907.1	-1	2043740	2044439	ATGGAGTGACTGTTGTGGGTGAAACTACGCGACCCAGATATTTTCACCATAAGAATACCTGAGGATTCAGGGGAAGTATACCCAAGGATTCAGGAGAGAATACCCAAGGACACAGGAAGACACTACCCAAAGACACAAGAAGACACTACTCAAGGAGGGCCAAACATGTGGTATTGGAGT
14276	ACTCGCAGTCGT	4	vf					26249452	hypothetical protein	Escherichia coli CFT073	Escherichia coli	Escherichia	Enterobacteriaceae	Enterobacterales	Gammaproteobacteria	Proteobacteria	Bacteria	NC_004431.1	-1	3454961	3455399	GCGTAAACTGACCGCCGTATGTAGCCATTAAGCCAGTATTGGTAACGTAGGTGCCCACCTTTTCATCAACTAGTGGACACCTGGTAAGCGTAAAGCCAATGCCGTCTGTAACACCTGCTCCTTGCAGACTAAATTAGAGCTCCTTCTAAATTAGACGGAGTTCTAATGACGACTGCGAGT
13889	ACTCGTATGTGC	3	ab	vatb	vat	441772	streptogramin_a	YP_001319725	chloramphenicol O-acetyltransferase	Alkaliphilus metalliredigens QYMF	Alkaliphilus metalliredigens	Alkaliphilus	Clostridiaceae	Clostridiales	Clostridia	Firmicutes	Bacteria	NC_009633.1	1	1995886	1996519	TTTGTTGTTTTTTATTTTGATTGTACTCGGGCAAGACGGTGGGATTTGGTTTGCTGAGGAATCGAATAAGATAGGTCAATTAATTTACTAGAGATAATTTTCCTTTCAAATAAGAATATGAACAGCATTTAAAAGTGGATAAAATGATAGGAAGGAGTAAACTTTATGGCACATACGAGT
13855	ACTCGTTAAGGC	3	ab	mexa	mexab	381754	aminoglycoside, beta_lactam, fluoroquinolone, tetracycline, tigecycline	YP_001264326	RND family efflux transporter MFP subunit	Sphingomonas wittichii RW1	Sphingomonas wittichii	Sphingomonas	Sphingomonadaceae	Sphingomonadales	Alphaproteobacteria	Proteobacteria	Bacteria	NC_009511.1	-1	4221532	4222726	CTGATCGCGGCCGAACGGCGTCATTTACCGCTGCATTGCAGCAACATTCCCTCCCCCCGACGGGGGGAGGGATACGGTAAATTAACCGCATCAGACACGGAAAAAACTTCGCAACCGCATGGTCCGATGATTGTTTTGGGTTCCGGCTGCGTCTAGCAGGGCAGGATGGCCTTAACGAGT
13659	ACTCTGCTGACA	3	ab	mdtg	mdtg	0	deoxycholate, fosfomycin	YP_809827	major facilitator superfamily permease	Oenococcus oeni PSU-1	Oenococcus oeni	Oenococcus	Leuconostocaceae	Lactobacillales	Bacilli	Firmicutes	Bacteria	NC_008528.1	1	157496	158732	ATCGTTTTTTGTTTTGTTGAATATTTAAAGTTAATATTTTTCAGCTGTTTTGTAATAGACTTACTTAAGATAAGACTTGTTAATTAAGCAAAACATTATTATCATGTTCTTCGTTAGTTTTTTACTTCTGTTTTAAAAATATTTTTCAGGAGAAGGTGATATGAGATGTGTCAGCAGAGT
13340	ACTGACTCGGAC	3	ab	otra	tet_rpp	1927	tetracycline	YP_031869	typA	Bartonella quintana str. Toulouse	Bartonella quintana	Bartonella	Bartonellaceae	Rhizobiales	Alphaproteobacteria	Proteobacteria	Bacteria	NC_005955.1	-1	204645	206472	CAAGCCAAAAGAACATAAAAAAACCTTTGCAAACACTTTTCCATAAAAATATTTCCTCCTCTTTCAAAATTATAAAAAAACATGTAAAATGTTTTGTAATAGCAGGCAAAGGGCGCAAAAGCTTTGCCTTCAATGAAATTTCATGAAACGAAAAGAAGAAAATTTATGGTCCGAGTCAGT
14270	ACTGAGGTGAAG	4	vf					28316267	hypothetical protein	Escherichia coli	Escherichia coli	Escherichia	Enterobacteriaceae	Enterobacterales	Gammaproteobacteria	Proteobacteria	Bacteria	X16664.4	-1	68360	68753	TCATTAAACAAAGCGTTTTTAATGGCGTTGTTATTTAAAAGAAAGATATCAAATATAGATTAACCCCCATCGAATAAAGATGTTGTCTAATCATACCTGAAGGTATTTATCACTAGAATTTTATTTGTATAAATGGACATATACCATTGGAAGATTTAGAAAAGCATGCTTCACCTCAGT
14349	ACTGCGCAAATG	4	vf					17233484	pefB	Salmonella enterica subsp. enterica serovar Typhimurium str. LT2	Salmonella enterica	Salmonella	Enterobacteriaceae	Enterobacterales	Gammaproteobacteria	Proteobacteria	Bacteria	NC_003277.1	-1	14361	14664	TTGTGATTTTGTGGTGAAACATTCTGATTTATTTTGTTTGCATGGTAGAAAAGATCGCAAAAATGATCTTTTTCAAAACAAACATCTGTATATAATTCCCGGCATAAAGTTTGTTTCCTTTGGAAATTTTCTGTCACAACACCAGATTGAGCCGGAGATAATCCAATGCATTTGCGCAGT
14078	ACTGTATCTCCC	3	ab	macb	macab	602	macrolide	YP_001560791	ABC transporter	Clostridium phytofermentans ISDg	Lachnoclostridium phytofermentans	Lachnoclostridium	Lachnospiraceae	Clostridiales	Clostridia	Firmicutes	Bacteria	NC_010001.1	-1	4556090	4556972	ATTCTTATATGGTTATTTAAAATTTAACACTTTATTTATAGGAATTAAGAAAAATGTAAGATTTCTGATGGAATGTTAGTAAGATTTATCCGTTACTATTAAATGTGATATTGTGTGCTCCGTACAAATAGAATGATGAAAAGGTGAAAGAAAGAAGGTGGGAGAATGGGGAGATACAGT
13547	ACTGTCGTAGGA	3	ab	rosb	rosab	399741	fosmidomycin	YP_539538	ybaL	Escherichia coli UTI89	Escherichia coli	Escherichia	Enterobacteriaceae	Enterobacterales	Gammaproteobacteria	Proteobacteria	Bacteria	NC_007946.1	-1	515585	517262	CCTTCTGTTTTCCGATCCGTGCTTTTTTTTGCAGCTAATTCCATTTTTCTGCAAAATTCAACAATTATTCATAAACATCATCAATGAAATTGTCATAAACTATTACCTGTAATTTTGGTTTTCCCGGCCAAAAATGGACAATAACCACCAGGAAAAGGAGACGGAATGTCCTACGACAGT
13599	ACTTAAGCCCGC	3	ab	macb	macab	399742	macrolide	YP_676507	ABC transporter	Chelativorans sp. BNC1	Chelativorans sp. BNC1	Chelativorans	Phyllobacteriaceae	Rhizobiales	Alphaproteobacteria	Proteobacteria	Bacteria	NC_008254.1	1	4280579	4281311	TGGCTATTTCGTGTTGAAATGCACACTACTGCCGTTCCTTGCCGCCTTCTTCCGAAATCAAAAAAGATCATTGCCGACAAAAACCAATTGTGATAGCTTTTTTGGATAAGGAAGCTGAGATACAACCAGCCAGCGGGTTGACGGTACGAGGGGAATGATCACCTCATGGCGGGCTTAAGT
13215	ACTTACAGTCGA	3	ab	vatb	vat	0	streptogramin_a	NP_639364	nodL	Xanthomonas campestris pv. campestris str. ATCC 33913	Xanthomonas campestris	Xanthomonas	Xanthomonadaceae	Xanthomonadales	Gammaproteobacteria	Proteobacteria	Bacteria	NC_003902.1	-1	4771175	4771754	CTAGGGCCGAGCCAGTGATCTCTCACTGGTTCTATACGGCACAGGCAACGAGTCAGGTCAGAAGATCCAGACAGCCAAACGCGGTGGTGCGCTGCTCGATGCATTCGCCACAGCTTTCGTGACAAGCTGCGGTCGAACCGACTTTATGAAGGCACACAGCCCGATATGTCGACTGTAAGT
13854	ACTTACTATCCC	3	ab	cml_e3	cml	666	chloramphenicol	YP_001263873	hypothetical protein	Sphingomonas wittichii RW1	Sphingomonas wittichii	Sphingomonas	Sphingomonadaceae	Sphingomonadales	Alphaproteobacteria	Proteobacteria	Bacteria	NC_009511.1	1	3716571	3717306	ATTCAAATTCACAAGTGTTAGGCCATCAGCATGGGAAGCTCTCAGTCCGCAGACAAGTAAGCCGCAACAACGAGAATTGTTGTTGCGGCGTTCTGTAAGACCAATCCCCTCTGATTGCTGACGAGCAGACGCCGCCCGGTATCCTTAATCGAGCGGTTTTTCGTCATGGGGATAGTAAGT
13506	ACTTCCTAAGCC	3	ab	vanre	vane	1351	vancomycin	YP_417022	phoP	Staphylococcus aureus RF122	Staphylococcus aureus	Staphylococcus	Staphylococcaceae	Bacillales	Bacilli	Firmicutes	Bacteria	NC_007622.1	-1	1676288	1676993	TCGTTGTCCCAGAGTAAGTCATGCAAATTATATAAGGAAATATAAGAAGTATTTTATTTATGTGTAAAGTAATGTAAAAAATGTGTAAAGATAATGTGTAGGATGTTATTTTTATAAATAGTTCGGTTATAATGTAAATATAATTATAAGTTAGGGAGGCATACCATGGGCTTAGGAAGT
13181	ACTTGGACACAA	3	ab	macb	macab	41514	macrolide	NP_484850	hypothetical protein	Nostoc sp. PCC 7120	Nostoc sp. PCC 7120	Nostoc	Nostocaceae	Nostocales	None	Cyanobacteria	Bacteria	NC_003272.1	-1	932506	933202	AAGCCCAATCCTTGTAACAATTTGAAAACAGAATGCGACAGATACATACGGATATACCCTTATGCTGTTTGACTTTCCTAATTTTGAATTTTGTTGGCGCAGCCTTGCCGTAGGCTATTTTGAATTTTGAATTGGTATTAGTACCCAATCCCCAGTACCCAATTTATGTTGTGTCCAAGT
14337	ACTTGGTCTTGG	4	vf					15598675	rhlA	Pseudomonas aeruginosa PAO1	Pseudomonas aeruginosa	Pseudomonas	Pseudomonadaceae	Pseudomonadales	Gammaproteobacteria	Proteobacteria	Bacteria	NC_002516.2	-1	3892120	3893008	AGCCCCTCGCCTGAAGGGGTACGCATCCGCCGTGGCTGGTCCGCGCGGATGGCCGCTGAGTTACTTGTCTGCCGTTCGAACAATAAGAACGAACTCTACGTAATGCCGGGATACCCGTGGCAGCGATAGCTGTTTGCCTGTTCGAAAATTTTTGGGAGGTGTGAAATGCCAAGACCAAGT
13488	ACTTTCAACGTG	3	ab	blt	blt	1423	chloramphenicol, doxorubicin, fluoroquinolone, puromycin	YP_017473	blT	Bacillus anthracis str. 'Ames Ancestor'	Bacillus anthracis	Bacillus	Bacillaceae	Bacillales	Bacilli	Firmicutes	Bacteria	NC_007530.2	1	843191	844394	TGAATGATAGTCATTCACCTAATACTTATGTATGTGTGAAAGGATAGAGTGAAATTCTAATGAGTGGGGCATCTTCACTCATTATTAGCCCATAAATAGCAGGATAAAGAAAAAGCTTCTTGGGCATTATTTTTTGAGAGGAATTTACGGGAAGAGGTGTTAAAAATGCACGTTGAAAGT
13532	AGAAAGCCGCGT	3	ab	macb	macab	0	macrolide	YP_517410	hypothetical protein	Desulfitobacterium hafniense Y51	Desulfitobacterium hafniense	Desulfitobacterium	Peptococcaceae	Clostridiales	Clostridia	Firmicutes	Bacteria	NC_007907.1	1	1392628	1395091	GTTAGTTTTGTCCGCGCAGCTTATGGAGCGACCGGTGTAAAGCAAAATCCTGGAGATATAACTTTCGTCTTCTCACCACAAAGCCATTGCCATCAAGATGCAATTTCTGTCAATTCCTATCTAGAATCCCCCAGATAGGGTATTATAGAGAAGGGGGTGGTTCAAATGACGCGGCTTTCT
14160	AGAATCTGACGA	4	vf					32469831	virD4	Campylobacter jejuni subsp. jejuni 81-176	Campylobacter jejuni	Campylobacter	Campylobacteraceae	Campylobacterales	Epsilonproteobacteria	Proteobacteria	Bacteria	NC_005012.1	1	4451	6338	AAGTCCTTCGCAAACACAAAACCGTTTGCCTAAACTGATAGAAGAATTATCACAAATTCTAAACGAGCACAAGGAACACATTAAAAATAAGGCAATCAAAACGAGTATTAACAAAAAGATAAAAAGATTAAGTCCTGATGAAAATTTTATAGGAGAAGAAAATCAATGTCGTCAGATTCT
13865	AGAATGCCATCT	3	ab	rosa	rosab	273123	fosmidomycin	YP_001302914	fosmidomycin resistance protein	Parabacteroides distasonis ATCC 8503	Parabacteroides distasonis	Parabacteroides	Tannerellaceae	Bacteroidales	Bacteroidia	Bacteroidetes	Bacteria	NC_009615.1	-1	1801429	1801879	AGATTAAGCCGATTAACATAAAGAAATGAAAAGAACCGAAAGAATAGTTGTATTAACTATGGTTAAAATAGGCTCTTAGGGTTTGTTTTTCTAGAAATTAGCTAACTTTTTGTGTGGTTTTTGAAATGTTAATGAGCATGAGGTTAAATAGAAATATGGACAGTCATGAGATGGCATTCT
13702	AGAATGTGCACA	3	ab	pbp1b	pbp	118099	penicillin	YP_942049	penicillin-binding protein 1B	Psychromonas ingrahamii 37	Psychromonas ingrahamii	Psychromonas	Psychromonadaceae	Alteromonadales	Gammaproteobacteria	Proteobacteria	Bacteria	NC_008709.1	1	777437	779630	AAATCACCTTTATTTATATTCCTTTTTGTCAGCATTCCTGATCCAGATTGGCAAATTGCTTGCTAATCCGCTGGTACGGTCCATTATTGGTCGGATAAAAGGTTTGAAGCCGTAGCCGCAGCCGCAAAAAGTGGATAGATCAAAAATAAAACAGTTGGGAAGTTGATGTGTGCACATTCT
14237	AGACAAGCTGAA	4	vf					23954237	hypothetical protein	Escherichia coli	Escherichia coli	Escherichia	Enterobacteriaceae	Enterobacterales	Gammaproteobacteria	Proteobacteria	Bacteria	AJ494981.1	1	21992	22292	TAACTTCAGGGGGTATGGAAACACCTCATTAACTGTTATCACAAATAAAACGCATACCTGTTCCATATGAAATTTATCACGCCTGACTACATATGTAGTGGCACACTGAATTTGGCCACCTGAGTAGAGGTGATATGCTCACCTCAACATCTTACAGGTGAACCAATGTTCAGCTTGTCT
13828	AGACCATTGTGT	3	ab	ceob	ceo	265072	chloramphenicol	YP_001237738	AcrB/AcrD/AcrF family mulitdrug efflux protein	Bradyrhizobium sp. BTAi1	Bradyrhizobium sp. BTAi1	Bradyrhizobium	Bradyrhizobiaceae	Rhizobiales	Alphaproteobacteria	Proteobacteria	Bacteria	NC_009485.1	-1	1691731	1694914	CGATTGAGCACCGCATGCGCGGAGGGTCTGCCACCCCACCCCGTCTCGCATGTCGCTTCGCTCATGCGAGCCGACCCTCCCCCTCCAGGGGAGGGTGAACACCGCGCATGCCGAACCTACCCGTCAGACCACAACCACTGACATCTCCCGACCACGGGGCCTCCCATGACACAATGGTCT
13750	AGACGCATGGCA	3	ab	bl1_pse	bla_c	220664	cephalosporin	YP_001085388	ampC	Acinetobacter baumannii ATCC 17978	Acinetobacter baumannii	Acinetobacter	Moraxellaceae	Pseudomonadales	Gammaproteobacteria	Proteobacteria	Bacteria	NC_009085.1	1	2740949	2741948	TATGAGCTAATCATGCGATTTAAAAAAATTTCTTGTCTACTTTTATCCCCGCTTTTTATTTTTAGTACCTCAATTTATGCGGGCAATACACCAAAAGACCAAGAAATTAAAAAACTGGTAGATCAAAACTTTAAACCGTTATTAGAAAAATATGATGTGCCAGGTATGTGCCATGCGTCT
14254	AGACTGCATGCT	4	vf					23954297	hypothetical protein	Escherichia coli	Escherichia coli	Escherichia	Enterobacteriaceae	Enterobacterales	Gammaproteobacteria	Proteobacteria	Bacteria	AJ494981.1	1	98033	98852	GTGCTGGAATTTTGAACCTGATGCCGGAAAACAGCTAAATTCGTATCTCGCCAGTGAGGGAATTCTCAGGCAATAAACGTCTTCATTTCATCCATCAGGCCGCGTCTTCTCCGGGAGACGCGGCCTTTTCGTTTATACCGCTAATTCATTCATAAGGAGCAAAGTATGAGCATGCAGTCT
14135	AGACTTGGTCCA	3	ab	acra	acr	548	acriflavin, aminoglycoside, beta_lactam, glycylcycline, macrolide	YP_001672432	RND family efflux transporter MFP subunit	Shewanella halifaxensis HAW-EB4	Shewanella halifaxensis	Shewanella	Shewanellaceae	Alteromonadales	Gammaproteobacteria	Proteobacteria	Bacteria	NC_010334.1	1	232851	234003	TACCTTACAATTTAAACTAGGAGTTCTCCTTGTTGACTCATGGACATTGTGAGATAAAGGTGCGTTAAATATTCGACAACAATTTATGCTTCCAAAGGTGGATTTGATGGCACTTTCTGCTTTCAAAAAATATTACCGAGTAGATGGCTTTTATTAGGAGTTCTCATGTGGACCAAGTCT
13712	AGAGAGAGCTGC	3	ab	rosb	rosab	0	fosmidomycin	YP_970155	sodium/hydrogen exchanger	Acidovorax citrulli AAC00-1	Acidovorax citrulli	Acidovorax	Comamonadaceae	Burkholderiales	Betaproteobacteria	Proteobacteria	Bacteria	NC_008752.1	1	1945562	1947320	TGCGGCGGCCCTTCCGAGGCCCGTGATCATACCCGCGCAGCCGGGGGCTCCGGGGGCGCGGGGGCATCGCCGTCCTGCTGCTTTGCGGTTATAACGGAACGCAGCGAGATCGCTTCCTCCGCCCCTCCCGCGCTCTGAGCGCTGCCAAAGCCCATCCTTTGACACATGGCAGCTCTCTCT
14062	AGAGGATGATTC	3	ab	vanxa	vana	49283	teicoplanin, vancomycin	YP_001524066	periplasmic dipeptidase	Azorhizobium caulinodans ORS 571	Azorhizobium caulinodans	Azorhizobium	Xanthobacteraceae	Rhizobiales	Alphaproteobacteria	Proteobacteria	Bacteria	NC_009937.1	1	1283441	1284122	CGCCTCCGACCCGCGAGCCGGACGATCTGCCGGAGCCTGGCCCGGATCTGCCGCCCCTTCCCGAGGGCGATCCCTCCCGCGAGCCGCGGGAAGAGCCCGGCCCGCCGCCTATGCCAATGAACGCATGACCCTTCGAGGCTCGGGTGGCCGCTGACGGATCGGTGCATGGAATCATCCTCT
13959	AGAGGATGTTGA	3	ab	bcra	bcr	315749	bacitracin	YP_001389857	sagG	Clostridium botulinum F str. Langeland	Clostridium botulinum	Clostridium	Clostridiaceae	Clostridiales	Clostridia	Firmicutes	Bacteria	NC_009699.1	1	590521	591454	TAATAAGATGGAAGTATTAGAGCAGTAGTCTATATATAAAATACTATAAATGCTTATTTTATATGGTTACTATAGGATAAGTATATAAAATATGGTATATGATGCTATAATATAAATGCTTACTTTGCATGGTTACTACAGAAGATATATAAAGGAGATGACTTTATGTCAACATCCTCT
13468	AGAGGCCGTATC	3	ab	tett	tet_rpp	1351	tetracycline	YP_334278	lepA	Burkholderia pseudomallei 1710b	Burkholderia pseudomallei	Burkholderia	Burkholderiaceae	Burkholderiales	Betaproteobacteria	Proteobacteria	Bacteria	NC_007434.1	-1	3206961	3208755	GAGCCGATCAACGATCGCGCCACAGGCAACTGGCCGGCGCATGCCCGGACGTCCAAAATGCCGCCCCTGACGGGCCTTTTCGGCTAAAATAAGCCGTTTTTTCACCGACTTACAAGGCGTGCTCTGCGGTCGTCGAGCGCGCCTTTTTCGCTTGATCGGCACTGAATGGATACGGCCTCT
14461	AGAGGGAAGAGT	4	vf					16082778	sycH	Yersinia pestis CO92	Yersinia pestis	Yersinia	Yersiniaceae	Enterobacterales	Gammaproteobacteria	Proteobacteria	Bacteria	NC_003131.1	-1	68178	68604	CTCCTCATTGGTAATGAGGAGTACCGGAAGAGTTCTCAATGTGAATGGTTGAGCTGTATAAGTTTGTTATACTTTATATCCACGGTGATACAACGTTGGGGTAGCATCTGGGAAGGAGAGAAATAAAAAAATTCTATATTTTTCTAATTTTAAAGGGTCAGTTATATGACTCTTCCCTCT
14178	AGAGTAATCTCC	4	vf					29377844	asa1	Enterococcus faecalis V583	Enterococcus faecalis	Enterococcus	Enterococcaceae	Lactobacillales	Bacilli	Firmicutes	Bacteria	NC_004669.1	-1	35116	39007	ATACCAATGAATAGGAGAATGTGGAATGAAATAAAGTAATACATCTATAAAAAAGAGAGGAGGAAAAAGTATGACTTGTGTACGTGCGCCATGTCGGAGAAATCGTTGTTTGTAAAGAAAAGAATAATAGGAATTAAAAAATATAATTTACGAGGAGAAGGATTCATGGGAGATTACTCT
13763	AGAGTCAACACG	3	ab	vanrg	vang	1351	vancomycin	YP_001088801	two-component response regulator	Clostridium difficile 630	Clostridioides difficile	Clostridioides	Peptostreptococcaceae	Clostridiales	Clostridia	Firmicutes	Bacteria	NC_009089.1	-1	2657056	2657749	TAGGATAATATTTTCTTAAGATTTATATTTTATTATATAGTTATAAGGGAAAGTTACAAAAATGTAAGCCAAAGTAATATAACAATTTAGTCATTGTTGAGAAAGGGAGTGAAAGATATTGTATAATATAGATAAGTATTATTATACAATAGAGGAAGTGAAAATATGCGTGTTGACTCT
13694	AGATCCCGATCG	3	ab	vanya	vana	49283	teicoplanin, vancomycin	YP_895693	vanY	Bacillus thuringiensis str. Al Hakam	Bacillus thuringiensis	Bacillus	Bacillaceae	Bacillales	Bacilli	Firmicutes	Bacteria	NC_008600.1	-1	3093894	3094086	GATGTACCTGCATACCACTGAACAGAGTATCCATATAGCTTCGCTTTGCAGAAAGTAATCATTAAGAGTTACATATCCGAAATCTTCAGCGCTGAATCAGCGTGACATCATCATCAAGTCATTTACTTAAGGAGGAAGCTGAACATGAAGAAGTAGTGTTTTTTAATGCGATCGGGATCT
13132	AGATCTACATGG	3	ab	vanra	vana	1397	teicoplanin, vancomycin	NP_370542	vicR	Staphylococcus aureus subsp. aureus Mu50	Staphylococcus aureus	Staphylococcus	Staphylococcaceae	Bacillales	Bacilli	Firmicutes	Bacteria	NC_002758.2	1	24928	25636	AGCTTATAAATGGTAAATTATATAATAGGTTACTATACGTTATAAGACGGAAAATGCGCACAATAACAAAAATAGTAAGCGACATCCTGTGATTTTTTACACAAACATAAACGATAAAGAACAAAAAATGATAAAATAATATTAATGATTTAAGAAAAGAGGTTTATGCCATGTAGATCT
14174	AGATCTATGCGG	4	vf					3478672	C2 toxin (component-II)	Clostridium botulinum	Clostridium botulinum	Clostridium	Clostridiaceae	Clostridiales	Clostridia	Firmicutes	Bacteria	D88982.1	1	1695	3861	CCTTTAATTATATTTTCTCGAATTCTACATTTTTCGTCACATTTTTTTATTAGATTTCATAAAATATTAAAGTACACTAATGTTTTATGAAAAAGTGTACTAACTGATGATAAGAATTATAAGTAAACAATAATATTCTAAAGATAAAATTAGGAGAGTGCATTTATGCCGCATAGATCT
14215	AGATGACGACGT	4	vf					24528007	hypothetical protein	Escherichia coli	Escherichia coli	Escherichia	Enterobacteriaceae	Enterobacterales	Gammaproteobacteria	Proteobacteria	Bacteria	AJ488511.1	1	22474	22678	ATATTGAGCGGGGGAGAAATGTAATGAACACGTCCTACCATTAACTGAAGAGCATGGTGACGGATGAAGGAAAAAGCAGGAGTGTGTGGTGCCTCACAGATTTCCGACATCATAGCTGTCAACGACGGATGAAAAGCGGCTCTTCCGCAACTTGGGTGGAAGAAAATGACGTCGTCATCT
14354	AGATGGCAACTG	4	vf					16766926	lpfA	Salmonella enterica subsp. enterica serovar Typhimurium str. LT2	Salmonella enterica	Salmonella	Enterobacteriaceae	Enterobacterales	Gammaproteobacteria	Proteobacteria	Bacteria	NC_003197.1	-1	3827448	3827985	ATGTACATTCCATTTGTAATATATTGATTTCTATTCTTTTTAAGATTAACTAACAATTATTTTTATATATACTAATTATAGTATCCAATACCCACCTCTATACACTCCATTTCCTCACAGAATGCAGATAATCCTAAGGATGCGTTCTGTTATCTACCGTCATAAATGCAGTTGCCATCT
13911	AGATGTCGGATG	3	ab	baca	baca	90370	bacitracin	YP_001354620	bacA	Janthinobacterium sp. Marseille	Janthinobacterium sp. Marseille	Janthinobacterium	Oxalobacteraceae	Burkholderiales	Betaproteobacteria	Proteobacteria	Bacteria	NC_009659.1	-1	3285399	3286233	GAGCAAAATCAGAACAGCGGCATGCGGTCTCGTGGTAACCTTTGAGCCTGCACGATCGCGCTGACTGAAGTGCCGCATTGCTGGCAGCACAGCGCATACGTTGTAACCCGTACGGCGTCACAACCGGCGGGTTTTTTATTACCCCCTCATATTGAACACATCGCCATGCATCCGACATCT
13212	AGATGTCTCACC	3	ab	macb	macab	623	macrolide	NP_635119	ABC transporter ATP-binding protein	Methanosarcina mazei Go1	Methanosarcina mazei	Methanosarcina	Methanosarcinaceae	Methanosarcinales	Methanomicrobia	Euryarchaeota	Archaea	NC_003901.1	1	3760649	3761441	TTGAGCCTGAATAAGGCCAGGCTTTTAGAGGTATCTATGACACTTACTGAAATAATAGAAACATTTAAAACCAGGTTTAATTCCTCAAAAATAATGGATTCACTGGAAAAAGTGGCGAGTTTTAACAGTGAATCAGACAGCGGGTCAGGCGAGAAAGATTCAGAGATGGGTGAGACATCT
13252	AGATTCACACAC	3	ab	macb	macab	623	macrolide	NP_696108	ABC transporter ATP-binding protein	Bifidobacterium longum NCC2705	Bifidobacterium longum	Bifidobacterium	Bifidobacteriaceae	Bifidobacteriales	Actinobacteria	Actinobacteria	Bacteria	NC_004307.2	-1	732816	733608	GGCATGAATAGTGTGAGACCTGAGACGACATAATCCTCAAGGATGAGGGCCGGCGCGTGGCCGACCGCCCAATTCAGTCTGGCGCACGATGGGGCGCGCCGTTATTTCTTCATAAGTTGGAATCATCATCCGGGCATAAGGCCCGGCCCAATATGGAGAGGCATTATGGTGTGTGAATCT
13624	AGATTGGAGCAT	3	ab	vanrc	vanc	37734	vancomycin	YP_723701	response regulator receiver modulated CheB methylesterase	Trichodesmium erythraeum IMS101	Trichodesmium erythraeum	Trichodesmium	Microcoleaceae	Oscillatoriales	None	Cyanobacteria	Bacteria	NC_008312.1	1	6523083	6524142	TTTAAGGGTGAGGCTTCAGGCTTATTTTTTCACAGAATACCCTATTTCAGTGTGTGATCTAGATCTTAATATCTTTAACCTTTTAGCCATTAAGTTAATAAGTAATTCCTAGAACTTCTAGGCTTAGAGTTTGCACCAGAAAATTCAAGTGATGATTAAGTTATTATGATGCTCCAATCT
13783	AGCAAACGCAAT	3	ab	vgaa	mls_abc	1280	streptogramin_a	YP_001125680	ATP binding protein VgA	Geobacillus thermodenitrificans NG80-2	Geobacillus thermodenitrificans	Geobacillus	Bacillaceae	Bacillales	Bacilli	Firmicutes	Bacteria	NC_009328.1	1	1651811	1653386	TGCCTTCAATTAACGTTTTCAGAATAGGATTGCACGTTTATAGTGAGGTACACCCAAATGGAGTTAGTCTCTTTTTTTTGGCGTCCTGCTATAGTTGTGCCTCCTATTCTGAAAATGGATAGGGGGCTTTTTTGTCCCCGTAAAATCAAAAATGGGGATGATCATATGATTGCGTTTGCT
13142	AGCAACAATGAG	3	ab	macb	macab	0	macrolide	NP_873508	macB	Haemophilus ducreyi 35000HP	[Haemophilus] ducreyi	Haemophilus	Pasteurellaceae	Pasteurellales	Gammaproteobacteria	Proteobacteria	Bacteria	NC_002940.2	1	809612	811703	ATAATATCAACAGTAACTGTAACAATTCAATAGGAGTTAGAAAAAGTAATGATTGCTGTAGCTGCAAAATAAAGATAGCTATAAAAAATTAATAATAACACCTGTAATGAGAAGATATTAAAATAGAAAAAATCATATTAAAAAGAGTAAATTAAATAATAATAAATGCTCATTGTTGCT
13390	AGCAACCAGGAA	3	ab	sta	sta	1914	streptothricin	YP_103236	acetyltransferase	Burkholderia mallei ATCC 23344	Burkholderia mallei	Burkholderia	Burkholderiaceae	Burkholderiales	Betaproteobacteria	Proteobacteria	Bacteria	NC_006348.1	-1	1660510	1660978	GCCAAATCGAAGCCCGTTCAGGCATGCCTGAACGGGCTTTTTGTTTTGCGCCGCGTGAGCTGCCGCGAACGGTGCCGCATGCCGCTGCCGCATGCGTGCAAATGGGCATTGCAACGCGCGCGGGCTGCGCTATCGTGGCGGTGACGCAGGTTTTGCGAATATGCCATGTTCCTGGTTGCT
13662	AGCAAGGGTAAC	3	ab	vatb	vat	1280	streptogramin_a	YP_821138	2,3,4,5-tetrahydropyridine-2-carboxylate N-succinyltransferase	Streptococcus thermophilus LMD-9	Streptococcus thermophilus	Streptococcus	Streptococcaceae	Lactobacillales	Bacilli	Firmicutes	Bacteria	NC_008532.1	-1	1694509	1695208	GTCAAGAGCTGGAGACATCCCCAATCAAGCCAGACCGAGTGATTACAGATATAGAGGATCTAAAGACAGTTTTTACATAAAAATACATTCGATTTGGCAAAAGTAAAGACAATTATCAGAATTTTTGGTATAATAATTCCTAACTTTATGTGAATGGAGAATCTCATGGTTACCCTTGCT
13230	AGCACGGTTTGT	3	ab	rosa	rosab	0	fosmidomycin	NP_844249	fsR	Bacillus anthracis str. Ames	Bacillus anthracis	Bacillus	Bacillaceae	Bacillales	Bacilli	Firmicutes	Bacteria	NC_003997.3	1	1715464	1716676	ATAGAAAAAAATATCTTATGTAAGAAGTGATATTTCTGGAAAAAGAAATGAAACCAGTATAGAATAGAAATGTTTCAAAAGTCAGAATTTATTAGGGTTAAAGCTTTACTTTATTACACTTACTTTAATAAATATATATTTTGTACAGGAAGGAGAGATTCATATATGACAAACCGTGCT
13465	AGCAGAACAGAT	3	ab	vatb	vat	441772	streptogramin_a	YP_323505	hexapaptide repeat-containing transferase	Anabaena variabilis ATCC 29413	Trichormus variabilis	Trichormus	Nostocaceae	Nostocales	None	Cyanobacteria	Bacteria	NC_007413.1	1	3719862	3720558	ATTCAAAAATCTTTTGAGTTATATCCAGCACAGTGGGCATTTGTGTATCAATACTCACCAAAATTAATACTGGATAAATATCAGGATAATTGGCACTACAGAAATAAAGATACATATCCAAGACACTAGCCACATCGTTCACAATATTTATCGGATAACTTAATCATGATCTGTTCTGCT
13505	AGCAGAATTGGC	3	ab	vanra	vana	1397	teicoplanin, vancomycin	YP_415536	yycF	Staphylococcus aureus RF122	Staphylococcus aureus	Staphylococcus	Staphylococcaceae	Bacillales	Bacilli	Firmicutes	Bacteria	NC_007622.1	1	25152	25860	AGCTTATAAATGGTAAATTATATAATAGGTTACTATACGTTATGAGACGAAAAATACGCACAATAACAAAAATAGTAAGCGACATCCTGTGATTTTTTACACAAACATAAACGATAAAGAACAAAAAATGATAAAATAATATTAATGATTTAAGAAAAGAGGTTTATGGCCAATTCTGCT
13467	AGCAGATCCAGT	3	ab	sta	sta	1914	streptothricin	YP_334012	acetyltransferase	Burkholderia pseudomallei 1710b	Burkholderia pseudomallei	Burkholderia	Burkholderiaceae	Burkholderiales	Betaproteobacteria	Proteobacteria	Bacteria	NC_007434.1	-1	2905491	2905959	CGCCAAATCGAAGCCCGTTCAGGCATGCCTGAACGGGCTTTTTGTTTTGCGCCCGTGAGCTGCTGCGAACGGTGCCGCATGCCGCTGCCGCATGCGTGCAAATGGGCATTGCAACGCGCGCGGGCTGCGCTATCGTGGCGGTGACGCAGGTTTTGCGAATATGCCATGACTGGATCTGCT
13880	AGCAGCAAGAGT	3	ab	vanz	vanz	1397	teicoplanin	YP_001310980	VanZ family protein	Clostridium beijerinckii NCIMB 8052	Clostridium beijerinckii	Clostridium	Clostridiaceae	Clostridiales	Clostridia	Firmicutes	Bacteria	NC_009617.1	-1	4492486	4493005	ACTAGAAATAGTAAGTGGTATATGATGTGATAATAAACTTGCAGTTAATATTTCAGTAGAATAAGTGCTTAATTAAATTTAGAATAAAAAAATTTAGCTGTAGCATTATTATTGGAATATTAATAATAATTTTTGTAAAAGTATTAAGGGAGATGGGAAATACATATGACTCTTGCTGCT
13417	AGCATTCCTTTG	3	ab	ksga	ksga	0	kasugamycin	YP_202387	ksgA	Xanthomonas oryzae pv. oryzae KACC 10331	Xanthomonas oryzae	Xanthomonas	Xanthomonadaceae	Xanthomonadales	Gammaproteobacteria	Proteobacteria	Bacteria	NC_006834.1	1	4003376	4004165	GCCAGAGGGGCGCGGCCGGTGCATGATGGGGCATGTCCCACGCGTACCTGCGGTTCTGAGCGCGCCGTCCGTCCCCACCTGACGACTGCTCGCTACGTTCTGCTAACGGCTATCAGTCTGCGCAAACACGCCGCGTGCAGACGCTGCCTCCGTTAAACTGCGCAGATGCAAAGGAATGCT
13967	AGCCAACATGTT	3	ab	vanrb	vanb	1352	vancomycin	YP_001391293	DNA-binding response regulator	Clostridium botulinum F str. Langeland	Clostridium botulinum	Clostridium	Clostridiaceae	Clostridiales	Clostridia	Firmicutes	Bacteria	NC_009699.1	-1	2159828	2160494	TTTAAGTATTTATTAGTATAAAATATAGAGGAATTTATTTTTATTTAAAAAATTTAATGCTTTTAGCAGTTTATGAATGACATATAAGGTAAGCACTATAAGTATTTTAATATTAAAAAATGATCATGTGTGATAATGATATATTTAAACAGGAGATGGATTACAATGAACATGTTGGCT
13144	AGCCCATGATCT	3	ab	oprd	mexhi	381754	FIX	NP_747351	porin	Pseudomonas putida KT2440	Pseudomonas putida	Pseudomonas	Pseudomonadaceae	Pseudomonadales	Gammaproteobacteria	Proteobacteria	Bacteria	NC_002947.3	1	5992000	5993263	CCGCTCCCACAGGTATTGCACAAGGCTCGGGGCCAGTGGCAAACCCGTGGGAACGCGCGCGCCCGCGAAAAGGCCGGCACAGGTAAACCGCTCCCCCAGCACACCCTTACAAGACCCCTGGCCTATCCTTGCTCCACAGTCCCGGATCATCCCCCGGAGCTCCCCATGAGATCATGGGCT
13727	AGCCGATCGTGT	3	ab	rosb	rosab	399741	fosmidomycin	YP_001024193	potassium efflux system protein	Burkholderia mallei NCTC 10229	Burkholderia mallei	Burkholderia	Burkholderiaceae	Burkholderiales	Betaproteobacteria	Proteobacteria	Bacteria	NC_008835.1	1	368353	370087	GGACATCGCGCCGCCGCTCGCCGGCTCGTTCAATCCGCTCGGCGCCCGCGAGCGCACGCCGTTTCCCGCAATCGTCGACGACAAATTTTGGCCGGTTCGCGCATTTGTCGCCGCGATCCCTTATTCTTCAATTCTTACGAAACAGTTACATTCAATGGAGCGCGGATGACACGATCGGCT
13355	AGCCGTAAACGG	3	ab	tet_u4	tet_rpp	412694	tetracycline	YP_062523	GTP-binding protein elongation factor	Leifsonia xyli subsp. xyli str. CTCB07	Leifsonia xyli	Leifsonia	Microbacteriaceae	Micrococcales	Actinobacteria	Actinobacteria	Bacteria	NC_006087.1	-1	1694031	1695948	CGCGCCGGTCGCGTGGTCGAGGAGGGGAGGACGGACGAGGTTTTCACGGCCCCGCGCGAGGACTACACGCGGACCCTCCTGGAGGCCATCCCCGGAGCGGCCATCCCCCTGGGATAATATGGACCGTTCCCCGAAATCCTTCTGACGAGAGTCGAGCCCTCACGTATGCCGTTTACGGCT
13706	AGCCGTAACGCT	3	ab	macb	macab	41514	macrolide	YP_954670	ABC transporter--like protein	Mycobacterium vanbaalenii PYR-1	Mycobacterium vanbaalenii	Mycobacterium	Mycobacteriaceae	Corynebacteriales	Actinobacteria	Actinobacteria	Bacteria	NC_008726.1	1	4155555	4156611	CGCTGAGCCGACTGCGACGGTCGGCGGTGTTCTGACCGGCATTCGGATCAGGCAGATCGGTAATCTCGCCGAGCTCCCCGACCCCGCCTAGGTTGGGTCCGTCGTCTGAACACCTCACCAGCCGCCCCAGTCGGCTTCCCCACCAACGGCTCGCCGTCGCGCTCGATGAGCGTTACGGCT
14406	AGCCGTAGTCGT	4	vf					82778259	gspL	Shigella dysenteriae Sd197	Shigella dysenteriae	Shigella	Enterobacteriaceae	Enterobacterales	Gammaproteobacteria	Proteobacteria	Bacteria	NC_007606.1	1	2876913	2877774	ATTCCCGGCGAATGGATCAGCATCTGGCAGGTTGAACTGCCTGATGTCCCTCGCAAGCAGATACCAACTATTCTGCTCGCCTTACTGGAAGAAGAGCTGAACCAGGATATCGATGAACTGCATTTCGCCCCGTTGAAAATCGACCAGCAACTGGCAACCGTGGCAATGACGACTACGGCT
13226	AGCCTGTGAGCT	3	ab	pbp1a	pbp	375432	penicillin	NP_843078	penicillin-binding domain-containing protein	Bacillus anthracis str. Ames	Bacillus anthracis	Bacillus	Bacillaceae	Bacillales	Bacilli	Firmicutes	Bacteria	NC_003997.3	1	541338	542115	TCCCACTATTTGTCGGCTAGCCAGATTGTTGTGGTCTGATTAAAGTTTCAATTTATACCTTACAATGATGTAAGGTACGTGTAAGAGAAATCGATGGGATATTTTTTTACAACAAGGTATTCTTAAAGTAAGAGTTATACGCTATGTGGAAAAGAGGTGTTTAAGATGAGCTCACAGGCT
13402	AGCGATGGTCGT	3	ab	rosb	rosab	399741	fosmidomycin	YP_151428	ybaL	Salmonella enterica subsp. enterica serovar Paratyphi A str. ATCC 9150	Salmonella enterica	Salmonella	Enterobacteriaceae	Enterobacterales	Gammaproteobacteria	Proteobacteria	Bacteria	NC_006511.1	1	2321037	2322714	ATCATGCTTTGCCTATCCCATACTTATCCCTTTTCCGTTCCGTGCTCTTTTTGCCTTTAGATTGTATCTTTTTATAAAATACAACCATTTTTTATAAACATCCTGATTGAAATTGTCATAAACTATTACCCGGAGTTTTGGAGTCCAGCAACCAAAGGAGACGGAATGACGACCATCGCT
13208	AGCGTATAACAG	3	ab	macb	macab	0	macrolide	NP_632974	ABC transporter ATP-binding protein	Methanosarcina mazei Go1	Methanosarcina mazei	Methanosarcina	Methanosarcinaceae	Methanosarcinales	Methanomicrobia	Euryarchaeota	Archaea	NC_003901.1	-1	1126587	1127469	AAGCAATTTTGAATTTTGGGATCAGCCCCTTAACTGGAAAAATTGGTTTTCTCGATATTATCATGAACTCGAATACCGATGAAAAACACTTATAGCTAATAAATACTGATGTCTTTAAACGAATCCATATAATAACTTCAAAGTTGGACAAACAGCGGAGTAAACATGCTGTTATACGCT
13801	AGCGTCGCTATT	3	ab	mexe	mexef	208964	chloramphenicol, fluoroquinolone	YP_001172673	mexE	Pseudomonas stutzeri A1501	Pseudomonas stutzeri	Pseudomonas	Pseudomonadaceae	Pseudomonadales	Gammaproteobacteria	Proteobacteria	Bacteria	NC_009434.1	1	2355236	2356466	ATGACCCCGGGGTCGTTTTTCCACCCTGCCGATATCGCGTCGGCCTGATGTTCGATGCCCAACCATCACCGCCAATGATATTCACCTTCGGCTCGTTCGATTTCTGCTGAACGGCTTGACCACGCAGACTCCTGCCATCAACAAATCCGACTTGCGGAGTCAAGCATGAATAGCGACGCT
13902	AGCGTCTCGAGT	3	ab	cml_e1	cml	0	chloramphenicol	YP_001338812	cmlA1	Klebsiella pneumoniae subsp. pneumoniae MGH 78578	Klebsiella pneumoniae	Klebsiella	Enterobacteriaceae	Enterobacterales	Gammaproteobacteria	Proteobacteria	Bacteria	NC_009651.1	-1	35446	36754	TCAGGCGTTGGGCGCACAATAAGGCTCCTCGCAGAGTTGCTTGAAAGTTGTTACGATTCAAATTCAATCATGAGATAGTCAGCAGATGAGCACTTCCAAGAACGCAGACAAGTAAGCCGCAGCAACCTTCATTTTTCGGTTGTTGCGGCGTTCTCATGAATCCTTATGACTCGAGACGCT
13500	AGCTAACGAGGT	3	ab	mdte	mdtef	316407	doxorubicin, erythromycin	YP_409824	yhiU	Shigella boydii Sb227	Shigella boydii	Shigella	Enterobacteriaceae	Enterobacterales	Gammaproteobacteria	Proteobacteria	Bacteria	NC_007613.1	1	3504797	3505955	CGGCAACATTTTTTTTGTCGTTGACCTCACCATGTCGATCACTGTGCCTGTATCCCACCTTACTGGCTGACAACCCCACTATGCCGCTGGTCTGTAAATCCCTCATATCTCTCCTCGCGCGCAATTTAAAGAACCGTTATTTCTCAAGAATTTTCAGGGACTAAAATGACCTCGTTAGCT
13496	AGCTATCTGTGA	3	ab	vanrd	vand	1352	teicoplanin, vancomycin	YP_394688	two-component system response regulator	Lactobacillus sakei subsp. sakei 23K	Lactobacillus sakei	Lactobacillus	Lactobacillaceae	Lactobacillales	Bacilli	Firmicutes	Bacteria	NC_007576.1	1	72437	73151	AATTTTTTTCAATAAAATTGTTGTGGGAGTAAGTAGCAACGCATTTAAACGCATTAAATATCGTTAATGGCGGGTTTATAACGGGCTTGAAAACGAGACCAGATTTTGAATTGCATTCTTAAAATGAGTATAATAGAAGACAAAGCATCCAAGGAGGATACTAAAATGTCACAGATAGCT
13952	AGCTATCTTTCC	3	ab	bcra	bcr	1402	bacitracin	YP_001387471	antibiotic ABC transporter ATP-binding protein	Clostridium botulinum A str. Hall	Clostridium botulinum	Clostridium	Clostridiaceae	Clostridiales	Clostridia	Firmicutes	Bacteria	NC_009698.1	1	1683585	1684293	AATTGTTTTATACTTTAAATGTTCATGTTAATTTGTAATTTACAGTTATATTAATTTATTTTAGTAATGGCTATAGAAGCAGAATAAGTATTTTCTGAAATCCTTATAAAATCCTTATAATTATAGTTTAGAGTAAATATTGAACAGAAGGAGAGGATGATTAATATGGGAAAGATAGCT
13914	AGCTCCTCGAAT	3	ab	bcrc	bcr	1423	bacitracin	YP_001364655	PA-phosphatase like phosphoesterase	Shewanella baltica OS185	Shewanella baltica	Shewanella	Shewanellaceae	Alteromonadales	Gammaproteobacteria	Proteobacteria	Bacteria	NC_009665.1	1	479405	479918	TAGCAAACAGTAAATTAGCCGGCAAACAGTAAATAACAAATTCAATCGTGAGTAGGGCCTTGGTGAGTCAGTTGCGTGATACCAAGCACTCTAAGCGTCGTCGAGAGAATGCACAGATTAACATCGCAGTAAAACTCGCTGGCATGCCAGCAAGGAGCCTGTTTTATGATTCGAGGAGCT
14317	AGCTCCTGAAGC	4	vf					52842790	sidF	Legionella pneumophila subsp. pneumophila str. Philadelphia 1	Legionella pneumophila	Legionella	Legionellaceae	Legionellales	Gammaproteobacteria	Proteobacteria	Bacteria	NC_002942.5	1	2913344	2916083	ACTATTTTCTGAGAATAGTACTAAATTCTATTTTTCAGTCCAGTCTTTAAGTGAAGCCCTACGCAATCACTCAATGCAAGCTAAATTTGTGTCAAAAAAACTTATTAATCTTACGTTAATGTTTGCCAGCTATAATAAAATAAATGTTATGATATGGAATAAACCATGGCTTCAGGAGCT
13157	AGCTCGAATGAG	3	ab	macb	macab	399742	macrolide	NP_346092	ABC transporter ATP-binding protein	Streptococcus pneumoniae TIGR4	Streptococcus pneumoniae	Streptococcus	Streptococcaceae	Lactobacillales	Bacilli	Firmicutes	Bacteria	NC_003028.3	-1	1553814	1554516	TTATAATGATAATAGGAAGTAATACTCAATGAAAATCAAAGAGCACAAACTAGGAAGCTAGCCGCAGGTTGCTCAAAACAGTGTTTTGAGGTTGCAGATGGAAGCTGACGTGGTTTGAAGAGAGATTTTCGAGGAGTATAATTTGTTTGATAGAGGGTGGGTCTGATGCTCATTCGAGCT
13687	AGCTCGAGTATG	3	ab	pbp1a	pbp	375432	penicillin	YP_893382	mrcA	Bacillus thuringiensis str. Al Hakam	Bacillus thuringiensis	Bacillus	Bacillaceae	Bacillales	Bacilli	Firmicutes	Bacteria	NC_008600.1	1	551039	551825	ACTTTTTTACCCCGTTATTTGCCGGATAGCCCGATTGGTGCGTCCTGATTAAAGTTTCATTTTATACCTTACAATGATGTAAGGTATGTGTAAGAGAAATCGATGGGATGTTTTTTGACAACAAGGTATTCTTAAAATAAGAGTTATACGCTGTGTGGAAAAGAGATGCATACTCGAGCT
13188	AGCTTCGATTGG	3	ab	rosa	rosab	0	fosmidomycin	NP_521973	fsr	Ralstonia solanacearum GMI1000	Ralstonia solanacearum	Ralstonia	Burkholderiaceae	Burkholderiales	Betaproteobacteria	Proteobacteria	Bacteria	NC_003296.1	1	521628	522864	CGGCGGTTTTTTTCGGGCAGCGATGCGGGCCTTCGCCGGCTCGTTTGCCCAATCAGCAAATTGTCCGCTTCGCGCTAATCATTGTCGAATTTGCGGCATCGCGCCTGCCCCGTTCCGGCGCATGATGGAGCGCGTTCCGCTTCTCCTTCCCTCTGTCTCGACACCATGCCAATCGAAGCT
13104	AGCTTCGTTCAT	3	ab	rosb	rosab	0	fosmidomycin	NP_299419	cation:proton antiporter	Xylella fastidiosa 9a5c	Xylella fastidiosa	Xylella	Xanthomonadaceae	Xanthomonadales	Gammaproteobacteria	Proteobacteria	Bacteria	NC_002488.3	1	2031754	2033473	CAGCAGCGTATACTATTTAAAGACATTAATAGTCCCATAACGGACTCAGCTCAGCATTCCCCCCATATCAGCAGCCTCTTTTCATGCCTTTCTCCACTTCTCCAGGAAAGTGCATCAGTGGATACCTACTGATATTTCCAGGACGCTTCACACACAAGGTACAGAATGATGAACGAAGCT
14391	AGGAAATTCGGC	4	vf					24114258	hypothetical protein	Shigella flexneri 2a str. 301	Shigella flexneri	Shigella	Enterobacteriaceae	Enterobacterales	Gammaproteobacteria	Proteobacteria	Bacteria	NC_004337.2	1	3094175	3094994	CTGAAGCTGATGCCGGAAAACAGCTTAATGCGTGGCTCGCCAGTGGAGGGCTTCTCAGACAATAAACTTCATTGATTTCATCCATCAGGCCGCGTCTTCTCCGGGAGACGCGGCTTTTTTCATTTGTTGCACCAGTAAATCTTAACCACCGATAAGGAGCAAAGTATGGCCGAATTTCCT
13611	AGGAAGGTCTAC	3	ab	vanra	vana	1397	teicoplanin, vancomycin	YP_697175	DNA-binding response regulator	Clostridium perfringens ATCC 13124	Clostridium perfringens	Clostridium	Clostridiaceae	Clostridiales	Clostridia	Firmicutes	Bacteria	NC_008261.1	-1	3071823	3072510	TTTTGTTAATTATAAATTGATAAAAATCAATAAATGTTTTACACTTTATTTATATACATTAATAATATGTTAAATGAAAATATTTCATGTTTTTAAAGTATAAAACTGCATAAAATAAGGACAAATGTAGAATAGTTACAGAAAGGATTTTAAGAGGTGAATTTTATGGTAGACCTTCCT
13675	AGGAATCCGTCT	3	ab	vatb	vat	1280	streptogramin_a	YP_848368	glmU	Listeria welshimeri serovar 6b str. SLCC5334	Listeria welshimeri	Listeria	Listeriaceae	Bacillales	Bacilli	Firmicutes	Bacteria	NC_008555.1	1	166368	167742	AATCACGCTATATCTTTCGGAATTTTCAAACAAATAAAACATTAAATATACTCTTTACCCTAAAAATAAGGGTGGGAGTTTTTATTTGGTCGTATTCTTGAAAAAAAGCGGATTTTACGTTATCATTCATAGTGGATGAATAGTGAATATTGGAGGTCCTATATAATGAGACGGATTCCT
13858	AGGACCGCATGA	3	ab	lsa	lsa	226185	lincosamide, macrolide, streptogramin_b	YP_001272129	ABC transporter-like protien	Lactobacillus reuteri DSM 20016	Lactobacillus reuteri	Lactobacillus	Lactobacillaceae	Lactobacillales	Bacilli	Firmicutes	Bacteria	NC_009513.1	1	1606481	1607033	GGAACTGTGGATTCACGCAGAAAGATACTACGGGTAGAATTATTTTTCAATGATTGATCAATAAATGAGAACTAATGGGCCAATACCATTAGTTTAAAAGTCTACCTGTAGTGGTGGGCTTTTTTTCGTTACCTTTTCTGCGAGTAACGAAAGGGTGATTTTTTAATGTCATGCGGTCCT
14452	AGGAGACATAGC	4	vf					15641810	hypothetical protein	Vibrio cholerae O1 biovar El Tor str. N16961	Vibrio cholerae	Vibrio	Vibrionaceae	Vibrionales	Gammaproteobacteria	Proteobacteria	Bacteria	NC_002505.1	1	1951670	1952516	AATGCACATCTAGAGACAATGTCACGTTCTGCCACTCTGGAAAAACATTAGCGCACCATAAGTGATGCACACCGCAAAACCCATCAAATCCACAGGAAAAAGCAAGACTGTAAAACTCATAAAAATTACTATGTAACTTTCATTAAAACAACGTAAATACACATTATGGCTATGTCTCCT
13907	AGGATCATTCGG	3	ab	sul1	sul	108619	sulfonamide	YP_001349080	hypothetical protein	Pseudomonas aeruginosa PA7	Pseudomonas aeruginosa	Pseudomonas	Pseudomonadaceae	Pseudomonadales	Gammaproteobacteria	Proteobacteria	Bacteria	NC_009656.1	-1	3862163	3864137	AGGACGCGGCACCGGGCCGCGTCGAAAGCCAGTCTGCACATGGGGGTTGCGCGGCACGGAACGGTTTTGCCGCCGTGCCGCTTGTGGCGCGAGGCCCGCGCCAATGCAGGCATGTCCGCGTGCTTTGCACGACCAGACACGCCGGAGCTTGCAGAGGGCATAACCATGCCGAATGATCCT
13311	AGGATTCTCCTT	3	ab	arna	arna	623	polymyxin	NP_837857	ybfG	Shigella flexneri 2a str. 2457T	Shigella flexneri	Shigella	Enterobacteriaceae	Enterobacterales	Gammaproteobacteria	Proteobacteria	Bacteria	NC_004741.1	1	2360656	2362207	CGACGAGATTTTTCAGCTCGCTCCCGCAGGTGCATTTAATCTGCACGGTTCGCTGTTACCAAAATATCGTGGTCGCGCGCCGCTGAACTGGGTGCTGGTGAACGGTGAAACGGAAACGGGCGTTACATTGCACCGAATGGTAAACGTGCCGATGCTGGGGCCATTATGAAGGAGAATCCT
14290	AGGCACAACGAT	4	vf					482843	hmw2C	Haemophilus influenzae	Haemophilus influenzae	Haemophilus	Pasteurellaceae	Pasteurellales	Gammaproteobacteria	Proteobacteria	Bacteria	U08875.1	1	6808	8761	CAGTCTATAGGCAACCCTGTTTTTACCCTTATATATCAAATAAACAAGCTAAGCTGAGCTAAGCAAACCAAGCAAACTCAAGCAAGCCAAGTAATACTAAAAAAACAATTTATATGATAAACTAAAGTATACTCCATGCCATGGCGATACAAGGGATTTAATAATATGATCGTTGTGCCT
13786	AGGCACATGATA	3	ab	macb	macab	41514	macrolide	YP_001127041	ABC transporter ATP-binding protein	Geobacillus thermodenitrificans NG80-2	Geobacillus thermodenitrificans	Geobacillus	Bacillaceae	Bacillales	Bacilli	Firmicutes	Bacteria	NC_009328.1	-1	3050768	3051797	GCCCGGCAACCGTCAGCGTGTCTGCTGAAAAGGTGCCAATTCACACAAAGCGGCCTGCTTTGAGAGATAAGAGACGGAACGGTAGACAAATACCTTTCTGTTCTCTGCGGGCAGAAAGGTTTTCTTTTTGCGCTCTGTTGCCTTGGGAAGAAGGAAGGTGAAACGATGTATCATGTGCCT
13276	AGGCAGATTATG	3	ab	mexi	mexhi	208963	FIX	NP_768269	multidrug resistance protein	Bradyrhizobium japonicum USDA 110	Bradyrhizobium diazoefficiens	Bradyrhizobium	Bradyrhizobiaceae	Rhizobiales	Alphaproteobacteria	Proteobacteria	Bacteria	NC_004463.1	1	1784842	1787959	TAGAAGTCGTTGCGTTCTAATCAACTATTCTTGTCGGGCCTTTCGCCGATAAACGCAAAAAGGGCACGAGCTCTACAGCGGGGGCTCTAGCACAGTCGCCGCATTGCTGACCATTGCCTTAAAGTTGGTGGCAGATTTACATCCCAATCCCGAATACGAGTTGACATGCATAATCTGCCT
14105	AGGCATAAGGGC	3	ab	macb	macab	362663	macrolide	YP_001622729	hypothetical protein	Brucella suis ATCC 23445	Brucella suis	Brucella	Brucellaceae	Rhizobiales	Alphaproteobacteria	Proteobacteria	Bacteria	NC_010167.1	1	938442	939501	CTGTTCAGCAACAAAATACCCTCGCGCCAAACCATAAGCTAATTCGTCACTATAGCCTGGGGCGAAGGCCCAGGGTTTGAGCCGGGCATCATTCTTTCCTTGAAGCCTTATCGAATGCAGCACGCCGCTGTTTGCAGCGGCACATCCAGACACAGAAGAACGACCATGGCCCTTATGCCT
14087	AGGCATTATTGG	3	ab	tetw	tet_rpp	77133	tetracycline	YP_001580354	GTP-binding protein LepA	Burkholderia multivorans ATCC 17616	Burkholderia multivorans	Burkholderia	Burkholderiaceae	Burkholderiales	Betaproteobacteria	Proteobacteria	Bacteria	NC_010084.1	-1	2388672	2390466	CTCACCGGCCGGCCTTGCCGGCAAGCCCTACCGGCAAGCCTAACCGGCGAGCCCAAATTACCGCCCGGCGAAGGCCTTTTCGGCTAAAATAGGCCGTTTTTTCACCGACTTACAAGGCGTGCTCCGCGGTCGTCGAGCGCGCCTTTTTCGCTTGATCGGCACTGAATGCCAATAATGCCT
14033	AGGCCAAATTTC	3	ab	ykkd	ykk	326423	na_antimicrobials	YP_001466233	methionyl-tRNA formyltransferase	Campylobacter concisus 13826	Campylobacter concisus	Campylobacter	Campylobacteraceae	Campylobacterales	Epsilonproteobacteria	Proteobacteria	Bacteria	NC_009802.1	1	325435	325759	CGTAAGCATCTCTTATGCAGTATTTGTGGGCTTTGGGACGGTTTTTATCGTCATAGCTGAGATCGTTAGCGACTACGCAGCAAGCGGGATCATGCCAAATTTCATTAGGCTATTTTTCATAGCGACGCTCATTTTAGGCGTGCTTGGGCTAAAAGGCATAAAAGAATGGAAATTTGGCCT
14280	AGGCCTGGATCT	4	vf					16273437	licA	Haemophilus influenzae Rd KW20	Haemophilus influenzae	Haemophilus	Pasteurellaceae	Pasteurellales	Gammaproteobacteria	Proteobacteria	Bacteria	NC_000907.1	1	1608779	1609583	TATGCAATCAATCAATCAATCAATCAATCAATCAATCAATCAATCAATCAATCAATCAATCAATCAATCAATCAAATTGTAGGATTTGTTAAAACTTGCTACAAGCCTGAGGAAGTATTTCATTTTCTTCATCAGCATTCCATTCCTTTTTCCTCCATTGGAGGAATGAGATCCAGGCCT
14102	AGGCGTTGAGTT	3	ab	tett	tet_rpp	1351	tetracycline	YP_001608664	typA	Bartonella tribocorum CIP 105476	Bartonella tribocorum	Bartonella	Bartonellaceae	Rhizobiales	Alphaproteobacteria	Proteobacteria	Bacteria	NC_010161.1	-1	237543	239370	GCTTCATCGAGTATTAAAGACTTGGACGAATCGTTTTGCCATAAAAATATGGTCTCTATCTTCCAAAATTATAAAAAAGCATGTAAAAGACTTTTTAATAATCAGGCGAAGAATGTAAAGACTTTGCCTCAAATGAAATTTCATTAAACGAAAAGAAGAAAATTTATGAACTCAACGCCT
14340	AGGGATGGCAAT	4	vf					15599413	phzS	Pseudomonas aeruginosa PAO1	Pseudomonas aeruginosa	Pseudomonas	Pseudomonadaceae	Pseudomonadales	Gammaproteobacteria	Proteobacteria	Bacteria	NC_002516.2	1	4720300	4721509	ATCTAACCGCACGCGGTCATGCGTACCGCGGCCTCGGAGCCGGTTCGTAGGGCGAATGACGCCACCGGCGTTATCCGCCGCTGCGCCGACGTTTCATCGCGGTAAACGGTCATCCATCCCAGCCGAACCCCCATCGATTCGAACACTCGAGAAAAGGAAGCACCCATGATTGCCATCCCT
13332	AGGGCTGAGGTA	3	ab	ant6ia	ant	820	streptomycin	YP_028084	aminoglycoside 6-adenylyltransferase	Bacillus anthracis str. Sterne	Bacillus anthracis	Bacillus	Bacillaceae	Bacillales	Bacilli	Firmicutes	Bacteria	NC_005945.1	1	1846136	1847009	ACCGAAAGATTCTACATTTTCGTAAAAGAATAACGAAAGGAGATAAATAGAATGAAAAAGATGTTTGAAAAATTATAACTTGTATCGTATATAACGCAGTTAGCTCGTGGACCTCCTATATACATATCACTATATTTTATATAAAAAATTGGAGGTTGTGAGTAGATGTACCTCAGCCCT
14291	AGGGTCGATAGC	4	vf					15644703	urease subunit alpha	Helicobacter pylori 26695	Helicobacter pylori	Helicobacter	Helicobacteraceae	Campylobacterales	Epsilonproteobacteria	Proteobacteria	Bacteria	NC_000915.1	-1	77239	77956	ACGATTTTATAGCGCTTCAAAGATATAACACTAATTCATTTTAAATAATAATTAGTTAATGAACGCTTCTGTTAATCTTAGTAAATCAAAACATTGCTACAATTACATCCAACCTTGATTTCGTTATGTCTTCAAGGAAAAACACTTTAAGAATAGGAGAATAAGATGGCTATCGACCCT
14158	AGGGTGATTGCA	4	vf					17988378	channel protein VIRB10-like protein	Brucella melitensis bv. 1 str. 16M	Brucella melitensis	Brucella	Brucellaceae	Rhizobiales	Alphaproteobacteria	Proteobacteria	Bacteria	NC_003318.1	1	33405	34203	AATCCCCATTCATACAAGACGATGGTGCAGACCAGCACAGTTCCGATGCGAACTTTCAAGCTGCCACCCCCGCCACCACCAGCACCACCAGAACCACCAGCCCCGCCACCGGCCCCAGCCATGCCCATCGCGGAACCCGCAGCGGCGGCGCTGAGCCTGCCACCAATGTGCAATCACCCT
13627	AGGTACTATCGG	3	ab	amrb	amr	0	acriflavine, aminoglycoside, macrolide	YP_728030	acrB11	Ralstonia eutropha H16	Cupriavidus necator	Cupriavidus	Burkholderiaceae	Burkholderiales	Betaproteobacteria	Proteobacteria	Bacteria	NC_008313.1	1	3872878	3876022	GGCCAGATCTGCACCATCAGCAACATCGGCCCGGCTTTGCCGCGACTCGACGCCTCTTGCCGCTAAGCCTTGCGGCGTCTCCACACCCAAGCCGTTCCGTTCCAACCGCACCGGAGCCACGGCCGATCTTCACTTGCCGTGCGCCCGTGCCAGCCCTGACCTGACATGCCGATAGTACCT
13342	AGGTAGAGCTTG	3	ab	pbp1a	pbp	375432	penicillin	YP_034803	monofunctional biosynthetic peptidoglycan transglycosylase	Bacillus thuringiensis serovar konkukian str. 97-27	Bacillus thuringiensis	Bacillus	Bacillaceae	Bacillales	Bacilli	Firmicutes	Bacteria	NC_005957.1	1	530358	531135	TCCCACTATTTGTCGGCTAGCCAGATTGTTGTGGTCTGATTAAAGTTTCAATTTATACCTTACAATGATGTAAGGTACGTGTAAGAGAAATCGATGGGATATTTTTTTACAACAAGGTATTCTTAAAGTAAGAGTTATACGCTGTGTGGAAAAGAGGTGTTTAAGATGCAAGCTCTACCT
13776	AGGTCGCCAAAG	3	ab	pbp2b	pbp	487	penicillin	YP_001117219	peptidoglycan synthetase FtsI	Burkholderia vietnamiensis G4	Burkholderia vietnamiensis	Burkholderia	Burkholderiaceae	Burkholderiales	Betaproteobacteria	Proteobacteria	Bacteria	NC_009255.1	-1	1662036	1663941	GCGGCTACGGAGCGCGTCCTTTCCGTCGTCCTCGTTGCGTATGCTGCGTGGCCAGCAGCGGCCGGCCGGCGGCTCACACTTTCCCCACGCGATGCTTACTCATTTATTACAATCACATTATTCAGACTGACCTGCCGCCGCCCGGCGGCCCGACCCGGCCCTTGCATGCTTTGGCGACCT
14395	AGGTCGCGTGTA	4	vf					15808733	unknown	Shigella flexneri 2a	Shigella flexneri	Shigella	Enterobacteriaceae	Enterobacterales	Gammaproteobacteria	Proteobacteria	Bacteria	AF326777.3	-1	48548	48950	GGGGGTTGTATTGTATTTTATTGTGCCGGTTCAGGTGTGCGTTTCCCGGCGCGTCTGCACCGGCTTAACCAAATTCAACAGGGATAAAATAGTGGTAAGCGTACAGCCTGAACCGTCTGGTCAGAATCTGACGAATTAGACAAAGTGGTGTCCACCAAATAAGTAATGTACACGCGACCT
13731	AGGTCGGTTATG	3	ab	vatb	vat	1280	streptogramin_a	YP_001036090	dapD	Streptococcus sanguinis SK36	Streptococcus sanguinis	Streptococcus	Streptococcaceae	Lactobacillales	Bacilli	Firmicutes	Bacteria	NC_009009.1	-1	2172080	2172779	TTCATTTAAAAAATATTCAATCCTCTGAATAGGAAATAAAAGTATCGTCCTAATAAAGTGCAAACTAAACTTCTGAATTGTGTTATAATAGATAAATATTGGATGGCTAGGAGAGAGTGTATCTTTCTCTAAATGAAGAAATAGAAAGAACAGAGAGGTAAAGCTATGCATAACCGACCT
13698	AGGTCTGTTGGA	3	ab	smed	smedef	391008	fluoroquinolone	YP_915573	RND family efflux transporter MFP subunit	Paracoccus denitrificans PD1222	Paracoccus denitrificans	Paracoccus	Rhodobacteraceae	Rhodobacterales	Alphaproteobacteria	Proteobacteria	Bacteria	NC_008686.1	1	1772013	1773369	GCCCCCGCGCCGCCTGGGCGATGGCGACGTTTCCCCGCAGCCCCACCGGCCTTTCGGCGGAGCGCGGCCGGTGATGCAACGTCGCGGTCCGAAACGATTTTGGGATTGATCATCCTGTGCGAAACTGTTCGTTATGCTTGCGTCAGCAAATGCCGGAGCAAAACGATGTCCAACAGACCT
13618	AGGTGCAAACTG	3	ab	macb	macab	321314	macrolide	YP_711923	ABC transporter ATP-binding protein	Frankia alni ACN14a	Frankia alni	Frankia	Frankiaceae	Frankiales	Actinobacteria	Actinobacteria	Bacteria	NC_008278.1	-1	1810030	1810873	CGGGCCCCGGTGGATGCCACCGCATTCGTGGGGCGTTGCCCGGCGGCGCGCGTAATCCGGCCGCCCGCCGGTTCCCCCGGTGCCGTCCCGGCCGTGCCGATACTGACCCGGGCCCGGCGCGACCGGAGCCCGCCGGATCGCGACGACAGGGGGCCGAGCGTGGCGATGCAGTTTGCACCT
14212	AGGTTGTGCCGA	4	vf					24527995	prsX	Escherichia coli	Escherichia coli	Escherichia	Enterobacteriaceae	Enterobacterales	Gammaproteobacteria	Proteobacteria	Bacteria	AJ488511.1	-1	10601	11102	TTATGTTCTTTTATCTGAGGGAATTTATCTGTCTGCTGTGTCGGAATATCTCAGTTATACAGAAATCAGGCAGGAATAAATTGTAGTGGAAAGTCGATGTTTACCGGATGACTGATGCGCGCTTGTACACTGACAGTGTGTTTCAGTAATATGGAGAATAATGAAATGTCGGCACAACCT
13774	AGTACCGGTGCT	3	ab	bl2_kpc	bla_a	573	carbapenem, cephalosporin, cephamycin, penicillin	YP_001117160	Beta-lactamase	Burkholderia vietnamiensis G4	Burkholderia vietnamiensis	Burkholderia	Burkholderiaceae	Burkholderiales	Betaproteobacteria	Proteobacteria	Bacteria	NC_009255.1	-1	1583436	1584312	AAACAGCGCCTCTGCTCTGCGAAAATCCCCCGACGTACGGCGACGATGTACTCGAAGCGCGCGCGGTCATCGGCCGTCGCGACGTGATACTCGATTCGCGTGACACGCTTCGACGTGTCGAGCGTGTCTCCTCCTGTTCCTTGCCCTAACCCACCGGACCCGACCATGAGCACCGGTACT
13155	AGTACTTTGGAG	3	ab	vgaa	mls_abc	1280	streptogramin_a	YP_013543	ABC transporter ATP-binding protein	Listeria monocytogenes serotype 4b str. F2365	Listeria monocytogenes	Listeria	Listeriaceae	Bacillales	Bacilli	Firmicutes	Bacteria	NC_002973.6	1	956724	958296	CCTGTATTATATGAAAAAATGAAGAAAGCTATCCAATTCTCGGATAGAAACTATTTTTTCGGACGGGATTCGTATGTTCATTTCGCATGATAACTCTTGCTACAGGCCTTTTTTTGGCGTAGCCTCGCGGATTCCTCTCTGGAAATATTCAGGAGGTTATTTTTTATGCTCCAAAGTACT
13609	AGTAGATGGCAC	3	ab	baca	baca	399741	bacitracin	YP_695835	undecaprenyl pyrophosphate phosphatase	Clostridium perfringens ATCC 13124	Clostridium perfringens	Clostridium	Clostridiaceae	Clostridiales	Clostridia	Firmicutes	Bacteria	NC_008261.1	-1	1563613	1564528	TACTTTTAGAATAAAAAGCATAAAGTAATAATAATTTATAATAATTATTAATAAAATTAGTTTTAGATATACTCTTTTATTTATATTTATGTAAAAGTGGACAAATTTAACTAATGAAATTATAATAAAAAAGTAAAACTTAATTATTAGAAAGCGAGTGTAGTTATGGTGCCATCTACT
13121	AGTAGCTCGCTT	3	ab	vanre	vane	1351	vancomycin	NP_107149	two-component response regulator	Mesorhizobium loti MAFF303099	Mesorhizobium japonicum	Mesorhizobium	Phyllobacteriaceae	Rhizobiales	Alphaproteobacteria	Proteobacteria	Bacteria	NC_002678.2	1	5487876	5488269	TTGTATCGAAATACGGCCGTCGCGAATCGGTTTTATTTATGATTGCGCGGCATCGGCCGGCGCGGGAGACCCGCACCGGCGTTGTTTGCATGGATCGCATTGGCGGATGTCGGTTCATGGGTTGATCACTCCGGGGGGCACGAGGCGTGAACCGGAGCAGCACTGATGAAGCGAGCTACT
13434	AGTATTCCCGCA	3	ab	macb	macab	399742	macrolide	YP_245059	ABC transporter ATP-binding protein	Xanthomonas campestris pv. campestris str. 8004	Xanthomonas campestris	Xanthomonas	Xanthomonadaceae	Xanthomonadales	Gammaproteobacteria	Proteobacteria	Bacteria	NC_007086.1	1	4716335	4717025	CCCGCTGTGTGTGGCCGTGTTTGCCGTTGTCGCGCTGCATCGAGGCCGCTGTGCGGAATAGCGGCCGGCTGCTGCCCGTAGCCGCGGTGTTGCACCGTCGTCCTGCCATGCGTTGTCGCTTTGCCTTGCCGTTCCATTCCCGCCATTGCCCCGTCAGGAACCGTCATGTGCGGGAATACT
13195	AGTCATAATGCC	3	ab	bcra	bcr	1402	bacitracin	NP_561865	ABC transporter	Clostridium perfringens str. 13	Clostridium perfringens	Clostridium	Clostridiaceae	Clostridiales	Clostridia	Firmicutes	Bacteria	NC_003366.1	1	1147719	1148640	AATATCAAAATATAGAGGAGTTTATATTTTAAATATACATTTAATTAAGGTTTAATAGAAAAATTAAGACTTTCTTAAGGTTTTCTTTAAGGTATTTTGAGACTTAAGGTTTATTATATAAACATAGAGAAAGATAAAGAGAAAACTTTTTAGGAGGTAAATATTATGGGCATTATGACT
13185	AGTCCGGTAGGA	3	ab	mfpa	mfpa	395095	fluoroquinolone	NP_487088	hypothetical protein	Nostoc sp. PCC 7120	Nostoc sp. PCC 7120	Nostoc	Nostocaceae	Nostocales	None	Cyanobacteria	Bacteria	NC_003272.1	-1	3690924	3691578	GATAGACTGAGTTTGCTGCGATAGGCTTATATAATGTCTGAGTACTAATGTTTTACCGTAGCATCTAAACTATGTAAAAGTGACTACGGAACTGCCCAGTCCCTATTGATAAATATGGAGGGCTATATCTCTCATAATTAAGTTGATTCGCCACTAAAACATCTTATGTCCTACCGGACT
13629	AGTCTTGTTGCA	3	ab	emrd	emrd	0	FIX	YP_738085	emrD	Shewanella sp. MR-7	Shewanella sp. MR-7	Shewanella	Shewanellaceae	Alteromonadales	Gammaproteobacteria	Proteobacteria	Bacteria	NC_008322.1	1	2407782	2409027	ACTTAAAAACTAGGTGTAAGCTAAATTTTACAGCTATAAATTGATAATATAACTTATCAACTCGACGAAAAAATATCTATGTTAATCAATATGATTGATACTTGAACTGAAATTATTTGGGCGTAATATGCGCGCCATCGTTCAGCTTTGCTTTTTAATGGAATTATGTGCAACAAGACT
14269	AGTGACGATGTC	4	vf					28316266	putative phage integrase	Escherichia coli	Escherichia coli	Escherichia	Enterobacteriaceae	Enterobacterales	Gammaproteobacteria	Proteobacteria	Bacteria	X16664.4	-1	66625	67981	AATAGGAGTCGAACCTACGACCTTCGCATTACGAATTAGCGAGACCAGTGATTCAAGATGTTCACAGCCGTTTCAACATACAATAAAAAATATATAAAAATCAATAAAATACACACAAATGCAGTATCAAGATGTTTCGCCTTGTTTCTGATGATATCATGTTAAATGGACATCGTCACT
13956	AGTGATCCGCAT	3	ab	bcra	bcr	1402	bacitracin	YP_001388054	antibiotic ABC transporter ATP-binding protein	Clostridium botulinum A str. Hall	Clostridium botulinum	Clostridium	Clostridiaceae	Clostridiales	Clostridia	Firmicutes	Bacteria	NC_009698.1	-1	2340989	2341910	ACTAAACTATTGTATAGCTTTTTATACAATTCTTAATAAATATCTAAAAAGTATTTAATTTAATAAATTTGTAATAATTACGTAGCTTGAATTTAAGGATTATCCCTTACTATAAATATGGATGAGGGGTAATCCTTAACTATTTATTAAAAGGGAGGAAAAACAATGATGCGGATCACT
13741	AGTGCATTTGCA	3	ab	rosb	rosab	399741	fosmidomycin	YP_001078402	putative potassium efflux system protein	Burkholderia mallei NCTC 10247	Burkholderia mallei	Burkholderia	Burkholderiaceae	Burkholderiales	Betaproteobacteria	Proteobacteria	Bacteria	NC_009079.1	-1	1185104	1186838	GGACATCGCGCCGCCGCTCGCCGGCTCGTTCAATCCGCTCGGCGCCCGCGAGCGCACGCCGTTTCCCGCAATCGTCGACGACAAATTTTGGCCGGTTCGCGCATTTGTCGCCGCGATCCCTTATTCTTCAATTCTTACGAAACAGTTACATTCAATGGAGCGCGGATGTGCAAATGCACT
14183	AGTGCTAGTACG	4	vf					11527919	unknown	Escherichia coli	Escherichia coli	Escherichia	Enterobacteriaceae	Enterobacterales	Gammaproteobacteria	Proteobacteria	Bacteria	AF297061.1	-1	934	1105	AACGGTTTTATCGGCGCAGGCAAAGACACATCTCGTCCTGCCCCCCCCCTGCATTACGATTTATAAATGTGGCAAGAGTCGACTTAGAAGGCCGAGGAGGTTCGGGTGGAGGAAGTGTCCGTTCTGCCATAAATTCCCTGTGAGTCATTATAGTCGTAAAAGGAGATGCGTACTAGCACT
14253	AGTGCTGCCTAG	4	vf					23954295	hypothetical protein	Escherichia coli	Escherichia coli	Escherichia	Enterobacteriaceae	Enterobacterales	Gammaproteobacteria	Proteobacteria	Bacteria	AJ494981.1	1	96199	96880	AGCATTCTTCTTTTTATGAAATCCTGCTTAAAAATCAGATAATTAAAAGAATATTTTTTCTGCTGCATTTTATTCCTGATTATCCGGATGCGACACATCCTTTCAACATCATGATGCATAATAACATCATGAAATAAAAGATGTTTTCTTACGGAGTGCACATCTATGCTAGGCAGCACT
13424	AGTGGCACGTAA	3	ab	bl1_cmy2	bla_c	423368	carbapenem, cefoxitin, ceftazidime, ceftriaxone, cephalosporin, cephamycin	YP_209394	ampC	Salmonella enterica subsp. enterica serovar Choleraesuis str. SC-B67	Salmonella enterica	Salmonella	Enterobacteriaceae	Enterobacterales	Gammaproteobacteria	Proteobacteria	Bacteria	NC_006856.1	1	70049	71195	GTGAAATAGTGATTTTTGAAGCTAATAAAAAACACACGTGGAATTTAGGAAAAACTTATATCTGCTGCTAAATTTAACCGTTTGTCAACACGGTGCAAATCAAACACACTGATTGCATCTGACGGGCCCGGACACCTTTTTGCTTTTAATTACGGAACTGATTTCATGTTACGTGCCACT
13253	AGTGTCCCGATA	3	ab	vansd	vand	1352	teicoplanin, vancomycin	NP_695521	histidine kinase sensor of two-component system	Bifidobacterium longum NCC2705	Bifidobacterium longum	Bifidobacterium	Bifidobacteriaceae	Bifidobacteriales	Actinobacteria	Actinobacteria	Bacteria	NC_004307.2	-1	1242867	1244199	TCAAGGAAAGCAAGGACAAGGACTACGAGCTGTAAATAGAGCTCCCCATATTATGCTCCCGCCAGCGGGAGCATTTTGTTATGTCGTCCCGCCAAAAATGAACAATAGACGAACTTACGTAGTTTAGGCATCTCACTACGCCTCGCACGTTTTACTCTGGAAATCATGTATCGGGACACT
13641	AGTTCGCTCAGT	3	ab	rosb	rosab	399741	fosmidomycin	YP_775536	sodium/hydrogen exchanger	Burkholderia ambifaria AMMD	Burkholderia ambifaria	Burkholderia	Burkholderiaceae	Burkholderiales	Betaproteobacteria	Proteobacteria	Bacteria	NC_008391.1	1	493144	494860	GGCGCCGGCCGGCGCGCGTGACACGTTCCTTCCGACCGGGGTAGTACCCCCGCAGTGGCGCGCCGCCGCGTGAAAATTTCGCGGCGGCGCGCCATTCTTCCGCCTCATCCCTTATCCTTTGCCTCTTGAACCTTACTAAATCGTTACAAGAGCCTGGGAGGGGGGATGACTGAGCGAACT
13919	AGTTGCCGCTAA	3	ab	ceob	ceo	470	chloramphenicol	YP_001371414	hydrophobe/amphiphile efflux-1 (HAE1) family protein	Ochrobactrum anthropi ATCC 49188	Ochrobactrum anthropi	Ochrobactrum	Brucellaceae	Rhizobiales	Alphaproteobacteria	Proteobacteria	Bacteria	NC_009668.1	-1	163721	166907	TTACCTCACGCAAAACCGCTTCGCACTTTTGCTGGAAATGCTCATTGAAACAGTGCGCGCCTGAAGCGCGCATAAACGCAAGCACTCAGCCTAAACAACCCGCGAGAACACTTGTTCCCGCGGGCCGGGAGAGTCTTTGCCTTCCCGCTTAAGGGGGATAAACAGATGTTAGCGGCAACT
14140	AGTTGGGATAGG	3	ab	mexf	mexef	384676	chloramphenicol, fluoroquinolone	YP_001682715	hydrophobe/amphiphile efflux-1 (HAE1) family protein	Caulobacter sp. K31	Caulobacter sp. K31	Caulobacter	Caulobacteraceae	Caulobacterales	Alphaproteobacteria	Proteobacteria	Bacteria	NC_010338.1	-1	1150935	1154115	AGCATTGGGGTGGGTTGGAAGAGCTCGGCGCTTTTGGCGTCAGCCACACCACCCTTCCATCTGGGTCCCGGCGTTCGCCGGGATGAGCGGGTCGAGAGTTGCCCTCGAAAGTTGGCCCTCAAGCCAATAGACGCCCCCTCCTTGCCTCCTCCCCGGACGCCCCCCATGCCTATCCCAACT
13392	AGTTGGTCCCAT	3	ab	tett	tet_rpp	1351	tetracycline	YP_109023	lepA	Burkholderia pseudomallei K96243	Burkholderia pseudomallei	Burkholderia	Burkholderiaceae	Burkholderiales	Betaproteobacteria	Proteobacteria	Bacteria	NC_006350.1	-1	2936827	2938621	GAACCGATCAACGATCGCGCCACAGGCAACTGGCCGGCGCATGCCCGGACGTCCAAAATGCCGCCCCTGGCGGGCCTTTTCGGCTAAAATAAGCCGTTTTTTCACCGACTTACAAGGCGTGCTCTGCGGTCGTCGAGCGCGCCTTTTTCGCTTGATCGGCACTGAATGATGGGACCAACT
13259	AGTTGTCACGTG	3	ab	emre	emre	199310	aminoglycoside	NP_707822	emrE	Shigella flexneri 2a str. 301	Shigella flexneri	Shigella	Enterobacteriaceae	Enterobacterales	Gammaproteobacteria	Proteobacteria	Bacteria	NC_004337.2	-1	2011991	2012324	GTGAACTCATTCGTTAGCCTGGGGTTCCTTCTGATCATTATTGTTCCTGCCTTTATCTCTTGCCACGCCAGAGCCCCTTGGATACACATACACCAGGATGAAAACGGTGAGTTGTGTTCAAACTGTAGTACAATTCTCTCCAGTATGAACAGGAAAGAATATGCTATGCACGTGACAACT
13503	AGTTTGTACGAG	3	ab	baca	baca	300269	bacitracin	YP_412970	undecaprenyl pyrophosphate phosphatase	Nitrosospira multiformis ATCC 25196	Nitrosospira multiformis	Nitrosospira	Nitrosomonadaceae	Nitrosomonadales	Betaproteobacteria	Proteobacteria	Bacteria	NC_007614.1	1	2601911	2602733	AAACCGAAGCGGTTTGATGCGATAATATCGAAAAAATAAACAGCCGCGGCTCGGCGTTACTTCTCTACTGGATATCCATTGCCTGTATTCCTTGGTAACACCATGGTTCATCCCCGTTCGTTCCCGGTTCCCCGCGGTCTCCCGGCTTCTGCCGGATAATCTGGAATGCTCGTACAAACT
13413	ATAACATGGCCC	3	ab	ykkc	ykk	326423	na_antimicrobials	YP_177336	small multidrug resistance protein	Bacillus clausii KSM-K16	Bacillus clausii	Bacillus	Bacillaceae	Bacillales	Bacilli	Firmicutes	Bacteria	NC_006582.1	-1	4004177	4004525	TAGAGTAAAATGATCGCACAAATGCGCCTAGGGTTCCGCTTCATTTGTAAGGGCTGGTCCGAGAGGTGCACACGGCGTCTGCCGTGACACGGAGGGATAAAAGCCCGGGAGACATTCTATGAATAGCTCCTGGGCTTTTTGTGTGCGTAAGAAGTGGAGGAACAAATGGGGCCATGTTAT
13811	ATAACGCCACCG	3	ab	oprd	mexhi	388272	FIX	YP_001186668	outer membrane porin	Pseudomonas mendocina ymp	Pseudomonas mendocina	Pseudomonas	Pseudomonadaceae	Pseudomonadales	Gammaproteobacteria	Proteobacteria	Bacteria	NC_009439.1	1	1318462	1319803	GGCTTCGTGACAGCCTGGAAATGAAGAGGTTCTTTGATTACGAAATTGTAATGCAGCGCTCATCTTCGAGTTATCTGGAGGTTGCAAGGATAGAGGGGCCAAATCCACAAGAAGAAATCGGCCTATGACAATCCCAGAACTGCCGGTAAGCATCAGGAGCAATGCATGCGGTGGCGTTAT
13376	ATAATGGGTGGA	3	ab	blt	blt	1423	chloramphenicol, doxorubicin, fluoroquinolone, puromycin	YP_082335	blT	Bacillus cereus E33L	Bacillus cereus	Bacillus	Bacillaceae	Bacillales	Bacilli	Firmicutes	Bacteria	NC_006274.1	1	829798	831001	AAACTGAATGATAGTCATTCACCTAATGCGTATGTATGTGTGGAAGGATACAGTGAAATTCTAACGAGTAGGGGCATTTCTACTCATGATTAGCCCACGCAGGATAAAGAAAAAGCTTCTTGGGCATTATTTTTTGAGAGGAATTTACGGGAAGAGGTGTTAAAAATGTCCACCCATTAT
13715	ATACAGGTAGAG	3	ab	oprm	mexab	381754	aminoglycoside, beta_lactam, fluoroquinolone, tetracycline, tigecycline	YP_984651	RND efflux system outer membrane lipoprotein	Acidovorax sp. JS42	Acidovorax sp. JS42	Acidovorax	Comamonadaceae	Burkholderiales	Betaproteobacteria	Proteobacteria	Bacteria	NC_008782.1	-1	326992	328435	ATCACCGGTACCGTCCTCGCCGTGGTTTTCGTGCCCGTGTTCTTTGTGGTGGTGCGCAGCCTGTTCCGGGGCAGCGAGCGACAGCACGATCACGACGCCAAACTGGCCCAGCAGCACAGCAGCAGCGGCACAGAAGCCTGAAGCCCCCCGCCGGAGCAAGACACCATGCTCTACCTGTAT
14343	ATACATGTTGGG	4	vf					15596278	flgF	Pseudomonas aeruginosa PAO1	Pseudomonas aeruginosa	Pseudomonas	Pseudomonadaceae	Pseudomonadales	Gammaproteobacteria	Proteobacteria	Bacteria	NC_002516.2	1	1167487	1168237	CAACCCCTGGCCAGGGGTTGCCCCCGAAGCCTCCGAAAGGAGGCTTTCTGTTTTATAAAATCCTTTTAAATCAATGTATTAATTGTTTTTTCGAATTCTGGCACGGCGCTTGCTGGATAACCTGCAAGAAAGCCCGGCGGATTGTGCCGGTGCCTGGAGGATTCGATGCCCAACATGTAT
14167	ATACCACGGCAT	4	vf					18309707	nanI	Clostridium perfringens str. 13	Clostridium perfringens	Clostridium	Clostridiaceae	Clostridiales	Clostridia	Firmicutes	Bacteria	NC_003366.1	1	900996	903081	TTTTTCAAATTAAGGCAAAATTCTACTAAAAGAAGCATTTAAAATATTCTATATTATAAATCCAAAGTTACAAATACAATAATAAAAATTTTACTTCGTATGTCATAGTATTTTAAATTAATACTATTTCAAAATAATAAAAAATTATTTATGGGAGGATGTAAAATGATGCCGTGGTAT
13450	ATACCCATGGAG	3	ab	vanra	vana	46240	teicoplanin, vancomycin	YP_301163	alkaline phosphatase synthesis transcriptional regulatory protein	Staphylococcus saprophyticus subsp. saprophyticus ATCC 15305	Staphylococcus saprophyticus	Staphylococcus	Staphylococcaceae	Bacillales	Bacilli	Firmicutes	Bacteria	NC_007350.1	1	1117626	1118337	AGCGCAATACATTGTTTAAAGCAAAATTACAAAAGTTTCAAAAAATATTTACATAGATTGTTATTACTTGCTTTGTAAAGTTTATGTTAAAAAATTTTAAACTATGTTATTTTTATTAAAAATTAAGTTATAATTAATTTGTAAACAAAAATATGGAGGTATACTATGCTCCATGGGTAT
13448	ATACCCGCGTAG	3	ab	vanra	vana	1397	teicoplanin, vancomycin	YP_300111	response regulator	Staphylococcus saprophyticus subsp. saprophyticus ATCC 15305	Staphylococcus saprophyticus	Staphylococcus	Staphylococcaceae	Bacillales	Bacilli	Firmicutes	Bacteria	NC_007350.1	1	28099	28801	TGAATACCCATTTAATCGGGATAATGTTATAATTTTACAATATACAATTTTAAATTTTTATTTGGAAAAATAGAATTAGCGCGCCATAAATGGTAAATTGTATTATAGGGAAATGCGTAGAATTTAATGTAAATGTACTACAATATAGAAATGAGGTTTATAAATATGCTACGCGGGTAT
14196	ATACCGGCAGAC	4	vf					4596718	aafD	Escherichia coli 042	Escherichia coli	Escherichia	Enterobacteriaceae	Enterobacterales	Gammaproteobacteria	Proteobacteria	Bacteria	AF012835.2	1	1459	2185	CTTACAATTGCCTGACAGTAGCAACCAACTGAGAGGATGCTATCTCACCTGATTTATTCAATAAAGTCTGCACAGTGGTGTTTATTTATCTTTTTAGTAACTTTGTTTTAAGTAGCATATTAACTTAATCGTAAAAGCCTCTAAAGAGGATGGAGAATGTATAAAATGGTCTGCCGGTAT
13347	ATAGAGGTTCGG	3	ab	bl2a_iii	bla_a	0	penicillin	YP_036617	bla	Bacillus thuringiensis serovar konkukian str. 97-27	Bacillus thuringiensis	Bacillus	Bacillaceae	Bacillales	Bacilli	Firmicutes	Bacteria	NC_005957.1	1	2376990	2377929	ATAAGTAAAAAGATGAAATGTGAAATAAGAGATAGCAGCGGTCATAGTTGTTATCTCTTATTTTATTAATAACTGTGATACGAGCGATAAAAATTTTTAAGTTTATGGAACAAATTTGTTTCGGTGATTGTCTATTATGTGTACGTATAAAAAGGTATTAAGTATATGCCGAACCTCTAT
14462	ATAGCTGACTTC	4	vf					16082686	pla	Yersinia pestis CO92	Yersinia pestis	Yersinia	Yersiniaceae	Enterobacterales	Gammaproteobacteria	Proteobacteria	Bacteria	NC_003132.1	1	6664	7603	ATATTTTCCACCGTTTCTTATGTGAGCAAAGTCACATAATTCTGTCAGACGACGAGAAAACGGATATCGATTATTGTTTAATATTTTTACATTATTAAAAATGAAATTAGATAATCAGATACAAATAATATGTTTTCGTTCATGCAGAGAGATTAAGGGTGTCTAATGGAAGTCAGCTAT
14387	ATAGTACCCGTG	4	vf					24114250	hypothetical protein	Shigella flexneri 2a str. 301	Shigella flexneri	Shigella	Enterobacteriaceae	Enterobacterales	Gammaproteobacteria	Proteobacteria	Bacteria	NC_004337.2	1	3081529	3082321	TTTTCTGTGATTCTGTGTGATAGAGTTATACTGAGTACAGTGGCAGTAACACTGCTTTCCATCACTTGAGGATAAAATTCATTAAAAAATTAATTGCATGAATTAACAGGTTTTTTTATGAAATGTTATGCATCTCAACCAATATGATTAACAGAAAACTTCATCATGCACGGGTACTAT
13765	ATCAAAGGGTTG	3	ab	vanrg	vang	1351	vancomycin	YP_001089087	two-component response regulator	Clostridium difficile 630	Clostridioides difficile	Clostridioides	Peptostreptococcaceae	Clostridiales	Clostridia	Firmicutes	Bacteria	NC_009089.1	-1	2976023	2976740	TGAAAAAATATTAAATTTAAACTAGAAGGAGGTTTCTAAGATGGACATTAAATACAAATAACCAGAACAAAAGATATAAATATATATATAAATGGAAAAACTTCTATCATATTGTATAATCATATATGTAAAGAAAATTTATAAATTAATATAAAGGAGATTAGAATGCAACCCTTTGAT
13168	ATCACAAGGGAT	3	ab	macb	macab	399742	macrolide	NP_359090	ABC-NBD	Streptococcus pneumoniae R6	Streptococcus pneumoniae	Streptococcus	Streptococcaceae	Lactobacillales	Bacilli	Firmicutes	Bacteria	NC_003098.1	-1	1475034	1475745	GAAAAAGCGTTATAATGATAATAGGAAGTAATACTCAATGAAAATCAAAGAGCACAAACAAGGAAGCTAGCCGCAGGTTGCTCAAAACAGTGTTTTGAGGTTGCAGATGGAAGCTGACGTGGTTTGAAGAGAGATTTTCGAGGAGTATAATTTGTTTGATAGAGGATGATCCCTTGTGAT
14001	ATCACCAACTCC	3	ab	vanra	vana	1397	teicoplanin, vancomycin	YP_001423300	yycF	Bacillus amyloliquefaciens FZB42	Bacillus velezensis	Bacillus	Bacillaceae	Bacillales	Bacilli	Firmicutes	Bacteria	NC_009725.1	-1	3851332	3852043	AAAGGATGGCAGTTCAATACGTTTTTGCGCTGTTCTCTTTAATTTTTTTATCTTTTGACCTGAAACCGTTATAATAGACGGGGAACGTTTTTTACGATCCGAATTGTGATCATCATGAAACATCAATAGATGAAATGAAGTCATTCTGGCAGGAGGAAAATCAAGATGGGAGTTGGTGAT
13325	ATCACCTCCGAA	3	ab	catb3	catb	573	chloramphenicol	YP_001947	hypothetical protein	Leptospira interrogans serovar Copenhageni str. Fiocruz L1-130	Leptospira interrogans	Leptospira	Leptospiraceae	None	Spirochaetia	Spirochaetes	Bacteria	NC_005823.1	-1	2416785	2417511	TAAGAAAATAAAAATCGAAGAACTGAAAACGTCATCCACGGCGTTCGCAAAATCTATTGGTATCTTTAAAATTGAAAGCTGGGTATCGTTATCCACAGGTCTTCTTCTAAAGATCTCTTATAACCAAACTCCTTATTTTTACGGGGCTATTTTTCATTAAATACTATGTTCGGAGGTGAT
13986	ATCAGACGCATT	3	ab	mfpa	mfpa	362242	fluoroquinolone	YP_001401906	pentapeptide repeat-containing protein	Yersinia pseudotuberculosis IP 31758	Yersinia pseudotuberculosis	Yersinia	Yersiniaceae	Enterobacterales	Gammaproteobacteria	Proteobacteria	Bacteria	NC_009708.1	-1	3316569	3317088	GATATGTAGCTCTGTGTGACGGTGATTCGCAGGAAGTATTGGATTTCATCTCGGAACCACAGTGATCTTACCCCTGCCACTTAACCGGTGGCAGCAATAAGACCACTGAAACAAACAACGAGCTGCTTAATGCAGCTTTTTTTGTACCTAAAATCGAGGTAACCAATGAATGCGTCTGAT
14426	ATCAGCGTGGGA	4	vf					15675011	speI	Streptococcus pyogenes M1 GAS	Streptococcus pyogenes	Streptococcus	Streptococcaceae	Lactobacillales	Bacilli	Firmicutes	Bacteria	NC_002737.1	1	819185	819863	CTTTTTTGTGCTAAAATATTTTGTGATTTCTTATTATTAAAGAAGAATAGGGTACACTTATAAGTGAGAAAAATTGTAAATGTTAATTTTAAAAAGTTTTTAACTTCATCTTTTCTATTGTGGGTATTTATATCAGCTATAATTCCAACGTGTTACGCGTATGAGATGTCCCACGCTGAT
13363	ATCAGGTTCCAG	3	ab	macb	macab	300269	macrolide	YP_074506	ABC transporter ATP-binding protein	Symbiobacterium thermophilum IAM 14863	Symbiobacterium thermophilum	Symbiobacterium	Symbiobacteriaceae	Clostridiales	Clostridia	Firmicutes	Bacteria	NC_006177.1	1	745578	746346	GCTTGGGGTCTGAACGCATGACCACCCGATGCGACCAGATGGTGAGTACAGGCGTCTCTCCCTTGCCCGAGCGTACTGGTAGCAGGACGCAAGTTCTCTCGACCCGTGGCGCAGTCTCAGAGCTGACGGGGATATCTGGAAACTCAGAGACGGCGAGGTGTTCTGATGCTGGAACCTGAT
14085	ATCAGTGACGAT	3	ab	vanra	vana	1352	teicoplanin, vancomycin	YP_001575566	alkaline phosphatase synthesis transcriptional regulatory protein	Staphylococcus aureus subsp. aureus USA300_TCH1516	Staphylococcus aureus	Staphylococcus	Staphylococcaceae	Bacillales	Bacilli	Firmicutes	Bacteria	NC_010079.1	-1	1797786	1798491	TCGTTGTCCCAGAGTAAGTCATGCAAATGATAGAAGGAAATATAAGAAGTATTTTATTTATATGTAAAGTAATGTAAAAAATGTGTAAAGATAATGTGTAGGATGTTATTTTTATAAATAGTTCGGTTATAATGTAAATATAATTATAAGTTAGGGAGGCATACCATGATCGTCACTGAT
14404	ATCATCCCGCAA	4	vf					18462542	ospG	Shigella flexneri 2a str. 301	Shigella flexneri	Shigella	Enterobacteriaceae	Enterobacterales	Gammaproteobacteria	Proteobacteria	Bacteria	AF386526.1	1	183823	184414	AACCGGACGAACGGATTGGTTATTCAGCCAGCAGCCTGGCAGGGCAGCCGTATAAAGGCCGCAACGGTCGTGTGGAAGGAACATCTGGACCACACAAGGTAGCGTGTAACGTTATTTTGTGTGAAAATCTCTTGTGATTTTTAAATATCGTAACAAAGGTATGACATGTTGCGGGATGAT
13772	ATCCACCCTAGC	3	ab	vana	vana	49283	teicoplanin, vancomycin	YP_001113146	ddl	Desulfotomaculum reducens MI-1	Desulfotomaculum reducens	Desulfotomaculum	Peptococcaceae	Clostridiales	Clostridia	Firmicutes	Bacteria	NC_009253.1	1	1968986	1969925	GATTAGATTGTGAGTTTTTAACCGTGAATAATATAAATCCACAATTGAAAATATTATAACTTTTTAAAACATCCAAATTACGGCAAGGATTTTATCAGAAACCTGAGAATATAATAAAATTGTATTATGACCTGATGGATTTTATTTACTAGGAGGTGGAGGGAAATGGCTAGGGTGGAT
13949	ATCCCACACGGA	3	ab	bcra	bcr	315749	bacitracin	YP_001386709	bacitracin ABC transporter ATP-binding protein	Clostridium botulinum A str. Hall	Clostridium botulinum	Clostridium	Clostridiaceae	Clostridiales	Clostridia	Firmicutes	Bacteria	NC_009698.1	1	850238	851159	ATTTTATATTTTGGAATAAATTTAAATATATTAACAGAATTATTAGCTTAATACATCTAATAGTATAATTTTTAAGAATGAAAATATTAGTTCAGTACATTTAATAATATAAAAATTTAACTTCATAATGAATTAAATTAAGACTTAAAGAAGGGGGAGTATAGCATGTCCGTGTGGGAT
13895	ATCCCTAACCTC	3	ab	vanra	vana	1352	teicoplanin, vancomycin	YP_001332620	phoP	Staphylococcus aureus subsp. aureus str. Newman	Staphylococcus aureus	Staphylococcus	Staphylococcaceae	Bacillales	Bacilli	Firmicutes	Bacteria	NC_009641.1	-1	1757198	1757903	TCGTTGTCCCAGAGTAAGTCATGCAAATGATAGAAGGAAATATAAGAAGTATTTTATTTATATGTAAAGTAATGTAAAAAATGTGTAAAGATAATGTGTAGGATGTTATTTTTATAAATAGTTCGGTTATAATGTAAATATAATTATAAGTTAGGGAGGCATACCATGGAGGTTAGGGAT
13487	ATCCCTGTATGA	3	ab	ykkc	ykk	326423	na_antimicrobials	YP_017470	sugE protein	Bacillus anthracis str. 'Ames Ancestor'	Bacillus anthracis	Bacillus	Bacillaceae	Bacillales	Bacilli	Firmicutes	Bacteria	NC_007530.2	1	841611	841956	AATGACATTCAGTCATTTTTAAAAATAGCAGGATGTAATTTGCTTGGAAACAGAACAAATATAAATGGTAAATGAGGATGATAGTTGTTTTTATATAGTAGAGATGAAAGAATATATTTTTTTAAAACAAAAATGACTGATAGTCAGTCATAAGAGGTGAGAGGTATGTCATACAGGGAT
14224	ATCCGCAAGACA	4	vf					24528034	z1203	Escherichia coli	Escherichia coli	Escherichia	Enterobacteriaceae	Enterobacterales	Gammaproteobacteria	Proteobacteria	Bacteria	AJ488511.1	1	53973	55206	TTTATTGTTACTGCGGTGCTGCTCATGGCCCGGCAGACTGATTTACAGAAACTGTGACTTGGCTTTGCCTTATCAGCCACATCAGAATGTTACTCTCTGAGTCTGTTCTGAGAATATATTTCTGCTGTTTTCCGGGGTATTGCATTGCTGTCTGGGGAGGGGAGAATGTGTCTTGCGGAT
13295	ATCCGCAGAAAC	3	ab	tet34	tet_xprt	223926	tetracycline	NP_797052	xanthine-guanine phosphoribosyltransferase	Vibrio parahaemolyticus RIMD 2210633	Vibrio parahaemolyticus	Vibrio	Vibrionaceae	Vibrionales	Gammaproteobacteria	Proteobacteria	Bacteria	NC_004603.1	1	706790	707255	TTTTGATATCACCGTTGGTATTAACGGTGTGTTTCGGTAGAATAATCGTTTGCGCAGCTTAAAATCCTCGTCTCCTGACCTCTGGAGAGCATAGTGAATATTCCGCTTTAAAGCCGTTTCGCTAGATTTTGAGGATGCATATTTTCAAATTATTAGGTTATTACAATGGTTTCTGCGGAT
13432	ATCCTCATAGGT	3	ab	tetq	tet_rpp	839	tetracycline	YP_223149	GTP-binding protein TypA	Brucella abortus bv. 1 str. 9-941	Brucella abortus	Brucella	Brucellaceae	Rhizobiales	Alphaproteobacteria	Proteobacteria	Bacteria	NC_006933.1	1	356172	357999	ATTAGGCGTGTAAAAGCCGATTGAAATTCAGGTTTTATGGCCTAAATAAGAGGCAGTTTCGCGCTGCCTCTTTCTAAAACGCAAAAAAACCTGTAAGAGCGCCGCATTGTTTTTCCGCGCGGGTTTATTGGCGCGGCTCCCAACTCATATAGAAGTGATCTCCATATGACCTATGAGGAT
13202	ATCCTGACCCTG	3	ab	vatb	vat	441772	streptogramin_a	NP_615477	maa	Methanosarcina acetivorans C2A	Methanosarcina acetivorans	Methanosarcina	Methanosarcinaceae	Methanosarcinales	Methanomicrobia	Euryarchaeota	Archaea	NC_003552.1	-1	597067	597667	TGTTGTTATTATTCTTATTTTCGGATTCTAAGAACGTATTTAGCTTTTTTCTAGTGCTTAAATTCTTGCTTAAAGATCAGATTTCATTTCTGGGCGTAGAACTTTGAGTTTCCAGTTAATTCATGATCAAGAGCAATTAAATAAAACAAGATTACCATTTTACTAATGCAGGGTCAGGAT
14424	ATCGAGTTGGAA	4	vf					15927587	tst	Staphylococcus aureus subsp. aureus N315	Staphylococcus aureus	Staphylococcus	Staphylococcaceae	Bacillales	Bacilli	Firmicutes	Bacteria	NC_002745.2	1	2061075	2061780	TGTTTAAATCTATATTTTTTTTTGATATAGCTCCCTATGTAACAAACACTTTTTAATTAATATATATTTAAACAATAATTTAGAGATGGTTAATTGATTCATTTAAATAATATTTATACATTCTATATGTAAACGTTTACACATTTGAATGAAGGAGAATTAAAAATGTTCCAACTCGAT
14358	ATCGATCGCTAA	4	vf					16764728	pykF	Salmonella enterica subsp. enterica serovar Typhimurium str. LT2	Salmonella enterica	Salmonella	Enterobacteriaceae	Enterobacterales	Gammaproteobacteria	Proteobacteria	Bacteria	NC_003197.1	-1	1459925	1461338	CCCGTTGGGCTGAAACGCGAGCACACATTCCTCTGCACGCTCTTTCGATGTCACCTATCCTTAGAGCGAGGCATCATCACTTTAGCAACACAGGCTTAGCTTCCGGGCCGTGCGCGCCCGAAGCCAGATTTCCATATCCTCCTCAACTTAAAGACTAAGACTGTCATGTTAGCGATCGAT
13825	ATCGATTAGGAG	3	ab	acra	acr	548	acriflavin, aminoglycoside, beta_lactam, glycylcycline, macrolide	YP_001232227	RND family efflux transporter MFP subunit	Geobacter uraniireducens Rf4	Geobacter uraniireducens	Geobacter	Geobacteraceae	Desulfuromonadales	Deltaproteobacteria	Proteobacteria	Bacteria	NC_009483.1	-1	4119828	4121016	CCGGCAGTGACATGACGTCAAATCTGCTGCAAAAGGATGACGCGATGACCATATTTGTCGCATTCGTAATAGCGGTCTGGGCGCTGATCGCCCTCATCGCCTTCGTGAGAAAAGACAAGTAGCCGGCCGATTGGGCCGGCAATTTCTTCAAACTATGAGGTGCATATGCTCCTAATCGAT
13809	ATCGCTGATGTG	3	ab	catb2	catb	747	chloramphenicol	YP_001177372	hexapaptide repeat-containing transferase	Enterobacter sp. 638	Enterobacter sp. 638	Enterobacter	Enterobacteriaceae	Enterobacterales	Gammaproteobacteria	Proteobacteria	Bacteria	NC_009436.1	-1	2854211	2854793	GCTTTAATAGTAAAATCTTACCAGGCGTAAATTTGGGAGATTGGACTATTGTTGGAGCTGGTGCTGTCGTAACAAAATCTTTTCCAGGATATTGCGTACTTGCGGGAAATCCAGCAAAAATAATTAAATTATATAACCACGAATCGAAAGAATGGGAATGCTATAATGCACATCAGCGAT
13111	ATCGCTGGTACG	3	ab	vanrg	vang	1351	vancomycin	NP_242674	two-component response regulator	Bacillus halodurans C-125	Bacillus halodurans	Bacillus	Bacillaceae	Bacillales	Bacilli	Firmicutes	Bacteria	NC_002570.2	1	1883068	1883764	CCTAGTTTTCAGGAGTTTTACTACACTTTAGAGTAAAAACCGGAAATAATAGAAAATAAGACGACACATGCTTAGAGAGTTAGCTAATTCCCAAGTGATGTTACGTATCGAAATGGTTGTATTAAGTTCATTATATGTCACAATGTATCCAAAGGAGTGAAATTGATGCGTACCAGCGAT
13106	ATCGGCAAATGA	3	ab	macb	macab	623	macrolide	NP_233419	amino acid ABC transporter ATP-binding protein	Vibrio cholerae O1 biovar El Tor str. N16961	Vibrio cholerae	Vibrio	Vibrionaceae	Vibrionales	Gammaproteobacteria	Proteobacteria	Bacteria	NC_002506.1	1	987882	988602	AGATTCCACTTTTCTTTACAGGAAAAACAAGATGTAAATAATAAATTACACCCTATTGAGTAAGCCTTAGCCACTCAAAAAACGGCTCAGTAAAACCGAATCAATTAATGCATTGTGAGTTTTATGTTGCTAAGGTAGGGCAATAAGAATCACAAAGATAACAAGATGTCATTTGCCGAT
13658	ATCGGCGTTATG	3	ab	macb	macab	602	macrolide	YP_809159	peptide ABC transporter ATPase	Lactococcus lactis subsp. cremoris SK11	Lactococcus lactis	Lactococcus	Streptococcaceae	Lactobacillales	Bacilli	Firmicutes	Bacteria	NC_008527.1	1	1116875	1117577	AGTGAGTGTTGAATCGGTGGATAAAAAGTTACTGACGGGAGTTTCGTCAGTAACTTTTCATTTCTGTCAGTAATTTTTATATTAAAAAACTGAGGACATAGATAAAAAGTAAAGGCCAATTATGTTATAATTTAATAAAGCGTTTACAATTAAAGGAGGGAAATAATGCATAACGCCGAT
13389	ATCGGTGTGGTG	3	ab	tett	tet_rpp	1351	tetracycline	YP_102337	lepA	Burkholderia mallei ATCC 23344	Burkholderia mallei	Burkholderia	Burkholderiaceae	Burkholderiales	Betaproteobacteria	Proteobacteria	Bacteria	NC_006348.1	1	566014	567808	GAACCGATCAACGATCGCGCCACAGGCAACTGGCCGGCGCATGCCCGGACGTCCAAAATGCCGCCCCTGGCGGGCCTTTTCGGCTAAAATAAGCCGTTTTTTCACCGACTTACAAGGCGTGCTCTGCGGTCGTCGAGCGCGCCTTTTTCGCTTGATCGGCACTGAATGCACCACACCGAT
14059	ATCGTCAGGATA	3	ab	mfpa	mfpa	395095	fluoroquinolone	YP_001519018	pentapeptide repeat-containing protein	Acaryochloris marina MBIC11017	Acaryochloris marina	Acaryochloris	Acaryochloridaceae	Synechococcales	None	Cyanobacteria	Bacteria	NC_009925.1	-1	4761429	4761861	CTGTGTTAAAAGTGTCAACATTTCCACCCCTCTCCCCCTCGCAATATGGGACGATTTAAATGTAAGGGTACGGACTTCTACCGTATCGCCAACTGGCACCTCTCTTCCGAATCATTTTAGCGATCGCAAACACCCAGGAAGAGTGATGCTAAAGGAGGATAAGCGATGTATCCTGACGAT
13404	ATCTAAGATCCC	3	ab	bcrc	bcr	0	bacitracin	YP_173513	bacteriocin transport permease	Bacillus clausii KSM-K16	Bacillus clausii	Bacillus	Bacillaceae	Bacillales	Bacilli	Firmicutes	Bacteria	NC_006582.1	1	10780	11380	AGAAGCAAAATAGTGTAAGAAAAAAATAACTTAAATTTTATTACATAATTGTAAGAGTAGCATTGCATCATTGTAAGGTTTACGTAAGGGAAATCGATTATTAACTAACAACACATTGCTTATACTTCTTCTATATCAATATAAAATTCAAGGAGAGGTATAAGCATGGGGATCTTAGAT
13625	ATCTACTCGGTG	3	ab	ceoa	ceo	406425	chloramphenicol	YP_726249	acrA4	Ralstonia eutropha H16	Cupriavidus necator	Cupriavidus	Burkholderiaceae	Burkholderiales	Betaproteobacteria	Proteobacteria	Bacteria	NC_008313.1	1	1926656	1927898	CACCGCTGCACATGCAGGTGGACAACGTTGCTCGATCAAGAAATATCTTGCGACCCATAACTACGACTAATATAATCGTAGTTATGGGTCGCCGATATGCCAAGATGCGCTGCACGGGGGTAAGACTCGACTCTGGAATCTCAAAGATGTATGGAGTGAAGAAAGATGCACCGAGTAGAT
14438	ATCTACTGGACA	4	vf					15675785	smeZ	Streptococcus pyogenes M1 GAS	Streptococcus pyogenes	Streptococcus	Streptococcaceae	Lactobacillales	Bacilli	Firmicutes	Bacteria	NC_002737.1	1	1665185	1665887	CATAACTAATCGGCTTAATTAAAAGCGTCAATCCACTTTTAGTATCATGTCTCAATTTTCATTCGATAGTCAGCAAGTATATCTACAAAATTGTTAATGATTATTTCTTTTGAAAGTGTTATATTAAAACATAATAAAATAATAACTCCTGAAAAGAGGCTATTTATGTGTCCAGTAGAT
13307	ATCTACTTTGCC	3	ab	vanrg	vang	1351	vancomycin	NP_834549	two-component response regulator vanR	Bacillus cereus ATCC 14579	Bacillus cereus	Bacillus	Bacillaceae	Bacillales	Bacilli	Firmicutes	Bacteria	NC_004722.1	-1	4772635	4773334	ATAATTACTGATATAATTTGAGTTACGGTCGATATAATTGGAAAATCGCTGATATAATTTTATTTACCAAGGTTACTCTAACGAGTAGCCTTTTTGTATTGTACAAATTGGATAGACTAGTTTACAATCGAGCGTATAAAAATGGAATGAAAAAGGGGGAGTAAAATGGGCAAAGTAGAT
13761	ATCTAGTAGCGC	3	ab	vatb	vat	441772	streptogramin_a	YP_001088169	maltose O-acetyltransferase	Clostridium difficile 630	Clostridioides difficile	Clostridioides	Peptostreptococcaceae	Clostridiales	Clostridia	Firmicutes	Bacteria	NC_009089.1	1	1941877	1942408	AAAAAATTGCTCTGAGATTATTACAGTTAAAAGAGTTTTAAGATGACAGAGAGATAGATTGTCAACTGTATATTTATTAAATTTTATATAAGTAAAATATATAAATTAATAAATCTTATGCTAGAATATATATGAAAAACAATATAAATTTGGAGGATTAAAAACATGGCGCTACTAGAT
14306	ATCTCCGCTGTC	4	vf					52842308	csrA	Legionella pneumophila subsp. pneumophila str. Philadelphia 1	Legionella pneumophila	Legionella	Legionellaceae	Legionellales	Gammaproteobacteria	Proteobacteria	Bacteria	NC_002942.5	-1	2343424	2343661	CAACCTTACCCCAATTTATTGATTTTTGTAAAAATTGTTCCAAGAGAAGTTCATTTTTTGTACCTGATGCAGCTCCCAAAAACAATAACCCTGAAGTGGCTAAAACCCAATTACTGAAAATGAAACACATTTTAAATATGAAAGTTAACTAAAAAGGAGAAGAAGATGGACAGCGGAGAT
13950	ATCTTCAGCCCA	3	ab	vanrd	vand	1353	teicoplanin, vancomycin	YP_001386960	DNA-binding response regulator	Clostridium botulinum A str. Hall	Clostridium botulinum	Clostridium	Clostridiaceae	Clostridiales	Clostridia	Firmicutes	Bacteria	NC_009698.1	1	1115238	1115940	GTTAAATAATTTATTGAATTGTGCGATAGTTCTTGTACATAGTATAAGAATTCTGAAGCTCTGAAGCTGAAGAGTTCTAATACATACTAAGTTTATAAACATTAAGAACATTATCAATAATGGTAATGGGATGGAATTTAAATATAAATGGTTGGGAGAGAAGATATGTGGGCTGAAGAT
13419	ATCTTGGTGGTA	3	ab	qnra	qnr	585	fluoroquinolone	YP_204707	pentapeptide repeat-containing protein	Vibrio fischeri ES114	Aliivibrio fischeri	Aliivibrio	Vibrionaceae	Vibrionales	Gammaproteobacteria	Proteobacteria	Bacteria	NC_006840.2	-1	1472286	1472943	AGTCTTGGCGTATGTTTATAAACATAATCGTTGATTAGCATTGGATATGGTTCGTTTTAGAGGCTAAAACTCGCACTTTTAAGTTGTTGATATTAAAGGCTTTATTTTTATTGAGTTTATTATGGTTACTGGTAGTCTTCTTCTTAATAACCTTAAGGAGTATCTATGTACCACCAAGAT
14195	ATGAAGTCTGAG	4	vf					2576413	aafA	Escherichia coli 042	Escherichia coli	Escherichia	Enterobacteriaceae	Enterobacterales	Gammaproteobacteria	Proteobacteria	Bacteria	AF012835.2	1	2610	3093	TATTAAGTACTGGACCACCGAAATGGCCATTCTTCTGTTTCAGGTCAGAACGTATCGTAATGATAGAGTGTAAATAAAACGCTCTTTCTTTCTGTAGATGAATAAATATATACGGAAACCACCTGTATATTTAAATGAAAAATAGATGTATTTTTAGAGGTTGACATGCTCAGACTTCAT
14287	ATGACACCACTG	4	vf					535170	HifA	Haemophilus influenzae	Haemophilus influenzae	Haemophilus	Pasteurellaceae	Pasteurellales	Gammaproteobacteria	Proteobacteria	Bacteria	Z33502.1	-1	647	1289	AAAGAACTTTAATTATATATATATATATATATAATGGAAGCGTTTTTTACTTTTTTTGGAAAACAAATCTTGCTGTTTATTAAGGCTTTAGCATTTTAATAAACGGTTTATATTAATCTTTTGCCTTATTTATAAGGCACAAACCTCTTTATGGAGCAATTTATTATGCAGTGGTGTCAT
14341	ATGACACCTGGT	4	vf					15596910	exsA	Pseudomonas aeruginosa PAO1	Pseudomonas aeruginosa	Pseudomonas	Pseudomonadaceae	Pseudomonadales	Gammaproteobacteria	Proteobacteria	Bacteria	NC_002516.2	1	1857272	1858109	GGAAGCCGACTCGCTCTGCGAATCAGCGCACGTCGGATAATCCTGATTATTATAAAATCGACTCCGTGCTCATGGCTTTGAAAATCAATAAAACGGAGCGTATTCATGCCTCTCCGCTAGGCGGGGCATTCAAGGTACGACGGGAAGTGTTGGGGTTCTTATAATATGACCAGGTGTCAT
13367	ATGACGCATTTC	3	ab	ykkc	ykk	1423	na_antimicrobials	YP_078598	ykkC	Bacillus licheniformis DSM 13 = ATCC 14580	Bacillus licheniformis	Bacillus	Bacillaceae	Bacillales	Bacilli	Firmicutes	Bacteria	NC_006270.3	1	1406774	1407104	ACGTTAAAGTTTTCTAGGGTTCCGCACATTCGTATGTGGCCTGGTCCGAGAGAAAACACATATGATTTGTTCATATGCACACGGAGGGATAAAAGCCCGGGAGTATCGTTTCCATCGATAGCCCGGGTTTTTTCTTTTGCTGAAAATGAAATTGGAGGGATTGTGATGGAAATGCGTCAT
13186	ATGACTTCTGTG	3	ab	ant2ia	ant	602	dibekacin, gentamicin, kanamycin, sisomicin, tobramycin	NP_490175	aminoglycoside adenylyltransferase	Nostoc sp. PCC 7120	Nostoc sp. PCC 7120	Nostoc	Nostocaceae	Nostocales	None	Cyanobacteria	Bacteria	NC_003276.1	1	54432	54960	GGAAATGTCAATACAACTGGTTCTTTAAGTTATTTTTGAGAAGATGAAAATAACACCAGTATTTAATTCTCCACTTTTACTTTGAAAGTAATAACTGCGAATTGCGAATTGCGAATTGCCTATGTCTATCCCCTCACCCTGGCAACCTTAGAAACTAGCATGATGATGCACAGAAGTCAT
13982	ATGAGCTAGGTC	3	ab	vanug	vang	0	vancomycin	YP_001396612	hypothetical protein	Clostridium kluyveri DSM 555	Clostridium kluyveri	Clostridium	Clostridiaceae	Clostridiales	Clostridia	Firmicutes	Bacteria	NC_009706.1	1	3305035	3305275	TACAGACATTTTTGTCTAAAAGCTTTAATTCGAACATCTTAAGATAAATGCGTAAATAGAAAATTGTGATTGAAATAGACGAAAAATAATGTGAGATTAAAAATTTATACTGTTTATAGCGTGTTTTTGTGATATAATTATTAATATTTGTAGGAGGTGCAAAAAATGGACCTAGCTCAT
13141	ATGAGCTTGACG	3	ab	acra	acr	0	acriflavin, aminoglycoside, beta_lactam, glycylcycline, macrolide	NP_953742	acrA	Geobacter sulfurreducens PCA	Geobacter sulfurreducens	Geobacter	Geobacteraceae	Desulfuromonadales	Deltaproteobacteria	Proteobacteria	Bacteria	NC_002939.5	-1	2977064	2978267	GGACGCTGTTCATGGGGCGAATCCGCTGAAAGGGAATGGCGCGTATGACACTGTTTATCGTAGCAACCATGGCGGTCTGGGCCCTGACGGCTATTATCGCTTTTTTGGGGAAAAACAAGTAACTGGCCGTGAGGCCGGCAATTTATGAACAGTATCGAGGTGTGTATGCGTCAAGCTCAT
13357	ATGAGTACATCC	3	ab	ykkd	ykk	326423	na_antimicrobials	YP_068952	sugE	Yersinia pseudotuberculosis IP 32953	Yersinia pseudotuberculosis	Yersinia	Yersiniaceae	Enterobacterales	Gammaproteobacteria	Proteobacteria	Bacteria	NC_006155.1	1	487987	488302	CGAAAGGAAACCGCTTAAATGGCGGTTTTCTGCTATCTGGCGCTAGCAATATTGCCGCTAATTATTGAGCATGATAATGTATCGCGCTTATCTCTCTGCTGGCTGGGACGACCCAGTTACGCATCTGTTTTTCGGGGACGGCCCCGCCTGAGCGAGGTGGTTACCATGGGATGTACTCAT
14110	ATGATGGACAAG	3	ab	sul1	sul	108619	sulfonamide	YP_001630799	virD2	Bordetella petrii DSM 12804	Bordetella petrii	Bordetella	Alcaligenaceae	Burkholderiales	Betaproteobacteria	Proteobacteria	Bacteria	NC_010170.1	1	2270520	2272515	AGGACGCGGCACCGGGCCGCGTCGAAAGCCAGTCTGCACGTGGGGGTGGCGCAGCACGGCGCGGCTTCGCCGCCGTGCCGCGTGTGGCGCGAGAGCTGCGCCAATGCAGGCATGTCCGCGTGCTTCGCACGCCGGGGCACGCCCCAGCTTTCAGGGGGCACAGCCATGCTTGTCCATCAT
13720	ATGATTCTGTCC	3	ab	teto	tet_rpp	354242	tetracycline	YP_001004052	tetO	Campylobacter jejuni subsp. jejuni 81-176	Campylobacter jejuni	Campylobacter	Campylobacteraceae	Campylobacterales	Epsilonproteobacteria	Proteobacteria	Bacteria	NC_008790.1	1	41274	43194	CTTAGTTTTTTGTACCCAGTTTAAGAATACTTTTATCATGTAATTTTATATGCCCGAAAACATATAAGTGTTTTGGGGCTATTGGAGTTATTTACCCAGTGATAGGAGTATTTATCACTGGGTATTTTTATGCCCTTTTTTGGGTGTTGATAGGAAGAAAATCACATGGGACAGAATCAT
14344	ATGCAGGTTCTT	4	vf					15596289	fliC	Pseudomonas aeruginosa PAO1	Pseudomonas aeruginosa	Pseudomonas	Pseudomonadaceae	Pseudomonadales	Gammaproteobacteria	Proteobacteria	Bacteria	NC_002516.2	1	1183057	1184524	ACCCACTGAAGAGGAAGAGAAAAAGAAAATGTTGATTTTTTCTCTAAAGCTCCGCCGGGAAACGCCGATAAACACCATGAACGCGAATTCTTGGGGCACCTGAGCAAGCAGGCCGAGAGATCGCAAGCTCAGGTAACCGAAATAGGTCCTTTGGAGGAAATCACCATGAAGAACCTGCAT
13428	ATGCATGCTTTG	3	ab	vansd	vand	71452	teicoplanin, vancomycin	YP_215586	cusS	Salmonella enterica subsp. enterica serovar Choleraesuis str. SC-B67	Salmonella enterica	Salmonella	Enterobacteriaceae	Enterobacterales	Gammaproteobacteria	Proteobacteria	Bacteria	NC_006905.1	-1	668789	669119	TAAAACAGGTAGCAGACCGGCGATAATCACCGCTACCGTCATGGCTTTTGGCCGCACCCGGAGCACCGCCCCGTGGTAGAGCGCCTCATTGAGTGTTTCTGCCGAAAAGGTGTTGGGAGCTTGCGCTTTGAAGGCCGCGCCTGCTGAATCACCGGCGATCCCATCATGCAAAGCATGCAT
14439	ATGCCACACTCG	4	vf					22537388	lmb	Streptococcus agalactiae 2603V/R	Streptococcus agalactiae	Streptococcus	Streptococcaceae	Lactobacillales	Bacilli	Firmicutes	Bacteria	NC_004116.1	-1	1243495	1244416	GCTACCTCATCAAAAAGAAGTTAGGACAAATAGCTGTCAACAATTGCCTTTTGCTTATCCCTTCAGTTGATGTGATAAAAGATGGTAGTTGTCATTGACAAAGCATTGATAAAGGAGTAAAATTAACTGGTTAATAACTGGTTAAATTATAATTGAGGAGGTACTATGCGAGTGTGGCAT
13587	ATGCCCGTTTAT	3	ab	rosb	rosab	349747	fosmidomycin	YP_652497	putative cation:proton antiport protein	Yersinia pestis Antiqua	Yersinia pestis	Yersinia	Yersiniaceae	Enterobacterales	Gammaproteobacteria	Proteobacteria	Bacteria	NC_008150.1	1	2882178	2883870	ATAAATAGCAATTCCTCCACAAACAACCACTTCAAACAATTTCCATGCCAAAGAAGACATTTACCGATAAAAATTAATTTTTATCGCGCATTGATCGCATAAATGCAATAAACTGATGTTATTGCTGTGAAATGCTTATCACCCGCATAACTAGAAGGAGTCTGGATGATAAACGGGCAT
14476	ATGCCTTGATGC	4	vf					123443288	wbcE	Yersinia enterocolitica subsp. enterocolitica 8081	Yersinia enterocolitica	Yersinia	Yersiniaceae	Enterobacterales	Gammaproteobacteria	Proteobacteria	Bacteria	NC_008800.1	-1	3349830	3350850	GCATATTAGATGTGTGTTTTATATTCTTCATATTGTTAGACTCTTATGCGACTTTTTTTGATAAATTAGCCATATTAAATCTTAATAAGAAAGTATAGTTCATTGCTAACATATAAAGTATATCCTTATCACTTTAATAAAAAGCTTCAAGATTAAGGTTAGATAATGGCATCAAGGCAT
13116	ATGCGTGGCGTA	3	ab	mdtn	mdtnop	386585	acriflavine, puromycin, t_chloride	NP_290715	yjcR	Escherichia coli O157:H7 str. EDL933	Escherichia coli	Escherichia	Enterobacteriaceae	Enterobacterales	Gammaproteobacteria	Proteobacteria	Bacteria	NC_002655.2	-1	5185747	5186779	TTTTTCTGCGCCATTGCCAGCCTTATATTGACGCTCATCACGAGGCGAGTTATTCAGCGGGCAAATATCAAGCTGGCATTTGTCGGAATTATTTATACCGCCCTTTTTGCTCTCTACGCCATGCTGTTCTGGCTGGCATTTTTCTAATCTATTTGAGACGCGCTCATGTACGCCACGCAT
13528	ATGCTCCTGGTT	3	ab	vanra	vana	1397	teicoplanin, vancomycin	YP_498626	two-component response regulator	Staphylococcus aureus subsp. aureus NCTC 8325	Staphylococcus aureus	Staphylococcus	Staphylococcaceae	Bacillales	Bacilli	Firmicutes	Bacteria	NC_007795.1	1	24930	25632	TAAATGGTAAATTATATAATAGGTTACTATACGTTATAAGACGGAAAATGCGCACAATAACAAAAATAGTAAGCGACATCCTGTGATTTTTTACACAAACATAAACGATAAAGAACAAAAAATGATAAAATAATATTAATGATTTAAGAAAAGAGGTTTATGCAAATGAACCAGGAGCAT
14450	ATGCTCTTCCAG	4	vf					15641803	hypothetical protein	Vibrio cholerae O1 biovar El Tor str. N16961	Vibrio cholerae	Vibrio	Vibrionaceae	Vibrionales	Gammaproteobacteria	Proteobacteria	Bacteria	NC_002505.1	-1	1946150	1947122	TAGTTGATGCTGGTTGGGTGGAGGCATGTGGAAGTAAACAGAATATGGTTTGGAAACCATCAAATCATTTTATCAAGTTAGCTTTCACTTATCGTAACGCCGTTCGCGCAGAAGTTGATCGCATTGGAGCTGAATTTAGAGAGTTAACAGGAGAGGATTTATAAGATGCTGGAAGAGCAT
14436	ATGGAAGCGTAC	4	vf					15674789	sagA	Streptococcus pyogenes M1 GAS	Streptococcus pyogenes	Streptococcus	Streptococcaceae	Lactobacillales	Bacilli	Firmicutes	Bacteria	NC_002737.1	1	598681	598843	ATTTTTTACTATAATAAAAGTGATAAGAACTAGATAGTTGTTGTGTTACAACAGTACAATTGAGCTAGCCTTGTCCTTGTTGTGTTAACTTTATTTTTAAAATAAGGTTAAAAATAAACGACTCGCGTTCTTATCAGTTACTTATTAGATAAGGAGGTAAACCTTATGGTACGCTTCCAT
14348	ATGGAGGACTGG	4	vf					17233483	pefA	Salmonella enterica subsp. enterica serovar Typhimurium str. LT2	Salmonella enterica	Salmonella	Enterobacteriaceae	Enterobacterales	Gammaproteobacteria	Proteobacteria	Bacteria	NC_003277.1	-1	13568	14087	TTATTAAATATATCGGATGGTAACTCAGGATTTTTACGATGTCACGTCATAGCTGACTTTATTTCTGCCCTGTCCGGGAAGGAATAACGCCAGCCATGCTGGAAAATGTGAATGTGTATTTTCATTTTGTGAAAGACAAAAAATTAAATTCAAGAGGTTATATACATGCCAGTCCTCCAT
13646	ATGGCGGTCAAC	3	ab	mexe	mexef	208964	chloramphenicol, fluoroquinolone	YP_790744	mexE	Pseudomonas aeruginosa UCBPP-PA14	Pseudomonas aeruginosa	Pseudomonas	Pseudomonadaceae	Pseudomonadales	Gammaproteobacteria	Proteobacteria	Bacteria	NC_008463.1	-1	2817363	2818608	GGCTTATTCCATCGAAAGCACTGTCCATAACCATCGACTGTTACAGAAAACGAAAAACCATGTATCACTGTTCGTGATAATCAAAATCTCATCGTTCGATTAGTTCCCTGCCGGAGCAGCCCGCAGACTTCGCCAATCCCGAAAAACCGACTGGCGGAGTCAAGCATGGTTGACCGCCAT
14176	ATGGCTCTCTAC	4	vf					29377905	prgB	Enterococcus faecalis V583	Enterococcus faecalis	Enterococcus	Enterococcaceae	Lactobacillales	Bacilli	Firmicutes	Bacteria	NC_004671.1	1	9959	13877	TATATATCGTGTTTTATAAGAATATAAAATAACTAAGAGAATCGAAGATACTTTCGGTTCTCTTTTTTTAGTAAGGAGGGAAATGACAATGAAAAAGCAACGAGCGCCTTGTGTTGCGTGAGTTATTTTACAAACAAAAAAATAAAAAATCGAGGAGAATGATACATGGTAGAGAGCCAT
14410	ATGGCTGTTGTC	4	vf					21282245	sdrC	Staphylococcus aureus subsp. aureus MW2	Staphylococcus aureus	Staphylococcus	Staphylococcaceae	Bacillales	Bacilli	Firmicutes	Bacteria	NC_003923.1	1	595774	598642	ACTGTGATTCATATTAATATTTGTAGCAAATAACATTGTAAAATAAAGAAAAATAATTAAAGTATTGCACTTTATTGAAATTTATATTACGATAGCAATGCAGAAATTTATATATGCAAAATATTATATTTATCAAATTTTGATATTTTAAAGGAGTATTATTAAATGGACAACAGCCAT
14163	ATGGGTACACGT	4	vf					18309145	pfoA	Clostridium perfringens str. 13	Clostridium perfringens	Clostridium	Clostridiaceae	Clostridiales	Clostridia	Firmicutes	Bacteria	NC_003366.1	1	209027	210530	CTCTTAAGATTTACTAAAAAGTTAAATGAAAATGTTTACTTGAAGTTCAAAATAATAAGTCTTTTAAACCCTATTAAGTTTTTAAAGTTTAAAAGCAGTATAAAGTTTTTAGGATTTATGAGCTTAATAAATGAGGGGAAAATTAAAAAAAGGGGGATTTATATTATGACGTGTACCCAT
13384	ATGGTAATTGCC	3	ab	bcra	bcr	1402	bacitracin	YP_086326	ABC transporter ATP-binding protein	Bacillus cereus E33L	Bacillus cereus	Bacillus	Bacillaceae	Bacillales	Bacilli	Firmicutes	Bacteria	NC_006274.1	-1	4847054	4847783	ATAAAAGTGTAGAAATCGTCGATATATTTGAAAAATCGCTGATATAATCCGGCTGGTACTGGATGGGGTATATGGAAAAGGAGTTGCCGTGAGGGTAACTTCTTTTTATTTGTTTATAAATTGTTTATTTTTACCTTCTATTCTAGTGGTAAGGAGGCGGTAAGGATGGGCAATTACCAT
13941	ATGGTTACATGG	3	ab	bcra	bcr	315749	bacitracin	YP_001384491	sodium extrusion ATP-binding protein NatA	Clostridium botulinum A str. ATCC 19397	Clostridium botulinum	Clostridium	Clostridiaceae	Clostridiales	Clostridia	Firmicutes	Bacteria	NC_009697.1	-1	2327342	2328062	AAGAAGTTCTTATATGTTATAATTGTAGTGAAATTTTTATTTATTACACATAAGTTTTTGGGGTAAAAATGCAATAAATGAATAATCAATCTATTACAAATCAGTTGATTAAAATTTTATAAGGAATTATAACTTTTTTATTATGAAGGAGGATTAAAGGGAGCTATGCCATGTAACCAT
13559	ATGTCCGGTACA	3	ab	acra	acr	0	acriflavin, aminoglycoside, beta_lactam, glycylcycline, macrolide	YP_569810	secretion protein HlyD	Rhodopseudomonas palustris BisB5	Rhodopseudomonas palustris	Rhodopseudomonas	Bradyrhizobiaceae	Rhizobiales	Alphaproteobacteria	Proteobacteria	Bacteria	NC_007958.1	1	2994178	2995360	GGCAAGTCGACATCTTGGCGGCGCCGGCGATTCAGGTTGTTGTGCGGCGACATTCGGCGGTGCGATAGCCCTCGGTGGTCCACTGAGAGGTTGCGTGCCTCGTCGCGATTGAGGCCGACGCTGCTCGACCAAACATATCGATCACGGCAAACCTATTCAGGTGACATGTGTACCGGACAT
14230	ATGTCGAACGAT	4	vf					24528059	z5091	Escherichia coli	Escherichia coli	Escherichia	Enterobacteriaceae	Enterobacterales	Gammaproteobacteria	Proteobacteria	Bacteria	AJ488511.1	1	74778	75153	CTGCGAAGCCGACACCCTCGGCAGTTGTGGTTACGTTTATCTGGCTTTTTATCCAACATCCGAAACGAAAAAGTAAACCACCGGAATAACCTTCTGTTCCGGCCTGGTGTTTTCACCACGCCACTTCCCCATTTCTCATCTCTGCATATCAGGAAAAACTTCAGTATGATCGTTCGACAT
13738	ATGTCGCATAGG	3	ab	bcrc	bcr	1423	bacitracin	YP_001052230	PA-phosphatase like phosphoesterase	Shewanella baltica OS155	Shewanella baltica	Shewanella	Shewanellaceae	Alteromonadales	Gammaproteobacteria	Proteobacteria	Bacteria	NC_009052.1	-1	4569622	4570135	TAGCAAACCGTAAATTAGCCAGCAAACGGTAAATAACGAATTCAATCGTGAGTAGGGCCTTGGTGAGTCGGTTGCGTGATACCAAGCACTCTAAGCGTCGTCGAGAGAATGCACAGATTAACATCGCAGTAAAACTCGCTGGCATGCCAGCAAGGAGCCTGTTTTATGCCTATGCGACAT
13517	ATGTCGTATGGT	3	ab	vanra	vana	1397	teicoplanin, vancomycin	YP_455999	ompR	Sodalis glossinidius str. 'morsitans'	Sodalis glossinidius	Sodalis	Pectobacteriaceae	Enterobacterales	Gammaproteobacteria	Proteobacteria	Bacteria	NC_007712.1	-1	3982776	3983496	AGATGTTATTATCGTGGAGATTACGTGCGGAAAGTGTTGATAACTAAGCATCTTTATATGCTTTGTAACAATTTCGCTTAGAATGGTCACCTGAATTCGCTGTCAGTGATCCACCGGTTTTTGAACAATATCCTTTATGGGCGTTTCGCCTTTGGGAGAGAGATAATGACCATACGACAT
14401	ATGTGACTTAGG	4	vf					14626622	shiB	Shigella boydii	Shigella boydii	Shigella	Enterobacteriaceae	Enterobacterales	Gammaproteobacteria	Proteobacteria	Bacteria	AF335540.1	1	1799	2249	TACTGTTGAATGTGCTTGCGTTCTGAACCTTGTACAACCAGTACATTTGATACCGAATTATAAACAAAACATTGCATCCAACTTTTTCAATATGGACAATAGTTGTCCATATGGTGGTTTTATATTCGATAAATCAATGGATTTCATTGAGTCACAGGACTGGTAATGCCTAAGTCACAT
14128	ATGTGGAGGAGA	3	ab	macb	macab	399742	macrolide	YP_001652372	artP	Actinobacillus pleuropneumoniae serovar 3 str. JL03	Actinobacillus pleuropneumoniae	Actinobacillus	Pasteurellaceae	Pasteurellales	Gammaproteobacteria	Proteobacteria	Bacteria	NC_010278.1	-1	1508998	1509733	CGGCAACGGTAAAACTTCGGAGAAAAACGACTGCTTGTTATATTGAATGACAAGCGGTCGTTCTTTATAAAAATTTTACAAAATCATAATAAAAACAACTTGCATAATTATGCAATAAATTTTACTATTCATTCAGTTATTTGAAATACACAGGATTTTACACGAATGTCTCCTCCACAT
13757	ATGTGGTCGGAA	3	ab	tetm	tet_rpp	272563	tetracycline	YP_001086983	tetM	Clostridium difficile 630	Clostridioides difficile	Clostridioides	Peptostreptococcaceae	Clostridiales	Clostridia	Firmicutes	Bacteria	NC_009089.1	1	600033	601953	ATAAATATGCGGCAAGGTATTCTTAAATAAACTGTCAATTTGATAGTGGGAACAAATAATTAGATGTCCCTTTTTAGGAGGGGTTAGTTTTTTGTACCCAGTGATAAGAGTATCTGTCACTGGGATTTTTTATGCCTTTTTGGCTTTTGAATGGAGGAAAATCACATGTTCCGACCACAT
14368	ATGTGTGAAGGC	4	vf					16767047	mgtB	Salmonella enterica subsp. enterica serovar Typhimurium str. LT2	Salmonella enterica	Salmonella	Enterobacteriaceae	Enterobacterales	Gammaproteobacteria	Proteobacteria	Bacteria	NC_003197.1	-1	3961541	3964268	ATATTCCCGAGTCGATAAAATAAAACCCACTCAAAATAGTGAGTAAGCAATAACCTTTTTTATGCATAGATAATTCTCCCGGGGCATTCACCTTCTAATCGTGAGTTTACTATTCCCCGGGCGTGATATGCAGGAAACACTACACCTTAATTTTGGGGATTCATCATGGCCTTCACACAT
13630	ATGTGTTGAGGG	3	ab	bl3_shw	bla_b	56812	carbapenem, cephalosporin, cephamycin, penicillin	YP_749578	Beta-lactamase	Shewanella frigidimarina NCIMB 400	Shewanella frigidimarina	Shewanella	Shewanellaceae	Alteromonadales	Gammaproteobacteria	Proteobacteria	Bacteria	NC_008345.1	-1	1042813	1043599	CTGAAGACTACTGCCCATCGATTCGTTCAATACTATCCGCTTAACCCAACCAATGTCATCGGGCATGACTTTGCCTATGTTATCCATTATCCACAAATTCAGTGATACACTTTAACGCTTATTCTGTTCGACTGAACTTTGACTGAACGTTAATTGAGTACCATTATGCCCTCAACACAT
13231	ATTACCGGTAAC	3	ab	lsa	lsa	0	lincosamide, macrolide, streptogramin_b	NP_844899	ABC transporter ATP-binding protein	Bacillus anthracis str. Ames	Bacillus anthracis	Bacillus	Bacillaceae	Bacillales	Bacilli	Firmicutes	Bacteria	NC_003997.3	-1	2354983	2356462	AACAAATAAAGGAGCGGGAAAAATGGCTAATTCAGACACTATTGTTACACATGTAATGCTCTATATAAGTCGTTAATATCCATCAAACTTATATAGAGCAATTAAAAAATGGATGGATGTTCCGACTTTATATGAAACGTTTCGATATATAAAGGAGGAATTATTATGGTTACCGGTAAT
13596	ATTAGCCTCTAG	3	ab	sul1	sul	108619	sulfonamide	YP_674883	hypothetical protein	Chelativorans sp. BNC1	Chelativorans sp. BNC1	Chelativorans	Phyllobacteriaceae	Rhizobiales	Alphaproteobacteria	Proteobacteria	Bacteria	NC_008254.1	-1	2482730	2484782	CACCCTATGGCCCCGATCCGCAGGGCAAGCCTTTGTCTGCACACTGTTGGGGACGGCACCCTCGAAATGCCTGCACGGTGCCGGCGACCTTCGGGAGGCCAGCATTTGCAAGCCTTTCGATGGCACTCTCGACCGAAATCCGGCTTGTTGGCAGGATCGTCGCTGATGCTAGAGGCTAAT
13374	ATTAGGTAGGGC	3	ab	pbp1a	pbp	375432	penicillin	YP_082058	monofunctional biosynthetic peptidoglycan transglycosylase	Bacillus cereus E33L	Bacillus cereus	Bacillus	Bacillaceae	Bacillales	Bacilli	Firmicutes	Bacteria	NC_006274.1	1	523515	524292	TCCCGCTATTTGTCGGCTAGCCAGATTGTTGTGGTCTGATTAAAGTTTCAATTTATACCTTACAATGATGTAAGGTACGTGTAAGAGAAATCGATGGGATATTTTTTTACAACAAGGTATTCTTAAAGTAAGAGTTATACGCTGTGTGGAAAAGAGGTGTTTAAGATGGCCCTACCTAAT
14017	ATTATCTGGCGC	3	ab	vanra	vana	1352	teicoplanin, vancomycin	YP_001442269	phoP	Staphylococcus aureus subsp. aureus Mu3	Staphylococcus aureus	Staphylococcus	Staphylococcaceae	Bacillales	Bacilli	Firmicutes	Bacteria	NC_009782.1	-1	1806460	1807165	TCGTTGTCCCAGAGTAAGTCATGCAAATGATAGAAGGAAATATAAGAAGTATTTTATTTATATGTAAAGTAATGTAAAAAATGTGTAAAGATAATGTGTAGGATGTTATTTTTATAAATAGTTCGGTTATAATGTAAATATAATTATAAGTTAGGGAGGCATACCATGGCGCCAGATAAT
13565	ATTATGGCGAGT	3	ab	sul1	sul	108619	sulfonamide	YP_583641	virD2	Cupriavidus metallidurans CH34	Cupriavidus metallidurans	Cupriavidus	Burkholderiaceae	Burkholderiales	Betaproteobacteria	Proteobacteria	Bacteria	NC_007973.1	1	1608306	1610409	CCTCGAACGCGCCCTACCTGCGGCCGTGCTCGCGTTCGCCGACGCGCTGGCTGCTCGCGCAGCAGCGCCGCCGGGCCGCCGCTGCCCGGAGCGTCAGCGAGGAGCAAAGGCGGAAGGCAAGACAAAAGGGGGCGGCACCTGTCGGGCCGCAAAGCCAGTCTGCACATGACTCGCCATAAT
13421	ATTCAGAGTCGA	3	ab	sul3	sul	90371	sulfonamide	YP_209353	sulII	Salmonella enterica subsp. enterica serovar Choleraesuis str. SC-B67	Salmonella enterica	Salmonella	Enterobacteriaceae	Enterobacterales	Gammaproteobacteria	Proteobacteria	Bacteria	NC_006856.1	1	37249	38041	TTGACCCAAAACCGCGAAAAACTCGAAATGACAGTTCCTATCAGTTTTCATAATGAATTAAAACAAAAAAATTAGGCTGCAAAGATAGGGAAAATGTGTCAATTTGCGTAAGTGATAATTAGTCAATTAAGATAAATGCTACTTTTGTAATCAAAGCAAAATGATATGTCGACTCTGAAT
13159	ATTCATCCACCG	3	ab	vanhd	vand	71452	teicoplanin, vancomycin	NP_348170	lactate dehydrogenase	Clostridium acetobutylicum ATCC 824	Clostridium acetobutylicum	Clostridium	Clostridiaceae	Clostridiales	Clostridia	Firmicutes	Bacteria	NC_003030.1	1	1687663	1688644	AAAGGTACAGATTTTATTAAAGTCTGTATTTTTTTACATAAAAATAAAGAATATTGTATAAATCAATTTAAATAAAGGAATTTTCAGTGATATAATAAGATTAAATAGAATTTTTATCCAACAACATGAAGCTATAGAAACATGCATTAGAAAGGATGTTTAAATATGCGGTGGATGAAT
13308	ATTCCAATCCAC	3	ab	vanra	vana	49283	teicoplanin, vancomycin	NP_835122	two-component response regulator yycF	Bacillus cereus ATCC 14579	Bacillus cereus	Bacillus	Bacillaceae	Bacillales	Bacilli	Firmicutes	Bacteria	NC_004722.1	-1	5390071	5390779	TTCTATAGATCGTATAGGATGCCGTGTAAAAGTGGATCATACATGAGTCTATGAGAATAGAGGAGAAAATACTTAAACAAAGGATGCGGTCATATAGGACATACTATGTAAACATCAATATGTTTAGGGATTATTGACCATATTTTTATAAGGAGGAAATAGACGATGGTGGATTGGAAT
14321	ATTCCAGTGAAG	4	vf					15676939	opc	Neisseria meningitidis MC58	Neisseria meningitidis	Neisseria	Neisseriaceae	Neisseriales	Betaproteobacteria	Proteobacteria	Bacteria	NC_003112.2	-1	1071408	1072227	GTGAGAATAACAATTCGTTGTAAACAAATAACTATTTGTTAATTTTTATTAATATATGTAAAATCCCCCCCCCCCCGAAAGCTTAAGAATATAATTGTAAGCGTAACGATTATTTACGTTATGTTACCATATCCGACTACAATCCAAATTTTAGAGGTTTTAACTATGCTTCACTGGAAT
13095	ATTCGACGATCG	3	ab	rosb	rosab	399741	fosmidomycin	NP_415011	ybaL	Escherichia coli str. K-12 substr. MG1655	Escherichia coli	Escherichia	Enterobacteriaceae	Enterobacterales	Gammaproteobacteria	Proteobacteria	Bacteria	NC_000913.2	-1	500785	502462	GCCTTCTGTTTTCCGATCCGTGCTTTTTTTGCAGCTAATTCCATTTTTCTGCAAAATTCAATAATTATTCATGAACATCATCAATGAAATTGTCATAAACTATTACCTGTAATTTTGGTTTTCCCGGCCAAAAATGGACAATAACCACCAGGAAAAGGAGACGGAATGCGATCGTCGAAT
13196	ATTCGAGCGGAA	3	ab	baca	baca	399741	bacitracin	NP_562102	uppP	Clostridium perfringens str. 13	Clostridium perfringens	Clostridium	Clostridiaceae	Clostridiales	Clostridia	Firmicutes	Bacteria	NC_003366.1	-1	1382036	1382951	TACTTTTAGAATAAAAAGCATAAAGTAATAATAATTTAAAAGAATTATTAATAAAATTAGTTTTAGATATACTCTTTTATTTATATTTATGTAAAAGTGGACAAATTTAACTAATGAAATTATAATAAAAAAGTAAAACTTAATTATTAGAAAGCGAGTGTAGTTATGTTCCGCTCGAAT
13545	ATTGAACGTAGC	3	ab	vatb	vat	1280	streptogramin_a	YP_535817	maltose O-acetyltransferase	Lactobacillus salivarius UCC118	Lactobacillus salivarius	Lactobacillus	Lactobacillaceae	Lactobacillales	Bacilli	Firmicutes	Bacteria	NC_007929.1	-1	953093	953726	TAATTGAAACCTTTAATATACACAACTTTAATAGTATAATTATGCCTGAGCAATAATTTAAAGTATTGCAGATAATGATCGTTAATACTTTGAAAATGGGTCAGGTTGACTAGCGATCTGGCTCGCCTTTTTGCTTATGTTAAATTATTTTGAGAGGTGCTGCTTATGGCTACGTTCAAT
13690	ATTGAGGCTACG	3	ab	vanrg	vang	1351	vancomycin	YP_894183	resD	Bacillus thuringiensis str. Al Hakam	Bacillus thuringiensis	Bacillus	Bacillaceae	Bacillales	Bacilli	Firmicutes	Bacteria	NC_008600.1	1	1477288	1478041	AATGATGTCGAGGACATTATATACTGTTCAAAAAAAATACATAGTTTTGGAAAAAAATTGAACAAACTTTATTATTCTTGTGAAGCATAGTATGGAAAGTGAAACATTTAGAGGATTGCTTAAATAAACGAGAATAGCGCAACATAATAGTATAGAAGGGTAGGTATGCGTAGCCTCAAT
13704	ATTGGACCCATT	3	ab	emre	emre	386585	aminoglycoside	YP_943202	small multidrug resistance protein	Psychromonas ingrahamii 37	Psychromonas ingrahamii	Psychromonas	Psychromonadaceae	Alteromonadales	Gammaproteobacteria	Proteobacteria	Bacteria	NC_008709.1	1	2215107	2215437	CTTTCCCGCAGGATTTATATTTCATTTTTTTCGTCACGTTTTGAACCACTGTTTAAATCTGCTATTCTAGTAACGTTATGAAATCATTGGCAGTGTCGGTGTTTCTTGTGGGAAGGTGGAATTATTCCGTCTAAAAAATATTATATTTTTATTGGGAAATGAAGTATGAATGGGTCCAAT
13934	ATTGTCGCATTG	3	ab	bcra	bcr	1402	bacitracin	YP_001383015	ABC transporter ATP-binding protein	Clostridium botulinum A str. ATCC 19397	Clostridium botulinum	Clostridium	Clostridiaceae	Clostridiales	Clostridia	Firmicutes	Bacteria	NC_009697.1	1	700720	701437	CTCCGCTTAGAGTATATATAGCTCCAGTTAACTTTTTAAAGTCAGAGTTTAACCTTTAAAATACTCCATTGAGCCTTTTCTATGTTCCTTTCTTATGTATTTTATAGTTAAAGCTTTCAATTTTTATGATAATTGAACTATGAAACAGAGAAGGGAGTCTTAAAAATGCAATGCGACAAT
14423	ATTGTCGGTCAT	4	vf					21283614	sak	Staphylococcus aureus subsp. aureus MW2	Staphylococcus aureus	Staphylococcus	Staphylococcaceae	Bacillales	Bacilli	Firmicutes	Bacteria	NC_003923.1	-1	2049255	2049747	TGTTAATTATTTTTTAATGTAAGTTTAGTTTCTTTTAATATTTTATTGATTTTTAATATTTTCTCAATATAAAATGAAGTTGTTGATATTTATCATCTTAAATAAGGGTGTTAGCTATAAAAAGAGATAAATAAAAACAAATATATTATATTTGGAGGAAGCGCCATGATGACCGACAAT
14414	ATTGTTCGAGCG	4	vf					21282493	clfA	Staphylococcus aureus subsp. aureus MW2	Staphylococcus aureus	Staphylococcus	Staphylococcaceae	Bacillales	Bacilli	Firmicutes	Bacteria	NC_003923.1	1	857001	859842	TAAATAAAATGTTTGTTAGTAAAGTATTATTGTGGATAATAAAATATCGATACAAATTAATTGCTATAATGCAATTTTAGTGTATAATTCCATTAACAGAGATTAAATATATCTTTAAAGGGTATATAGTTAATATAAAATGACTTTTTAAAAAGAGGGAATAAAATGCGCTCGAACAAT
13807	ATTTCGAGACCG	3	ab	adeb	adeabc	470	aminoglycoside, chloramphenicol	YP_001176226	hydrophobe/amphiphile efflux-1 (HAE1) family protein	Enterobacter sp. 638	Enterobacter sp. 638	Enterobacter	Enterobacteriaceae	Enterobacterales	Gammaproteobacteria	Proteobacteria	Bacteria	NC_009436.1	-1	1648787	1651904	GAAGCCTCCGGGGTTGCCATCTCGTTAAAAAGACTTGCGCTTCGTCAAAATTCTCTCAACTCAGAGATATCGATAAACGGGTCTCGACCGACGATGAGACCCATTTATCGCATGAATCATTGTAATTAATTTGAACGTTTTGTGAGTTGACTGGAAGTTTATCTGATGCGGTCTCGAAAT
13362	CAAACCCTCGTG	3	ab	macb	macab	41514	macrolide	YP_074320	amino acid ABC transporter ATP-binding protein	Symbiobacterium thermophilum IAM 14863	Symbiobacterium thermophilum	Symbiobacterium	Symbiobacteriaceae	Clostridiales	Clostridia	Firmicutes	Bacteria	NC_006177.1	-1	532544	533270	TTTTTTCTTCTCCGCCGGTTGGAACGGAGCGGCAGGAAGAATGGCTAATCATGTCGAAAACCACCGCCTATGCACTGTATTCTGACAGTCCGCACAAGTTCGGCGGCCCAAGTATCCGTGGATCAGGCACGTACCGTGCCCCGCAAGAGGTGGTAGGCGTTCCCCATGCACGAGGGTTTG
13896	CAAATCATGTGG	3	ab	fosb	fos	326423	fosfomycin	YP_001333268	fofB	Staphylococcus aureus subsp. aureus str. Newman	Staphylococcus aureus	Staphylococcus	Staphylococcaceae	Bacillales	Bacilli	Firmicutes	Bacteria	NC_009641.1	1	2457366	2457786	CTCTTATGCAGTTGCGTAGTCAACTGTATACCTTTTGCCTTTAACTTAAGTTATTAGAGCCTCTTATGCAGTTGCGCAGATCATCGTATAAAAATTAATGACGTCATTTCAAAAATCGATACAAAAATAATTTATTATAAAAATTCTAAGAAAGAAGTGAAGCAGATGCCACATGATTTG
14060	CAAATCTCTCAC	3	ab	vanre	vane	1351	vancomycin	YP_001521548	two-component transcriptional regulator	Acaryochloris marina MBIC11017	Acaryochloris marina	Acaryochloris	Acaryochloridaceae	Synechococcales	None	Cyanobacteria	Bacteria	NC_009928.1	-1	91703	92417	GCCATCATTGATATTGAATGGTGCCAACAGGGAAATAATCCTGTCGCTTCATGTGGATTGCATCATTAAACTGCCCAGACATTGCATCTATCAATGATTCTTGCTTACTGAATATTCTGTTTTATCTGAGACGCGATTAATCCGAACATAGAATTAATGAATAGTATGGTGAGAGATTTG
14389	CAAATGATCGCC	4	vf					24114253	hypothetical protein	Shigella flexneri 2a str. 301	Shigella flexneri	Shigella	Enterobacteriaceae	Enterobacterales	Gammaproteobacteria	Proteobacteria	Bacteria	NC_004337.2	1	3085139	3086159	TCACCATGAAAAAAACATCAATGTATCTCTGTATAAAAATAATGATAACATGACATAAACATTTAAAAACATAAATAAACAGCAACAAAAACATTTGATAATCACTTAGTGATTAAATACAATTAAGACGATTTTGTTATAAGAGAGGCACCATGGAGTGAGATAATGGGCGATCATTTG
13245	CAACAAAGGCAG	3	ab	vgaa	mls_abc	1280	streptogramin_a	NP_691370	ABC transporter ATP-binding protein	Oceanobacillus iheyensis HTE831	Oceanobacillus iheyensis	Oceanobacillus	Bacillaceae	Bacillales	Bacilli	Firmicutes	Bacteria	NC_004193.1	-1	474639	476235	TATGTTTAATTGAATTTTCCAGAACAGGATTAGCTTCTATCTTTCCTTGTGTATGTGCTACGGGATAGCTCTATTTTCCGTTGCCAATACCCGGTGCTATCCCCTTGTTCTGGAAAAGAACGGGGGCTTTTTTGTCTCCAAAAATATATAAACGGAGATGATCATATGCTGCCTTTGTTG
13118	CAACATTGCCCT	3	ab	bl2d_oxa9	bla_d	550	cloxacillin, penicillin	NP_102617	hypothetical protein	Mesorhizobium loti MAFF303099	Mesorhizobium japonicum	Mesorhizobium	Phyllobacteriaceae	Rhizobiales	Alphaproteobacteria	Proteobacteria	Bacteria	NC_002678.2	-1	741371	742124	AAGCCTGCACAAAGACTGCGCATTTGAGACAAAATCGAGACAAGAGACCTCGCTAAGCCCGCTCGCGAACACACTTCTGGAGCGAGCATCAATGCGTAACATCGACCGTCTTCCCTTTATCCTGGCTGGAGCCTCTTCCTGCTCGCCTGGCTGCTGGGGTTCCCGATGAGGGCAATGTTG
13935	CAACCACTGATG	3	ab	bcra	bcr	315749	bacitracin	YP_001383161	bacitracin ABC transporter ATP-binding protein	Clostridium botulinum A str. ATCC 19397	Clostridium botulinum	Clostridium	Clostridiaceae	Clostridiales	Clostridia	Firmicutes	Bacteria	NC_009697.1	1	850071	850992	ATTTTATATTTTGGAATAAATTTAAATATATTAACAGAATTATTAGCTTAATACATCTAATAGTATAATTTTTAAGAATGAAAATATTAGTTCAGTACATTTAATAATATAAAAATTTAACTTCATAATGAATTAAATTAAGACTTAAAGAAGGGGGAGTATAGCATGCATCAGTGGTTG
13647	CAACCAGAGACT	3	ab	macb	macab	300269	macrolide	YP_793053	ABC transporter ATP-binding protein	Pseudomonas aeruginosa UCBPP-PA14	Pseudomonas aeruginosa	Pseudomonas	Pseudomonadaceae	Pseudomonadales	Gammaproteobacteria	Proteobacteria	Bacteria	NC_008463.1	-1	5418185	5418872	GCCTCGGGGTAGCGTTGCCGGTGGTGGCGGCTTGTGCGCTGTCTCCATCATCAGCAGTATGGCCGTTCGGCCTGTATCGCCGGCCTTGCGGCGGTACGACCGGGCGGGCCTTGAAGGGATGCGAGCGGTCGGGTGCGAATGCCAACAACAAACAAGCACGAATCAATGAGTCTCTGGTTG
14328	CAACTCGAGGCT	4	vf					15596345	toxA	Pseudomonas aeruginosa PAO1	Pseudomonas aeruginosa	Pseudomonas	Pseudomonadaceae	Pseudomonadales	Gammaproteobacteria	Proteobacteria	Bacteria	NC_002516.2	-1	1240583	1242500	CTCTGCAATCCAGTTCATAAATCCCATAAAAGCTCTCTTCCGCTCCCCGCCAGCCTCCCCGCAACCCGCACCCTAGACGCCCCGCCGCTCTCCGCCGGCTCGCCCGACAAGAAAAACCAACCGCTCGATCAGCCTCATCCTTCACCCATCAAAGGAGCCATCGCGATGAGCCTCGAGTTG
13427	CAACTTATCCGA	3	ab	rosb	rosab	399741	fosmidomycin	YP_215521	ybaL	Salmonella enterica subsp. enterica serovar Choleraesuis str. SC-B67	Salmonella enterica	Salmonella	Enterobacteriaceae	Enterobacterales	Gammaproteobacteria	Proteobacteria	Bacteria	NC_006905.1	-1	594707	596384	ATCATGCTTTGCCTATCCCATACTTATCCCTTTTCCGTTCCGTGCTCTTTTTACCGTCAGATTGTATTTTTTTATAAAACACAACCATTTTTTATAAACATCCTGATTGAAATTGTCATAAACTATTACCCGGAGTTTTGGAGTCCAGCAACCAAAGGAGACGGAATGTCGGATAAGTTG
13966	CAAGAAACGCGG	3	ab	vanre	vane	1351	vancomycin	YP_001391249	DNA-binding response regulator	Clostridium botulinum F str. Langeland	Clostridium botulinum	Clostridium	Clostridiaceae	Clostridiales	Clostridia	Firmicutes	Bacteria	NC_009699.1	-1	2108311	2109001	AGACTTGAGAAACTTTTTTACTAAAAGTTAGAGATAAGCACTATTTAGAACTTTTACAAATTTAATTTATACCTAATTTAATTTGTAAAGTATAAAACTTGAAAAATGTTACATTTAAATGTACATGCTATAATATTATTAAAATGCAAAAATAGAGGTGTTTATATGCCGCGTTTCTTG
14084	CAAGAATGCAAG	3	ab	vanra	vana	1397	teicoplanin, vancomycin	YP_001573943	yycF	Staphylococcus aureus subsp. aureus USA300_TCH1516	Staphylococcus aureus	Staphylococcus	Staphylococcaceae	Bacillales	Bacilli	Firmicutes	Bacteria	NC_010079.1	1	24945	25653	AGCTTATAAATGGTAAATTATATAATAGGTTACTATACGTTATAAGACGGAAAATGCGCACAATAACAAAAATAGTAAGCGACATCCTGTGATTTTTTACACAAACATAAACGATAAAGAACAAAAAATGATAAAATAATATTAATGATTTAAGAAAAGAGGTTTATGCTTGCATTCTTG
13874	CAAGACGCAGGA	3	ab	vanrg	vang	1351	vancomycin	YP_001310080	two component transcriptional regulator	Clostridium beijerinckii NCIMB 8052	Clostridium beijerinckii	Clostridium	Clostridiaceae	Clostridiales	Clostridia	Firmicutes	Bacteria	NC_009617.1	-1	3487563	3488247	TACTTCAAAATGATTTTTTTATCATTTTGAAGTACTTTCTTTTATTAAGTGTAACAGAATTTGAAATTTAAAATAATAAAAGAACTTATTGGAGGAATAATTTTTAGTTAAATTATTAAATATATGATAAAGTAATATTAAAATTAACTATATGGGGGGAATATTATGTCCTGCGTCTTG
14075	CAAGACGCTCAA	3	ab	macb	macab	623	macrolide	YP_001559690	ABC transporter	Clostridium phytofermentans ISDg	Lachnoclostridium phytofermentans	Lachnoclostridium	Lachnospiraceae	Clostridiales	Clostridia	Firmicutes	Bacteria	NC_010001.1	-1	3164513	3165218	ATTCCTTAAGCAGTAGCTAACTATAAGAAGAAAAACACTTTTCTTTATCAATAATTATAGAGATTTATGATAGTAAAAACTTATTTATAACGAGCGAAAATAGTAAGGTACACATTTTTATATATTAAGTAGGTAGCGGATAAGAAAAAGATTGGAGAAATAGAAATGTTGAGCGTCTTG
13883	CAAGAGCGAGAC	3	ab	catb1	catb	176299	chloramphenicol	YP_001314795	maltose O-acetyltransferase	Sinorhizobium medicae WSM419	Sinorhizobium medicae	Sinorhizobium	Rhizobiaceae	Rhizobiales	Alphaproteobacteria	Proteobacteria	Bacteria	NC_009621.1	-1	1183534	1184086	CAATCGATTTTACTAATCATCAAGTGTGCTCGATAGAAGGCAAGGCGAAAGAATTCAAGTTAGTGCGGGCGTGTGCGCCAAAGACTCCGGGCATAGTCAAGGCGATGCAATAGTCAACATCGGGCAACCCCCTATCAACTATCAAAGACGTTCTGAGAGGAGACGATGGTCTCGCTCTTG
13555	CAAGAGCTGATG	3	ab	bcrc	bcr	1423	bacitracin	YP_561480	phosphoesterase, PA-phosphatase related	Shewanella denitrificans OS217	Shewanella denitrificans	Shewanella	Shewanellaceae	Alteromonadales	Gammaproteobacteria	Proteobacteria	Bacteria	NC_007954.1	1	533907	534507	AGTGGCCCTTTTTTTATGGTTTTTTTGTTAACACATGCACCAATCGCTCTGTATCAAGCAACCAAAGATCCAGCATCATCAAACAAGCAAAAACCGACAAACCCAGATGCCAAAATTAAGCCTAAATCGCCACCTCTAGCGTCATAAAAGCTTCCCCTCTCTGTCATGCATCAGCTCTTG
13699	CAAGATCAGCGT	3	ab	sul1	sul	108619	sulfonamide	YP_916964	hypothetical protein	Paracoccus denitrificans PD1222	Paracoccus denitrificans	Paracoccus	Rhodobacteraceae	Rhodobacterales	Alphaproteobacteria	Proteobacteria	Bacteria	NC_008687.1	1	352907	354701	ATGGCAAGGTAAAAGCCCCGGTGCGCCAAAGACCTACGCCATTGACATGGCGGGTCTTTTCCGGGGCCGGTCGGTCGGCGACGGTGCCGCCTTTTTGGGATTTTCCTGCGATTTAAACGGTGTTTTCGGCACTGTTGCGGAAATCGCCGGGCAGGGAGGCCCAGGATGACGCTGATCTTG
13469	CAAGCCTGAACA	3	ab	baca	baca	90370	bacitracin	YP_334492	uppP	Burkholderia pseudomallei 1710b	Burkholderia pseudomallei	Burkholderia	Burkholderiaceae	Burkholderiales	Betaproteobacteria	Proteobacteria	Bacteria	NC_007434.1	-1	3426171	3427002	AACAGTTGCAATTTGCCGGCGTGAATTACGAACCCGGTACAATCACAATTCTTACAAACGGCATACGCGTGGCGATCGTCGAGAAATGACATCGCGCCGCGCGCGGCCGGAGCGGCCGCGGCGGTTCCGTGGCCTCGGTTGATTCATTTCGGAAGCGGGCCACGGATGTGTTCAGGCTTG
14325	CAAGCGACGACA	4	vf					15677517	hmbR	Neisseria meningitidis MC58	Neisseria meningitidis	Neisseria	Neisseriaceae	Neisseriales	Betaproteobacteria	Proteobacteria	Bacteria	NC_003112.2	-1	1740258	1742634	GAACCAAATAAACAAGGTCTCGGCATAGCTGTTTGCAGGGACCTTTAATTACACGGCGCGGCTTTGTTTACATGGATTACTGTCTTATTAAATATTAATGATTATCATAAAATCTATTATTCGCTAACCGATGGATGAACAATCCATACATCTTGAGTTGATAATATGTGTCGTCGCTTG
14444	CAAGCGGTTAGC	4	vf					15640845	toxin co-regulated pilin	Vibrio cholerae O1 biovar El Tor str. N16961	Vibrio cholerae	Vibrio	Vibrionaceae	Vibrionales	Gammaproteobacteria	Proteobacteria	Bacteria	NC_002505.1	1	890448	891123	TCAACGTAAGTGTGTTATTAAAAAAATAAAAAAACACAGCAAAAAATGATATCTGTCAATTGCAGGTGACTTTGTGTGGTTAAATGTGCGTATTGCTTTCTTTTTCTTTAAAAAAGGACCAAGCAATGCATTTCCTTAAAACACAAATGGTGGAGTTATATAAATATGGCTAACCGCTTG
13456	CAAGGAGATCAC	3	ab	macb	macab	272994	macrolide	YP_306899	ABC transporter ATP-binding protein	Methanosarcina barkeri str. Fusaro	Methanosarcina barkeri	Methanosarcina	Methanosarcinaceae	Methanosarcinales	Methanomicrobia	Euryarchaeota	Archaea	NC_007355.1	1	4415179	4415863	TAATAATCACCTAATAATCACCTAATAATCACCTAATAATCACCTAATAAAATTTGAGAATTTGCGCAGTTAAAATCAAAAAGAGTCAATAAAACCCTGACTGTAAGAGTCAATAAAACCCCGACTGTTTAAATTTCAATAACTTTGATGAGGCGTGGAAAAAGTATGGTGATCTCCTTG
13607	CAAGGAGTCTTG	3	ab	bcra	bcr	1402	bacitracin	YP_695639	bacitracin ABC transporter ATP-binding protein	Clostridium perfringens ATCC 13124	Clostridium perfringens	Clostridium	Clostridiaceae	Clostridiales	Clostridia	Firmicutes	Bacteria	NC_008261.1	1	1358613	1359534	AATATCAAAATATAGAGGAGTTTATATTTTAAATATACATTTAATTAAGAGTTAATAGAAAAATTAAGACTTTCTTAAGGTTTTCTTTAAGGTATTTTGAGACTTAAGGTTTATTATATAAACATAGAGAAAGATAAAGAGAAAACTTGTTAGGAGGTAAATATTATGCAAGACTCCTTG
13937	CAAGGATGACGC	3	ab	bcra	bcr	315749	bacitracin	YP_001383549	bcrA	Clostridium botulinum A str. ATCC 19397	Clostridium botulinum	Clostridium	Clostridiaceae	Clostridiales	Clostridia	Firmicutes	Bacteria	NC_009697.1	1	1270887	1271811	AGGCTTTATTTCATAACCGTAAAACTAAATTTTTTTATGAATAGATAAAGTTCTATTAGGAAGAGCTAAAAAAAAAGCTATATAACTTTGTTAGTATATAATCATCAAGTGAAAATAAGCAATGTGTATTGATATGCACTAGATATTAAGAGGAGTTGATTATATATGGCGTCATCCTTG
13840	CAAGGTGGATTG	3	ab	bcra	bcr	315749	bacitracin	YP_001253713	bacitracin ABC transporter ATP-binding protein BcrA	Clostridium botulinum A str. ATCC 3502	Clostridium botulinum	Clostridium	Clostridiaceae	Clostridiales	Clostridia	Firmicutes	Bacteria	NC_009495.1	1	1302266	1303190	AGGCTTTATTTCATAACCGTAAAACTAAATTTTTTTATGAATAGATAAAGTTCTATTAGGAAGAGCTAAAAAAAAAGCTATATAACTTTGTTAGTATATAATCATCAAGTGAAAATAAGCAATGTGTATTGATATGCACTAGATATTAAGAGGAGTTGATTATATATGCAATCCACCTTG
13571	CAAGTCATACGA	3	ab	tetpb	tet_rpp	0	tetracycline	YP_599846	protein translation elongation factor G (EF-G)	Streptococcus pyogenes MGAS2096	Streptococcus pyogenes	Streptococcus	Streptococcaceae	Lactobacillales	Bacilli	Firmicutes	Bacteria	NC_008023.1	1	245322	245631	CACACAGCGTTTAGCCTGAGTTCAATGAATAAGATACCAAGCCTTATACAGGCAATAGATATTATCTTTACCAACAAATATTTAGATAACGGGTAGGTCCTGCCTATCCGTTTTTGCTAAATAGTGCTATAATGAAAGAGTAAACTAAAAAAATAGGAGAAACACATGTCGTATGACTTG
14359	CAATACCCAGCT	4	vf					16764732	orf408	Salmonella enterica subsp. enterica serovar Typhimurium str. LT2	Salmonella enterica	Salmonella	Enterobacteriaceae	Enterobacterales	Gammaproteobacteria	Proteobacteria	Bacteria	NC_003197.1	-1	1464805	1466032	ACTATTTTCCCCTTCTGTAAGCAATTAATATTTAACACATTGGCTGCGCTTCTGATTATTGACATTCATTTGGGGTTACTTCCGGTTGACCGCATAATCTGTGATTGAATTCACCGCATGACAACATTGCCATAAATACAATTCAACTCACTACCCGGAGGCAATATGAGCTGGGTATTG
13151	CAATAGGCTCAT	3	ab	fosb	fos	326423	fosfomycin	YP_041771	fosB	Staphylococcus aureus subsp. aureus MRSA252	Staphylococcus aureus	Staphylococcus	Staphylococcaceae	Bacillales	Bacilli	Firmicutes	Bacteria	NC_002952.2	1	2488458	2488878	CTCTTATGCAGCTGCTCAGTCAACTGTATACCTTTTGCCTTTAACTTAAGTTATTAGAGCCTCTTATGCAGTTGCTCAGTCAACTGTATAAAAATTAATGACGTCATTTCAAAAATCGATACAAAAATAATTTATTATAAAAATTCTAAGAAAGAAGTGAACCCGATGATGAGCCTATTG
13637	CAATGAGCCCGA	3	ab	macb	macab	623	macrolide	YP_765595	putative transmembrane attachment-related protein	Rhizobium leguminosarum bv. viciae 3841	Rhizobium leguminosarum	Rhizobium	Rhizobiaceae	Rhizobiales	Alphaproteobacteria	Proteobacteria	Bacteria	NC_008379.1	-1	340389	341124	AGCACCTTCCTTTCCGATCGGTGGAGATGGGGCACGAAGCCGATTGCCCCATCTTGGCTAAGCCTCCGGTGGTTTGGTTCTCGCAAGGTCCAAGTTTCAGGCTTGTACTGGCCAGTGATCGAGCAATGATACGCAATCTCCTGTTCTTGTGCTGCCGCACGGATCATGTCGGGCTCATTG
13700	CAATGCCGAAAC	3	ab	tetq	tet_rpp	839	tetracycline	YP_917787	GTP-binding protein TypA	Paracoccus denitrificans PD1222	Paracoccus denitrificans	Paracoccus	Rhodobacteraceae	Rhodobacterales	Alphaproteobacteria	Proteobacteria	Bacteria	NC_008687.1	1	1172478	1174299	AGGGGAGGAATTGCCATGAACTCGATCATCTATCTTGTCGGCCTTGTCGTCGTGGTGCTGTTCATCCTGGGCCTTCTGGGCCTGCGCTGACGTCATTTGCGATTGACGCTGGCCTTTCGCGCCCCTCTGCGTTACCGGAGGCGCAAATTCTGAAAAAGGCCCCATATGGTTTCGGCATTG
13472	CAATGGACGACG	3	ab	rosb	rosab	399741	fosmidomycin	YP_345035	Sodium/hydrogen exchanger	Nitrosococcus oceani ATCC 19707	Nitrosococcus oceani	Nitrosococcus	Chromatiaceae	Chromatiales	Gammaproteobacteria	Proteobacteria	Bacteria	NC_007484.1	1	3453779	3455477	TTCTTTATTTAGTTTGTTAAAAGAAATCTTCTTCCGTATTTTTATTATCAACGAGGGCGAATAAGGTTTGTAAGTATGGCTAGTATATAAATACTCAATTCGGATATGCACCTTAAACTCCCCCCATTCCTATATTTCTTCCCTTAGAACTAAGGAGAAAAGCTGATGCGTCGTCCATTG
14137	CAATGGCCTATT	3	ab	macb	macab	0	macrolide	YP_001674668	ABC transporter-like protein	Shewanella halifaxensis HAW-EB4	Shewanella halifaxensis	Shewanella	Shewanellaceae	Alteromonadales	Gammaproteobacteria	Proteobacteria	Bacteria	NC_010334.1	-1	2957467	2958154	TGTCGGATAATGATACCAATCACATGTTGAGTGTAATTGGTATTAATACATTTATATTACGATTATTTACAAATTTTTGCAGATCATCTAATCGGCCTATATCGACTTATCTGTATGATAGACGCATTGATATAATTATCGCTAATCCTGCTATATGAGCACGTTATGAATAGGCCATTG
14122	CAATGTGCTCAG	3	ab	bl2a_iii	bla_a	315730	penicillin	YP_001645174	Beta-lactamase	Bacillus weihenstephanensis KBAB4	Bacillus mycoides	Bacillus	Bacillaceae	Bacillales	Bacilli	Firmicutes	Bacteria	NC_010184.1	1	2398118	2399048	CTTACTTTTGTTAATATCTTGGCTACTAGTTAAAAAGGTTTTAAATTTATGGAACAAACTTGTTTCTTAGATGGTCTATTATGTGTACGTATAAAAACAGGTTTTCAAATAGGATACAGTGTATTGAATTTACTACTTGTTTTCAGTATTGAAAATTTGAAAGGAATGCTGAGCACATTG
14152	CAATTCCATTGG	4	vf					49474965	badA1	Bartonella henselae str. Houston-1	Bartonella henselae	Bartonella	Bartonellaceae	Rhizobiales	Alphaproteobacteria	Proteobacteria	Bacteria	NC_005956.1	1	205377	214488	TTCATTACAGAAAGTACACACAAAATAAAAATAAAGACTCAACACGCTCCCAATTTGATCACCCTCCTTATTTCAATCCTCATTACAAGGGAGTAGGTAATACTAAAATGTGTCTTTTTTATGTTTTGGATGTGCTTTGTAATTTTTTTCATTGGAGAATTTATTATGCCAATGGAATTG
14294	CAATTGGCCTAG	4	vf					15645148	cag pathogenicity island protein (cag3)	Helicobacter pylori 26695	Helicobacter pylori	Helicobacter	Helicobacteraceae	Campylobacterales	Epsilonproteobacteria	Proteobacteria	Bacteria	NC_000915.1	1	548133	549579	AATGGACTGCTAGTGTGGATTCACAAAATCCTAAATATCCCAAATGCAATGGATTGATGAAAAGAAAAAAGAATTTCAAAAACAATGAGTTTTTTACAGCTGCATTACTTACCTTAAATGCAATGGAATTTTGTCTCTATATCAATTTTGAAAAAAAGGAAACTAATGCTAGGCCAATTG
13758	CACACGATCTAC	3	ab	vanra	vana	412694	teicoplanin, vancomycin	YP_001087118	two-component response regulator	Clostridium difficile 630	Clostridioides difficile	Clostridioides	Peptostreptococcaceae	Clostridiales	Clostridia	Firmicutes	Bacteria	NC_009089.1	1	765814	766504	ATACTATATTTTAATTCTTTTTTCAATAAAGCTTATTGAAAAGAACTTTAACTTAGAAGAGTATCACCAAATTGCAGATACAATATCATAAGCAGTTATTTATTGACAACCCTTTTTAATAAATATATCATTTGAAGTATACTGACGAAAAGGAGTTGAATAATAATGGTAGATCGTGTG
14139	CACATCGTATGG	3	ab	otra	tet_rpp	1927	tetracycline	YP_001682490	GTP-binding protein TypA	Caulobacter sp. K31	Caulobacter sp. K31	Caulobacter	Caulobacteraceae	Caulobacterales	Alphaproteobacteria	Proteobacteria	Bacteria	NC_010338.1	-1	914922	916755	TTCCAAAACCCCCTACAATTAAGGGGTTTGCGGCTGACACCGGTTTCCGCGACAATGTCTTTCTAAGGGGTGGGGTGGATAAACGTCGCGCAGTCGCGTAAAAGCCGCGCGCCTGACGCGCACAGCGTCAAATCCCTTTATCTTCCCCGAAAGTCCGCCTTCTCCATGCCATACGATGTG
14076	CACATGCAGTTG	3	ab	macb	macab	0	macrolide	YP_001560424	ABC transporter	Clostridium phytofermentans ISDg	Lachnoclostridium phytofermentans	Lachnoclostridium	Lachnospiraceae	Clostridiales	Clostridia	Firmicutes	Bacteria	NC_010001.1	-1	4057148	4057928	GTATACTTTTTTTAAAGAAAAGATTTACAAGCGCACTTTTCTTTAATATCTTACAATAATGTAAGTTTGAACAGGAGAATGTAAGCCAAAGCGATGGCTACGCATTCTCTTTCTTTGTTATACTAACACCATATTCGAGGTAGAAAATTATTTAGGAGGATAGATATGCAACTGCATGTG
13730	CACATGTTGTTC	3	ab	macb	macab	602	macrolide	YP_001032759	ABC transporter ATP-binding protein	Lactococcus lactis subsp. cremoris MG1363	Lactococcus lactis	Lactococcus	Streptococcaceae	Lactobacillales	Bacilli	Firmicutes	Bacteria	NC_009004.1	-1	1443809	1444511	AGTGAGTGTTGAATCGGTGGATAAAAAGTTACTGACGGGAGTTTCGTCAGTAACTTTTTATTTCTGTCAGTAATTTTTATATTAAAAAACTGAGGACATAGATAAAAAGTAAAGGCCAATTATGTTATAATTTAATAAAGCGTTTACAATTAAAGGAGGGAAATAATGGAACAACATGTG
14071	CACCGAAACGAT	3	ab	bcra	bcr	315749	bacitracin	YP_001557205	ABC transporter	Clostridium phytofermentans ISDg	Lachnoclostridium phytofermentans	Lachnoclostridium	Lachnospiraceae	Clostridiales	Clostridia	Firmicutes	Bacteria	NC_010001.1	1	105398	106172	TTTGGCACTATCAGAGGGAAGTGCTAAATGATACAATTATTTTGTAAAGTTCTTAAGGAGTCAGGAATAAAGTAGTTAGGTTGGAAAACAGGTTTCAACCGGTTGTGAAGCGAACGACACTCCATCATTTTTAAGGGGCGCTAAAGTGCCAGAAGTGAGGTTAGAATGATCGTTTCGGTG
13857	CACCGACTTATC	3	ab	vanrg	vang	1351	vancomycin	YP_001270632	two component transcriptional regulator	Lactobacillus reuteri DSM 20016	Lactobacillus reuteri	Lactobacillus	Lactobacillaceae	Lactobacillales	Bacilli	Firmicutes	Bacteria	NC_009513.1	1	21024	21732	ACAGAATACTTAAACAGTTTAACCTGTTATTGATCAAATGTCAAATATTTTTCATAAGTTTTTGGAAAATATTTATGGAACTTTTCCCTGTGCTATAATAGAGACACTGATATATAGCAGATTTAAAGTAATTAATCAATTAACCCAATGGAGGGAATCATTGATATGGATAAGTCGGTG
13759	CACCGCTTTCAG	3	ab	vanrg	vang	1351	vancomycin	YP_001088125	vanR	Clostridium difficile 630	Clostridioides difficile	Clostridioides	Peptostreptococcaceae	Clostridiales	Clostridia	Firmicutes	Bacteria	NC_009089.1	1	1881908	1882610	AATTAATCTCAGTTTTTGTGTTCCAATGGTAGCATCAACACATTCTGATGTAGTAGTTCTTTTCTTATAAAAATTAGTTACAAATATGCTTGTAATTATTTGATATGTAAATTTACCAATATTATAAATGATGACCTCGATAATAAGGAGAGTGAAAAATAATCTATGCTGAAAGCGGTG
13418	CACCGTGCTAAC	3	ab	qac	qac	29387	qa_compound	YP_203967	emrE	Vibrio fischeri ES114	Aliivibrio fischeri	Aliivibrio	Vibrionaceae	Vibrionales	Gammaproteobacteria	Proteobacteria	Bacteria	NC_006840.2	1	642662	643016	TTCATCTTTGTAATAGTTATTTACTATTTTTGAGTCTAGCCAAAGAGTCAAAAATGCCTATAATTGCGGCTCTAAAATTCGGAAGGAATGTCGGATATTCTATTTTTACCAACTATGTTAATTAGATGATTAGTGGTTGGTTCTGATCTAGAGTTTTACTGTTATATGGTTAGCACGGTG
13192	CACCGTTGTCAA	3	ab	macb	macab	362663	macrolide	NP_541315	ABC transporter ATP-binding protein	Brucella melitensis bv. 1 str. 16M	Brucella melitensis	Brucella	Brucellaceae	Rhizobiales	Alphaproteobacteria	Proteobacteria	Bacteria	NC_003318.1	-1	347067	348177	GAATGTGTCGAAACGCCCTTGTGGAGATCAACTCCACGGCGGTCGTTTCTCCTGTTCAGCAACAAAATACCCTCGCGCCAAACCATAAGCTAATTCGTCACTACAGCCTGGGGCGAAGGCCCAGGGTTTGAGCCGGGCATCATTCTTTCCTTGAAGCCTTATCGAATGTTGACAACGGTG
13620	CACCTCTATTCC	3	ab	catb3	catb	287	chloramphenicol	YP_716418	glmU	Frankia alni ACN14a	Frankia alni	Frankia	Frankiaceae	Frankiales	Actinobacteria	Actinobacteria	Bacteria	NC_008278.1	1	6816748	6818386	GTCACCTCCCCGGGCCCGGTCAGCAGGTCGCGGTAGTGTGGTGCCCGTCGCCCCATCGTCGTGCAGGCCGAAGATCCGGGAGATCGCGTGACTTCACCACGTCCGGCCGCCGTCATCATCCTGGCTGCGGGCGAGGGTCGACGGATGCGCTCGACGACACCGAAGATGGGAATAGAGGTG
13242	CACGCCTATTGC	3	ab	oprd	mexhi	208963	FIX	YP_257459	oprQ	Pseudomonas protegens Pf-5	Pseudomonas protegens	Pseudomonas	Pseudomonadaceae	Pseudomonadales	Gammaproteobacteria	Proteobacteria	Bacteria	NC_004129.6	1	363839	365123	AGGATTCGCCCCAACGCCTGTGGCCAGGAGCCATATTTCAGAATAATAAAAGGCCCACCGTGCTCACCCGCGGTCGGGCTTTTTTGTTTCAACGGTAGAAGAGCGTTCAATCGCCATAGCCGCGGAGCTCACAGCGCGTCACCAAACCGTAATAAGGAAAATAAAATGGCAATAGGCGTG
13523	CACGGGTAATAG	3	ab	macb	macab	41514	macrolide	YP_481726	ABC transporter	Frankia sp. CcI3	Frankia casuarinae	Frankia	Frankiaceae	Frankiales	Actinobacteria	Actinobacteria	Bacteria	NC_007777.1	1	3109619	3110957	GACGGCGAGATGCCGATCATCGTTCGGTCGTTGGGGAGATCGACCACGGTAGCCGAACAGCCGTCCCAGGTCAGTCGGGGCCGAGCGCAGGCAGGGCAGGCACGACGTGTCGAGAGGGACCGTGTCGAGAGGGACACGGCGCGCCGCGAGGGAGAGGACATCACGATGCTATTACCCGTG
14106	CACTAACAAGGT	3	ab	maca	macab	0	macrolide	YP_001622909	RND family efflux transporter MFP subunit	Brucella suis ATCC 23445	Brucella suis	Brucella	Brucellaceae	Rhizobiales	Alphaproteobacteria	Proteobacteria	Bacteria	NC_010167.1	-1	1124846	1126073	GATGAAATTCCGAGCCCGGAAGCATAGATAACCGGAACATGCAAATGACGATTGCTGCGATCCGGCTTAGACCCTACTTATGCGGTGGTGAATGCATTATCGCTTGGGGGCAAGTTTCTGGAAAACGCGCAAAGCGCGGTTTTCTGAAGGTTCAGGGGTTTTAGGATGACCTTGTTAGTG
14179	CACTAACTGGTG	4	vf					29376362	coccolysin	Enterococcus faecalis V583	Enterococcus faecalis	Enterococcus	Enterococcaceae	Lactobacillales	Bacilli	Firmicutes	Bacteria	NC_004668.1	-1	1762960	1764493	TAAGGAATTTAGATAGTGCCGGTTAGGTAGTTGTCTATAATGAAAATAGCAACAAATATTTACGCAGGGAAAGGGGCGGTCGTTTAACGGGAAAAATTAGGGAGGATAAAGCAATACTTTTGTTGGGAAAAGAAATAAAAGGAAACTGGGGAAGGAGTTAATTGTATGCACCAGTTAGTG
14124	CACTCGTGAGTT	3	ab	bcrc	bcr	0	bacitracin	YP_001645619	PA-phosphatase like phosphoesterase	Bacillus weihenstephanensis KBAB4	Bacillus mycoides	Bacillus	Bacillaceae	Bacillales	Bacilli	Firmicutes	Bacteria	NC_010184.1	-1	2845956	2846556	AGTTAAGAAGTAGTTAAGTCCCATTTAAACCTTTTTTCCCATAATAAAATTATAAGCGTACAAGAAGGTTGGTATTTTTAGATGAGTACAATAATCAAAACTATTCGTGTAATGAAGGTATATGGCAATGAGTTAAACACCTTACTATAAAGGAGGGATTTGAAAATGAACTCACGAGTG
14380	CACTCTAGCTGT	4	vf					24114949	serine protease-like protein	Shigella flexneri 2a str. 301	Shigella flexneri	Shigella	Enterobacteriaceae	Enterobacterales	Gammaproteobacteria	Proteobacteria	Bacteria	NC_004337.2	1	3829718	3830477	AAAAACAAAAAACGATCAATTAGTATTGATTCACATAATCTCTCATCATTAATGAGAACATTGTCACATATTTACAATATAGAACTGTTACTTTTAGCAAGCTGTTAGTAACCAACCGTTACTAATAATTTTAATTCTTAATACTTTGTTCATTCAATAAATGAGATGACAGCTAGAGTG
13588	CACTGAGTCAGA	3	ab	baca	baca	214092	bacitracin	YP_653048	undecaprenyl pyrophosphate phosphatase	Yersinia pestis Antiqua	Yersinia pestis	Yersinia	Yersiniaceae	Enterobacterales	Gammaproteobacteria	Proteobacteria	Bacteria	NC_008150.1	-1	3486258	3487077	GCTGTGTGAAGGGTGTTCCTTTCAGCCGAATCGCTGATGAGAGCCAGCTTCCCGGGCTGTGGCCCCAATTATTTTGGGTATGAATTAAATTCTAAATAGAACGGCACTGTTTTCAGCATTGCCGTTTTTTTGTGGTTTTCCATTACAGGGTCTTGGGTATTGTAGATGTCTGACTCAGTG
14447	CACTGCAAATGG	4	vf					15641777	N-acetylneuraminic acid mutarotase	Vibrio cholerae O1 biovar El Tor str. N16961	Vibrio cholerae	Vibrio	Vibrionaceae	Vibrionales	Gammaproteobacteria	Proteobacteria	Bacteria	NC_002505.1	-1	1923894	1925049	TTGAAACCCATCAGGATATCGATGGGTTTTTTTAGCGCATTTAGTGAAGATAATTTTTACTTTTATTAATGGTGAAGAAATTAATCTTCAAAACAAGGTGTTAATGTTCAGTTTCTCATTGAACACCTGACAAAAGTATGGATAGCAATTAATAAGGACAAATTAATGCCATTTGCAGTG
14051	CACTGGAGAGAC	3	ab	vanrg	vang	1351	vancomycin	YP_001511684	two component transcriptional regulator	Alkaliphilus oremlandii OhILAs	Alkaliphilus oremlandii	Alkaliphilus	Clostridiaceae	Clostridiales	Clostridia	Firmicutes	Bacteria	NC_009922.1	1	146379	147075	TTTGCTTTAGGGGAGCATTTGATTAATGTGGAAATCAATACCAGAAAAAATTTGTATTTTGAGTAAAGGGGAGAGGGAGAATGGATCATCGAACGTATTCATAGTGAATGAAGTAGATGGATTTTAATACAGATACAGGCACGATATTATGAAAGGAGTCAAGACATGGTCTCTCCAGTG
13928	CAGAAACACCGG	3	ab	macb	macab	41514	macrolide	YP_001375425	ABC transporter-like protein	Bacillus cytotoxicus NVH 391-98	Bacillus cytotoxicus	Bacillus	Bacillaceae	Bacillales	Bacilli	Firmicutes	Bacteria	NC_009674.1	-1	2265579	2266326	GCCATGGTTCTTTTATTACTAAGGCTTCAAGGCTGTTTATCATACCTGTAGAGGCTCCATATCAAGTGGGCTATGCGTAATCTAATGTGTAAAAGGAAACTTAGCAGAAATTGTGAAATTCTCCTTGGCGTTTACAGTTATATCTAAGTAATATAGGGGGTTTTTATGCCGGTGTTTCTG
13938	CAGAAAGCCTGA	3	ab	bcra	bcr	1402	bacitracin	YP_001383925	antibiotic ABC transporter ATP-binding protein	Clostridium botulinum A str. ATCC 19397	Clostridium botulinum	Clostridium	Clostridiaceae	Clostridiales	Clostridia	Firmicutes	Bacteria	NC_009697.1	1	1683100	1683808	AATTGTTTTATACTTTAAATGTTCATGTTAATTTGTAATTTACAGTTATATTAATTTATTTTAGTAATGGCTATAGAAGCAGAATAAGTATTTTCTGAAATCCTTATAAAATCCTTATAATTATAGTTTAGAGTAAATATTGAACAGAAGGAGAGGATGATTAATATGTCAGGCTTTCTG
13425	CAGAACAGTCGT	3	ab	oprm	mexab	287	aminoglycoside, beta_lactam, fluoroquinolone, tetracycline, tigecycline	YP_215380	oprM	Salmonella enterica subsp. enterica serovar Choleraesuis str. SC-B67	Salmonella enterica	Salmonella	Enterobacteriaceae	Enterobacterales	Gammaproteobacteria	Proteobacteria	Bacteria	NC_006905.1	-1	436958	438416	TGCGACATGCGATGGGCATCGCCGTGTTTGCCGGCATGTTGGGCGTCACGCTCTTCGGCCTGTTATTGACGCCTGTATTTTACGTGGTGGTTCGCAGGATGGCATTAAAGCGTGAGAACCGCGTTGATTCACATGATCAGCAAGCATAATGATGGGAATGGCATAATGACGACTGTTCTG
14421	CAGACTTGTCAA	4	vf					21283618	sea	Staphylococcus aureus subsp. aureus MW2	Staphylococcus aureus	Staphylococcus	Staphylococcaceae	Bacillales	Bacilli	Firmicutes	Bacteria	NC_003923.1	-1	2051455	2052229	TCTGAAATGTATAATAGAGTAAAAATGAAATCTTTTTATTATAGACAAATATAAAAAGTGTATAGTAATATATGTATGTATAATTAAATGATAATCATTTCATAATTATTGTATATAACTAAATAACTACTTAACAAAAATAATTATGCTTTAGAGGTGAGCAAAATGTTGACAAGTCTG
14466	CAGAGGCGTGTA	4	vf					15088605	ysaH	Yersinia enterocolitica	Yersinia enterocolitica	Yersinia	Yersiniaceae	Enterobacterales	Gammaproteobacteria	Proteobacteria	Bacteria	AF369954.1	-1	4192	4669	TCGGAAGATAAAGCTTTACTGAAAGAAAAATTCAATCCGGCTTATTCAATGTATTTTAGCAGCCAATATGATTATTGGCCAACTGAATCAACCAATCTTTAGATAAAATGGGTAAAGTTCCCTACTGAAGATGATGGTGATGAGTATTATTAAATTTAACTCCCTATGTACACGCCTCTG
13273	CAGATCCGATTT	3	ab	qnra	qnr	585	fluoroquinolone	NP_762899	hypothetical protein	Vibrio vulnificus CMCP6	Vibrio vulnificus	Vibrio	Vibrionaceae	Vibrionales	Gammaproteobacteria	Proteobacteria	Bacteria	NC_004460.2	1	1050803	1051460	CTAGACCCGCCCATAGAAAAACAAAAAAACAAAGGGGTTAGAGTCGCTTCTAGACCCCTTATTTTGGCGATTTAAGCCACTTGTAAGTCTTTGTTTTTAAACAAGCTATTTTTGTGGATTTTCAATAACTTAAGATGATAGCCTTGGCTCAACTAAGGAGTTGATATGAAATCGGATCTG
13990	CAGATGCGGACA	3	ab	tet37	tet_flavo	77133	tetracycline	YP_001409861	beta-lactamase domain-containing protein	Fervidobacterium nodosum Rt17-B1	Fervidobacterium nodosum	Fervidobacterium	Fervidobacteriaceae	Thermotogales	Thermotogae	Thermotogae	Bacteria	NC_009718.1	-1	366385	367576	CCCCACGTATTTTTGTTTTTCATTAAGAGTGAGTTATAATTATTTATGTAATATATCTTTATACTTTTCAATTGACCAAAATTATACTTGATATATTTTTATAAAATGTTAAAATAAAAAATGAAGTAAAATAGTTTATTTACATCAAAAAGGGAGGGTATCATTATGTGTCCGCATCTG
14329	CAGATGTACGCT	4	vf					15600448	algQ	Pseudomonas aeruginosa PAO1	Pseudomonas aeruginosa	Pseudomonas	Pseudomonadaceae	Pseudomonadales	Gammaproteobacteria	Proteobacteria	Bacteria	NC_002516.2	-1	5916917	5917400	GGCGTCTTGATGGGGTCATCCCGGGGGCATAATCTGGCTTTCCATAGCGCCGGAGTCCGCCCCTTGCACAGGCGTTCTCCCACAGAGCGCAGAGAGTGCGTCAGCAATGCGTCTCGGAGCGGACGATGATTCTCCGGGACGTCCGAAGAGGGAAGCGAGGACAACATGAGCGTACATCTG
13124	CAGATGTATTCC	3	ab	emrd	emrd	386585	FIX	NP_312641	emrD	Escherichia coli O157:H7 str. Sakai	Escherichia coli	Escherichia	Enterobacteriaceae	Enterobacterales	Gammaproteobacteria	Proteobacteria	Bacteria	NC_002695.1	1	4644390	4645581	CCCTCCCGGCAACATTTATTGCCGCTTTTGTTTACATATTCTGCCGCTAAACAATTCCCCATTCCTGGCGTATATCTGGCTAACATTTATCAATATGATAGATTCCTCTCCCGCATTTATGGGAATGCGTAGTGACTTATTCTAATTATTTTTATAAAAGCATCCATGGGAATACATCTG
13512	CAGATGTGTCGT	3	ab	macb	macab	399742	macrolide	YP_449165	ABC transporter ATP-binding protein	Xanthomonas oryzae pv. oryzae MAFF 311018	Xanthomonas oryzae	Xanthomonas	Xanthomonadaceae	Xanthomonadales	Gammaproteobacteria	Proteobacteria	Bacteria	NC_007705.1	1	138694	139384	ACCGCAACTGCTGCACCTGCAAAGACAGTGGAGTTGCCGACGTTGATAGCCGCACGCGTGGCGACATGCATGACATGGAGACATATCGACACTGATCGCATCGCAATACCAGCCACCTATCATTCATCTCCTTCACCCCGCATTGAAACGCAGAGAACCCCCGCAATGACGACACATCTG
13254	CAGATTACCGCC	3	ab	qac	qac	1280	qa_compound	NP_697794	sugE	Brucella suis 1330	Brucella suis	Brucella	Brucellaceae	Rhizobiales	Alphaproteobacteria	Proteobacteria	Bacteria	NC_004310.3	-1	763970	764288	GTCTTTATAATCTAGGGCTTTCCCCGGCTCGGAGCGTAGCGCAGCCCGGTAGCGCACTTGACTGGGGGTCAAGGGGTCGTGGGTTCGAATCCCGCCGCTCCGACCATTTTCTTCCCCTTATTTCCCCAGATTGCCTGCCCCCCTTTTCACCAAATGAGCTTTAAAATGGGCGGTAATCTG
13397	CAGCACATGCAG	3	ab	vatd	vat	1352	streptogramin_a	YP_139553	eps9	Streptococcus thermophilus LMG 18311	Streptococcus thermophilus	Streptococcus	Streptococcaceae	Lactobacillales	Bacilli	Firmicutes	Bacteria	NC_006448.1	-1	970774	971332	ACAAATTTGGGCAGATGTGGTTGTTGACTTAAGAAAAAAATTAAACATAAATAGAGAAAATTATTATTTGGAAAACAGAAATCAGATTTTCGAATATGATATTGAAAAGAGTGTTAAACATCTTGAAGAAATATATATAAAAATCAATATTTAGGTGATGAGAAGATGCTGCATGTGCTG
13787	CAGCAGACAATA	3	ab	vanug	vang	0	vancomycin	YP_001128941	DNA-binding protein	Streptococcus pyogenes str. Manfredo	Streptococcus pyogenes	Streptococcus	Streptococcaceae	Lactobacillales	Bacilli	Firmicutes	Bacteria	NC_009332.1	1	1394223	1394433	ATGACCAGTCAAGGTCATTGAACAAACAAGTCTTTTTAGCCTTCGATAAAGCCAGCTCTTATTCTCCAGATGCTAATCAACTCTTGTCAGAAAATACGGTATTGAGACTCTCTAGTAACGGAAATGAACTCTACGGTATTTCATGGAACAAAGGAGAAAACTCAGATGTATTGTCTGCTG
13166	CAGCATCAACCG	3	ab	cml_e3	cml	573	chloramphenicol	NP_386734	transporter	Sinorhizobium meliloti 1021	Sinorhizobium meliloti	Sinorhizobium	Rhizobiaceae	Rhizobiales	Alphaproteobacteria	Proteobacteria	Bacteria	NC_003047.1	1	2836829	2838029	TTCGCCTCAAGATGTGCATGGAGCCGTAGCATGGGAGCTCAAAAGTCGTCGGACAAGTAAGCCGCAACAACGCTTTTCCTTGTTGTTGCGGCGTCTGTCGAGCCGACCCCCCGTGCCGCAGGCAGACCGCCGCCGAATGTTCCTCATTTGAGCGGATGTCTTTCCATGCGGTTGATGCTG
14081	CAGCCCGTATGT	3	ab	bcra	bcr	1423	bacitracin	YP_001569066	bacitracin ABC ATP binding cassette transporter, ABC protein	Staphylococcus aureus subsp. aureus USA300_TCH1516	Staphylococcus aureus	Staphylococcus	Staphylococcaceae	Bacillales	Bacilli	Firmicutes	Bacteria	NC_010063.1	-1	18037	18958	CATTAAACGATGGTTCAATATTCACCATTCAATTTAAATAACTCCAATCTTTCATTTTTGTAAGATTAGCGGCTGTTTTTGTAAGAATAGATAAAGGCAGCCTTTTCTAATCGCGCGTAAGATAAAGGTAACAACAAACTAAGAAAGGTGCCAGAGGTGAAAAATATGACATACGGGCTG
14024	CAGCCTTGTTGA	3	ab	aph6id	aph	417400	streptomycin	YP_001451541	streptomycin resistance protein, StrB	Escherichia coli E24377A	Escherichia coli	Escherichia	Enterobacteriaceae	Enterobacterales	Gammaproteobacteria	Proteobacteria	Bacteria	NC_009789.1	-1	3371	3974	TCCAGCCTCGTTTGGAAAGTTTCATTGCCAGACGGGACTCCTGCAATCGTCAAGGGATTGAAACCTATAGAAGACATTGCTGATGAACTGCGCGGGGCCGACTATCTGGTATGGCGCAATGGGAGGGGAGCAGTCCGGTTGCTCGGTCGTGAGAACAATCTGATGATGTCAACAAGGCTG
14040	CAGCGAACTAAG	3	ab	vgaa	mls_abc	1280	streptogramin_a	YP_001488305	ABC transporter ATP-binding protein	Bacillus pumilus SAFR-032	Bacillus pumilus	Bacillus	Bacillaceae	Bacillales	Bacilli	Firmicutes	Bacteria	NC_009848.1	-1	3071937	3073527	CATTTTTTAGCTTCGGAATAGGATGGTACAGCATGGGAATCAAAGAATGACGTGATTGATACGGGGGATGTGTGTGTTCAGGTAGGAACGGCACGTCATCCGGGATTGATCCGCTTATTTTTGTACACCATTTTGCCTCCTATTCTGAGAATGGGAGGCTTTTTCATGCTTAGTTCGCTG
13648	CAGGCTTGAATC	3	ab	rosb	rosab	399741	fosmidomycin	YP_793995	potassium efflux transporter	Pseudomonas aeruginosa UCBPP-PA14	Pseudomonas aeruginosa	Pseudomonas	Pseudomonadaceae	Pseudomonadales	Gammaproteobacteria	Proteobacteria	Bacteria	NC_008463.1	-1	6483303	6485007	CCGTCGGGTCGCTCGAATGCCATGGGCCGGTCGCTCTGCCCGGCTCCGTTGGCGGAAAACCTTTCCGCCTTGCCGTCACGGGCGCGGGTCCGTGATCCATTTCGAACGTCGTCGTCCGCCGGCCAGGCCGCGGAGGACGCGTTCCCCGTGTTGCCGGGAGTCCTGATGGATTCAAGCCTG
14210	CAGGGAAATGAT	4	vf					409035	kpsD	Escherichia coli RS218	Escherichia coli	Escherichia	Enterobacteriaceae	Enterobacterales	Gammaproteobacteria	Proteobacteria	Bacteria	M64977.1	1	504	2181	AGTGATCAGTTCGCCACAGTTGCCGCAGGAATCGTCTTTTCCAAATATCCCTTATTTGATCGCCTGCTGGTTACTGGTGTGCTGCCTGCTGTTCGGCACCCTGAAACTGTTGCTGGCTGTTATTGAAGATCACCGAGACTAACGCTGTCGCTGAATGAGTTTGTGATGATCATTTCCCTG
13331	CAGGGCTATTGA	3	ab	vanrg	vang	1351	vancomycin	YP_027655	DNA-binding response regulator ResD	Bacillus anthracis str. Sterne	Bacillus anthracis	Bacillus	Bacillaceae	Bacillales	Bacilli	Firmicutes	Bacteria	NC_005945.1	1	1417624	1418341	ATACATAGTTTTGGAAAAAAATTGAACAAACTTTATTATTCTTGTGAAGCATAGTATGGAAAGTGAAACATTTAGAGGATTGCTTAAATAAACGAGAATAGCGCAACATAATAGTATAGAAGGGTAGGTGTGAACCGTTGTGGTAAAAGTACGCAACGGGTAGAAATGTCAATAGCCCTG
13282	CAGGTAGGTTAC	3	ab	vanra	vana	1397	teicoplanin, vancomycin	YP_052195	ompR	Pectobacterium atrosepticum SCRI1043	Pectobacterium atrosepticum	Pectobacterium	Pectobacteriaceae	Enterobacterales	Gammaproteobacteria	Proteobacteria	Bacteria	NC_004547.2	-1	4578722	4579442	CGCCGATGATTTTATGACTGACAGCACAGGAAATGATTGATTACACGAATTTTAATATGCTTTGTAACAATTTTGCCTAGAATGTATACCAGAAACGACTGTCAGTAATTCGTGTGTTTCTGAACAATAGCAGCGTCGGCGCTATTACGCCTTTGGAGAAAGAGAATGGTAACCTACCTG
13742	CAGGTCAATCTT	3	ab	sta	sta	1914	streptothricin	YP_001080922	acetyltransferase	Burkholderia mallei NCTC 10247	Burkholderia mallei	Burkholderia	Burkholderiaceae	Burkholderiales	Betaproteobacteria	Proteobacteria	Bacteria	NC_009080.1	-1	1356150	1356618	GCCAAATCGAAGCCCGTTCAGGCATGCCTGAACGGGCTTTTTGTTTTGCGCCGCGTGAGCTGCCGCGAACGGTGCCGCATGCCGCTGCCGCATGCGTGCAAATGGGCATTGCAACGCGCGCGGGCTGCGCTATCGTGGCGGTGACGCAGGTTTTGCGAATATGCCATGAAGATTGACCTG
13207	CAGGTGAAGCTC	3	ab	bcra	bcr	315749	bacitracin	NP_622088	hypothetical protein	Thermoanaerobacter tengcongensis MB4	Caldanaerobacter subterraneus	Caldanaerobacter	Thermoanaerobacteraceae	Thermoanaerobacterales	Clostridia	Firmicutes	Bacteria	NC_003869.1	1	427278	427428	GTATAATTATGTTAAGTGTAAGTTAAATTTTACTGTAGATTGGAAATAGAAGAAGGATTTTAGGGAATTTTGTAGAATTTATAGTATTGTATTCCATCGGTTGTTTTTTTATTGTAGTTTGAGGGACTATAATTTGTATAAATTTTACATAAACGGAGGATGAAAATGGAGCTTCACCTG
13846	CAGGTTCGAGAA	3	ab	bcra	bcr	315749	bacitracin	YP_001254731	sodium extrusion ATP-binding protein NatA	Clostridium botulinum A str. ATCC 3502	Clostridium botulinum	Clostridium	Clostridiaceae	Clostridiales	Clostridia	Firmicutes	Bacteria	NC_009495.1	-1	2398617	2399337	AAGAAGTTCTTATATGTTATAATTGTAGTGAAATTTTTATTTATTACACATAAGTTTTTGGGGTAAAAATGCAATAAATGAATAATCAATCTATTACAAATCAGTTGATTAAAATTTTATAAGGAATTATAACTTTTTTATTATGAAGGAGGATTAAAGGGAGCTATGTTCTCGAACCTG
13848	CAGTAAGCTGAT	3	ab	lsa	lsa	1351	lincosamide, macrolide, streptogramin_b	YP_001255357	drug resistance ABC transporter RA2 family, ATP-binding protein	Clostridium botulinum A str. ATCC 3502	Clostridium botulinum	Clostridium	Clostridiaceae	Clostridiales	Clostridia	Firmicutes	Bacteria	NC_009495.1	-1	3036689	3038168	AAGGAGGATAAATAATATTATGATAAATAAAGACACTTTGCTAACACATGATAATCTCCATATAGAGTCGGATATTGCAGGCGACACTTATATGGAGTAATAACAAGGTCGCCTATTGTTCCGACTTTGTTATTTATACTATTAAATACAGAGGAGGATAAAAATATGATCAGCTTACTG
13798	CAGTAGGACTAA	3	ab	macb	macab	41514	macrolide	YP_001160991	ABC transporter-like protein	Salinispora tropica CNB-440	Salinispora tropica	Salinispora	Micromonosporaceae	Micromonosporales	Actinobacteria	Actinobacteria	Bacteria	NC_009380.1	1	4751083	4751860	TCACGCCCGGCGGATGAGCCGGCGTACGACCTGAGTCGTACGGGTCCACCCGGCGGGGGCGACCCGGGGCGTACCAGGATCGAGCATGCAGGTGGAGATCGACAGGGCGGTGACGCGCATAGCGTCGGAGGCGTCCGACGAACGTCTCCACACCGGGAGCACCACATGTTAGTCCTACTG
13437	CAGTCCGATGAA	3	ab	cml_e8	cml	38289	chloramphenicol	YP_251195	cmx	Corynebacterium jeikeium K411	Corynebacterium jeikeium	Corynebacterium	Corynebacteriaceae	Corynebacteriales	Actinobacteria	Actinobacteria	Bacteria	NC_007164.1	1	1664778	1665954	CGAGTCCCGAATCAGACAGGTCAGGGGTTGTCGGTCACACCGCCAGCCCCTTGAACCACTAGTTACGACGCCCACGATCTGTGTGGGCGTATGTCTGGCGTACCCGGGGCGCTGGCCGTGGTGACAAGAAGAACCATTTCTTGATCTCACACCTCGGAGTACTCGATGTTCATCGGACTG
14259	CAGTCTCATGAG	4	vf					14594880	iroN	Escherichia coli	Escherichia coli	Escherichia	Enterobacteriaceae	Enterobacterales	Gammaproteobacteria	Proteobacteria	Bacteria	X16664.4	1	25804	27982	ATGAAAAATCAATAAATTTATCTTGTGAGGGATTGCTTTTTCTTTTGCTAAATGATATTAATTATCATTCTTATATAAAAACAATAATGGCAGTAAGAAATATCTGGCAAGGATGTGAGCTTAACGATCAAACATTTTAAGTTAGGCATTTATTAGGGAATAGGAATGCTCATGAGACTG
13863	CAGTGCCTTTGA	3	ab	tet34	tet_xprt	0	tetracycline	YP_001291440	xanthine-guanine phosphoribosyltransferase	Haemophilus influenzae PittEE	Haemophilus influenzae	Haemophilus	Pasteurellaceae	Pasteurellales	Gammaproteobacteria	Proteobacteria	Bacteria	NC_009566.1	1	1743364	1743832	CGTCTTCAGTCCTTATCCATAACAGTGAAGGTTGAAGTGTTGTAATTTCAGACATAATTGCTCCTTTTTACTGAAAATATTTACGAAATAATAGCATAAAATGCCATTTCGGGTTATTCTTACGCAATTTTTTATTTCTCGATAAATTTAAACTAAGGTGCAATTATGTCAAAGGCACTG
13393	CAGTTCATCAGT	3	ab	pbp2b	pbp	487	penicillin	YP_111227	penicillin-binding protein	Burkholderia pseudomallei K96243	Burkholderia pseudomallei	Burkholderia	Burkholderiaceae	Burkholderiales	Betaproteobacteria	Proteobacteria	Bacteria	NC_006351.1	1	1647741	1649526	TCGCCGTTTCACGCCCCGCAACGAGGCGGCCGACACCGCGCGCTTCTTGAACATTCGTCAGATCTTTCAACGATTTGGCAGCCAATCCAGACGAAATCATTACTCATTCATTACAATTCGATCTTCGGGATGCGATCCGCCGTCCCGCCCAGCAATAGCGAGCCCATGACTGATGAACTG
13246	CAGTTGACACAT	3	ab	lmrb	mls_mfs	1423	lincomycin	NP_691409	multidrug resistance protein	Oceanobacillus iheyensis HTE831	Oceanobacillus iheyensis	Oceanobacillus	Bacillaceae	Bacillales	Bacilli	Firmicutes	Bacteria	NC_004193.1	1	516596	518009	TAATCGTCAGGAAAATTCGCTTAACGTTGTAAATCCGCATTTTCCTGACGCTACCCCTATAATTTTAAAATAAACTTTAAAATATTTTTATAGATTCTTTACGGGTTTTCGTTTAATCTATAAGAAGTGTTTTAATTTTTATGTTTATTAAAGGGGGACATCATCATGATGTGTCAACTG
13985	CATAGACTTGAG	3	ab	macb	macab	0	macrolide	YP_001401590	artP	Yersinia pseudotuberculosis IP 31758	Yersinia pseudotuberculosis	Yersinia	Yersiniaceae	Enterobacterales	Gammaproteobacteria	Proteobacteria	Bacteria	NC_009708.1	1	2982232	2982961	TTTATTCATCACGCGACAAATTCCCCCTGAGCGCAATCAAATACAAATGTTATGCTGTTTTTAACCGTTTATTCTGGCTATTCATAAATTTTAACGCACAAAGATTGCATAAGTATGCCGTGGAAGTTACCATTCCCCGCATCATTGGCTATTCAGATTTGGCGCATGCTCAAGTCTATG
14141	CATAGGCCACCA	3	ab	sul1	sul	108619	sulfonamide	YP_001683877	hypothetical protein	Caulobacter sp. K31	Caulobacter sp. K31	Caulobacter	Caulobacteraceae	Caulobacterales	Alphaproteobacteria	Proteobacteria	Bacteria	NC_010338.1	1	2446095	2447817	GGGGTCAGGTCTAGGGCAAGATAAAAGGACAGGGACCCTCGGGTCCCATGTCATTGATGGTGTTGAGGTTTTTCAGGAACCTGGCCAGAGCGGCAGGTTCCTCGTTACCTGGATTTTCCATATCTATCAGTGGGTTGAGCGGGACCTTTTGGTTGGAGCCACCCGATGTGGTGGCCTATG
14342	CATATACGCAAG	4	vf					15599742	pilS	Pseudomonas aeruginosa PAO1	Pseudomonas aeruginosa	Pseudomonas	Pseudomonadaceae	Pseudomonadales	Gammaproteobacteria	Proteobacteria	Bacteria	NC_002516.2	1	5093377	5094970	CCCGTCCCACTCCGCGCCAGCAGCAACGTCCGCAGGACGAGCCGAGCGCATCGCCGATGGTCCGCTGCGCCCATTGCGGCGTCCACGTGCCGCAGGCCAACGCCCTCGCCCACGAACAACGCTGGTATTGCAGCCAGGCGCACCTGCGCCAGGACCAGGGCGACCATGCTTGCGTATATG
14267	CATATGGTACCC	4	vf					28316255	hypothetical protein	Escherichia coli	Escherichia coli	Escherichia	Enterobacteriaceae	Enterobacterales	Gammaproteobacteria	Proteobacteria	Bacteria	X16664.4	1	58269	61398	GTTAGCAACGTGCGCAGATACACACAGTCATGAGATTCAGGGAACAACAGAGCCACACGTCAGAAACTTCCGTCAGCCGGACCTCCGGCACTGTAACCCTTTACCTGCCGGTATCCACATCTGTGGATACCGGCTTTTTTATTCACCCTCACTCTGATTAAGGAAATGGGGTACCATATG
13359	CATCACGTCATC	3	ab	rosa	rosab	273123	fosmidomycin	YP_069558	rosA	Yersinia pseudotuberculosis IP 32953	Yersinia pseudotuberculosis	Yersinia	Yersiniaceae	Enterobacterales	Gammaproteobacteria	Proteobacteria	Bacteria	NC_006155.1	-1	1222002	1223217	CCTACTCTCGCACAGTGCACGTTATAACGGCTATAGGGTGATCAGCTCATCGCATTGAAACTGATATCAAATCGTTCATATGTAGTAAAAATCATACAATATGCCTAGTATGTATTCATTATCAAAATAGCATTAACATTCAAAATTATTAGGTGAATACTCACTATGGATGACGTGATG
13655	CATCATCACGAA	3	ab	lsa	lsa	0	lincosamide, macrolide, streptogramin_b	YP_805922	ABC transporter ATPase	Lactobacillus casei ATCC 334	Lactobacillus paracasei	Lactobacillus	Lactobacillaceae	Lactobacillales	Bacilli	Firmicutes	Bacteria	NC_008526.1	-1	636090	637572	GTTATTGGACTGGCTTTTTTGTTGCATACAAGCCAGCGCAGTTATGCTGCCAAATAACCCAATAGCAAGGCTGATGCCGCAAACTTTCAACACTTTTCAGCCATAAAAAGTCATACCGATTCACGTTCTGATCACGCAGGCACATCCCCGAAAGGACGTGGCTGTATGTTCGTGATGATG
14222	CATCCCGGTGAT	4	vf					24528029	hlyC	Escherichia coli	Escherichia coli	Escherichia	Enterobacteriaceae	Enterobacterales	Gammaproteobacteria	Proteobacteria	Bacteria	AJ488511.1	1	45230	45779	AGATATGAATCGTTCTTGTTTATGTCAGATATTCATGACACAGGTATTATGGTTAACTCATAACATTAATTCCTGTATTTTTTCTGCTCAATGGCAGCGTCGTATTCATATGTTTTTATCTCAAATGAAGCAAGGTGCAGGAAATAAAAATTATCATTTCTTTATATGATCACCGGGATG
13576	CATCGATGCCAT	3	ab	maca	macab	0	macrolide	YP_623283	secretion protein HlyD	Burkholderia cenocepacia AU 1054	Burkholderia cenocepacia	Burkholderia	Burkholderiaceae	Burkholderiales	Betaproteobacteria	Proteobacteria	Bacteria	NC_008061.1	-1	520075	521269	GCGCGAATTCCTCGCTTACCATGAACGCCTGATTCGATTCGGCACACCCGCGCGATGCGTACGCGGAACCCGTCGCGGGCAACATGCCCGGCATGCGACGCCGACCGGATCGTTCCGCTCGGCCGCACGCATCGCCGGCGCCGGCTTCATCCTCGCCGCATTCTCATGATGGCATCGATG
13232	CATCGGACAGGA	3	ab	bcra	bcr	373067	bacitracin	NP_846150	bacteriocin ABC transporter ATP-binding protein	Bacillus anthracis str. Ames	Bacillus anthracis	Bacillus	Bacillaceae	Bacillales	Bacilli	Firmicutes	Bacteria	NC_003997.3	-1	3574279	3574984	AATTCTTCATCTGTAACCAATTATAGAAAAATTATATGAATCCATAGTTTTGATACAGGTTGCATGTAAAAACTTCTTTTTCTCTCAATGTTTTTTCTTTTCCTTATAGAATCCTTATAATTATCATTTATTCTAGAATTACAATATACGAGGAGGAAGTTTAGGATGTCCTGTCCGATG
13315	CATCGGACATTC	3	ab	qnra	qnr	585	fluoroquinolone	NP_937525	hypothetical protein	Vibrio vulnificus YJ016	Vibrio vulnificus	Vibrio	Vibrionaceae	Vibrionales	Gammaproteobacteria	Proteobacteria	Bacteria	NC_005140.1	1	1613651	1614308	CTAGGTCCGCTCATAGGAAAATAAAAAAACAAAGGGGTTAGAGTCGCTTCTAGACCCCTTATTTTTGCGATTTAAGCCACTTGTAAGCCCTTGTTTTTAAACAAGCTATTTTTGTGGATTTTCAATAACTTAAGATGATAGCCTTGGCTCAACTAAGGAGTTGATATGGAATGTCCGATG
13806	CATCGGACTGTT	3	ab	rosb	rosab	399741	fosmidomycin	YP_001175692	cation:proton antiport protein	Enterobacter sp. 638	Enterobacter sp. 638	Enterobacter	Enterobacteriaceae	Enterobacterales	Gammaproteobacteria	Proteobacteria	Bacteria	NC_009436.1	-1	1064181	1065858	CCTCGTGTTAATTTGTCCTAATTTGCTTTTTTTAACGCTTATTGCTGTTTTCTTCAAATTTCAACAATTATTCATAAACATAACGGTCAAAATTGTCATAAACTATTAATCGGGTTTTTGGCATTCACGCCAAAAATGGATCACCACACGACGAAAGGAGACGGAATGAACAGTCCGATG
14169	CATCGGATGGGT	4	vf					126698238	tcdB	Clostridium difficile 630	Clostridioides difficile	Clostridioides	Peptostreptococcaceae	Clostridiales	Clostridia	Firmicutes	Bacteria	NC_009089.1	1	787392	794493	CGAAGAGCAAATTAATCAACTGAGTGTCTTAAATTTAAAATGTTAGGAAGTGAATGTATATGAAAACCTAAGTAGATATTAGTATATTTTATAAATAGAAAGGAGGATATATAAAAGAGTTTTAGCATTTAGATGTAAAAATATTATAGTAAAGGAGAAAATTTTATGACCCATCCGATG
14073	CATCTGTCCGTC	3	ab	macb	macab	0	macrolide	YP_001559185	ABC transporter	Clostridium phytofermentans ISDg	Lachnoclostridium phytofermentans	Lachnoclostridium	Lachnospiraceae	Clostridiales	Clostridia	Firmicutes	Bacteria	NC_010001.1	1	2562730	2563414	AAGTTAAGTGTACTGATTATAGTGAAACTTAGTGAGTTGCTTTTTATGAGACTTAGTGAGTTGCTAATTTGAAGTTAAGTATGCTACCTATATGAAACTAAGTGAGGCTCACAAAATATCAAAGTTGTAAATGCTAAAAACAGGAAAGTTGAGGGATTGGTATAAATGGACGGACAGATG
14262	CATCTTGCTCGA	4	vf					28316242	y1094	Escherichia coli	Escherichia coli	Escherichia	Enterobacteriaceae	Enterobacterales	Gammaproteobacteria	Proteobacteria	Bacteria	X16664.4	1	44842	45442	GTAGATGATATGACCTTTATATACTCACTATAGCATTGGTGGGATATTCCAGAGGAGGTCATCATGTATTCGGAAAATATTGCGGCTTACGTCGGGCTGGATGTGCATAAAGCCCCCTAGCAGTTGCTATTGTTGCATCTGAACGACTTGGCAAGGTTCGTTATTATGTCGAGCAAGATG
13873	CATCTTTCGACC	3	ab	macb	macab	0	macrolide	YP_001309545	ABC transporter	Clostridium beijerinckii NCIMB 8052	Clostridium beijerinckii	Clostridium	Clostridiaceae	Clostridiales	Clostridia	Firmicutes	Bacteria	NC_009617.1	1	2815831	2816527	CACATTTCAAAATAAACATTATAAAATTAGCAATCTAAGAAAGATTTAAAATTAGTAACAAAATATGATAAGGGACAATAATATGAGATTGAAAACATAGAGTAATAATGTTAATAGATAAATTTGTCCTATTTCAATTTTTCATGAAATATTGGAGGTAGCTGAATGGGTCGAAAGATG
13989	CATGCTTGGAAC	3	ab	vanug	vang	1351	vancomycin	YP_001405932	hypothetical protein	Campylobacter hominis ATCC BAA-381	Campylobacter hominis	Campylobacter	Campylobacteraceae	Campylobacterales	Epsilonproteobacteria	Proteobacteria	Bacteria	NC_009714.1	1	296733	296946	AGACATCAAAAGAAGTTGAGAGATAAATATATGGTCGGTGTGGTCTTGGGACTGCACCGGCTCTTTTTTATTTGCAAGAGTTCGATTAAAGAGAATATATTTATGAAAAAAGTATATTTTATGGTATAATATACTAAATATAGTTTTCTTGAACGGAGGATAAGAATGGTTCCAAGCATG
13590	CATGGGTATAGG	3	ab	pbp1a	pbp	262727	penicillin	YP_660305	1A family penicillin-binding protein	Pseudoalteromonas atlantica T6c	Pseudoalteromonas atlantica	Pseudoalteromonas	Pseudoalteromonadaceae	Alteromonadales	Gammaproteobacteria	Proteobacteria	Bacteria	NC_008228.1	1	816008	818609	TAATGGTTTTTATTGTTGTTATAGGAAATATGTATAAAATATGAGTCATTTATTGCAACTTGTCTTGGTAATATTGTTTTCGTGAAGTTTTTAAAATCCGCATTTTTGATCCTTATCCTTGCTTTTGTCGTCGGTGTCGTCACGACTTTTGCCCTGTATTTTTACATGCCTATACCCATG
13361	CATGGTGGAGTT	3	ab	baca	baca	214092	bacitracin	YP_071901	uppP	Yersinia pseudotuberculosis IP 32953	Yersinia pseudotuberculosis	Yersinia	Yersiniaceae	Enterobacterales	Gammaproteobacteria	Proteobacteria	Bacteria	NC_006155.1	-1	4053875	4054694	GCCGTGTGAAGGGTGTTCCTTTCAGCCGAATCGCTGATGAGAGCCAGCTTCCCGGGCTGTGGCCCCAATTATTTTGGGTATGAATTAAATTCTAAATAGAACGGCACTGTTTTCAGCATTGCCGTTTTTTTGTGGTTTTCCATTACAGGGTCTTGGGTATTGTAGATGAACTCCACCATG
13223	CATTCCTGAGAG	3	ab	vatb	vat	0	streptogramin_a	NP_644449	nodL	Xanthomonas axonopodis pv. citri str. 306	Xanthomonas citri	Xanthomonas	Xanthomonadaceae	Xanthomonadales	Gammaproteobacteria	Proteobacteria	Bacteria	NC_003919.1	-1	4877136	4877715	CCACCCCGGTGGTGAGCGCGCCAGCCGCTTTAGCTCATGGCCAGATCGCGAGGTTCCCTAAGCCACTTTGAGCCGGCAATCGGGGCCATTGGTGCATCGCTCGATGCATACCGCGCTACATCCATGCCACCCTGTCAGCAGTTCATTGCATAGGTGCCCGGCGGCATGCTCTCAGGAATG
13853	CATTGCATTGTG	3	ab	emre	emre	199310	aminoglycoside	YP_001263498	small multidrug resistance protein	Sphingomonas wittichii RW1	Sphingomonas wittichii	Sphingomonas	Sphingomonadaceae	Sphingomonadales	Alphaproteobacteria	Proteobacteria	Bacteria	NC_009511.1	1	3296677	3297007	GGCGGCACATCCAGTCAAAAGCGTCCCGTATCCATGGATTCCCGTTTTCGCGGGAATGACGGGGGAGAGGCGGTTTCATCCTGTCTCCGGCAGTGGCCTGCGATCCTTTTCGGCATGACGTTCGTGCCACTAGGCTCCGACCGCCGACCACTCTAGGATGGGCGGATGCACAATGCAATG
13297	CATTGCGTTACG	3	ab	rosb	rosab	399741	fosmidomycin	NP_806099	ybaL	Salmonella enterica subsp. enterica serovar Typhi str. Ty2	Salmonella enterica	Salmonella	Enterobacteriaceae	Enterobacterales	Gammaproteobacteria	Proteobacteria	Bacteria	NC_004631.1	1	2436048	2437725	ATCTTGCTTTGTCCATCCCATGCTTATCACTTTTACGTTCCATGCTCTTTTTGCCTTCAGATCGTATCTTTTTATAAAACACAACCATTTTTTATAAACATCCTGATTGAAATTGTCATAAACTATTACCCGGAGTTTTGGAGTCCAGCAACCAAAGGAGACGGAATGCGTAACGCAATG
13717	CATTGTCTTGCG	3	ab	pbp2b	pbp	487	penicillin	YP_989661	penicillin-binding protein	Burkholderia mallei SAVP1	Burkholderia mallei	Burkholderia	Burkholderiaceae	Burkholderiales	Betaproteobacteria	Proteobacteria	Bacteria	NC_008784.1	1	42464	44249	TCGCCGTTTCACGCCCCGCAACGAGGCGGCCGACACCGCGCGCTTCTTGAACATTCGTCATATTTTTCAACGATTTGGCGGCCAATCCAGACGAAATCATTACTCATTCATTACAATTCTATCTTCGGGATGCGATCCGCCGTCCCGCCCAGCAATAGCGAGCCCATGCGCAAGACAATG
13214	CATTGTGAGCGG	3	ab	macb	macab	399742	macrolide	NP_639252	tptC	Xanthomonas campestris pv. campestris str. ATCC 33913	Xanthomonas campestris	Xanthomonas	Xanthomonadaceae	Xanthomonadales	Gammaproteobacteria	Proteobacteria	Bacteria	NC_003902.1	1	4641657	4642347	CCCGCTGTGTGTGGCCGTGTTTGCCGTTGTCGCGCTGCATCGAGGCCGCTGTGCGGAATAGCGGCCGGCTGCTGCCCGTAGCCGCGGTGTTGCACCGTCGTCCTGCCATGCGTTGTCGCTTTGCCTTGCCGTTCCATTCCCGCCATTGCCCCGTCAGGAACCGTCATGCCGCTCACAATG
14394	CATTGTTTCTCG	4	vf					15808702	unknown	Shigella flexneri 2a	Shigella flexneri	Shigella	Enterobacteriaceae	Enterobacterales	Gammaproteobacteria	Proteobacteria	Bacteria	AF326777.3	1	8448	8745	CATTACCTGTTTCCCTAACCTGATCCCCGGAGAGATATCTCGTTTCCGTAACTCGCTGAATGCGAAAATTAATGCAGATCAACACCGTAAAAAACAACAAGGCAAACGCACCTACGCAACGTCGGTTTGTATTATCTGGGCGAAAGAATATACGCAGTCCTTTAAATGCGAGAAACAATG
14372	CCAAACGTGCTG	4	vf					16766093	mig-14	Salmonella enterica subsp. enterica serovar Typhimurium str. LT2	Salmonella enterica	Salmonella	Enterobacteriaceae	Enterobacterales	Gammaproteobacteria	Proteobacteria	Bacteria	NC_003197.1	1	2929594	2930491	TCACTCATGTTATGATCAACATCTTAATCTTATTCCCTTCACCATAACGTCATCGATTAGCATGTTAACCATTAAATACAAGCTAAACATTTGTCACATTTTTATTTGGTTAAGCAAAAAAATAATACAAAATAGCATTTTCAGTAAGCTAAGTCAGGAGTTTTGATGCAGCACGTTTGG
13381	CCAAAGCGGTCT	3	ab	bcrc	bcr	0	bacitracin	YP_084051	bcrC	Bacillus cereus E33L	Bacillus cereus	Bacillus	Bacillaceae	Bacillales	Bacilli	Firmicutes	Bacteria	NC_006274.1	-1	2595121	2595721	AAGGAAATTCGATGTTTTCCTTTTTCTTTTTTTATTAAAGTGGAAAAGAAGAAAGCGGTGTCATATGAAGTTTTTATTTCTAGATGAGTACAATAACCAAAACTATTCATGTAATGAAAGTATATGGCATTCAGTAAAACACCTTACTAAAAGGAGAGATTTAAAATGAGACCGCTTTGG
13670	CCAACCGTGAAT	3	ab	rosb	rosab	399741	fosmidomycin	YP_837854	sodium/hydrogen exchanger	Burkholderia cenocepacia HI2424	Burkholderia cenocepacia	Burkholderia	Burkholderiaceae	Burkholderiales	Betaproteobacteria	Proteobacteria	Bacteria	NC_008543.1	1	1157557	1159273	GTCAATGTGCGGCCGGGCGGCAACGCCTTTCCCTTCGCCGGGGTCACGCCCCGCAACCCGCGCCGCCGCGTGAAATTTTCGCGGCTGCGCGCCATTTTTCCGCCTCATCCCTTATCCTTTCACTCTTGAACCTTACTAAATAGTTACAAGAGCTTGGGAGGGGGGATGATTCACGGTTGG
13626	CCAACCTCGTGA	3	ab	rosb	rosab	399741	fosmidomycin	YP_726996	rosB	Ralstonia eutropha H16	Cupriavidus necator	Cupriavidus	Burkholderiaceae	Burkholderiales	Betaproteobacteria	Proteobacteria	Bacteria	NC_008313.1	-1	2751708	2752953	GGGGCCGCTGCGGCACTTCCCGTTCTTCCCCGTTCCGATGCTGCTGCCAATTGTTGCGGCGATTTCCCCGCGCTGACCGCTGGTGCGCGCCGGATGCGCTGTCGCGGTTGCCAGGGCCGGGAGCGGGTTAGCCGTTCAGCCCCTGACACGAGGAATCCCGCGCGCATGTCACGAGGTTGG
14095	CCAACGGGTACT	3	ab	otra	tet_rpp	1927	tetracycline	YP_001599214	typA	Neisseria meningitidis 053442	Neisseria meningitidis	Neisseria	Neisseriaceae	Neisseriales	Betaproteobacteria	Proteobacteria	Bacteria	NC_010120.1	1	1060425	1062114	TAATGCGTAGTTATCTCTTACAGTTTTTGAAAAACATTAATTATGAAACAAATCCGCAACATCGCCATCATCGCCCACGTCGACCACGGCAAAACCACATTGGTCGACCAACTGCTGCGCCAATCCGGCACATTCCGCGCCAACCAGCAGGTTGACGAGCGCGTGATGAGTACCCGTTGG
13886	CCAAGTAACGGC	3	ab	macb	macab	41514	macrolide	YP_001318255	ABC transporter-like protein	Alkaliphilus metalliredigens QYMF	Alkaliphilus metalliredigens	Alkaliphilus	Clostridiaceae	Clostridiales	Clostridia	Firmicutes	Bacteria	NC_009633.1	1	404653	405361	GATTCAATCACGATAATATAATCAAACTAGAAATGTATAGGAATCCTGGCGCCAAAGGATTCCTATGTTTATGCCAGGAAGTTGGATTTAAAAGTTTGAGTTGTATTGATGTAATGAGTAAGGCAGTCTATGAGTTCAAACAGGGGTTAGGTTTTAGGGGGGATTATGGCCGTTACTTGG
14257	CCAATACGGGCT	4	vf					14594875	sfaA	Escherichia coli	Escherichia coli	Escherichia	Enterobacteriaceae	Enterobacterales	Gammaproteobacteria	Proteobacteria	Bacteria	X16664.4	1	16963	17509	AAAATATTATCGGGAGATAATGTCATAAATGCTGCCTGAGTGTATTTCTCACATTGCATTTATGAAGTTCTCCTGAAAAAAGATTCCCGTCGTTCGGGATATTGATTGTGTCTGTTGTGATGACAGATACGGTGTGCGTAGTTCAATTAAAAACAGGAATTAAATATGAGCCCGTATTGG
13943	CCAATAGTTCGC	3	ab	lsa	lsa	1351	lincosamide, macrolide, streptogramin_b	YP_001385101	drug resistance ABC transporter ATP-binding protein	Clostridium botulinum A str. ATCC 19397	Clostridium botulinum	Clostridium	Clostridiaceae	Clostridiales	Clostridia	Firmicutes	Bacteria	NC_009697.1	-1	2950100	2951579	AAGGAGGATAAATAATATTATGATAAATAAAGACACTTTGCTAACACATGATAATCTCCATATAGAGTCGGATATTGCAGGCGACACTTATATGGAGTAATAACAAGGTCGCCTATTGTTCCGACTTTGTTATTTATACTATTAAATACAGAGGAGGATAAAAATATGGCGAACTATTGG
13970	CCAATTTGGTGG	3	ab	bcra	bcr	1402	bacitracin	YP_001391586	antibiotic ABC transporter ATP-binding protein	Clostridium botulinum F str. Langeland	Clostridium botulinum	Clostridium	Clostridiaceae	Clostridiales	Clostridia	Firmicutes	Bacteria	NC_009699.1	-1	2487580	2488501	ACTAAACTATTGTATAGCTTTTTATACAATTCTTAATAAATATCTAAAAAGTATTTAATTTAATAAATTTGTAATAATTACGTAGCTTGAATTTAAGGATTATCCCTTACTATAAATATGGATGAGGGGTAATCCTTAACTATTTATTAAAAGGGAGGAAAAACAATGCCACCAAATTGG
13194	CCACACAATGAG	3	ab	vanrg	vang	1351	vancomycin	NP_561373	DNA-binding response regulator	Clostridium perfringens str. 13	Clostridium perfringens	Clostridium	Clostridiaceae	Clostridiales	Clostridia	Firmicutes	Bacteria	NC_003366.1	1	577265	577970	AAAATTCTAGTTTAAATTTATGAAATTATGTAGTGCTTATCAAAGTGTTAAAATCAATACTAATTAAATTAAGATTAAAATTTAAAAAGCACAGAGATAAAGTTAAGCTAGATATTTATATGCATCTAATAAAAATATAGTAATAAAAAAGGGAGTAATAAAGAGATGCTCATTGTGTGG
13569	CCACATCATGCA	3	ab	mdth	mdth	272994	deoxycholate, fosfomycin	YP_588692	multidrug resistance protein MdtH	Baumannia cicadellinicola str. Hc (Homalodisca coagulata)	Candidatus Baumannia cicadellinicola	None	None	None	Gammaproteobacteria	Proteobacteria	Bacteria	NC_007984.1	1	256426	257662	CGTAGATCTTATCGGCAACTTAAGTTTAGTTTCGTAACATAATTTTGGTTGTAAATTTTGTGCGATTTTAAATATCCTCCATAACTATATTCCATAATATTGCTTAGCTCATATTACGTTCAAAATATGGTGTATGATCATTTCAATTATCAACTATGGTGTAACATGTGCATGATGTGG
13724	CCACCAGACAGA	3	ab	mfpa	mfpa	395095	fluoroquinolone	YP_001018463	hypothetical protein	Prochlorococcus marinus str. MIT 9303	Prochlorococcus marinus	Prochlorococcus	Prochloraceae	Synechococcales	None	Cyanobacteria	Bacteria	NC_008820.1	-1	2168246	2168555	AGAGAAAGCGCGCTGGTCATGGTTTCTCTCCGTTACATCTGGACTGTGGTGCTCGTTCTGTTAGCTCCTACAGCATTTGCGGCGCCAGTTGTGTCGCTCAATGTTGAGCCTTTTACAAGACAGATGGAGCAGTTGCACCAATTCGGAGCGTGTAGGAGTTGTGATATGTCTGTCTGGTGG
13429	CCACCATCGATT	3	ab	emrd	emrd	321314	FIX	YP_218707	emrD	Salmonella enterica subsp. enterica serovar Choleraesuis str. SC-B67	Salmonella enterica	Salmonella	Enterobacteriaceae	Enterobacterales	Gammaproteobacteria	Proteobacteria	Bacteria	NC_006905.1	1	3939343	3940528	CAACATTTGTTGCCGCTTTTGTTTACATATCCTGCCGTTCCTTCGTCTGCCATTGCTGGTTGCTGTCTGGCCTTCTTTTTCTGGTGTGATAGATTCCTCTCGCATTTATGGGAATGCGCAGCAAGTTATTCTTATTTTTTCTTTTTTTGAAAAGTAATCAGCGAAATGAATCGATGGTGG
13604	CCACCGCTTGAA	3	ab	ykkd	ykk	1423	na_antimicrobials	YP_694264	small multidrug resistance protein	Alcanivorax borkumensis SK2	Alcanivorax borkumensis	Alcanivorax	Alcanivoracaceae	Oceanospirillales	Gammaproteobacteria	Proteobacteria	Bacteria	NC_008260.1	-1	2885129	2885459	CATCCTGTGTTGTGATCGCTATAATCGGCGCGTCGGGAGCGTGTCCCGGTATCTGACCATGAGCAGGCTGTCTCTTTCCGGGTTTCCGGCAGTGCTGTTTTCCTGACGAGCCCGTGTCCGCCGTGTGCCAATGTGGTGGGCGGGCTTGTGTTGGAGAAAGTGGGGATGTTCAAGCGGTGG
13170	CCACCTAGCTGA	3	ab	ceob	ceo	320374	chloramphenicol	NP_360206	RND efflux transporter	Rickettsia conorii str. Malish 7	Rickettsia conorii	Rickettsia	Rickettsiaceae	Rickettsiales	Alphaproteobacteria	Proteobacteria	Bacteria	NC_003103.1	-1	560006	560225	AACAGGAAAAAATAATTGGGTATTTCAGAAATATTTATTAAGCGTCCGGTTCTTGCTACTTTATTCATGGCAACTATTTTGCTGTTTGGAGCATTCGGCTATAGGATATGACCGGTAAGCGTTTTACCTGACATCAACTGCCCGACTATTCCGGTTTCAGTAAGCATGTCAGCTAGGTGG
13835	CCACCTCAAACA	3	ab	vanra	vana	412694	teicoplanin, vancomycin	YP_001252838	cssR	Clostridium botulinum A str. ATCC 3502	Clostridium botulinum	Clostridium	Clostridiaceae	Clostridiales	Clostridia	Firmicutes	Bacteria	NC_009495.1	1	347263	347941	AGAAGCTATCTAAGATTTAAATCATGGATATATTACCATAGAATATTGACATTGATTTTTAAATATTACTAATGTCATAGATGTAAAGTAAATGGTGACTGTAAAATTAAAAATAAGGTTTAATGGATAAACTAAAATACTGGATTATATTTTGGGGTGATAAATATGTGTTTGAGGTGG
13471	CCACGGTGATAG	3	ab	mexw	mexvw	399739	FIX	YP_344888	hypothetical protein	Nitrosococcus oceani ATCC 19707	Nitrosococcus oceani	Nitrosococcus	Chromatiaceae	Chromatiales	Gammaproteobacteria	Proteobacteria	Bacteria	NC_007484.1	-1	3293727	3293889	TCGATATCCCTCATGCTAGCTATTCAGGATGTGGTGTTTGTAATTCACTTTGCACCAACCAAGACTTAACACGACCTTCCCACAACGTGCCCCTACGCTGGTAGGTATGGTTAAAATAGCCGAACATACAGACAACCGATTGATTGCAACTTATGCCCTATTTTAATGCTATCACCGTGG
14007	CCACTGCTGTAG	3	ab	macb	macab	399742	macrolide	YP_001437223	hypothetical protein	Cronobacter sakazakii ATCC BAA-894	Cronobacter sakazakii	Cronobacter	Enterobacteriaceae	Enterobacterales	Gammaproteobacteria	Proteobacteria	Bacteria	NC_009778.1	-1	1080032	1080512	GACCTTTCCCGGCAGGTTATATTAAATAACATTTCATTGTCAATTCCCCATGGTCAAAGTTGCGCTATTGTTGGCGCTTCAGGATCAGGGAAAAGCACGTTGCTCAACATCATTGGCCTTTTAGATAAACCTAATGTTGGAAGTGTATTTATCAATGGCACTGAAATGCTACAGCAGTGG
13793	CCAGAACTTGGT	3	ab	mdtl	mdtl	0	chloramphenicol	YP_001141050	multidrug efflux system protein MdtL	Aeromonas salmonicida subsp. salmonicida A449	Aeromonas salmonicida	Aeromonas	Aeromonadaceae	Aeromonadales	Gammaproteobacteria	Proteobacteria	Bacteria	NC_009348.1	1	1232529	1233702	TCTTCACTAGGTGCAGGAGGGGGTCGCCCATATAGTTCTCCCATTGCGACCCTGTTCGTTGTCATGTTCGTTACTACGTTCGTTACCACCTTGGCCCCGCCCACTCTGGCCACCTGTTTCAGTCGTCAGGCAGGTGCTTGCGGGCCACTCTGTTATGGAGCATCCATGACCAAGTTCTGG
14293	CCAGCGTATAGC	4	vf					15645505	vacuolating cytotoxin	Helicobacter pylori 26695	Helicobacter pylori	Helicobacter	Helicobacteraceae	Campylobacterales	Epsilonproteobacteria	Proteobacteria	Bacteria	NC_000915.1	1	938414	942287	TAATCTTATTAAGTTTTATGTTCATTTACTTTAATTTGATAAAAATTGAATATATGGTTGTAGATACTATATATTTATAGCCTTAATCGTAAATGCAACAGAAATTTTCTAGTCTAAAGTCGCACCCTTTGTGCAAAAATCGTTTTACAAGAAGAAAGGAAAAAAATGGCTATACGCTGG
13338	CCAGCGTGTAAG	3	ab	vgaa	mls_abc	1280	streptogramin_a	YP_031267	macrolide efflux pump	Bacillus anthracis str. Sterne	Bacillus anthracis	Bacillus	Bacillaceae	Bacillales	Bacilli	Firmicutes	Bacteria	NC_005945.1	1	4898840	4900475	TCACAAATAGTGAACAAAAATGATGAAAACTAGCAGGGGATTAGTCTGTCCATTTGTCGATACTTTCTTTCGAAACGATCATGTAAAAAAATCGTTTATTTATGTACGATTTTTACATGCAAGGGCGACGTTTATCCTCTCTAGTGAAACTAGGGAGGTTTTTTTATGCTTACACGCTGG
13334	CCAGCTCTGATA	3	ab	bl2a_iii	bla_a	0	penicillin	YP_028589	beta-lactamase	Bacillus anthracis str. Sterne	Bacillus anthracis	Bacillus	Bacillaceae	Bacillales	Bacilli	Firmicutes	Bacteria	NC_005945.1	1	2328548	2329454	AGCAGCGGTCATAGTTGTTATCTCTTATTTTATTAATAACTGTGATACGAGCGATAAAGATTTTTAAGTTTATGGAACAAATTTGTTTCGGTGATTGTCTATTATGTGTACGTATAAAAAGGTATTAAGTATTTGAAAGGAATGATAGTTTTGAAAAACAAGAAAATGTATCAGAGCTGG
13808	CCAGGTTTCGTC	3	ab	cata4	cata	584	chloramphenicol	YP_001176263	chloramphenicol acetyltransferase	Enterobacter sp. 638	Enterobacter sp. 638	Enterobacter	Enterobacteriaceae	Enterobacterales	Gammaproteobacteria	Proteobacteria	Bacteria	NC_009436.1	1	1686298	1686976	CAATTTCCTTAATGTCCGCTTCTGGCAGTGAGTTCAACGGGTCGATGCAACGCTACTCTTAAAAATTCGTTCTCTATAAAAAATGGGCAGGGTCTTAATTCTTTGCTTAACTCATAAAAAAATAGACTAACATCTGATATATAATTTACAATCAAAGGTTAAGAAATGGACGAAACCTGG
14468	CCAGTAATGAGG	4	vf					123443697	putative type IV pilus operon lipoprotein	Yersinia enterocolitica subsp. enterocolitica 8081	Yersinia enterocolitica	Yersinia	Yersiniaceae	Enterobacterales	Gammaproteobacteria	Proteobacteria	Bacteria	NC_008800.1	-1	3818171	3819146	GAACACCGGCCAGTCCGGTGTTCTTCTTTTAAATATGTAGATCTATCTCCCCACCGGTATAAAGCACTTTTCTCTTAGATTCTCAGAAAGAGTTTAACGTTGTTCATCAGTTAGTTGTCGTCAAAATATTCCTCTCTGATTGGGATTATTTTACGGTGAACATGGATGCCTCATTACTGG
13745	CCATAAGTACGC	3	ab	maca	macab	362663	macrolide	YP_001083593	RND efflux transporter	Acinetobacter baumannii ATCC 17978	Acinetobacter baumannii	Acinetobacter	Moraxellaceae	Pseudomonadales	Gammaproteobacteria	Proteobacteria	Bacteria	NC_009085.1	-1	578043	578910	GCTGTCTTAGCTTGGAAATTCTTAAAGCCTAAACAACAGCAACCTCAATATATTACAGCAGAGGTAACTCGTGGGGATATTGAGAATAATGTACTTGCAACCGGTACACTTGATGCAACCAAGCTTATTAGTGTGGGTGCTCAGGTATCTGGTCAGGTTAAAAAGATGGCGTACTTATGG
14004	CCATATGAGGCG	3	ab	bcra	bcr	315749	bacitracin	YP_001432788	ABC transporter-like protein	Roseiflexus castenholzii DSM 13941	Roseiflexus castenholzii	Roseiflexus	Roseiflexaceae	Chloroflexales	Chloroflexia	Chloroflexi	Bacteria	NC_009767.1	1	3484928	3485861	CGACCCGCGCAGATTCCTCGCTGCGTTTACCCTGAGCGAAGCGAAGGGCTCGGAATGACACGCATGCGGCATCTTCAATCGTCATTGGTATAAGAGGCGGACAGATACGGTAAAACCATAGGCGCCGTCCTTCGTGCGCCTTCGTGCTCTTCATGGATACATATCATGCGCCTCATATGG
13852	CCATCCTGGTAG	3	ab	qac	qac	1280	qa_compound	YP_001258759	sugE	Brucella ovis ATCC 25840	Brucella ovis	Brucella	Brucellaceae	Rhizobiales	Alphaproteobacteria	Proteobacteria	Bacteria	NC_009505.1	-1	787927	788245	AGTCTTTATAATCTAGGGCTTTCCCCGGCTCGGAGCGTAGCGCAGCCCGGTAGCGCACTTGACTGGGGGTCAAGGGGTCGTGGGTTCGAATCCCGCCGCTCCGACCATTTTCTTCCCCTTATTTCCCCAGATTGCCTGCCCCCTTTTCACCAAATGAGCTTTAAAATGCTACCAGGATGG
13913	CCATCTTCGGAC	3	ab	bcra	bcr	1402	bacitracin	YP_001361750	ABC transporter	Kineococcus radiotolerans SRS30216	Kineococcus radiotolerans	Kineococcus	Kineosporiaceae	Kineosporiales	Actinobacteria	Actinobacteria	Bacteria	NC_009664.2	1	225948	226905	CGGCGCGTGGCCGCCACCGCGGGCGCGCGGAACTCACCCGTGGGGATGACTCCCGTCGCCCGCACGGGCGAGCCCGGTGCGGTGCGGATGTGGCCCGCGCGGGCGTCCCGCCGGTCCCCGCGCCGCTCCTACCGTCGCAGCACGCACCGAACGCAGGAGGAAGCGATGGTCCGAAGATGG
14201	CCATGAGCATGG	4	vf					26247113	focA	Escherichia coli CFT073	Escherichia coli	Escherichia	Enterobacteriaceae	Enterobacterales	Gammaproteobacteria	Proteobacteria	Bacteria	NC_004431.1	1	1188212	1188755	AAAATATTATCGGGAGATAATGTCATAAATGCTGCCTGAGTGTATTTCTCACATTGCATTTATGAAGTTCTCCTGAAAAAAGATTCCCGTCGTTCGGGATATTGATTGTGTCTGTTGTGATGACAGATACGGTGTGCGTAGTTCAATTAAAAACAGGAATTAAATATGCCATGCTCATGG
14185	CCATGGAACAAT	4	vf					11527912	unknown	Escherichia coli	Escherichia coli	Escherichia	Enterobacteriaceae	Enterobacterales	Gammaproteobacteria	Proteobacteria	Bacteria	AF297061.1	1	9492	9666	AAAGTGAAACATGTTTCTCAAAATCAAATTACGATGATATTTGAACTGAGTATGTTTATATACTGCTTTTGATAATTATTTTCTGTGAGTTAACATTGTTAATACAGCATTCTGAATAAATGAAAATTAAATATTTTTGTGCAATATGTCCGGTTAAAGTGCTCAATGATTGTTCCATGG
14192	CCATGTGAACAC	4	vf					15800960	stx2A	Escherichia coli O157:H7 str. EDL933	Escherichia coli	Escherichia	Enterobacteriaceae	Enterobacterales	Gammaproteobacteria	Proteobacteria	Bacteria	NC_002655.2	1	1352289	1353249	GTTGTTAGCTCAGCCGGACAGAGCAATTGCCTTCTGAGCAATCGGTCACTGGTTCGAATCCAGTACAACGCGCCATATTTATTTACCAGGCTCGCTTTTGCGGGCCTTTTTTATATCTGCGCCGGGTCTGGTGCTGATTACTTCAGCCAAAAGGAACACCTGTATATGGTGTTCACATGG
13671	CCATTGTCTGGA	3	ab	pbp2b	pbp	487	penicillin	YP_837855	peptidoglycan glycosyltransferase	Burkholderia cenocepacia HI2424	Burkholderia cenocepacia	Burkholderia	Burkholderiaceae	Burkholderiales	Betaproteobacteria	Proteobacteria	Bacteria	NC_008543.1	-1	1159300	1161199	TGGCCCCACCTTTCCTGCCGTTTCCCTTCCCCTGTTCCAGATGGCCTGACCTTCGCCTTTTTGAAGGGCCGGAACATACTTTCCCCACACGATGTTTACTCCTTTATTACAATCGCATTATTCAGACTGACCCGCCGCCGCCCGGCGGCCCGACCCGGCCATTGCATGTCCAGACAATGG
13286	CCCAACAGACTG	3	ab	vatb	vat	441772	streptogramin_a	NP_781571	maltose O-acetyltransferase	Clostridium tetani E88	Clostridium tetani	Clostridium	Clostridiaceae	Clostridiales	Clostridia	Firmicutes	Bacteria	NC_004557.1	-1	971528	972092	ATTTTAATAATGATATAATATCTCTAAGTTAATGCCCTTTTAAGAAGGAGTACCATATTTAATAATAATTCGGAGATGAAAGAATTATAATAGTTTATATAAGTAAGTTAAGAGATAAGATAGAAATAATTATATTATTCATATTAAATTAAGGAGAGGTTAAAAATGCAGTCTGTTGGG
13842	CCCAACTATTCC	3	ab	vanre	vane	1351	vancomycin	YP_001254429	DNA-binding response regulator	Clostridium botulinum A str. ATCC 3502	Clostridium botulinum	Clostridium	Clostridiaceae	Clostridiales	Clostridia	Firmicutes	Bacteria	NC_009495.1	-1	2050601	2051288	AGACTCGAGAAACTTTTTTACTAAAAGTTAGAGATAAGCACTGTTTAGAACTTTTACAAATTTAATTTATATCTAATTTAATTTGTAAAGTATAAAACTTGAAAAATGTTACATTTTAATGTACATGCTATAATATTATTAAAATGCAAAAATAGAGGTGTTTATATGGGAATAGTTGGG
13197	CCCAACTTGGGT	3	ab	vanrg	vang	1351	vancomycin	NP_562109	two-component response regulator	Clostridium perfringens str. 13	Clostridium perfringens	Clostridium	Clostridiaceae	Clostridiales	Clostridia	Firmicutes	Bacteria	NC_003366.1	-1	1390418	1391096	GAGTTTTTATTTAAAAATTTAGTTATAGGTTGTATAAAGAGAAATAATACTAGATTAAGTTAAAGATTAAGCTTAAAAATATCTTAAATAATATAATTTTAAGTTTAGTAAATCTAGAGTTTAATATTATAATGTATTTAAGGAATTACTATATAGGAGGGGAATATGACCCAAGTTGGG
14093	CCCACGATAACA	3	ab	tetq	tet_rpp	839	tetracycline	YP_001594815	typA	Brucella canis ATCC 23365	Brucella canis	Brucella	Brucellaceae	Rhizobiales	Alphaproteobacteria	Proteobacteria	Bacteria	NC_010104.1	-1	858421	860248	ATTAGGCGTGTAAAAGCCGATTGAAATTCAGGTTTTATGGCCTAAATAAGAGGCAGTTTCGCGCTGCCTCTTTCTAAAACGCAAAAAAACCTGTAAGAGCGCCGCATTGTTTTTCCGCGCGGGTTTATTGGCGCGGCTCCCAACTCATATAGAAGTGATCTCCATATGTGTTATCGTGGG
13634	CCCACGGTATGT	3	ab	macb	macab	0	macrolide	YP_754384	ATPase	Syntrophomonas wolfei subsp. wolfei str. Goettingen	Syntrophomonas wolfei	Syntrophomonas	Syntrophomonadaceae	Clostridiales	Clostridia	Firmicutes	Bacteria	NC_008346.1	-1	1951775	1952486	CCCTTCAGGGGAAAGTGGCTTACTACCAAATGGCAACTACAGTATTTTATTTTAATGTCTATGCAAGCTATAATCTAAAGGACAAGAAGCTTTAATTATATAGAAACGGCACCATAAAAAAGGGGATAAATCATCCTGGCCAAATTTTAAGAGGAGCGGAATCCTATGACATACCGTGGG
14463	CCCATACATGTG	4	vf					15088613	unknown	Yersinia enterocolitica	Yersinia enterocolitica	Yersinia	Yersiniaceae	Enterobacterales	Gammaproteobacteria	Proteobacteria	Bacteria	AF369954.1	1	17755	18124	GTTGGTGCGAAACCAACTCCAGTGGTGGACAAGGTGAGTGGTGGAGTGACGGTAGAAACATTACTCAAACCAACAGCAACATTGACTCAGTTGAATGTTATCCCGAGGGATAACGGCGAACAGCCACTGCCCGGTCTGATTGCAGTCACCAGTGATAATTCTGAGATGCACATGTATGGG
13250	CCCATCACACAA	3	ab	vanrc	vanc	1353	vancomycin	NP_694374	two-component response regulator	Oceanobacillus iheyensis HTE831	Oceanobacillus iheyensis	Oceanobacillus	Bacillaceae	Bacillales	Bacilli	Firmicutes	Bacteria	NC_004193.1	-1	3589403	3590105	CTAGATGAAGCATTTTAATGAAAAAACGCATGATGATTGGCAAGAAAATAATGGGACATTTTGTAAAAGACAAATTATTATTCAGTGGACAAGACATTAATGTCATTTTGCGTTAAAATAGAAGAAAAGTTTGTGTAACTTTTGGATGAAAAGGATGTGGCTAAAATGTTGTGTGATGGG
14374	CCCGTAACGCTT	4	vf					16765837	sinH	Salmonella enterica subsp. enterica serovar Typhimurium str. LT2	Salmonella enterica	Salmonella	Enterobacteriaceae	Enterobacterales	Gammaproteobacteria	Proteobacteria	Bacteria	NC_003197.1	-1	2648608	2650801	AAATAACAGCTTTCTTTTTATTTATTATATCAATATTATAAATCTGTTTCATATTAAACTTTTCTTTTTAGGAATATATTTAGGCCTGTTAGTTATGATTCCATCTGAATCATCCATATAATATCTTTTCATAGAGGCGTTTTTATTTAACGACAGGGATATCATATGAAGCGTTACGGG
14005	CCCGTTCTGAAG	3	ab	macb	macab	399742	macrolide	YP_001432799	cyclic nucleotide-binding protein	Roseiflexus castenholzii DSM 13941	Roseiflexus castenholzii	Roseiflexus	Roseiflexaceae	Chloroflexales	Chloroflexia	Chloroflexi	Bacteria	NC_009767.1	-1	3498115	3499282	CAATCCTCCGTTCGTCACTCTTGAACCGCGTTGATCGTCGCTATACTGTTGTTGGAAACGCGAAAACGTGCAACAGTTGACACTTTCCTGCGTCAAACAAGACGGAGGAGGTCTCAGCGGGCGTATCGCCGCGCGCTGGCTGCGTAATGACGGAAGGAGCGGATTATGCTTCAGAACGGG
13644	CCCTAAGCACGT	3	ab	tett	tet_rpp	1351	tetracycline	YP_781627	GTP-binding protein TypA	Rhodopseudomonas palustris BisA53	Rhodopseudomonas palustris	Rhodopseudomonas	Bradyrhizobiaceae	Rhizobiales	Alphaproteobacteria	Proteobacteria	Bacteria	NC_008435.1	1	3031629	3033453	TCCGTTTGGCCGGGCTTGCTGTTTTGGGGGGAGCCCCGGATCGGCCGTGGGGAGGTCCCTGGCGCGTTTCAGGCAAGGTCGAGAAGGTAGGCGCCGCCGAGCGCGCCTTGGCGTTCGCCGATCGCGCTGACGGACATTCGAGCCGCCAACATTTAAAGAAGCACCATGACGTGCTTAGGG
13969	CCCTATGTTTCC	3	ab	bcra	bcr	315749	bacitracin	YP_001391538	sodium extrusion ATP-binding protein NatA	Clostridium botulinum F str. Langeland	Clostridium botulinum	Clostridium	Clostridiaceae	Clostridiales	Clostridia	Firmicutes	Bacteria	NC_009699.1	-1	2448162	2448882	AAGAAGTTCTTATATGTTATAATTGTAGTGAAATTTTTATTTATTACATATAAGTTTTTGGGGTAAGATTGCAATAAATGAATAATCAATCTATTACAAATCAGTTAATTAAAATCTTATAAGGAATTATAACTTTTTTATTATGAAGGAGGATTAAAGGGAGCTATGGGAAACATAGGG
14310	CCCTGTGTGAAC	4	vf					52842102	legC2	Legionella pneumophila subsp. pneumophila str. Philadelphia 1	Legionella pneumophila	Legionella	Legionellaceae	Legionellales	Gammaproteobacteria	Proteobacteria	Bacteria	NC_002942.5	1	2102458	2103676	GTTCAGAGTCCCGCCCTAAAAAAATAATGACTGGCTTAAAATTATTCGATAGAATCAGGAAAGTTTGACCTATTCAGGGAACTCATGGGATTGAACCAGAAAGAAGTAGATTGCAAGCTCTTTCGGGTTGAATGTAGTCAAAATGGAAATAAAGGAATATGAATCATGGTTCACACAGGG
13353	CCCTGTGTTATG	3	ab	mefa	mls_mfs	1311	macrolide	YP_060484	macrolide-efflux protein	Streptococcus pyogenes MGAS10394	Streptococcus pyogenes	Streptococcus	Streptococcaceae	Lactobacillales	Bacilli	Firmicutes	Bacteria	NC_006086.1	-1	1167540	1168758	ATTTAACTATACCTTTATTTAACTATGTCTTTAATATGAATGTTTCCAAATTGTATGTATGCAGACCAAAAGCCACATTGTGGATTTAGGCCTGCATTTTTTTATTGCCTATAATGCTATTCAAAATAGAAATTTAAGCAAAATAATATGCAGGAGATAATATAAATGCATAACACAGGG
14373	CCGAAACGTCAG	4	vf					16765833	shdA	Salmonella enterica subsp. enterica serovar Typhimurium str. LT2	Salmonella enterica	Salmonella	Enterobacteriaceae	Enterobacterales	Gammaproteobacteria	Proteobacteria	Bacteria	NC_003197.1	-1	2627588	2633708	TGCAACCATTCATAGAGCTGTATTTTTGTTATTTATTATTTAACTCATTGATAATGTAGCATTTAAAGGCTATTTGCAGCCCAATCAAAATCCAGTTTGCTTCGTGAACGTTATTAAAGGGAAATTTAAAAATTGAACAGGACTTACAGTATTGTCTGGAGCGCCATGCTGACGTTTCGG
13922	CCGAATGAGGAC	3	ab	pbp1a	pbp	375432	penicillin	YP_001373816	glycosyl transferase family protein	Bacillus cytotoxicus NVH 391-98	Bacillus cytotoxicus	Bacillus	Bacillaceae	Bacillales	Bacilli	Firmicutes	Bacteria	NC_009674.1	1	527436	528258	AAGATAAACATTTTATTCCATATGAATGTTGTTAAGATGATGAACGGATGTTATAACTTACAAGATTGTAAGATAGGTGTAAGAGAAATCGATTGGATCTTCTTTTGGAAGACGATATTCTTAAATTAAGAATAATATATTCTATATAGAAAAGAGGTGGGCACGATGGTCCTCATTCGG
14236	CCGACTTGAGAG	4	vf					23954234	prfA	Escherichia coli	Escherichia coli	Escherichia	Enterobacteriaceae	Enterobacterales	Gammaproteobacteria	Proteobacteria	Bacteria	AJ494981.1	-1	18429	19014	CTTATCAGAAAGCAAACAGGTTATATCAGTATTCTGTCGATAAATAAGCTGTCCTGAAAATACGAGAATATTATTTGTATTGATCTGGTTATTAAAGGTAATCGGGTCATTTTAAATTGCCAGATATTTCTGGTGTGTTCAGTAATGAAAAAGAGGTTGTTATTTATGCTCTCAAGTCGG
13887	CCGATACGAAGG	3	ab	mfpa	mfpa	395095	fluoroquinolone	YP_001319281	pentapeptide repeat-containing protein	Alkaliphilus metalliredigens QYMF	Alkaliphilus metalliredigens	Alkaliphilus	Clostridiaceae	Clostridiales	Clostridia	Firmicutes	Bacteria	NC_009633.1	1	1483504	1484401	TTTATTGTTGATAATATTCGTTAACAAGGCAAGGTAAACGAAGACTATTCTTATTTGTGAGGTGGATGCTAAAATGAAAAACATTAAATTACGAAACGAAACCCCTTTTAATTAGGCGAAGTTTTTTGAAGTAATTATATTTTGGAAATGTGAGGTAAATAGATTATGCCTTCGTATCGG
13178	CCGCAGGTAGTA	3	ab	emrd	emrd	0	FIX	NP_462699	emrD	Salmonella enterica subsp. enterica serovar Typhimurium str. LT2	Salmonella enterica	Salmonella	Enterobacteriaceae	Enterobacterales	Gammaproteobacteria	Proteobacteria	Bacteria	NC_003197.1	1	3999688	4000873	CAACATTTGTTGCCGCTTTTGTTTACATATCCTGCCGTTCCTTCGTCTGCCATTGCTGGTTGCTGTCTGGCCTTCTTTTTCTGGTGTGATAGATTCCTCTCGCATTTATGGGAATGCGCAGCAAGTTATTCTTATTTTTTCTTTTTTTGAAAAGTAATCAGCGAAATGTACTACCTGCGG
13096	CCGCTGAATAGC	3	ab	emre	emre	316407	aminoglycoside	NP_415075	emrE	Escherichia coli str. K-12 substr. MG1655	Escherichia coli	Escherichia	Enterobacteriaceae	Enterobacterales	Gammaproteobacteria	Proteobacteria	Bacteria	NC_000913.2	1	567537	567870	AGGTGAGCACGAATCTGATTTTTAAGGAGTGTCGCCAGAGTGCCGCGATGAAACGGGTATTGAGGGTATATAAAAGAACATCAATGGGAACACAATGATGAAACAGGTGAGTTGAGTTCAAACTGTAGTACAATTCTCTCCAGTTTGAACAGGAAAGAATATGCTATGGCTATTCAGCGG
13287	CCGGAACTTACT	3	ab	vanra	vana	412694	teicoplanin, vancomycin	NP_781768	transcriptional regulatory protein	Clostridium tetani E88	Clostridium tetani	Clostridium	Clostridiaceae	Clostridiales	Clostridia	Firmicutes	Bacteria	NC_004557.1	1	1195144	1195843	TATCCATAATTGTTCATTATTAATTATTCATTAAAAAAACTGTGTCGTATTTTTTTATGTTAAGAATATGTTAGATATGTTAAATGTATTTTGAATATGTAAATTAATATATTTAAATATGTTAGAATTAAATTAGACAAAATAAATAGCCATGGAGGGTATAGTATGAGTAAGTTCCGG
13105	CCGGTATCGAGA	3	ab	norm	norm	672	ciprofloxacin, kanamycin, norfloxacin, streptomycin, tigecycline	NP_231180	multidrug efflux protein	Vibrio cholerae O1 biovar El Tor str. N16961	Vibrio cholerae	Vibrio	Vibrionaceae	Vibrionales	Gammaproteobacteria	Proteobacteria	Bacteria	NC_002505.1	1	1652339	1653713	GTCCTCATCGTCTTATCATCAATCCCCCGACAATCTGTGATTTAAATCAGTTTTTCGTGGAGCTTAATGCGACATTTCATTATCATGCCATCCATTGCCATAAGTTGAGTATCCCGCGACTCACTGTTTAGGCTCCTCTTTGCTTGTCCCTCTTTGGAGAACTCTATGTCTCGATACCGG
13341	CCGGTATGACTT	3	ab	otra	tet_rpp	1927	tetracycline	YP_033024	typA	Bartonella henselae str. Houston-1	Bartonella henselae	Bartonella	Bartonellaceae	Rhizobiales	Alphaproteobacteria	Proteobacteria	Bacteria	NC_005956.1	-1	230548	232375	CAAGCCAACAGAGCATCAAAAATCTTTGTAAATACTTTTTCATAAAAATATTTCCTCCTCTTCCAAAATTATCAAAAAGCATGTACAACACTTTATAATAGTAAGGTAAAAAGCGCAAAAGCTTTGCCTCAAATGAAATTTCATTAAACGAAAAGAAGAAGATTTATGAAGTCATACCGG
14314	CCGGTATTTCGT	4	vf					52842371	Sid related protein-like	Legionella pneumophila subsp. pneumophila str. Philadelphia 1	Legionella pneumophila	Legionella	Legionellaceae	Legionellales	Gammaproteobacteria	Proteobacteria	Bacteria	NC_002942.5	1	2416692	2421213	TTATACAAGAGGAACACCTCCCAATTTTTTTTCAAATATCAAATTCAAAAAAAAATGAATATTTTTTTTTACATTTAATACTTTCTTAATACTACACTTCTATAATAAACATACAATTTGAAATATTTATATTCATCTAATGTGCACATTTGCACGTTTTAGAATATGACGAAATACCGG
14402	CCGGTTAGTACT	4	vf					14626623	unknown	Shigella boydii	Shigella boydii	Shigella	Enterobacteriaceae	Enterobacterales	Gammaproteobacteria	Proteobacteria	Bacteria	AF335540.1	1	5876	6305	AGCATTGCTGCCGCGCACAGCGGCCCGAATAGCCTGCCGCAACTCAGGCCGGAGCTGATGGTTGCCAGAGCGGCTATGCGATTCCCTTCTCCAGATCTCTGCAATGCCCAGACCTGACAGGCTGGCACCATTGCCGACACGGTCAGCCCGTAGGCGATCCGGGCGATGAGTACTAACCGG
13642	CCGGTTATCAAG	3	ab	pbp2b	pbp	487	penicillin	YP_775537	peptidoglycan glycosyltransferase	Burkholderia ambifaria AMMD	Burkholderia ambifaria	Burkholderia	Burkholderiaceae	Burkholderiales	Betaproteobacteria	Proteobacteria	Bacteria	NC_008391.1	-1	495192	497085	GCCGCCCCCTCCCAGCCTTCCTCCGCTTTTCTCCCTCCCCCGCTCCCGCCGCGCCCTCTTTTACGGGGCCGAAACATACTTTCCCCACACAATGTTTACTCCTTTATTACAATCGCATTATTCAGACTGACTTGCCGCCGTCCGGCGGCCCGACCTGGCCCTTGCATGCTTGATAACCGG
13667	CCGGTTGCAAGT	3	ab	vanrb	vanb	84112	vancomycin	YP_830156	response regulator receiver protein	Arthrobacter sp. FB24	Arthrobacter sp. FB24	Arthrobacter	Micrococcaceae	Micrococcales	Actinobacteria	Actinobacteria	Bacteria	NC_008541.1	1	700316	701189	CGAAGACATGCGCTGTTGTCGAATGCACGCCTAACTTTCCCACCCCGAGAAGTTTTTAGGCATTCGCCCCTAGCCCAGCGTCGGGCGCCCCTCCCCAGATCTCATTGCGGGGAAAGACAGCATTCGAGCCGCGATGACGGCCATTCACATTGAGGTAAGCATTCCATGACTTGCAACCGG
13527	CCGTACGGAACT	3	ab	vanra	vana	1352	teicoplanin, vancomycin	YP_494334	phoP	Staphylococcus aureus subsp. aureus USA300_FPR3757	Staphylococcus aureus	Staphylococcus	Staphylococcaceae	Bacillales	Bacilli	Firmicutes	Bacteria	NC_007793.1	-1	1797196	1797901	TCGTTGTCCCAGAGTAAGTCATGCAAATGATAGAAGGAAATATAAGAAGTATTTTATTTATATGTAAAGTAATGTAAAAAATGTGTAAAGATAATGTGTAGGATGTTATTTTTATAAATAGTTCGGTTATAATGTAAATATAATTATAAGTTAGGGAGGCATACCATGAGTTCCGTACGG
13262	CCGTCTATTAGA	3	ab	macb	macab	602	macrolide	NP_713162	salX	Leptospira interrogans serovar Lai str. 56601	Leptospira interrogans	Leptospira	Leptospiraceae	None	Spirochaetia	Spirochaetes	Bacteria	NC_004342.2	1	2959647	2960343	TTTAATTATACGATCATTCATTTTATATTTTATATAATTTCTTTTATATAAAATTCAATAAAAGCGTAAACTTCAATGCCACTTATAAATTTTATCAAAACTAAAATTATCCAGTTTTTCACTTTTCATAAACTTGAATTCTAAATCTACTGTTCTTTTAAAGAAATGTCTAATAGACGG
14086	CCGTGAAAGGTC	3	ab	lsa	lsa	226185	lincosamide, macrolide, streptogramin_b	YP_001577480	ABC transporter ATPase component	Lactobacillus helveticus DPC 4571	Lactobacillus helveticus	Lactobacillus	Lactobacillaceae	Lactobacillales	Bacilli	Firmicutes	Bacteria	NC_010080.1	1	1117702	1119217	CTTGCAAATTTAAGCATAGTTGAATAATTATTCCAGATTATGACGGAGAGACTATGCACTTTTGACAAGATTAGCAACAGGCGATACCTTCTTTTTCTATGCGCAAATAATGAGGGAGAGTCTGCACTTGTCAAAAGTGTGGGCTCTTTTTTGCGAGGCGATTTTATGGACCTTTCACGG
13861	CCTAACAAACAG	3	ab	macb	macab	0	macrolide	YP_001280724	ABC transporter-like protein	Psychrobacter sp. PRwf-1	Psychrobacter sp. PRwf-1	Psychrobacter	Moraxellaceae	Pseudomonadales	Gammaproteobacteria	Proteobacteria	Bacteria	NC_009524.1	1	2278594	2280685	TATCTGCCATAAAATGCGCCGATAAGCGTAAGCCATATTCGGCGCAAAGCGGCAAGATATGCGTGGATAACCCACTGACTGTCTTGCCAACGTATTTCACATTACCTGTTAATTTTATCTTTTAAATTGACTTAGGGTATGACCGCTTAGACTGAAGATTTAGCTATGCTGTTTGTTAGG
14074	CCTAACCAGACC	3	ab	vanra	vana	412694	teicoplanin, vancomycin	YP_001559226	two component transcriptional regulator	Clostridium phytofermentans ISDg	Lachnoclostridium phytofermentans	Lachnoclostridium	Lachnospiraceae	Clostridiales	Clostridia	Firmicutes	Bacteria	NC_010001.1	1	2622163	2622859	TTAACAGCAGTAGTAAGAAATATTGACATAACAAGGAAAAGTCACTTCGTGGGCTTTTCCTTATTATGAATAAGAGAGAAGATTGAAGTTCAAGGATACAACGTGGTATAATTTTTTAAAAGCAAATTAAGGTTATAAAATTATTTAAGTAGTTGGAGGTCTAACATGGGTCTGGTTAGG
13878	CCTAGTCGCAAA	3	ab	vatb	vat	441772	streptogramin_a	YP_001310539	acetyltransferase	Clostridium beijerinckii NCIMB 8052	Clostridium beijerinckii	Clostridium	Clostridiaceae	Clostridiales	Clostridia	Firmicutes	Bacteria	NC_009617.1	-1	4004085	4004718	TGAAGAAACTAAGCCAAAAGTGGACGAAGTAATCCAAAGAAATATTGCGTTATAATTAATCATAAATAAAAATGAAGATTATGGTACGAGGAGTGATTTGATGAAGAAATGCATTGTAGTAATGGGATAGTCAAAAGCAACTTAATATAAAGGAGAAAATTAAAAATGTTTGCGACTAGG
14050	CCTATACCTGTT	3	ab	mfpa	mfpa	395095	fluoroquinolone	YP_001510583	pentapeptide repeat-containing protein	Frankia sp. EAN1pec	Frankia sp. EAN1pec	Frankia	Frankiaceae	Frankiales	Actinobacteria	Actinobacteria	Bacteria	NC_009921.1	-1	7696372	7697266	GCCGCCACCGGCCGACGTACCCAGGACTGGCGCGACGAGGTCGGCGGGCCGCTCGTTCCGCTGAACACCACATCAGCGAAGACCACCCGGACAAAACAAGTCGCGTCCCGGACAGCGGAGCAAGACGGTACATTTGCCGCGGCAGTCTCAGCCGAGGGGGTTTCCATGAACAGGTATAGG
14133	CCTATAGGGCGA	3	ab	bcra	bcr	315749	bacitracin	YP_001664508	ABC transporter-like protein	Thermoanaerobacter pseudethanolicus ATCC 33223	Thermoanaerobacter pseudethanolicus	Thermoanaerobacter	Thermoanaerobacteraceae	Thermoanaerobacterales	Clostridia	Firmicutes	Bacteria	NC_010321.1	1	540692	541670	TGACTTTGTCAACAAACTAAAGCTATGACGACTTTTGTCATAGTTTCTTATTATCATTTTGCTTTAAGTTACAATCTTAACTAATGCTTAACAATTTGTACACAAATTTTTAATAATTTTATGATACAATTTCCACACTATGTAAAATGGAGGGTTGAGACTGCTATGTCGCCCTATAGG
14221	CCTATGCGAAGC	4	vf					24528025	s0055	Escherichia coli	Escherichia coli	Escherichia	Enterobacteriaceae	Enterobacterales	Gammaproteobacteria	Proteobacteria	Bacteria	AJ488511.1	-1	39695	40892	CCCCAGTCGTCCATGATCCGGGGGGTGATGTCACCGGGTCTGGTGGGGCGCTGGTAACAGCTAATAGGGGTCAGGTCAGGCACTTTTGCCGGGACCGTCTGTAACGTGGATGCCGGTACCTGCTCCCCGTGGTTATCTGGTTAACCCATATACAAGGGAGACAGAATGGCTTCGCATAGG
14284	CCTATTAGCACG	4	vf					30962643	unknown protein	Haemophilus influenzae	Haemophilus influenzae	Haemophilus	Pasteurellaceae	Pasteurellales	Gammaproteobacteria	Proteobacteria	Bacteria	AF549213.1	1	16638	17001	GTTAGGTGAAAAGTCTGTGGTTTCTGGAATTTCAATATCTTTCTTTTTCATCTTTGGCTTCACTATTTTCGGGGTTTGAAGGTTTGTATGAGGCGATTTTACGCCATCAAGCCCTCTTTCCCAAAATGCTTTTAGCCAATAAATGATGAGAGCGTGGGAAATTTTATGCGTGCTAATAGG
13388	CCTATTGAACCG	3	ab	tetq	tet_rpp	817	tetracycline	YP_097424	tetracycline resistance protein	Bacteroides fragilis YCH46	Bacteroides fragilis	Bacteroides	Bacteroidaceae	Bacteroidales	Bacteroidia	Bacteroidetes	Bacteria	NC_006347.1	-1	147507	149433	TTTGTTAGATATATTTTTTTGTGTAATTTTGTAATCGTTATGCGGCAGTAATAATATACATATTAATACGAGTTAGTAATCCTGTAGTTCTCATATGCTACGAGGAGGTATTAAAAGGTGCGTTTCGACAATGCATCTACTGTAGTATATTATTGCTTAATCCAAATGCGGTTCAATAGG
13511	CCTCATATGAAC	3	ab	tett	tet_rpp	1351	tetracycline	YP_442263	lepA	Burkholderia thailandensis E264	Burkholderia thailandensis	Burkholderia	Burkholderiaceae	Burkholderiales	Betaproteobacteria	Proteobacteria	Bacteria	NC_007651.1	1	1935872	1937666	CCGATCGAACGGCCGCGCGGCGGATCGCCGGCCGGGGCGGACGTCCCAACGTCCAAAATGCCGCCCCTGGCGGGCCTTTTCGGCTAAAATAAGCCGTTTTTTCACCGACTTACAAGGCGTGCTCCGCGGTCGTCGAGCGCGCCTTTTTCGCTTGATCGGCACTGAATGGTTCATATGAGG
13165	CCTCATGGACGA	3	ab	teta	tet_efflux	573	tetracycline	NP_385685	transport transmembrane protein	Sinorhizobium meliloti 1021	Sinorhizobium meliloti	Sinorhizobium	Rhizobiaceae	Rhizobiales	Alphaproteobacteria	Proteobacteria	Bacteria	NC_003047.1	1	1715097	1716345	TGATGCACGCGGAGGCGAATGCGAGCTATAAGTACAACCGATCGGTATGATCAGAAACTTTGACATGTTCACGTATTGTTTCGGACCAGGCAAGCCGTTACACCTATTCTGGTAACGTCGTTCACGTTCTGTCTCCGCTCCGGCGGAAAGCGGGGAGAGAGCTTCATGTCGTCCATGAGG
14227	CCTCCAATCTGT	4	vf					24528047	l0013	Escherichia coli	Escherichia coli	Escherichia	Enterobacteriaceae	Enterobacterales	Gammaproteobacteria	Proteobacteria	Bacteria	AJ488511.1	-1	66646	67027	CCAAAGCCGACAAGACATATTTCAGAAATATGTTTCTTTACAAAGATACTCTCTAAAAAACATGATACTGAAAGTAAGCGTACAGCCTGAACCGTCTGGTCAGAATCTGACGAATTAGACAAAGTGGTGTCCACCAAATAAGTAGTGGGAACCAAAGTGTCAGATATGACAGATTGGAGG
14194	CCTCCTAAACTC	4	vf					3822145	L7031	Escherichia coli O157:H7 str. EDL933	Escherichia coli	Escherichia	Enterobacteriaceae	Enterobacterales	Gammaproteobacteria	Proteobacteria	Bacteria	AF074613.1	1	23015	25712	GCAAAATATAATAATAAAATAAGTTAAAGGACGTTATAAGAGTTAATTCTTTGGTCAGGATATATTTACGAAACAGGTGTAAATATGTTATAAAAATAACCAACGACTAGTGAATAAGTCGCTCCTGAAAAAATAAAATATAGAAATACTGTTATATCCGGCTGCATGGAGTTTAGGAGG
13391	CCTGACCTTAAC	3	ab	sta	sta	1914	streptothricin	YP_108791	acetyltransferase	Burkholderia pseudomallei K96243	Burkholderia pseudomallei	Burkholderia	Burkholderiaceae	Burkholderiales	Betaproteobacteria	Proteobacteria	Bacteria	NC_006350.1	-1	2635581	2636049	GCCAAATCGAAGCCCGTTCAGGCATGCCTGAACGGGCTTTTTGTTTTGCGCCGCGTGAGCTGCCGCGAACGGCGCCGCATGCCGCTGCCGCATGCGTGCAAATGGGCATTGCAACGCGCGCGGGCTGCGCTATCGTGGCGGTGACGCAGGTTTTGCGAATATGCCATGGTTAAGGTCAGG
14182	CCTGGATGGAAC	4	vf					2865297	tir	Escherichia coli	Escherichia coli	Escherichia	Enterobacteriaceae	Enterobacterales	Gammaproteobacteria	Proteobacteria	Bacteria	AF022236.1	1	22528	24181	TTTAGTTGGAAATACAGACATGCATTTCTGGTGCGTTATTTTGCTTGCATCAAAAATTATACTGTGATTTATTTGGTTTATGCTCAGTTGTTTTATCGGCTGCATACCGTTACGTCATAGTAATATAAAGGAACGTGTCAAATTTCTAAATAAAAGGATATATGTATGGTTCCATCCAGG
13584	CCTGGATTGGGT	3	ab	rosb	rosab	349747	fosmidomycin	YP_646927	putative cation:proton antiport protein	Yersinia pestis Nepal516	Yersinia pestis	Yersinia	Yersiniaceae	Enterobacterales	Gammaproteobacteria	Proteobacteria	Bacteria	NC_008149.1	-1	1152733	1154425	ATAAATAGCAATTCCTCCACAAACAACCACTTCAAACAATTTCCATGCCAAAGAAGACATTTACCGATAAAAATTAATTTTTATCGCGCATTGATCGCATAAATGCAATAAACTGATGTTATTGCTGTGAAATGCTTATCACCCGCATAACTAGAAGGAGTCTGGATGACCCAATCCAGG
14255	CCTGTATTCGCG	4	vf					14594864	hypothetical protein	Escherichia coli	Escherichia coli	Escherichia	Enterobacteriaceae	Enterobacterales	Gammaproteobacteria	Proteobacteria	Bacteria	X16664.4	-1	4061	5813	GGCGCGGGGACAAACTTATCAAGGTTCACAGTTTTAGCAGTTTTCTAAGCGTCCAGCATACTCTTAGCTTTCCCCAGCCATAAGCATTCATCATTTCGGCGGGAGACCCTTATCGTTGTAACCTCTTTATCCCGGGCTGTCACTTTCGAAGAGGGAACAAGATGTATGCGCGAATACAGG
13566	CCTGTTACATGA	3	ab	rosb	rosab	399741	fosmidomycin	YP_584433	monovalent cation:proton antiporter (CPA2 family)	Cupriavidus metallidurans CH34	Cupriavidus metallidurans	Cupriavidus	Burkholderiaceae	Burkholderiales	Betaproteobacteria	Proteobacteria	Bacteria	NC_007973.1	-1	2506826	2508053	CCGCAATTGGCGCCCGCGCGTCGCGGTCTGCTCTTCCCGTACTATCCGTCTCTTCCTTGTGCCCTTCGCGGGGGCATGATCTCGTCGTGCGATGCCCGTAAGGGCGGCCACGAGGGGCGGGTGGTCCCCAGAACATCGAGACAACCATAAAGGAACCCCAGACGCATGTCATGTAACAGG
13411	CCTTACTCTTGC	3	ab	ermd	erm	1402	lincosamide, macrolide, streptogramin_b	YP_177002	rRNA adenine N-6-methyltransferase	Bacillus clausii KSM-K16	Bacillus clausii	Bacillus	Bacillaceae	Bacillales	Bacilli	Firmicutes	Bacteria	NC_006582.1	-1	3644771	3645617	TTTGTGTGCCTAAACGTTCGTTTTAGGCGTATTTTGGCAAACGTTTGTTTGTGAAATGCGCTTCGGGCGTATTCTTGTTCTCGTTTACTTTAAGCCGCAGACGCTTTCGTCTGCGGCTTTTTTTGTGCAGGTAGGGCTAAAAAAATGAAAAAGGGGCGAGTAGCCATGGCAAGAGTAAGG
13320	CCTTCCAGGGAA	3	ab	rosb	rosab	349747	fosmidomycin	NP_992215	rosB	Yersinia pestis biovar Microtus str. 91001	Yersinia pestis	Yersinia	Yersiniaceae	Enterobacterales	Gammaproteobacteria	Proteobacteria	Bacteria	NC_005810.1	-1	901392	903084	ATAAATAGCAATTCCTCCACAAACAACCACTTCAAACAATTTCCATGCCAAAGAAGACATTTACCGATAAAAATTAATTTTTATCGCGCATTGATCGCATAAATGCAATAAACTGATGTTATTGCTGTGAAATGCTTATCACCCGCATAACTAGAAGGAGTCTGGATGTTCCCTGGAAGG
14456	CCTTCTCGGATA	4	vf					16082736	virG	Yersinia pestis CO92	Yersinia pestis	Yersinia	Yersiniaceae	Enterobacterales	Gammaproteobacteria	Proteobacteria	Bacteria	NC_003131.1	1	35592	35988	GGTGTGATATTGCAGTAGCTAAATTAAATGAGTTCGTGGTGGACCCGTTGAGATAATTGGGAATGGGTTGTTATTTTACAATAATAAATTTCACCACATATTGCGCGAACTCGGATTGCTATCATCTAGCTATCTTCTTTGTGTGAACTCAAGGGAGGGACTGGCATGTATCCGAGAAGG
14242	CCTTGGGTCAAG	4	vf					23954253	hypothetical protein	Escherichia coli	Escherichia coli	Escherichia	Enterobacteriaceae	Enterobacterales	Gammaproteobacteria	Proteobacteria	Bacteria	AJ494981.1	-1	44186	44888	TCCGACATCATTGATATTAAAGCTAAACGGCCTTTGTTACTGAGTGCATGTGCACCATGTCAACCATTTTCGCAACAGAATAAAAATAAAACTAGTGACGACTCAAGGAGAAATCTACTAAATGAAACTCATCGTTTTATTAGAGAACTTCTTCCTGAATATATTATGCTTGACCCAAGG
14441	CCTTTCCTGAGC	4	vf					15900016	immunoglobulin A1 protease	Streptococcus pneumoniae TIGR4	Streptococcus pneumoniae	Streptococcus	Streptococcaceae	Lactobacillales	Bacilli	Firmicutes	Bacteria	NC_003028.3	1	73760	79331	TATTTTTAAGTATATTTCAATAGAAATTTCTATCGATTTATTGTATAATGATAAGTAATTGTTGAAAAGTACTCAGAAAATTCCATACTATATTATTTTTATGTTTATACTTTTATGCTATAAAATATAGATTGATATAAAGAATATAGAAAAAGCGAGGTTAATATGGCTCAGGAAAGG
14355	CGAAACTAGCCC	4	vf					16764163	slrP	Salmonella enterica subsp. enterica serovar Typhimurium str. LT2	Salmonella enterica	Salmonella	Enterobacteriaceae	Enterobacterales	Gammaproteobacteria	Proteobacteria	Bacteria	NC_003197.1	1	866943	869241	TCATTCTACTTAAAAAAGAGGTGATGGAAGCGCGAGCATCTATAAGTCAAGCGCTGCAAATACTGAATGATTTGTCCGAAATAATGACGACTGTGACCTCTTATTTAAAGTTGAGAATATCCTTATCTGTTACTTTAGGTTACGTTCAGATCAGGTAGGGAAAATATGGGGCTAGTTTCG
13136	CGAAAGTCCCGT	3	ab	fosb	fos	326423	fosfomycin	NP_372857	fosB	Staphylococcus aureus subsp. aureus Mu50	Staphylococcus aureus	Staphylococcus	Staphylococcaceae	Bacillales	Bacilli	Firmicutes	Bacteria	NC_002758.2	1	2458827	2459247	CTCTTATGCAGTTGCTCAGTCAACTGTATACCTTTTTCCTTTAACTTAAGTTATTAGAGCCTCTTATGCAGTTGCTCAGATCATCGTATAAAAATTAATGACGTCATTTCAAAAATCGATACAAAAATAATTTATTATAAAAATTCTAAGAAAGAAGTGAAGCAGATGACGGGACTTTCG
13306	CGAACGACTCAG	3	ab	ant6ia	ant	820	streptomycin	NP_831729	aminoglycoside 6-adenylyltransferase	Bacillus cereus ATCC 14579	Bacillus cereus	Bacillus	Bacillaceae	Bacillales	Bacilli	Firmicutes	Bacteria	NC_004722.1	1	1907253	1908126	AATTGAAAGGAATGGCAGTTGTAAAAGAGTGATGTAAGGAGGGAAAAGGAATGAAAAAGAAGTTTCAAAAATTATAACGTGTAGCGTGTATAACGAGACTAGCTCGTGGACCTCCAATATACATAACACTATATTGTATATTAAAAAATTGGAGGCTATAAGTAGATGCTGAGTCGTTCG
13810	CGAAGAGATTTC	3	ab	acrb	acr	550	acriflavin, aminoglycoside, beta_lactam, glycylcycline, macrolide	YP_001177680	aminoglycoside/multidrug efflux system	Enterobacter sp. 638	Enterobacter sp. 638	Enterobacter	Enterobacteriaceae	Enterobacterales	Gammaproteobacteria	Proteobacteria	Bacteria	NC_009436.1	1	3219725	3222839	CTTGTGGGCAATAATTCTCAGTGCGGAACGTCAGGAACGCGCTGTAAATGCGCATGATAATTTACACTATCTCCTTATTTTCTCCACGTTTGGCATCCGCCTTACCGCTAGAGTTAAGCGGGCAATGTACAATAATGATGCGCAGCAAAACGAGGTCTTATTTTCATGGAAATCTCTTCG
13140	CGAAGTCGATCT	3	ab	emre	emre	199310	aminoglycoside	NP_951765	emrE	Geobacter sulfurreducens PCA	Geobacter sulfurreducens	Geobacter	Geobacteraceae	Desulfuromonadales	Deltaproteobacteria	Proteobacteria	Bacteria	NC_002939.5	-1	755449	755782	CGGAGGGTGTGCTACAAGGTGTTCAGCGTGAGAGGAACGCCGGCTCATATTATTAGTATCGATATGGCAGGTGGCCGTAATGAGCGGAACTTCAGTGCGGAGGGATCTGTCGTCGTCGCACCCTGACGGCCCTCCATCAATTGTGAGAATCGAGGTCCCGACCAAATGAGATCGACTTCG
13681	CGAATCGCTGCT	3	ab	vanre	vane	1351	vancomycin	YP_857592	sensory box sensor histidine kinase/response regulator	Aeromonas hydrophila subsp. hydrophila ATCC 7966	Aeromonas hydrophila	Aeromonas	Aeromonadaceae	Aeromonadales	Gammaproteobacteria	Proteobacteria	Bacteria	NC_008570.1	1	3487861	3491341	TACGTACCCCGAGCGCGGGCACAACCCTTTTTTCGCACTTTGAGCCCTTTCCCGTGCTGTTTGCTCAGGGTTTAGACGGCTTGCCCAAAAAATCCGCACCAGGCTGTGACCCCACAGGCGAATTTGAGATAAAGTCATTGAAATGATTAGCCTTTAGTCAGAGACATGAGCAGCGATTCG
13244	CGACAATCCCAA	3	ab	mexe	mexef	381754	chloramphenicol, fluoroquinolone	YP_260345	mexE	Pseudomonas protegens Pf-5	Pseudomonas protegens	Pseudomonas	Pseudomonadaceae	Pseudomonadales	Gammaproteobacteria	Proteobacteria	Bacteria	NC_004129.6	1	3737160	3738408	TTGCACGCCAGGGAATTGATAGCAGCCTAACGAAAGGCGCATGCTAGAGGGCTTGCTTGGGGCTTATATCATTCCGAATGATAGTTACCTTCGCTTCATTCGATTCGTGAGATACAACCCTGCCGAGCATCATCCGCCCATCTCAAATACAGTGGCGGATGCACCATGTTGGGATTGTCG
13351	CGACGATATAGA	3	ab	vanra	vana	49283	teicoplanin, vancomycin	YP_039456	response regulator	Bacillus thuringiensis serovar konkukian str. 97-27	Bacillus thuringiensis	Bacillus	Bacillaceae	Bacillales	Bacilli	Firmicutes	Bacteria	NC_005957.1	-1	5215950	5216658	GTTTAAGGATATTGACCATATTTTTACCCCGCTATTTACCGGGCAGTAAGACTCCTACCTTAAAATTTAGCGAAAGCAAAGAAGTTAGGTGGGAAGCGAGCTGCCCGTAAAAGCCCGATTGGTGAGGGCTGATTAAAGTTTCACTTTATAAGGAGGAAATAGACGATGTCTATATCGTCG
13764	CGACGTATTCTC	3	ab	vanrg	vang	1351	vancomycin	YP_001088831	two-component response regulator	Clostridium difficile 630	Clostridioides difficile	Clostridioides	Peptostreptococcaceae	Clostridiales	Clostridia	Firmicutes	Bacteria	NC_009089.1	1	2677868	2678585	CAGATTAATATGGGCATCTATACTTTTAAATTTACTATATGCATTGACAATATATTAAAAGTACTAGTTTTTATTTCATAATGAATGGGCTTACTGTTTTCTAATACCTCTTTTTGGTATAAAATAAAAATTGGTTAAAAATAAAATTTCAAGGGGGTTAATAAGATGGAGAATACGTCG
14108	CGACGTCGTGTT	3	ab	tet34	tet_xprt	672	tetracycline	YP_001627717	gpt	Brucella suis ATCC 23445	Brucella suis	Brucella	Brucellaceae	Rhizobiales	Alphaproteobacteria	Proteobacteria	Bacteria	NC_010169.1	-1	1035659	1036157	GAAAGCCTTTCCACTATCTTGCTGCCGCTTGTCGCCGGCGCAGACGATGGAAAGCGGCATATCCGACAGTTGGCGCGAATGACGGCATGTCATCGCAGATTTTTGGTTTTTTGCAGGTCCGCAGGGCGCAACCCCACGCCACGGATCGATCCATGGAGCGTTTCGATGAACACGACGTCG
14413	CGAGATACCATG	4	vf					21284149	fnbB	Staphylococcus aureus subsp. aureus MW2	Staphylococcus aureus	Staphylococcus	Staphylococcaceae	Bacillales	Bacilli	Firmicutes	Bacteria	NC_003923.1	-1	2577142	2579974	ATGTGAGTTTCAAATAATAAAAAACTCATTATACATAAAGTTAACAACAATCTTAACTTTTTATTAACTCGCTTTTTTTCATTGCTTTTAAAAACCGAACAATATAGAATTGCATTTATTGAGTTAAAAAATAAATGAATTTTACATTTAAGGGAGAATATTATAATGCATGGTATCTCG
13454	CGAGTTTACACG	3	ab	macb	macab	623	macrolide	YP_306486	ABC transporter ATP-binding protein	Methanosarcina barkeri str. Fusaro	Methanosarcina barkeri	Methanosarcina	Methanosarcinaceae	Methanosarcinales	Methanomicrobia	Euryarchaeota	Archaea	NC_007355.1	-1	3877058	3878018	TTACTAATCCTATAATTCGAGGCGGACAATTAAATAACAGAAAAACTAAACAACAGTATAATAAATATTACACTGAGTCTTTCGATTCGATGTTTCAGGCAGAATACGAACAAAATCAAAATTAATCCTGTAATCCGAAGTATGGGCATGGTTTAGAGGGTATGTATGCGTGTAAACTCG
13484	CGATAGATGCGA	3	ab	otra	tet_rpp	1927	tetracycline	YP_390439	GTP-binding protein TypA	Thiomicrospira crunogena XCL-2	Hydrogenovibrio crunogenus	Hydrogenovibrio	Piscirickettsiaceae	Thiotrichales	Gammaproteobacteria	Proteobacteria	Bacteria	NC_007520.2	-1	199628	201452	CACAAAAGTTCGCTGACTCAAAATCGTTCTTCCGCTCAATACTGGGCTTTACTTCCGTTTTCACATAACATTCTGCAATAAATCGTAATCATTTCATCAGATTACACAAACTTCTATTGTCATTCCAGTATAATACGTTTTTTTGAAAAATTGAGAGTCCCCCGCATGTCGCATCTATCG
13775	CGATATCGGGAC	3	ab	rosb	rosab	399741	fosmidomycin	YP_001117218	sodium/hydrogen exchanger	Burkholderia vietnamiensis G4	Burkholderia vietnamiensis	Burkholderia	Burkholderiaceae	Burkholderiales	Betaproteobacteria	Proteobacteria	Bacteria	NC_009255.1	1	1659936	1661652	GCTGCGGCGACGGGCCGGCCGCCGCCGTGCGCAGCACCGTGCTGCCACGCCGCCATGGCGCGCCAGGCCGCGAATTTTTCGCGGCGGCGCGCCATTTCCTTGTCCCATCCCGTATCCTTTGGTTTTTGAGCCTTACTAAATAGTTACAAGACCTTGGGAGAGGGGATGGTCCCGATATCG
13833	CGATCCGTTGTT	3	ab	rosb	rosab	399741	fosmidomycin	YP_001249914	hypothetical protein	Legionella pneumophila str. Corby	Legionella pneumophila	Legionella	Legionellaceae	Legionellales	Gammaproteobacteria	Proteobacteria	Bacteria	NC_009494.2	1	1363898	1365593	CCCAGTAAGCAATTAAGTAGAGAGGATACATGAGAAGCATCTATAAACAATTTATTAAATTTATAAGAAAATATATTGTCAATTTATTATGGTAGAGATTAAATAACTAGATGCCGTTATTATCATCGGTCAATGATAAGGCGTTAAAAAAGGATTCATAAAAATATGAACAACGGATCG
13711	CGATCTCACTTT	3	ab	ceoa	ceo	406425	chloramphenicol	YP_969727	RND family efflux transporter MFP subunit	Acidovorax citrulli AAC00-1	Acidovorax citrulli	Acidovorax	Comamonadaceae	Burkholderiales	Betaproteobacteria	Proteobacteria	Bacteria	NC_008752.1	1	1489522	1490779	TTGAGAATCCGGCTCCGTTGCCGTATCCGTGCAGGGGCGCGGCCTTTCCCTCCGATGCATTTTTTCCGGACCGCGGGCCGGAGGGGGAAGGCTTTGCCTGGCCGGTGCCGGCCCCGCTTTTTTGCTTGCGATACCACCGTTTTCAGACATACCGAAGGATCTGCCATGAAAGTGAGATCG
13622	CGATGCAACAGA	3	ab	vanre	vane	1351	vancomycin	YP_720574	adenylate/guanylate cyclase	Trichodesmium erythraeum IMS101	Trichodesmium erythraeum	Trichodesmium	Microcoleaceae	Oscillatoriales	None	Cyanobacteria	Bacteria	NC_008312.1	1	1082961	1086354	ATTAATTACTACCTCTCCTTATTATCCTTAATTGTATTCTAAAAGATAGTTTTTAGGTTCGTTATCCTATTATTCTCTACAAATCAAAATAGTGTATAATTTAAGATTAGTGCGTAAGTTTTGTAAAAAAACAGAAAAATTGGATATTATTCAGGATTACTTTCCATGTCTGTTGCATCG
13201	CGATGTCCAGTT	3	ab	macb	macab	0	macrolide	NP_615349	ABC transporter ATP-binding protein	Methanosarcina acetivorans C2A	Methanosarcina acetivorans	Methanosarcina	Methanosarcinaceae	Methanosarcinales	Methanomicrobia	Euryarchaeota	Archaea	NC_003552.1	1	442931	443597	GCATGAAACATTTAAATTAGATATTCTGAAAACATAGATTGTTATCAAAAGATGAGCTTCGAAGACGATCCCAATGGAGGTTTTGAAGCATGCCTGAAAAAAATGGAGGGCCCGATGTCGGCAGAAAAATCCGGAAATAATGGACAGAACAACGGACAAAAAATCATGAACTGGACATCG
13603	CGATTCCGTTAC	3	ab	pbp2	pbp	0	penicillin	YP_693675	mrdA	Alcanivorax borkumensis SK2	Alcanivorax borkumensis	Alcanivorax	Alcanivoracaceae	Oceanospirillales	Gammaproteobacteria	Proteobacteria	Bacteria	NC_008260.1	1	2234507	2236424	TTGCGATACTAAAGATCAGAACATGATCATCAAACGAACCACCAAGCAGGAACCTTTAACCGCGTTATAGCTTGTGGCTTTGAGTGATCCCCCGACACAACGTTATTTTGCTACTATCACGCGTTCCTTTATTCGCCCTAAGTAACCCCGGACTCTAACGCCAACATGGTAACGGAATCG
13398	CGATTCGGTACG	3	ab	bcra	bcr	315749	bacitracin	YP_139769	ABC transporter ATP binding protein, truncated	Streptococcus thermophilus LMG 18311	Streptococcus thermophilus	Streptococcus	Streptococcaceae	Lactobacillales	Bacilli	Firmicutes	Bacteria	NC_006448.1	-1	1173678	1173933	GAATCGGCCTTTTGTGTTTAGATGACACGAAATGATAGAAGTGAAACATCTTCAGAAAAATTTTGTTAAGACTGTTAAGGAACCGTGCCTGAAGGGGGCTTTGCGTTCCTTTATTCATCCTAAAAAGTAGACCCTTTGAAGAGGTCAAGGAATTTGACCTTTTAGATGCGTACCGAATCG
14362	CGATTCGGTGGT	4	vf					16766172	sprB	Salmonella enterica subsp. enterica serovar Typhimurium str. LT2	Salmonella enterica	Salmonella	Enterobacteriaceae	Enterobacterales	Gammaproteobacteria	Proteobacteria	Bacteria	NC_003197.1	-1	3010966	3011722	CAGATTTGTAAAAGGAATTCATTTCGGTAACGACATTGCGCATGTAATAACGTATCTGGTCTTATTACCTTTGTAGTAAGAAGGCGTTATCTACTTGCGCAGTAGTCGCCCAGGAAGAAAAATCATTACCGAAGCTGTGGTCAGTTTTCAAAAAAGGATAAATAAATGACCACCGAATCG
13206	CGATTTCCACTG	3	ab	macb	macab	623	macrolide	NP_618831	ABC transporter ATP-binding protein	Methanosarcina acetivorans C2A	Methanosarcina acetivorans	Methanosarcina	Methanosarcinaceae	Methanosarcinales	Methanomicrobia	Euryarchaeota	Archaea	NC_003552.1	1	4857924	4858833	AGGATCGAAAACCTTAAAAAACTGAATACAGAGAACTAATTCTTTTGCAGATTTTAGATTATAAAAATAAATAGATAACAAACATTTTAAAGCTTAAAACCAAGAAATATTGATATTGTGTAGCACTCAGTGGGATAATATATTTAAAGTTAGAAGAATGGCGAAATGCAGTGGAAATCG
13740	CGCAAGCGTAAT	3	ab	tett	tet_rpp	1351	tetracycline	YP_001059802	lepA	Burkholderia pseudomallei 668	Burkholderia pseudomallei	Burkholderia	Burkholderiaceae	Burkholderiales	Betaproteobacteria	Proteobacteria	Bacteria	NC_009074.1	-1	2747186	2748980	GAACCGATCAACGATCGCGCCACAGGCAACTGGCCGGCGCATGCCCGGACGTCCAAAATGCCGCCCCTGGCGGGCCTTTTCGGCTAAAATAAGCCGTTTTTTCACCGACTTACAAGGCGTGCTCTGCGGTCGTCGAGCGCGCCTTTTTCGCTTGATCGGCACTGAATGATTACGCTTGCG
13636	CGCAATAGGACG	3	ab	maca	macab	0	macrolide	YP_760354	RND family efflux transporter MFP subunit	Hyphomonas neptunium ATCC 15444	Hyphomonas neptunium	Hyphomonas	Hyphomonadaceae	Rhodobacterales	Alphaproteobacteria	Proteobacteria	Bacteria	NC_008358.1	1	1684010	1685354	ACAGACTGTCAGTGGAAATCGGCTATTGCGGGAACATCCGGGACAAAGACTGCACACTTCTGGCAGTTCCTCGCGACGGATAATCACCGGGCCTTCGTTGAAGTTCCCAGAGACTGTTTGAAGAGACTGTTTGAAGCTGAGTGCCCCATGATCAAGACCAAACGGATGCGTCCTATTGCG
13179	CGCACACGTTCT																					TCCAGTTTCTGTATTGGTGTCGGGTGACGGCTGACGCCATCCGGCTTACGTCACTGCCGGGGTGATATCTCATTGCCTCATAGGAAATCACTGTTGTCCAAATGGCAACTCGTCTCGCGCAACATCGCCCCGTATTCTTAGCGCCACACTTTTCGTGAGGCCGCTATGAGAACGTGTGCG
14187	CGCAGATGTACG	4	vf					15804203	hypothetical protein	Escherichia coli O157:H7 str. EDL933	Escherichia coli	Escherichia	Enterobacteriaceae	Enterobacterales	Gammaproteobacteria	Proteobacteria	Bacteria	NC_002655.2	1	4652788	4653163	CTGCAAAGCCGATACCCTCGGCAGTCGAGGTTACGTTTATATGGCTGTTTATCCGACGCCCGAAACGAAAAAGTAAATCATCAGAATAACCTTCTGCTCCGGCCTGGTGTTTTCACCACGCCACTTCCCCATTTCTCATCTCTGCATATCAGGAAAAACTTTAGTATGCGTACATCTGCG
13158	CGCATAAACCGC	3	ab	vatb	vat	1280	streptogramin_a	NP_346516	2,3,4,5-tetrahydropyridine-2,6-carboxylate N-succinyltransferase	Streptococcus pneumoniae TIGR4	Streptococcus pneumoniae	Streptococcus	Streptococcaceae	Lactobacillales	Bacilli	Firmicutes	Bacteria	NC_003028.3	-1	2004796	2005495	TTGTGAAGAGTGTTTTTAGGTTGTATCGGTAGGGGCTTGCTTTTACCGACAGCACGTTTTATCTCACATCCCTAAAAAATCATACCTAAAAACAGACAAAAAGGTTTCAAATTTGAGGCCTTTTTTGGTAGAATAGGTATCATTATAACGAACCAGGAGGCACCTATGGCGGTTTATGCG
13521	CGCATTCTCTAA	3	ab	aph6ic	aph	562	streptomycin	YP_470474	antibiotic resistance (streptomycin kinase) protein	Rhizobium etli CFN 42	Rhizobium etli	Rhizobium	Rhizobiaceae	Rhizobiales	Alphaproteobacteria	Proteobacteria	Bacteria	NC_007761.1	1	3120954	3121755	TGCGCCGGACAAGTTAAGTGACTGGAAAATGGTGTTTTCCTGTCAAGCAATTGCCGCGGTCAGATGCTCGGCACAAGGCCGAGCATGACGGCAGAGACTTTGTCTGCAAACGAGAAATCCACCGAGAGGTGGAATTTCTGCGTTCAATATCCCTATATAGGACGCATGTTAGAGAATGCG
14226	CGCCAGAAGATA	4	vf					24528041	putative reverse transcriptase	Escherichia coli	Escherichia coli	Escherichia	Enterobacteriaceae	Enterobacterales	Gammaproteobacteria	Proteobacteria	Bacteria	AJ488511.1	-1	60252	61485	GCCAGACCATCTCAGGGAACGTGAGAACCTGTTTCCGACACGTATCGGGAAACAGGGGCGGACCCATTCGTAGTAGTGATGAAAGATCTGTAATGGGTCTGGAGCGAAGGGATGGGGATCACATTCATTGCAGAAGACACAACCCAAAAGGGGATGACGTAACTGATGTATCTTCTGGCG
13822	CGCGATAGACGA	3	ab	bcra	bcr	1402	bacitracin	YP_684891	ABC-type transport system, ATPase component	Methanocella arvoryzae MRE50	Methanocella arvoryzae	Methanocella	Methanocellaceae	Methanocellales	Methanomicrobia	Euryarchaeota	Archaea	NC_009464.1	1	2670446	2671412	GTTTCTTTTCATTGTCACTTGACCCCCTGAAAACTTTTATATACTGATTGCTGCTATGTACCTATGTACAATAGGTACATAATCAAACTATATGCATATAGATTAACAATACCTATTGATTGTTCATATATCGAAATCCATAACACTCATAAGGGAGCGACTTACATGTCGTCTATCGCG
13962	CGCGGTAACTGT	3	ab	vanrd	vand	1353	teicoplanin, vancomycin	YP_001390399	DNA-binding response regulator	Clostridium botulinum F str. Langeland	Clostridium botulinum	Clostridium	Clostridiaceae	Clostridiales	Clostridia	Firmicutes	Bacteria	NC_009699.1	1	1173867	1174569	GTTAAATAATTTATTAAATTGTGTGATAGTTCTTGTACATAGTATAAGAATTCTGAAGCTCTGAAGCTGAAGAGTTCTAATACATACTAAGTTTATAAACATTAAGAACATTATCAATAATAGTAATGGGATGGAAGTTAAATATAAATGGTTAGGAGAGAAGATATGACAGTTACCGCG
13876	CGCTAGTCGTGT	3	ab	cata15	cata	290402	chloramphenicol	YP_001310303	chloramphenicol O-acetyltransferase	Clostridium beijerinckii NCIMB 8052	Clostridium beijerinckii	Clostridium	Clostridiaceae	Clostridiales	Clostridia	Firmicutes	Bacteria	NC_009617.1	-1	3755867	3756527	GAATCAATAAAAAATGGTCTCTGAAAATTGAATAGTTCGGTATTACAGAATGTGCTATAATAAACTAAAGCGTAAATATCATTGTAAAAAGGAGATTGAAATGGCTAGGTCACGGAAAAAAGCCTTCTAAAATAGAATTACGAAAATTTTTAGGAGGCCCGAATTATGACACGACTAGCG
14405	CGCTATTCGGAT	4	vf					82778251	gspD	Shigella dysenteriae Sd197	Shigella dysenteriae	Shigella	Enterobacteriaceae	Enterobacterales	Gammaproteobacteria	Proteobacteria	Bacteria	NC_007606.1	1	2869064	2870900	ACTGGCCTCAAAACAAAAAAGCGTTTACTGCCGCTGGTGCTGGCAGCGGCATTATGCAGTTCACCGGTCTGGGCGGAAGAAGCCACTTTCACCGCTAATTTTAAAGATACCGACCTGAAATCGTTCATCGAAACCGTCGGCGCTAACCTTAATAAAACCATCATTATGATCCGAATAGCG
13373	CGCTGCTTTAGA	3	ab	vanrg	vang	1351	vancomycin	YP_081404	yycF	Bacillus licheniformis DSM 13 = ATCC 14580	Bacillus licheniformis	Bacillus	Bacillaceae	Bacillales	Bacilli	Firmicutes	Bacteria	NC_006270.3	-1	4186212	4186920	GAACTATTTTTTTAACTTTTGCTTCATAAACGTTATAATGTATAAGAAATCTATTTCGATTTCTAGAAAGTGTTTTTTTAATGATGACATGCAGTGTACTTTGATATAAAACATAGACAGCCATCCGCTGGCTGTATCCAAACTCTGAACCAGGAGGAATGAATAATGTCTAAAGCAGCG
14459	CGGAATGCAAGT	4	vf					16082755	yopH	Yersinia pestis CO92	Yersinia pestis	Yersinia	Yersiniaceae	Enterobacterales	Gammaproteobacteria	Proteobacteria	Bacteria	NC_003131.1	-1	47121	48528	ATATCTTATGGGAAAAGCCAAAAAACTAACGAACACTATAATAATTCGATTAACATTAATGAAAATACACGGCTCACCTATTATTAAAATAATACGACTAGCATTATAAGAAAAAATATTTTTTATGTTTATAGTATAGGCGTGTATTTAATTAAGGAGGGAAGCATGACTTGCATTCCG
14388	CGGAATGCCATA	4	vf					24114251	hypothetical protein	Shigella flexneri 2a str. 301	Shigella flexneri	Shigella	Enterobacteriaceae	Enterobacterales	Gammaproteobacteria	Proteobacteria	Bacteria	NC_004337.2	1	3082706	3082913	AAAACAGACAACCTGTATTGCCTGTACACAACAGTTTCTCTCCTGGCAGGAATATTCCCCTACTCATTTTTTACGTTTCTCCCCGGTTGTTATGCCGGTGAAGGTGGTGCGTCGTTTTCATCACCAACGCCGGTTGAGATTAACAACATCCGGAGGAACATTCTCATGTATGGCATTCCG
13680	CGGACCCATTGT	3	ab	rosb	rosab	399741	fosmidomycin	YP_857552	monovalent cation:proton antiporter family protein	Aeromonas hydrophila subsp. hydrophila ATCC 7966	Aeromonas hydrophila	Aeromonas	Aeromonadaceae	Aeromonadales	Gammaproteobacteria	Proteobacteria	Bacteria	NC_008570.1	1	3440628	3442272	AAAACGTATTATTTTTCAACAGAAACGGCAACTGTTGTCCCCCAGACACACCCTCTGTGCATGCGGCCAGCATCTGTCTCTTTCGCCCCCTGCTCATTGACAGCTGCCCTCTTCGCCCGCGCGGTGATCTGGTAGCCCCCTGACTGCCATTAGCGAGGTGACGACATGACAATGGGTCCG
13543	CGGACGAATTGC	3	ab	sul1	sul	108619	sulfonamide	YP_533411	hypothetical protein	Rhodopseudomonas palustris BisB18	Rhodopseudomonas palustris	Rhodopseudomonas	Bradyrhizobiaceae	Rhizobiales	Alphaproteobacteria	Proteobacteria	Bacteria	NC_007925.1	-1	3950566	3952618	CGCGCAAATAAGCGTGGTCTGCACACTGGTTAGGAGCGGGCTCACGGCACCGTCGAGAAGCTCACGTAGTGCCGCGATTGGGCGAAACGTCAGCATTCACGCCGGTCTTTGCGGCACTCCGGCTCAATTCCGCGCTTTTCAGCCCGGCCAGATGGTGGGGCGCCGATGGCAATTCGTCCG
14225	CGGACGTAACCT	4	vf					24528040	putative integrase	Escherichia coli	Escherichia coli	Escherichia	Enterobacteriaceae	Enterobacterales	Gammaproteobacteria	Proteobacteria	Bacteria	AJ488511.1	1	59456	59915	AGCCAGATCGCAGCACTGGAGCGTAAAGCCAGTGATAACGAGGCCTGTAGCGAAATCGAAACGGCTCATCCGGGATATCTGGGTTCGCAGGACACGCTCTATGTAGGCAACCTGAAAGGTGTCGGGCGTATTTATCAGCAGACGTTCGTTGATACGTACTCGAAAATGAGGTTACGTCCG
14411	CGGAGAGTTTGT	4	vf					21282246	sdrD	Staphylococcus aureus subsp. aureus MW2	Staphylococcus aureus	Staphylococcus	Staphylococcaceae	Bacillales	Bacilli	Firmicutes	Bacteria	NC_003923.1	1	599008	603052	TAATAAAAACTTTTATTTAAACGCAAATGTTAAATAACGTTTTACGATAAAGAAAAATAATTAAAGTATTGTGCTTTATCTAAAAGTGTAATACTATATTGATATACATTTTTGTATTTAAAACAATTGTATTATTTAAAAATTTGATGAATTAGGAGTAATCTAATGACAAACTCTCCG
14012	CGGATCAGACAA	3	ab	emrd	emrd	321314	FIX	YP_001439973	emrD	Cronobacter sakazakii ATCC BAA-894	Cronobacter sakazakii	Cronobacter	Enterobacteriaceae	Enterobacterales	Gammaproteobacteria	Proteobacteria	Bacteria	NC_009778.1	1	3900122	3901310	TGGCAATAAATCTTTCCGTTGAGTGTCCGTAAAAGCTGCCTGCCCTGTTTCATGACGACATGACAGTTGACTGGATAATCCCCACGTATGCGGTATATTTCTCTCGCATTTAATATCCATACAGAGATATATCCTGTTTCGTTCACCTGTGCATATCGAATAATCATGTTGTCTGATCCG
13293	CGGATGAAAGTA	3	ab	oprd	mexhi	287	FIX	NP_793073	outer membrane porin, OprD family	Pseudomonas syringae pv. tomato str. DC3000	Pseudomonas syringae group genomosp. 3	Pseudomonas	Pseudomonadaceae	Pseudomonadales	Gammaproteobacteria	Proteobacteria	Bacteria	NC_004578.1	1	3717303	3718629	AATCCCGCGACTGGCGTGCCCCGTACTTCTTTCATATTTGTAATGCAGTCGTCATCTTAGCGTTATCTTCGCCTCTTCAAGATTGGGCGTCACTGGCAGCCATCGAGTTATAAAAACATGCCAGACCGAGACGTTTATATGATCTGCCCAATGAAAGGAGTGCACATGTACTTTCATCCG
14345	CGGCAGACTGAA	4	vf					15596294	fleQ	Pseudomonas aeruginosa PAO1	Pseudomonas aeruginosa	Pseudomonas	Pseudomonadaceae	Pseudomonadales	Gammaproteobacteria	Proteobacteria	Bacteria	NC_002516.2	1	1187586	1189059	CTCTCCCTGTCGGAAACAGCAAAAAAAACACGCCATAAAATTGACTAATCGTTCACATTTGACTTAACTAGTGGCCAAATGCTGGCTGCTTATTAGAAATAGGCATTAGTCCCAGCCCTCTTTCGGGTCGAGCGAGACCCATTCGATGCAAGGCAGCTGATCAAAATGTTCAGTCTGCCG
13872	CGGGTTAGTTAC	3	ab	vanra	vana	412694	teicoplanin, vancomycin	YP_001309368	two component transcriptional regulator	Clostridium beijerinckii NCIMB 8052	Clostridium beijerinckii	Clostridium	Clostridiaceae	Clostridiales	Clostridia	Firmicutes	Bacteria	NC_009617.1	1	2612292	2612976	ATACTTAAATATTTAAAAATAGAAAGAATAAGTAATGAAGATAATAAAATTTAAATGACTGAATTATTCAAATTGTTTATAGAATCTTATTGGAGTAAAATTTCTATAAGGATGCATTATAATTAGTGGAATAGTTTTTAGTCTTTTCGGGAAGGCGAGGTATGAATGGTAACTAACCCG
13510	CGGTCGGTAAGA	3	ab	pbp2b	pbp	487	penicillin	YP_439393	penicillin-binding protein	Burkholderia thailandensis E264	Burkholderia thailandensis	Burkholderia	Burkholderiaceae	Burkholderiales	Betaproteobacteria	Proteobacteria	Bacteria	NC_007650.1	-1	1401900	1403691	CGCCGCCGTCCCACCCGCGCCGGCTCCGGCGCCACTCGCGCCCGCCCCGAAGATTTGTCAGATCTTTACACGATTTGACCGCCGATCCAGACGAAATCATTACTCATTCATTACAATTCCATCTTCGGGACGCGATCCGCCGTCCCGCCCAGCGATAGCCAGCCCATGTCTTACCGACCG
13251	CGGTGGATAGTA	3	ab	macb	macab	0	macrolide	NP_694378	glycine betaine ABC transporter ATP-binding protein	Oceanobacillus iheyensis HTE831	Oceanobacillus iheyensis	Oceanobacillus	Bacillaceae	Bacillales	Bacilli	Firmicutes	Bacteria	NC_004193.1	-1	3593829	3595029	TTTGTATTATAATAGCGAAAGTGCGTTCATAATGGACGGTATCATCCATATTGAAACAAAAAATAAATGAGTCCAAAAGATTCATTTATTTTTATTTATCACACATATGATCGTTTAGTAATATGTAAATTTACCCAAAAATAAATAAGAAATAGAGGTGAAACCATGTACTATCCACCG
13518	CGGTGGTAACTT	3	ab	tetpb	tet_rpp	1502	tetracycline	YP_456526	lepA	Aster yellows witches'-broom phytoplasma AYWB	Aster yellows witches'-broom phytoplasma	Candidatus Phytoplasma	Acholeplasmataceae	Acholeplasmatales	Mollicutes	Tenericutes	Bacteria	NC_007716.1	1	350049	351867	TTTGCACCTAGAACCTTTTTTTTTGTTATAATAACTTTTGAATTAGATATTAAATAATTTGGCTTTGCAATGATTTATAATTGTTATTTTAAAAAACTTAAGAAAGAATAAAACCACCTTAAAAACTAACTAAAACCAGCCAAATTATAAAGGAAACAAACAAAAATGAAGTTACCACCG
13654	CGGTTTGCTAGC	3	ab	lsa	lsa	226185	lincosamide, macrolide, streptogramin_b	YP_803569	ABC transporter ATPase	Pediococcus pentosaceus ATCC 25745	Pediococcus pentosaceus	Pediococcus	Lactobacillaceae	Lactobacillales	Bacilli	Firmicutes	Bacteria	NC_008525.1	1	17256	18741	GATTTCTTTATTTTCGGGAGTAGTTTGTAGTTTTTGATACATTCGATGTGCCGACCAAAAATAAATTTTTATTGGTATTATGCACTTTGTATTGCATCAGGCCTGCACACCTGGTGCTTTTTTATGCCTTAAAACGAACTACTCCTCGAAAGAGAGGAGACATAAATGGCTAGCAAACCG
13983	CGTAACACAGCC	3	ab	baca	baca	214092	bacitracin	YP_001399552	uppP	Yersinia pseudotuberculosis IP 31758	Yersinia pseudotuberculosis	Yersinia	Yersiniaceae	Enterobacterales	Gammaproteobacteria	Proteobacteria	Bacteria	NC_009708.1	1	656724	657543	GCCGTGTGAAGGGTGTTCCTTTCAGCCGAATCGCTGATGAGAGCCAGCTTCCCGGGCTGTGGCCCCAATTATTTTGGGTATGAATTAAATTCTAAATAGAACGGCACTGTTTTCAGCATTGCCGTTTTTTTGTGGTTTTCCATTACAGGGTCTTGGGTATTGTAGATGGGCTGTGTTACG
13705	CGTACCTTCGTT	3	ab	vanrd	vand	1352	teicoplanin, vancomycin	YP_954451	response regulator receiver protein	Mycobacterium vanbaalenii PYR-1	Mycobacterium vanbaalenii	Mycobacterium	Mycobacteriaceae	Corynebacteriales	Actinobacteria	Actinobacteria	Bacteria	NC_008726.1	1	3891052	3891328	GAGATTGTTCGGGCAGACGTCCATCAGCCAGCGCATGTCAGGCCCTCCTCCATAGTGAGCGTCTCCCAGCCGAAGGACGTAATCGGTATGAGTCTCGTAAAGATCTGCTGAAGATCGCGCCGCTTCGGGCGGTCGTGCGCCGCCGCGGCTGCTTCAGCGGGCACCATGAACGAAGGTACG
13722	CGTACGAAATGG	3	ab	mdtg	mdtg	393305	deoxycholate, fosfomycin	YP_001005900	MFS family transporter	Yersinia enterocolitica subsp. enterocolitica 8081	Yersinia enterocolitica	Yersinia	Yersiniaceae	Enterobacterales	Gammaproteobacteria	Proteobacteria	Bacteria	NC_008800.1	-1	1811990	1813235	ACTAACATTCATCTCATTGATGTGCATGCTCTATAAGCGCATACTTATCAAGCTAACTGTTTTATTCTTGTGCTTTGTTGCCACTTCAAACGCCCCAATCGACGAATAAAGAGACGCAAAGTGATCAGCTCGTTGAGAAGCAATCCCTTGCTTAATCGGTAATTTATGCCATTTCGTACG
13316	CGTACTAGCCAT	3	ab	tett	tet_rpp	1351	tetracycline	YP_180234	typA	Ehrlichia ruminantium str. Welgevonden	Ehrlichia ruminantium	Ehrlichia	Anaplasmataceae	Rickettsiales	Alphaproteobacteria	Proteobacteria	Bacteria	NC_005295.2	1	647274	649113	ACAGTTTTAGTATATATTTATTCAACGTGTAAGACATTTGTTATACTTAGGGTAACTTTTTTAGTTAGCTATTAAAATATCAATAATTATGAAAATCAGTATTTGTTGATTAATTGTTATGTATGTTATAAATTAGTATTAAATTTTATCAAGTTTAGAGATATTATGATGGCTAGTACG
13354	CGTATACCATTG	3	ab	vanrb	vanb	1351	vancomycin	YP_061335	transcriptional regulator	Leifsonia xyli subsp. xyli str. CTCB07	Leifsonia xyli	Leifsonia	Microbacteriaceae	Micrococcales	Actinobacteria	Actinobacteria	Bacteria	NC_006087.1	-1	162234	162936	GGCAGAGCTCCCCGGGCGCGCCACACGAACGCACCCGCGCATCCGTCCCCTTCTGAACGGGGACATCTCGTAACACCGGAAAACCCCGGGCCTCCGCCGCCACGAATCGCGGAACTCGTCGTACCGGGAACCGGCACATCATCGTCATCCGAAGGACTCCCTCCCATGCAATGGTATACG
14052	CGTCGGGAAAGT	3	ab	vang	vang	1351	vancomycin	YP_001511851	D-alanine--D-alanine ligase	Alkaliphilus oremlandii OhILAs	Alkaliphilus oremlandii	Alkaliphilus	Clostridiaceae	Clostridiales	Clostridia	Firmicutes	Bacteria	NC_009922.1	1	345811	346918	AGTTGCGAGACTGCGAAATAATCCAATTTATACGACCGTAGGGGGATAGAATTGTGGAATGTCACTGCGGAAAATGGCAGATTTAAAGACGGATTCTCATAAAATGTTTGAATAATAATATAAACAAAGGTAGAATATTATTAAAGTAGGAAAGAAGGTGTTCGTATGACTTTCCCGACG
13304	CGTCTTATATGG	3	ab	ykkc	ykk	326423	na_antimicrobials	NP_830638	quaternary ammonium compound-resistance protein	Bacillus cereus ATCC 14579	Bacillus cereus	Bacillus	Bacillaceae	Bacillales	Bacilli	Firmicutes	Bacteria	NC_004722.1	1	828529	828874	ATGAATGACATTCAGTCATTTTTATGTGACAGGATGCAGTTAGCTTAGAAATGGAACAAATACAATGGTAAATGAGGATGATAGTTGTTTTTATATAGTATTGATGAAAGAGTATATTTTTTTAAAACAAAAATGACTGATAGTCAGTCATAAGAGGTGAGAGGTATGCCATATAAGACG
14229	CGTCTTGTTATC	4	vf					24528052	hypothetical protein	Escherichia coli	Escherichia coli	Escherichia	Enterobacteriaceae	Enterobacterales	Gammaproteobacteria	Proteobacteria	Bacteria	AJ488511.1	1	70242	70923	AGCATTCTTCTTTTTATGAAATCATGCTTAAAAATCAGATAATTAAAAGAATATTTTTTCTGCTGCATTTTATTCCTGATTATCCGGATGCGACACATCCTTTCAACATCATGATGCATAATAACATCATGAAATAAAAGATGTTTTCTTACGGAGTGCACATCTATGGATAACAAGACG
14235	CGTGAGTGTATG	4	vf					23954225	prfX	Escherichia coli	Escherichia coli	Escherichia	Enterobacteriaceae	Enterobacterales	Gammaproteobacteria	Proteobacteria	Bacteria	AJ494981.1	-1	10243	10744	TTATGTTCTTTTATCTGAGGGAATTTATCTGTACGCTGTGCCGGGATATCTCAGTTATACAGAAATCAGGCAGGAATAAATTGTAGTGGAAAGTCGATGTTTACCGGATGACTGATGCGCGCTTGTACACAGACAGTGTGTTTCAGTAATATGGAGAATAATGAAATGCATACACTCACG
13443	CGTGATAAGCTG	3	ab	bcra	bcr	315749	bacitracin	YP_280973	ATP transporter	Streptococcus pyogenes MGAS6180	Streptococcus pyogenes	Streptococcus	Streptococcaceae	Lactobacillales	Bacilli	Firmicutes	Bacteria	NC_007296.1	-1	1500362	1501052	TATTAACCCATTTTCAGTATAACTTTTTTATTGCTAAAATAATCATATTATTAAAATTCTTATTTATATTTTTTTAATAAAAAGAAGAACTTGTCACAACCGTTTACAGATGTTATTATGTGTAAGATATTGTATTAATCGATAAGTACAAAAAAGGAGCGGAAAATGCAGCTTATCACG
14026	CGTGCACTGTGT	3	ab	rosb	rosab	399741	fosmidomycin	YP_001454214	putative cation:proton antiport protein	Citrobacter koseri ATCC BAA-895	Citrobacter koseri	Citrobacter	Enterobacteriaceae	Enterobacterales	Gammaproteobacteria	Proteobacteria	Bacteria	NC_009792.1	1	2474173	2475850	ACTTTTCATCAAATTTCAACAATTATTCATAAACATAAACATCGAAATTGTCATAAACTATTACCTGGAATTTTGGTTTCTCTGGCGCCATCGTTTGTGAGGCTGTGCGAGCGATGACGCCAGGGCGACCAAAAATGGATCAACATAACGACCAAAGGAGACGGAATGACACAGTGCACG
14080	CGTGCTACGTAA	3	ab	bcra	bcr	315749	bacitracin	YP_001568227	ABC transporter-like protein	Petrotoga mobilis SJ95	Petrotoga mobilis	Petrotoga	None	Petrotogales	Thermotogae	Thermotogae	Bacteria	NC_010003.1	-1	1270985	1271858	TCTTTTTCGATTAGTAAGATCAATATAAAATATTAATCTTCAAAGGAATGGTTCCCCTATCTATTTTTATATTTTGGAAACATAATTCTCTATATTCTGGCAACATAATTTTGTTAAAATTTGCATCAATTATATAAAATTAATTCAAGGTAGGAGGCCCCAGATATGTTACGTAGCACG
13882	CGTGTGAAGGAC	3	ab	vanra	vana	412694	teicoplanin, vancomycin	YP_001312088	two component transcriptional regulator	Clostridium beijerinckii NCIMB 8052	Clostridium beijerinckii	Clostridium	Clostridiaceae	Clostridiales	Clostridia	Firmicutes	Bacteria	NC_009617.1	-1	5909390	5910083	AACAATTATAACAAGAGCAGATAATCATAATAAGATTTCACTTTCGTTAAATACTACTTCTGAAAAGGCATTAAATTTATCATCCTTGATAATCATAAATGAGATAGTATTGTGTGGAAGGCCTGTAGAAGAGAACGTTTATTGAAGCAGATCGGAGGTGCAAAAATGGTCCTTCACACG
14041	CGTGTGAGGATT	3	ab	smef	smedef	40324	fluoroquinolone	YP_001493417	hypothetical protein	Rickettsia akari str. Hartford	Rickettsia akari	Rickettsia	Rickettsiaceae	Rickettsiales	Alphaproteobacteria	Proteobacteria	Bacteria	NC_009881.1	-1	563671	564052	TCTTAGCGTAGTTGATCTAATATCGGTTAGTGAAGCTGCTTCCGAGCTTGCACTTACTAATTTGTCATTGCAACCTTTAAAACAACAAATGCACGAGCAGGAAACAGCTTTAAAAATTTTAAGTAGGTAGAACTCCTGACAATATAGTAAACGGCTTAATTTATCATGAATCCTCACACG
13205	CGTTATCCTGGC	3	ab	macb	macab	41514	macrolide	NP_618828	ABC transporter ATP-binding protein	Methanosarcina acetivorans C2A	Methanosarcina acetivorans	Methanosarcina	Methanosarcinaceae	Methanosarcinales	Methanomicrobia	Euryarchaeota	Archaea	NC_003552.1	1	4854226	4854868	CATAAGAGTAGAAATAATTGAGATAATTCAAAGTGATTTTTTCTGATCATATCTCAGTAAAATTGGGGGGATGCGAACATTAACAAGAATAGTTTACCTGAAGATAGGTTACCTGGGGATAGGTTACCTAGGGATAGGTTTCCTGTTGTCGAGGTTTCCAATGTCATGGCCAGGATAACG
13703	CGTTCTATCGGT	3	ab	vatb	vat	441772	streptogramin_a	YP_943114	galactoside O-acetyltransferase	Psychromonas ingrahamii 37	Psychromonas ingrahamii	Psychromonas	Psychromonadaceae	Alteromonadales	Gammaproteobacteria	Proteobacteria	Bacteria	NC_008709.1	1	2106468	2107065	ACTATTATCCCCTTATTTCCTTTAGAAAGGTTTTATGGGGTTTTAACTGCGAGAATGATGTACCTGTAAGCCTGCCTAACAATAACAATCTAATTATTTTCTCCTTTCTGATTTTGCCGGGAGATTAAGCTAAATTTTAATAGAGATATTATGGGAATAATGAACATGACCGATAGAACG
13832	CGTTCTTGCCAA	3	ab	vanra	vana	1352	teicoplanin, vancomycin	YP_001247116	two component transcriptional regulator	Staphylococcus aureus subsp. aureus JH9	Staphylococcus aureus	Staphylococcus	Staphylococcaceae	Bacillales	Bacilli	Firmicutes	Bacteria	NC_009487.1	-1	1853423	1854128	TCGTTGTCCCAGAGTAAGTCATGCAAATGATAGAAGGAAATATAAGAAGTATTTTATTTATATGTAAAGTAATGTAAAAAATGTGTAAAGATAATGTGTAGGATGTTATTTTTATAAATAGTTCGGTTATAATGTAAATATAATTATAAGTTAGGGAGGCATACCATGTTGGCAAGAACG
14448	CGTTTCAGAAGG	4	vf					15641787	neuraminidase	Vibrio cholerae O1 biovar El Tor str. N16961	Vibrio cholerae	Vibrio	Vibrionaceae	Vibrionales	Gammaproteobacteria	Proteobacteria	Bacteria	NC_002505.1	1	1933230	1935654	TACGAACATAACTGCAACGTGTTGATGTCTCATCGATTAAACAACACACAAAAACATTTATGGAAATTATTTTTTTTGCGATCGCAGTTCATGAAGAAAATATTTTTTAATGAGAATCTACAACTGGAAATGTGAACGTTTCCAAGCCTTACATTCGATGGAGACATGCCTTCTGAAACG
13291	CGTTTGCAACGG	3	ab	bcra	bcr	315749	bacitracin	NP_783759	ctp31	Clostridium tetani E88	Clostridium tetani	Clostridium	Clostridiaceae	Clostridiales	Clostridia	Firmicutes	Bacteria	NC_004565.1	-1	35520	36027	GTTAGAAAAATTGTAGGATTTTTACCACAAGAATTTAATATATATCCTCAGTTATCACCAAGAGAATTTTTAGACTATATTGCACAATTAAATTATATAAAAAACCCTCTTGAAAGAAAAAAAGTTATAAATACTGTAATGGAAAAGGTTAATTTAGTGGATTGTATGCCGTTGCAAACG
13653	CGTTTGCACGCT	3	ab	bcra	bcr	315749	bacitracin	YP_802081	transposase IS1533	Leptospira borgpetersenii serovar Hardjo-bovis str. JB197	Leptospira borgpetersenii	Leptospira	Leptospiraceae	None	Spirochaetia	Spirochaetes	Bacteria	NC_008510.1	1	3469498	3470590	ATTACTGGAAAATGTATCGTTCAGAACTCGGAAAACGAATTCCGAACGTTACAATGTCGGTAAACTAAAATATAAAAAGGACCTTACTTGAACGGAAATACAAAATCGAAAGATAGTTTGATAGATGTTCGAAACGTCGTAAAACGTTTTAAGGATACAATTGCCATGAGCGTGCAAACG
13103	CTCAGAGTGCTT	3	ab	acra	acr	550	acriflavin, aminoglycoside, beta_lactam, glycylcycline, macrolide	NP_299372	drug resistance protein	Xylella fastidiosa 9a5c	Xylella fastidiosa	Xylella	Xanthomonadaceae	Xanthomonadales	Gammaproteobacteria	Proteobacteria	Bacteria	NC_002488.3	1	1990485	1991712	ATTGGACTTGGCACCACATCACATGCAAGGCTTTCGCGTCAGTATCTACCGATCAACTGCCTGGAAAGCGCTCCACTTCGGGATCGCCACAATACAAACGGAGAATTTTTCAGAAGCATGCAATACATAAATAAAACGTGTCTGCAACAACCAGGGCATATTTCTATGAAGCACTCTGAG
13564	CTCAGATGTCGA	3	ab	bl1_och	bla_c	0	cephalosporin	YP_581036	ampC	Psychrobacter cryohalolentis K5	Psychrobacter cryohalolentis	Psychrobacter	Moraxellaceae	Pseudomonadales	Gammaproteobacteria	Proteobacteria	Bacteria	NC_007969.1	-1	2195966	2197157	CAATGATCCCTTTGAGGTATACCCTAAAAGATCCATTCTATGATACTAAATCGCTAAGATTGTCGGAGATTCAGCATTCTGAGATAATGCAAAACGGCATACCCGAACTGAAAGCAAAGCGCTATTTGCATGCTCACTAAATTATCAGTACATCTATCAGAATAAATGTCGACATCTGAG
13399	CTCAGCGGAATA	3	ab	bcra	bcr	315749	bacitracin	YP_146165	lantibiotic ABC transporter ATP-binding protein	Geobacillus kaustophilus HTA426	Geobacillus kaustophilus	Geobacillus	Bacillaceae	Bacillales	Bacilli	Firmicutes	Bacteria	NC_006510.1	-1	340617	341307	GCCCAATCTGTAAAAAACATCATCCATGTGCTCATTTTCTTATAAAAACATTACATTGAGCCATTAATATGAAACACAGCACGGATATCGCCATCGCTCCTTTCGCTAATGCCAGCTAAAAGCAACATCACCACCCAATTTTCTATATATAGGAGGAGAATGAACATGTATTCCGCTGAG
14312	CTCAGGAGCTAG	4	vf					52843009	vipE	Legionella pneumophila subsp. pneumophila str. Philadelphia 1	Legionella pneumophila	Legionella	Legionellaceae	Legionellales	Gammaproteobacteria	Proteobacteria	Bacteria	NC_002942.5	1	3173074	3173935	GCTCCTGATGCGATCTTGAAGCAACGAAACAATTTTATCTGGCTGCTCCTTAGACAATACCTTTCATTGAGGTAATGCGGGTTGTGGCAATAGAAATACTCTCCTAATAATTTCTTAATAATTTTGTACTATAATTTGCCATAACCAATCATTGGAGTCACTGCAATGCTAGCTCCTGAG
14398	CTCAGTAGTCAG	4	vf					15808744	unknown	Shigella flexneri 2a	Shigella flexneri	Shigella	Enterobacteriaceae	Enterobacterales	Gammaproteobacteria	Proteobacteria	Bacteria	AF326777.3	1	60144	60705	TGCGCTGGTGATGCCGGAACACAGCTTAATACTCAGCTCGCCAGTTAAGGGCTTCTCAGACAATAAACGTCATTCATTTCATCTGTCAGGCCGCGTCTTCTCCGGGAGACGCAGCTTTTTCATTTATTACACCAGTAAATCGTAACCACCGATAAGGAGCAAATTATGCTGACTACTGAG
13864	CTCATGCGGTAG	3	ab	vanre	vane	1351	vancomycin	YP_001296568	sigma-54 dependent two-component system response regulatory protein	Flavobacterium psychrophilum JIP02/86	Flavobacterium psychrophilum	Flavobacterium	Flavobacteriaceae	Flavobacteriales	Flavobacteriia	Bacteroidetes	Bacteria	NC_009613.1	-1	1916411	1917752	ATAACCGTATGCCATACTTTATATAATGTATTTTTTTAAATAAAGTCATGTAACGTATTGGTTTACAAACATTTTAGTTCCAGATAAATATTTCGGTTTTACAATTCCTAAACCTTGTATTTCTTACCAATAGTCATATAATTTTTTGATAAAAAAAATCTAATTATGCTACCGCATGAG
14200	CTCATGCGTGTT	4	vf					26249404	hlyC	Escherichia coli CFT073	Escherichia coli	Escherichia	Enterobacteriaceae	Enterobacterales	Gammaproteobacteria	Proteobacteria	Bacteria	NC_004431.1	1	3418209	3418884	GGCAGCTGATTGGTACTGGGTAAGGAAGTTATATATATAAGCAACTATACATCTTAGATGTATGATAAAGAAAAAGATAACAGTTCTTTAGAATGTGCATATTGAAGAGAATACAATAGCATGGTTTATATAAATTACGCATAAAAATAAGCATATGTAAGCATTATGAACACGCATGAG
13459	CTCCGGAGTAAA	3	ab	emre	emre	199310	aminoglycoside	YP_310895	emrE	Shigella sonnei Ss046	Shigella sonnei	Shigella	Enterobacteriaceae	Enterobacterales	Gammaproteobacteria	Proteobacteria	Bacteria	NC_007384.1	-1	2092978	2093311	GTGAACTCTTTTGTTAGCCTGGGGTTCCTTCTGATCATTATTGTTCCTGCCTTTATCTCTTGCCACGCCAGAGCCCCCTGGATACACATACACCAGGATGAAAACGGTGAGTTGTGTTCAAACTGTAGTACAATTCTCTCCAGTATGAACAGGAAAGAATATGCTATGTTTACTCCGGAG
14376	CTCCTGAGTCGT	4	vf					24114929	shiB	Shigella flexneri 2a str. 301	Shigella flexneri	Shigella	Enterobacteriaceae	Enterobacterales	Gammaproteobacteria	Proteobacteria	Bacteria	NC_004337.2	1	3809949	3810411	TACTGTTGAATGTGCTTGTGTTCTGAACCTCGTACAACCAGTACATTTGATATCGAATTATAAACAAAACATTGCATCCAACTTTTTTAATATGGACAATAGTTGTCCATACGGTGGTTTTATATTCGATAAATCAATGGATTTCATTGAGTCACAGGACTGGTAATGACGACTCAGGAG
14013	CTCCTTCATCTC	3	ab	vanra	vana	1397	teicoplanin, vancomycin	YP_001440608	vicR	Staphylococcus aureus subsp. aureus Mu3	Staphylococcus aureus	Staphylococcus	Staphylococcaceae	Bacillales	Bacilli	Firmicutes	Bacteria	NC_009782.1	1	24928	25636	AGCTTATAAATGGTAAATTATATAATAGGTTACTATACGTTATAAGACGGAAAATGCGCACAATAACAAAAATAGTAAGCGACATCCTGTGATTTTTTACACAAACATAAACGATAAAGAACAAAAAATGATAAAATAATATTAATGATTTAAGAAAAGAGGTTTATGGAGATGAAGGAG
13799	CTCCTTCTCAGC	3	ab	baca	baca	214092	bacitracin	YP_001161819	undecaprenyl pyrophosphate phosphatase	Yersinia pestis Pestoides F	Yersinia pestis	Yersinia	Yersiniaceae	Enterobacterales	Gammaproteobacteria	Proteobacteria	Bacteria	NC_009381.1	1	488188	489007	GCTGTGTGAAGGGTGTTCCTTTCAGCCGAATCGCTGATGAGAGCCAGCTTCCCGGGCTGTGGCCCCAATTATTTTGGGTATGAATTAAATTCTAAATAGAACGGCACTGTTTTCAGCATTGCCGTTTTTTTGTGGTTTTCCATTACAGGGTCTTGGGTATTGTAGATGGCTGAGAAGGAG
13190	CTCGATGATCCG	3	ab	rosb	rosab	399741	fosmidomycin	NP_523055	RSp1496	Ralstonia solanacearum GMI1000	Ralstonia solanacearum	Ralstonia	Burkholderiaceae	Burkholderiales	Betaproteobacteria	Proteobacteria	Bacteria	NC_003296.1	-1	1876408	1877626	CACCGCTGTCCGACCGTCGGGGACTTGCCCCAGGTAGGGGCTCACGCATCCCTTATAGTGGTGCGCGACATTCGCGTGACGTAGGCTGAACAAATCGTCGTATCGTCGGTCGGATGACTGCGCCGGCTGCGCGCTTCCCCAACACGCCCCGCCTCCAAGGACCCCATGCGGATCATCGAG
13266	CTCGCAAACCTT	3	ab	mdtl	mdtl	0	chloramphenicol	NP_719551	mdtL	Shewanella oneidensis MR-1	Shewanella oneidensis	Shewanella	Shewanellaceae	Alteromonadales	Gammaproteobacteria	Proteobacteria	Bacteria	NC_004347.2	-1	4170468	4171659	GTTGATGCTTTTATCTGTCATTGCGGAGCATTTTTAGGGCTAGCTTTAATTGTGTCGGTCGCAATTGGAAATTACGGTTGTCGAAAATGCCACTCACGTTTAAGTGAAACCCACATTAGGCTAAGCGCCATATTCTTGTAGAGTGGTGATATGAGTGGTGATGTGATGAAGGTTTGCGAG
14069	CTCGCTGGAAAC	3	ab	bcrc	bcr	1423	bacitracin	YP_001552876	PA-phosphatase-like phosphoesterase	Shewanella baltica OS195	Shewanella baltica	Shewanella	Shewanellaceae	Alteromonadales	Gammaproteobacteria	Proteobacteria	Bacteria	NC_009997.1	1	500137	500650	TCGATTCGAGTTTGACCATTAGCAAACGGTAAACAACGAATTCAATCGTGAGTAGGGCCTTGGTGAGTCGGTTGCGTGATACCAAGCACTCTAAGCGTCGTCGAGAGAATGCACAGATTAACATCGCAGTAAAACTCGCTGGCATGCCAGCAAGGAGCCTGTTTTATGGTTTCCAGCGAG
14477	CTCGCTTGTCCA	4	vf					123443295	ddhA	Yersinia enterocolitica subsp. enterocolitica 8081	Yersinia enterocolitica	Yersinia	Yersiniaceae	Enterobacterales	Gammaproteobacteria	Proteobacteria	Bacteria	NC_008800.1	-1	3357056	3357842	ATTGTTATTCGTCAATAAAAAAAATAACTTCTCGCATTGAAGTAGTATACGTTTAGCTAGACGTATTTATAATCTCAGTATTCTCATCAAATATTAGCGATATTAAAATATCTTTTAGCTAAAAGATATCTACTTTTTATTTTTTTACTATCAAAATAATTATTAATGTGGACAAGCGAG
13540	CTCGTCATATGA	3	ab	vatd	vat	1352	streptogramin_a	YP_522523	transferase hexapeptide protein	Rhodoferax ferrireducens T118	Rhodoferax ferrireducens	Rhodoferax	Comamonadaceae	Burkholderiales	Betaproteobacteria	Proteobacteria	Bacteria	NC_007908.1	1	1352759	1353263	ACCACAATGCAATCCGCAATATTTTGTTTTGAATTTTGGTATGGAACCAAAACTACATGAGGCCCAAAGGAGCATATTTCATGGTTAAATGGTACGGATTTGTGGGACTCGTAAGGCTTGTTGTGTGCGGGCTATTGACTCGAGTTTTTTCCTAATGCTCGTCTTATGTCATATGACGAG
13519	CTCGTCTGTAAC	3	ab	macb	macab	0	macrolide	YP_465863	ABC transporter ATPase	Anaeromyxobacter dehalogenans 2CP-C	Anaeromyxobacter dehalogenans	Anaeromyxobacter	Anaeromyxobacteraceae	Myxococcales	Deltaproteobacteria	Proteobacteria	Bacteria	NC_007760.1	1	3006513	3007260	CGTCACGGCGAGGCCGGCGCAGGCCGCCGCTGACGGCCGCCCGGCGAGCTGCGGACGCGGAGCGCACGCGTCCGCGGCACCCCGCATTCGTCTCCCCCGCCGGAGCGCGGAGGCGAGACGCTGTGCACCGGGCGTGCGCGGGCGCGGTCAGCCCGCGCGCCCGCCATGGTTACAGACGAG
13462	CTCTACGAAGAA	3	ab	rosa	rosab	399741	fosmidomycin	YP_319574	major facilitator transporter	Nitrobacter winogradskyi Nb-255	Nitrobacter winogradskyi	Nitrobacter	Bradyrhizobiaceae	Rhizobiales	Alphaproteobacteria	Proteobacteria	Bacteria	NC_007406.1	-1	3212265	3213534	GTATCTCATCGTGAAGATTTTCCACTGCTGACGGAATCAGAAGCGGGCTCCATGATTCGGGGCTCGCTGATTTGATCTGACGCTTCATGCTCACGCGAACCGGTCCCCCTCTCCGGGTCAAGCCCGGGGACATGCTTCGCTGGAAAGCGCTATAACAGGCGCCGGATGTTCTTCGTAGAG
13335	CTCTAGAACAAC	3	ab	lsa	lsa	0	lincosamide, macrolide, streptogramin_b	YP_028616	ABC transporter ATP-binding protein	Bacillus anthracis str. Sterne	Bacillus anthracis	Bacillus	Bacillaceae	Bacillales	Bacilli	Firmicutes	Bacteria	NC_005945.1	-1	2355036	2356515	AACAAATAAAGGAGCGGGAAAAATGGCTAATTCAGACACTATTGTTACACATGTAATGCTCTATATAAGTCGTTAATATCCATCAAACTTATATAGAGCAATTAAAAAATGGATGGATGTTCCGACTTTATATGAAACGTTTCGATATATAAAGGAGGAATTATTATGGTTGTTCTAGAG
14219	CTCTCTGCACTT	4	vf					24528015	l7094	Escherichia coli	Escherichia coli	Escherichia	Enterobacteriaceae	Enterobacterales	Gammaproteobacteria	Proteobacteria	Bacteria	AJ488511.1	-1	29631	30309	CCTGTGGTCACACTCTGCCATGTGTTCGGGGTTCATCGCAGCAGCTACAGATACTGGAAAAACCGTCCTGAAAAACCAGACGGCAGACGGGCTGTATTACGCAGTCAGGTACTTGAGTTGCATAACATCAGCCATGGTTCTGCCGGGGCAAGAAGCATCGCCACAATGAAGTGCAGAGAG
14115	CTCTTCCTGGGT	3	ab	emre	emre	199310	aminoglycoside	YP_001635386	small multidrug resistance protein	Chloroflexus aurantiacus J-10-fl	Chloroflexus aurantiacus	Chloroflexus	Chloroflexaceae	Chloroflexales	Chloroflexia	Chloroflexi	Bacteria	NC_010175.1	1	2449932	2450265	AGCGTCGTACCGTTCATCCTGGTAGTCAGCCTCACGTGGCCTGTTCACAGCATAGGTGGCAACCTGGGTTATGAAACTATATTGTGGATGCATCAACAGCACCGTAGCGGCATATTTGTCTATCCTGTCCTGTATTGAATGCCATGAACACTGTGGAGAACCATCATGACCCAGGAAGAG
14316	CTCTTCCTTTGG	4	vf					52842367	Sid related protein-like	Legionella pneumophila subsp. pneumophila str. Philadelphia 1	Legionella pneumophila	Legionella	Legionellaceae	Legionellales	Gammaproteobacteria	Proteobacteria	Bacteria	NC_002942.5	1	2401677	2406279	TACTGTCTATCAAATTCCCCAATCACAAAAAATCAAAAGACTAATTTTAAACACTTAATATTTCCTTAAAACTATTATCCTATAATTAAGTATACAAAGTGTGAATATTCGTATCCATTAGAATCAGTATTTGCATGTACAAACATCAGTTTGGGAGAAAGTAAAATGCCAAAGGAAGAG
14094	CTGACACGTCAT	3	ab	macb	macab	362663	macrolide	YP_001594899	metN	Brucella canis ATCC 23365	Brucella canis	Brucella	Brucellaceae	Rhizobiales	Alphaproteobacteria	Proteobacteria	Bacteria	NC_010104.1	1	950176	951235	CTGTTCAGCAACAAAATACCCTCGCGCCAAACCATAAGCTAATTCGTCACTATAGCCTGGGGCGAAGGCCCAGGGTTTGAGCCGGGCATCATTCTTTCCTTGAAGCCTTATCGAATGCAGCACGCCGCTGTTTGCAGCGGCACATCCAGACACAGAAGAACGACCATGATGACGTGTCAG
14234	CTGAGCTAGAGT	4	vf					23954224	hypothetical protein	Escherichia coli	Escherichia coli	Escherichia	Enterobacteriaceae	Enterobacterales	Gammaproteobacteria	Proteobacteria	Bacteria	AJ494981.1	-1	8310	8679	ATTTTGTCGATCGATTCGATCGAATTTTCTCCTTTTACCCTGCCTTTTGCATGGTTTTAAAATAGGCAAAATTACTTGTCATTCGTGGAAAGTGATGGCGGAAATAACTGAGCTTAAAACGTTTCTCTTGTCTCCGTCACTTGCCATACCAGCCAGGAAAAGAAGATGACTCTAGCTCAG
14064	CTGAGGACGATA	3	ab	macb	macab	399742	macrolide	YP_001537200	ABC transporter-like protein	Salinispora arenicola CNS-205	Salinispora arenicola	Salinispora	Micromonosporaceae	Micromonosporales	Actinobacteria	Actinobacteria	Bacteria	NC_009953.1	-1	2706115	2706883	GTGGTCAGGGGCAACCCTGAGTGGTGATCAGGGGCACCCGCAGCACAAAAATCCGCCACGGCTCCGCCCGAAGTCGGAGGGACGCGAGCCGGGAAACGCCGATGATGGGACTGCCGCGCCGGACCGAGGGGGCCGGGGCGGATCAGACGACGAGAAGGAGAAGACATGTATCGTCCTCAG
14170	CTGATTGATCCC	4	vf					28373188	tetX	Clostridium tetani E88	Clostridium tetani	Clostridium	Clostridiaceae	Clostridiales	Clostridia	Firmicutes	Bacteria	NC_004565.1	-1	68639	72587	TCAGTTTACAAAAAATAACCTGATTATGTTATATGTAATTGTAAAAAACATATAAAAAATCAGAAAAATTTAGGAGGTATATTATTAATGGATTAAATAATAATTTTTTAATTTACTTTTGATTAATAAATATTAAATGTTTATTTTAATTAGGAGATGATACGTATGGGGATCAATCAG
13463	CTGCCTAACGTC	3	ab	macb	macab	623	macrolide	YP_321178	cell division ATP-binding protein FtsE	Anabaena variabilis ATCC 29413	Trichormus variabilis	Trichormus	Nostocaceae	Nostocales	None	Cyanobacteria	Bacteria	NC_007413.1	-1	839474	840221	TTATAGATTTTCAGCCCCTTCCCTTGTAGGGAAGGGATTGGGGTTAGGTTCCGTCGAGTTCACGTTAAGTTAATACTGTTCAGAAAAGGGTAAACCTGCCGAGCTAGGCGGGAGAGAATGAACATTACAGTGAACAGTTGCCCATTGCCTAAGGAAAATTTAGTAATGGACGTTAGGCAG
13233	CTGCGCATGAAA	3	ab	vanrd	vand	1353	teicoplanin, vancomycin	NP_847292	DNA-binding response regulator	Bacillus anthracis str. Ames	Bacillus anthracis	Bacillus	Bacillaceae	Bacillales	Bacilli	Firmicutes	Bacteria	NC_003997.3	-1	4626175	4626874	TCGATATAATTGAAAAATCGCCGATATAATTCCAGTTATGGTCGATATATTTGGAAAATCGCTGATATAATTTTATTTACAAAGGTTACTCTAACGGGTAACCTTTTCGTATTGTACAAATTGGATAGACTAGTTTACAATCGAGCGTATAAAAGGGGGAGTAAAATGTTTCATGCGCAG
13978	CTGCGCTAATCT	3	ab	vanrg	vang	1351	vancomycin	YP_001395733	transcriptional regulator	Clostridium kluyveri DSM 555	Clostridium kluyveri	Clostridium	Clostridiaceae	Clostridiales	Clostridia	Firmicutes	Bacteria	NC_009706.1	-1	2411216	2411900	ATTAGCTAATACTTCCGTATTCTTTAAAATGGAAGATAGGCAATGCTATGCGTTTGGATAAGTAATTCTTAGGTTCAGGTGGAAAAAAGCATTTCTCATAGGTAAACTCCACCTGAACCTAAGAATTACTTGATCAAAAAATTAATATTTTAGGAGATATTTAGAATGAGATTAGCGCAG
13744	CTGCGTACATTG	3	ab	rosb	rosab	399741	fosmidomycin	YP_001083503	CPA2 family Na+/H+ antiporter	Acinetobacter baumannii ATCC 17978	Acinetobacter baumannii	Acinetobacter	Moraxellaceae	Pseudomonadales	Gammaproteobacteria	Proteobacteria	Bacteria	NC_009085.1	-1	485011	486526	CTTGCTGTTGGTTTCGGCGTTGCCCTGTTTTTTGGCTATATTGCCGCCCGACTACGACTTCCCCCTCTTATTGGCTATCTCATTGCCGGAATTATTATTAGTCCTAATACTCCTGGTGTTGAAGCAGATATTCATCTTGCAAACCAACTTGCTGAACTCGGTGTAATGCAATGTACGCAG
13277	CTGCTCGTAGTT	3	ab	rosa	rosab	399741	fosmidomycin	NP_774047	fsr	Bradyrhizobium japonicum USDA 110	Bradyrhizobium diazoefficiens	Bradyrhizobium	Bradyrhizobiaceae	Rhizobiales	Alphaproteobacteria	Proteobacteria	Bacteria	NC_004463.1	-1	8145183	8146470	TTGTTTCTCGGCGAAATCTGAAACCCTCATGGTGAGGAGCCCGCCCAAAGCGGGCGTCTCGAACCATGCAGGCCGCGCTGCATCGCGGTGAAACCGGCCGCGAAGCGCATCCCAGCCATCGACGTTTGGCGGTGGTTCCATCGCCGCTTGCATCGTAACTAGCGGATGAACTACGAGCAG
14211	CTGCTTACACTT	4	vf					24527985	putative DNA methylase	Escherichia coli	Escherichia coli	Escherichia	Enterobacteriaceae	Enterobacterales	Gammaproteobacteria	Proteobacteria	Bacteria	AJ488511.1	1	2182	3127	CTGGCAGATTTCTTGGATGCCAATAGATTCAAGGCAACAAATCCTTATGATTTCCATAGCATTAAGAATTTTTGAGATTTCATTAGTCTAGATCCTAAAGAGTGGTTTTAGTTTAGATGATTTTATGGTATTCTAATAAGTTAAATCTTTGGAGTTGGGAGTGTGATGAAGTGTAAGCAG
13591	CTGGAAGCGTCT	3	ab	mexe	mexef	381754	chloramphenicol, fluoroquinolone	YP_660321	RND family efflux transporter MFP subunit	Pseudoalteromonas atlantica T6c	Pseudoalteromonas atlantica	Pseudoalteromonas	Pseudoalteromonadaceae	Alteromonadales	Gammaproteobacteria	Proteobacteria	Bacteria	NC_008228.1	-1	842516	843632	GCTAAGTGAAAACATTGGATTTAGGCGTTTCACCGATAAATTGCATCGAAATACGTATTTTGCGTGGAATCTAACAATAACCAATCTCAATTCAACCATACTATGAAAACCGAAACCACTATACATCAGGCGTGTGTTGCTCACGCTAAACGAGGATTTAACTTAATGAGACGCTTCCAG
14275	CTGGAGGAGAAC	4	vf					26249445	bifunctional enterobactin receptor/adhesin protein	Escherichia coli CFT073	Escherichia coli	Escherichia	Enterobacteriaceae	Enterobacterales	Gammaproteobacteria	Proteobacteria	Bacteria	NC_004431.1	-1	3448775	3450866	ACACGCCATACGGATAGCTGTTAACTGGCATGCCGAGGCAGTCGTTATTTATATTTAGTTTTGTCAATAATCTTTATTTTTTGTAAAAGGTAAATATAAATTATTCTCATTATTGTTTGTATTTGTGTATTGTCTTGCCGGTTAACATGATCGGAGATTAGTAATATGGTTCTCCTCCAG
13831	CTGGCTGTTTAG	3	ab	vanra	vana	1397	teicoplanin, vancomycin	YP_001245408	two component transcriptional regulator	Staphylococcus aureus subsp. aureus JH9	Staphylococcus aureus	Staphylococcus	Staphylococcaceae	Bacillales	Bacilli	Firmicutes	Bacteria	NC_009487.1	1	24988	25690	TAAATGGTAAATTATATAATAGGTTACTATACGTTATAAGACGGAAAATGCGCACAATAACAAAAATAGTAAGCGACATCCTGTGATTTTTTACACAAACATAAACGATAAAGAACAAAAAATGATAAAATAATATTAATGATTTAAGAAAAGAGGTTTATGCAAATGCTAAACAGCCAG
14101	CTGGGATTGTTG	3	ab	macb	macab	0	macrolide	YP_001606089	artP	Yersinia pestis Angola	Yersinia pestis	Yersinia	Yersiniaceae	Enterobacterales	Gammaproteobacteria	Proteobacteria	Bacteria	NC_010159.1	-1	1630306	1631086	TTTTTCTGTCTATTTTTTAATCGGCACTGCTGATGTTGCTGCTCTGGCAGGTTTATTCATCACGCGACAAATTCCCCCTGAGCGCAATCAAATACAAATGTTATGCTGTTTTTAACCGTTTATTCTGGCTATTCATAAATTTTAACGCACAAAGATTGCATAAGTATGCAACAATCCCAG
13329	CTGTACGGATAC	3	ab	ykkc	ykk	326423	na_antimicrobials	YP_027068	sugE protein	Bacillus anthracis str. Sterne	Bacillus anthracis	Bacillus	Bacillaceae	Bacillales	Bacilli	Firmicutes	Bacteria	NC_005945.1	1	841505	841850	AATGACATTCAGTCATTTTTAAAAATAGCAGGATGTAATTTGCTTGGAAACAGAACAAATATAAATGGTAAATGAGGATGATAGTTGTTTTTATATAGTAGAGATGAAAGAATATATTTTTTTAAAACAAAAATGACTGATAGTCAGTCATAAGAGGTGAGAGGTATGGTATCCGTACAG
14322	CTGTACGTTCTC	4	vf					15677379	rfaF	Neisseria meningitidis MC58	Neisseria meningitidis	Neisseria	Neisseriaceae	Neisseriales	Betaproteobacteria	Proteobacteria	Bacteria	NC_003112.2	-1	1577173	1578184	GCAGGTCCCTGGTTCGAGCCCAGGTCGGGGAGCCAGAATTTTGAAGCCCGAACTTGAATGTTCGGGCTTTTTCATATTTGCACGTCCGGCGTTCGGAATGCGGCAAGATAGGTTTTCCAACGGTTTCGCGGTAAAATTCTGCCTGTCTGATTTCGGTTTCTTGTTATGGAGAACGTACAG
13458	CTGTCCAGTTCG	3	ab	mdtg	mdtg	316407	deoxycholate, fosfomycin	YP_310028	yceE	Shigella sonnei Ss046	Shigella sonnei	Shigella	Enterobacteriaceae	Enterobacterales	Gammaproteobacteria	Proteobacteria	Bacteria	NC_007384.1	-1	1147016	1148066	TATTCAGACTGCACAAGAATCTTTATTGATTTCAATAAGTTACCTTAATAGTATCTATTCATCTCTATACCAAATCTACACAGTCTTCTACCAATAATACTGTATAAACATACAGCAATAACCTGTATAGGCTCACTTATCAGGTAGTGCATTAAGATAGCATATATGCGAACTGGACAG
14021	CTGTCTCCAAAT	3	ab	pbp2	pbp	0	penicillin	YP_001446508	hypothetical protein	Vibrio harveyi ATCC BAA-1116	Vibrio campbellii	Vibrio	Vibrionaceae	Vibrionales	Gammaproteobacteria	Proteobacteria	Bacteria	NC_009783.1	1	3367323	3369222	AGATGTTTTTCCGCAATCGATACCTGACATTGCTCTTACAAAACGAGAGATAAAGCCCGCTACAGTAGCCCCGCCCCAAATGTAACCTTTTGTAACAAGACTCGAATCGCGTCTTTTCCTTTTATCGGGGCATACAAAGAATAAAAACAGATCTGAAGGGCCCTCATGATTTGGAGACAG
14365	CTGTTCAAGGAT	4	vf					16767039	rhuM	Salmonella enterica subsp. enterica serovar Typhimurium str. LT2	Salmonella enterica	Salmonella	Enterobacteriaceae	Enterobacterales	Gammaproteobacteria	Proteobacteria	Bacteria	NC_003197.1	1	3951732	3952770	TTTAAGCGTCTGGATCTGGTGGAGAATATGAATGATATCGTGGCGAAGCATTATCCGGGGGCGCTGCCCGCAAAATAAACGCTATCTGCGTAATAAGCTTCACCAGGAATTTCTGGCATACTAGGCAGATTACGGCATTGCGAGTCAGATATAAGCGGAGGCGGCATGATCCTTGAACAG
13281	CTGTTGGAATCT	3	ab	emre	emre	316407	aminoglycoside	YP_051859	qacH	Pectobacterium atrosepticum SCRI1043	Pectobacterium atrosepticum	Pectobacterium	Pectobacteriaceae	Enterobacterales	Gammaproteobacteria	Proteobacteria	Bacteria	NC_004547.2	1	4213114	4213531	GAGTGACAAATCTGCCGGAGGCAGGTTTGAACGCTGCTGGCAGCGGCCCCAACGGGGCGAGACACACGTAAGTGTGCCGAGTAGCGTAGCCAACGCACATGTAACTTGAAGTATGACGGGTATAGACCACGTATTCTTAACAGCAGATAAATCAGGAGCAATACTATGAGATTCCAACAG
13123	CTTACATCGGAG	3	ab	mdtg	mdtg	316407	deoxycholate, fosfomycin	NP_309458	hypothetical protein	Escherichia coli O157:H7 str. Sakai	Escherichia coli	Escherichia	Enterobacteriaceae	Enterobacterales	Gammaproteobacteria	Proteobacteria	Bacteria	NC_002695.1	-1	1473404	1474376	AGTCTGGTAATGCCCTTCTAACCCCTCTACGTTGAGCAGCTTGGCGTTACCGGCCACTCCGCCCTGAATATGTGGTCCGGTATTGTCTTCAGCATTACATTTTTATTTTCGGCCATCGCCTCACCGTTTTGGGGTGGACTCGCCGACCGTAAAGGCCGAAAACTCATGCTCCGATGTAAG
14049	CTTAGAAGGCCT	3	ab	bcra	bcr	1402	bacitracin	YP_001507496	ABC transporter-like protein	Frankia sp. EAN1pec	Frankia sp. EAN1pec	Frankia	Frankiaceae	Frankiales	Actinobacteria	Actinobacteria	Bacteria	NC_009921.1	1	3749132	3750065	AAAAGGCCAGCTCACAGACCGAAACCCGACTTCTGGAGCCCCACAGGGTAGTGCTGGAGGGCTATGCGTCCGGGCCTCGGTACGCCGCTGGGCTGATGTGCGACTATCCGGCGGGCTCCTAGCGTCGACCTCGACGAACAGTCGGTCGACGGAGGGCAGGAGCTCATGAGGCCTTCTAAG
14055	CTTCAAGTGACT	3	ab	vgab	mls_abc	1280	streptogramin_a	YP_001512488	ABC transporter	Alkaliphilus oremlandii OhILAs	Alkaliphilus oremlandii	Alkaliphilus	Clostridiaceae	Clostridiales	Clostridia	Firmicutes	Bacteria	NC_009922.1	1	1032687	1034328	TATTTTTAACTGAGAATAGCTTGCTTGTTATATATTGAATCTTAAGGAATCTTTTGCTGGAGGGTATATTGTGATACTTTTCTTTCGTAAGGGTTTGTTTCTATGAATTAAGATGATAATATCAATAAGGAAATGCTATCCTCTCATAACAAGGGAGGATTTTTTATGAGTCACTTGAAG
13862	CTTCAGACTGGA	3	ab	macb	macab	0	macrolide	YP_001291060	putative amino-acid ABC transporter ATP-binding protein	Haemophilus influenzae PittEE	Haemophilus influenzae	Haemophilus	Pasteurellaceae	Pasteurellales	Gammaproteobacteria	Proteobacteria	Bacteria	NC_009566.1	1	1320554	1321322	GTGACAGAATTATTCCGTGTCGCACAGAATATCACGGCAGCAAACTATGAATTTATTTTAATTTATAGTGAGGCAGCTTTGATTTATTGGATTTTCTGTTTTGTTTTATCTTTCTTACAAGATCGTCTTGAAATTCGCTTATCTCGCCATTTATAAGGAATGTCTATGTCCAGTCTGAAG
14393	CTTCAGGCGAGA	4	vf					15808701	unknown	Shigella flexneri 2a	Shigella flexneri	Shigella	Enterobacteriaceae	Enterobacterales	Gammaproteobacteria	Proteobacteria	Bacteria	AF326777.3	1	7103	7697	GAAGTATTACCTCATCACAGTAATGCGGTAATACAAAACAGTTTTATCAGGTTGTCTGTGCTGCTGGTTTACTTCGTTTATTAATGCCGTGGTACGGCGTTTCTCTACTCTCAGTATTTACGTAATTCTCTCTTCCTGTGAGTTTTATAAAGTAAGGACTATAAAATGTCTCGCCTGAAG
13692	CTTCATGGAGGT	3	ab	bl2a_iii	bla_a	0	penicillin	YP_895060	beta-lactamase	Bacillus thuringiensis str. Al Hakam	Bacillus thuringiensis	Bacillus	Bacillaceae	Bacillales	Bacilli	Firmicutes	Bacteria	NC_008600.1	1	2414602	2415553	TATATAAAGGTCTTTATAAAAGAAAAATGAGATTGGAAATAAGAGATAGCGACGATCATTGTGGCTATCTCTTATTTTGCTAATGACTCTCATACTAGCTAAAAATTTTTAAAAGTTTATGGAACAAATTTGTTTTGGTGATTGTCTATTATGTGTACGTAAAAAATGACCTCCATGAAG
13436	CTTCCGACGTCT	3	ab	macb	macab	0	macrolide	YP_250174	ABC transporter ATP-binding protein	Corynebacterium jeikeium K411	Corynebacterium jeikeium	Corynebacterium	Corynebacteriaceae	Corynebacteriales	Actinobacteria	Actinobacteria	Bacteria	NC_007164.1	1	478247	479000	GTGCTCTGGGTCTTTTTGCCATTTCCGAGTTCTTGGCGTCTGCCTCTGTTGCTCCAAACGCTTATAATTGCTTTAGTCGAACAATTTCGCCTCCCCGGGCATTATTTGCTCGTTTAGCCCACCAATTAGTGGAATTAGCCACCGAACTAGCTTGGAGCATCGTTGATGAGACGTCGGAAG
13788	CTTCCGATGAAA	3	ab	vanrd	vand	1352	teicoplanin, vancomycin	YP_001136545	response regulator receiver protein	Mycobacterium gilvum PYR-GCK	Mycobacterium gilvum	Mycobacterium	Mycobacteriaceae	Corynebacteriales	Actinobacteria	Actinobacteria	Bacteria	NC_009339.1	1	24163	24442	CGAGACTGTTCGGGCAGACGTCCATCAGCAAGCGCATATCAGGCCCTCCTCCACAGTGAGCGTCTCCCAGCCGAAGGACGCAATCGGCATGAGTCTCGTAAAGATCTGCTGAAGATCGCGCCGCTTCGTGCGGTCTGCGCCGCCGCGGCTGCTTCAGCGGGCACCATGTTTCATCGGAAG
14022	CTTCTTCAAACC	3	ab	bl2c_pse1	bla_a	287	carbenicillin, penicillin	YP_001448488	beta-lactamase	Vibrio harveyi ATCC BAA-1116	Vibrio campbellii	Vibrio	Vibrionaceae	Vibrionales	Gammaproteobacteria	Proteobacteria	Bacteria	NC_009784.1	1	1544366	1545218	ACAAAGCTACGTCAATCAGCGTAAAAACGGGTAAAGCTTGGTGTATGAAAAGATTCCTACAGAAAAAAGACAATAATCTAACAGTCATTAGAGTATTAACTCGCTATAGTTCGACTACATTCGCCTGAGTGTGAACCGAAATAAATAACACTAAGAAAATCAATAATGGGTTTGAAGAAG
13369	CTTGAAGCAAGC	3	ab	lmrb	mls_mfs	1423	lincomycin	YP_079334	lmrB	Bacillus licheniformis DSM 13 = ATCC 14580	Bacillus licheniformis	Bacillus	Bacillaceae	Bacillales	Bacilli	Firmicutes	Bacteria	NC_006270.3	1	2132142	2133567	ACTCATATAGTTGCCAATCATGAAGAAAAACGATGAACGGCGGTGGAGACACGTTATTATATAAGATGAAAAACGAAAAAAGCAAATTAGGACCCCGGAGATTCGGAGTCCTACATATCATTTGTTGTCATGTTTTTGGGTAAATTGTATTACAGGAGGTTTGATATGGCTTGCTTCAAG
13573	CTTGACTCGTGT	3	ab	oprd	mexhi	381754	FIX	YP_606660	OprD family porin	Pseudomonas entomophila L48	Pseudomonas entomophila	Pseudomonas	Pseudomonadaceae	Pseudomonadales	Gammaproteobacteria	Proteobacteria	Bacteria	NC_008027.1	-1	980931	982242	ATGGGCACCGCCTGTGACGATATGTTAGCCTTTCAAAGCCGCTGCCCCGCAGCGGCTTTTTTTATGTGTCGAAAATATCAGCCCGGCTGTTACGTCTCTAATAAGAAACTTGCAGACACGACAATAAAAATCTGCCTCATCGCTTGACCAAAGGAGTTTGTACCGATGACACGAGTCAAG
14333	CTTGAGAAGGTA	4	vf					15596446	aprA	Pseudomonas aeruginosa PAO1	Pseudomonas aeruginosa	Pseudomonas	Pseudomonadaceae	Pseudomonadales	Gammaproteobacteria	Proteobacteria	Bacteria	NC_002516.2	1	1355630	1357070	CGTGCATATGCTTTAAGTGCAGCTTAATTTTTTTCATGAAACCTGTGGACATTGGAAAATGAGCTGTGTCAGTTTGGACTTCGGCCTGATCTGGCCGATAACTGCAATTATCCATCCGATAATTGTATCCGAGTTATTTCCTTTACAACTTAAAGGGATATGACAATGTACCTTCTCAAG
14440	CTTGAGCTGAAG	4	vf					15900059	surface protein A	Streptococcus pneumoniae TIGR4	Streptococcus pneumoniae	Streptococcus	Streptococcaceae	Lactobacillales	Bacilli	Firmicutes	Bacteria	NC_003028.3	1	118422	120657	AAAAGGGCAAAAGTAGTATCTTTATCTATTTTTTGGAGTAGAAGCTTATGATATAGAAATTTGTAATAAAAATGTAATATAAAACATTTGACAAATATTTACGGGGGGAGTATACTTAATATAATTATAGTCTAAAAATGACTATCAGAAAAGAGGTAAATTTAGATGCTTCAGCTCAAG
14384	CTTGATTGTGCC	4	vf					24114232	sigA	Shigella flexneri 2a str. 301	Shigella flexneri	Shigella	Enterobacteriaceae	Enterobacterales	Gammaproteobacteria	Proteobacteria	Bacteria	NC_004337.2	1	3060436	3064294	ATCACTTGTGCTTATCTTTTTTTTCATTTTGTTACATCTGTCATACAAATATAACTGACAGTGATTATCATTATACCCTTATCAGTTACGTACCATGACTGATAGTTCCCCGTTGTAATTAAATGCTATCCCATAACCACAACTCAGAAATATCGGAGTTCACGTATGGGCACAATCAAG
13929	CTTGCTGGGATA	3	ab	vanrg	vang	1351	vancomycin	YP_001376488	two component transcriptional regulator	Bacillus cytotoxicus NVH 391-98	Bacillus cytotoxicus	Bacillus	Bacillaceae	Bacillales	Bacilli	Firmicutes	Bacteria	NC_009674.1	-1	3342677	3343394	GAACGGTGTCGTGCTGTTTTTAAGTTTATCGATTCAACTTTGTAACGATAAGGTTTTCCGAATGGACAATTCTATTGAGAGGGGCTTTGTTTTCTAGTATGATGAGAATAACGGGGAAAATACTAGGATGAAGAAGGTTTCAAGTCTATTACTTGGAGGAAGAGAATGTATCCCAGCAAG
13423	CTTGGCACATTC	3	ab	aph33ib	aph	562	streptomycin	YP_209370	stra	Salmonella enterica subsp. enterica serovar Choleraesuis str. SC-B67	Salmonella enterica	Salmonella	Enterobacteriaceae	Enterobacterales	Gammaproteobacteria	Proteobacteria	Bacteria	NC_006856.1	1	51042	51936	CTGTAATTATCAAGATTTTGAACGATATTGAAAAACAGTAACTTAAAGGCTCGATATATTTATAATATATCGAGCTTTTTTCATGTCTAAAAACTTGGGGGTATATAGTGAAAAATACCGTCCCAACGTCCCAAAGGCTGATAAGTAGGCGCATTATATGGGTAAATGGAATGTGCCAAG
13403	CTTGTGGTAGTG	3	ab	baca	baca	399742	bacitracin	YP_162850	undecaprenol kinase	Zymomonas mobilis subsp. mobilis ZM4	Zymomonas mobilis	Zymomonas	Sphingomonadaceae	Sphingomonadales	Alphaproteobacteria	Proteobacteria	Bacteria	NC_006526.2	1	1129572	1130376	CTTAACGGCCACTGGCACCTGAAGCCAGCGCGTCTACCAATTCCACCACCTGGGCATTTGGGGTGTGGCGCGTCTTTAGTAGACATCTCTAGCATCTGTCAATCATTTATGTGAAAGCAGCGTAAATTTTTTTGCTCTCACCCTCAATATGGACAGCTTTATCTTATGCACTACCACAAG
14149	CTTGTGTGCTCT	4	vf					49476028	hypothetical protein	Bartonella henselae str. Houston-1	Bartonella henselae	Bartonella	Bartonellaceae	Rhizobiales	Alphaproteobacteria	Proteobacteria	Bacteria	NC_005956.1	1	1537112	1540244	TGACCTTTCGGTACTTATCACTTTATAAAAAGTCCCCAAGCAGTATTGGGCAGTATTACGGAAAATCTATAACACCCCCTCCCCGTCATGTGCCCTTACTATATAAAAATTACAAATACAAATAGTGATTATGATCCATGAAAAAAAACTTTTGAAATTATTCAAATGAGAGCACACAAG
13739	CTTTAACTCGGT	3	ab	macb	macab	41514	macrolide	YP_001054043	artP	Actinobacillus pleuropneumoniae serovar 5b str. L20	Actinobacillus pleuropneumoniae	Actinobacillus	Pasteurellaceae	Pasteurellales	Gammaproteobacteria	Proteobacteria	Bacteria	NC_009053.1	-1	1552023	1552758	CGGCAACGGTAAAACTTCGGAGAAAAACGACTGCTTGTTATATTGAATGACAAGCGGTCGTTCTTTATAAAAATTTTACAAAATCATAATAAAAACAACTTGCATAATTATGCAATAAATTTTACTATTCATTCAGTTATTTGAAATACACAGGATTTTACACGAATGACCGAGTTAAAG
14251	CTTTCGAAGAGT	4	vf					23954291	hypothetical protein	Escherichia coli	Escherichia coli	Escherichia	Enterobacteriaceae	Enterobacterales	Gammaproteobacteria	Proteobacteria	Bacteria	AJ494981.1	-1	90368	91247	TCATAGAAATGAACAGATCGATTGGTAGGACTCAAATGTTATAGCGTCTCTCTTCTCATAGTCTGCTTTGTACCAGACGCGGAATCCCCTAATGCTGGTGTACAGGTTCTGACTCATTTCCTCCCCCACTTTCATCCCGTTATACTGTGAAAAAAGGAGGTAGGCATGACTCTTCGAAAG
13406	CTTTCTCCTGGT	3	ab	macb	macab	623	macrolide	YP_174207	peptide ABC transporter ATP-binding protein	Bacillus clausii KSM-K16	Bacillus clausii	Bacillus	Bacillaceae	Bacillales	Bacilli	Firmicutes	Bacteria	NC_006582.1	1	774071	774791	TTTACACCAATCCCGCTCTACTACTCTGGGTAGTTACTTAGTATATAACAATTTGGACATATTATTGTGGTTTATTACGAAAAAAAAATTAATTCCACATTTTTTTCTTCTTTTTTATATATACTTAGTATATAATGAGTTAGATTGTTAATAGGAGGGGACAGAATGACCAGGAGAAAG
13175	GAAACCTGGTCG	3	ab	bcra	bcr	373067	bacitracin	NP_826521	ABC transporter ATP-binding protein	Streptomyces avermitilis MA-4680	Streptomyces avermitilis	Streptomyces	Streptomycetaceae	Streptomycetales	Actinobacteria	Actinobacteria	Bacteria	NC_003155.4	1	6477928	6480523	GCGGTCCTCTCCCCGTGTACCACGCTTGCGGTACGCGGGGAGGGGACCGTACGCCTGGGGGAGGGGCACCACTTCCGCCCGGTGGCTGCATCGCTTGTCGGTGGCGGCCCGTACGGTTGACGCATGGATCTTCGACTGCCCGCATTCCGCAGGCCGCGCCGACTGATGCGACCAGGTTTC
13678	GAAATCGATCGA	3	ab	emrd	emrd	405955	FIX	YP_859277	emrD	Escherichia coli APEC O1	Escherichia coli	Escherichia	Enterobacteriaceae	Enterobacterales	Gammaproteobacteria	Proteobacteria	Bacteria	NC_008563.1	1	4152195	4153386	TGTTTCCGGCAACATTTATTGCCGCTTTTGTTTACATATTCTGCCGCTAAACAATTCCCCATTCCTGGCGTATATCTGGCTAACATTCATCAATGTGATAGATTCCTCTCCCGCATTTATGGGAATGCGTAGTGACTTATTCTAATTATTTTTATAAAAGCATCCATGTCGATCGATTTC
14268	GAACACCGAGAT	4	vf					28316256	hypothetical protein	Escherichia coli	Escherichia coli	Escherichia	Enterobacteriaceae	Enterobacterales	Gammaproteobacteria	Proteobacteria	Bacteria	X16664.4	1	61724	62543	TCCCGATGGGGTTATTGGGTGATCTCCTTCCATAAAAATACGCAGCTCGCCAGTGAAGGGCTTCTCAGACAATAAACGTCATTCATTTCCCCCATCAGGCCGCGTCTTCTCCGGGAGACGCGGCTTTTTCATTTATACCGCTAACTCATTCATAAGGAATAAATCATGATCTCGGTGTTC
13843	GAACCTCAGAGG	3	ab	bcra	bcr	315749	bacitracin	YP_001254432	ABC transporter ATP-binding protein	Clostridium botulinum A str. ATCC 3502	Clostridium botulinum	Clostridium	Clostridiaceae	Clostridiales	Clostridia	Firmicutes	Bacteria	NC_009495.1	-1	2053353	2054097	ATTGGGAGGTCTTTATTTAAATTTAGTTTAGATTAATTAGTAAAATAAATGACTCTTTTTATAAATATACCATATAATATCTTACTAATTTTATAAATCTTTATAAAATCTTTAAAATTGCCCTTTAATATAAAAGTAAAGAGAAAAGAAAGGGAGGATTTAGAGATGCCTCTGAGGTTC
13385	GAACGCGTACCA	3	ab	vgaa	mls_abc	1280	streptogramin_a	YP_086443	vba	Bacillus cereus E33L	Bacillus cereus	Bacillus	Bacillaceae	Bacillales	Bacilli	Firmicutes	Bacteria	NC_006274.1	1	4958473	4960108	TCACAAATAGTGAACAAAAATGATGAAAACTAGCAGGGGATTAGTCTGTCCATTTGTCGATACTTTCTTTCGAAACGATCATGTAAAAAAATCGTTTATTTATGTACGATTTTTACATGCAAGGGCGACGTTTATCCTCTCTAGTGAAACTAGGGAGGTTTTTTTATGTGGTACGCGTTC
13912	GAACTGACACCG	3	ab	bcra	bcr	373067	bacitracin	YP_001360332	ABC transporter	Kineococcus radiotolerans SRS30216	Kineococcus radiotolerans	Kineococcus	Kineosporiaceae	Kineosporiales	Actinobacteria	Actinobacteria	Bacteria	NC_009664.2	-1	1703064	1704039	GGGCATCGGCGGTGCGTCGCGGGTGCGCACCCCCTCCGGTGGCCCCGCCCGCGCCGATCACCACCCTGGGCGGGACACCGGGTGCGCCCATCGGCTGATGTGGGCGCGGTCACACCCCCGCGAGGATGAGGACGTCACCCCGTCCACCACCCGAAGGGTCATCCCATGCGGTGTCAGTTC
13947	GAACTGACTACA	3	ab	bcra	bcr	315749	bacitracin	YP_001386449	sagG	Clostridium botulinum A str. Hall	Clostridium botulinum	Clostridium	Clostridiaceae	Clostridiales	Clostridia	Firmicutes	Bacteria	NC_009698.1	1	575859	576792	TAATAAAATGGAAGTATTAGAGCAGTAGTCTATATATAAAATACTATAAATGCTTATTTTATATGGTTAATATAGGATAAGTTCATAAAGTATGGTATATGCTGCTATAACATAAATGCTTACTTTGCATGGTTACTACAGAAGATATATAAAGGAGATGACTTTATGTGTAGTCAGTTC
13405	GAAGAAGCGGAT	3	ab	aadd	ant	2655	kanamycin, tobramycin	YP_173771	aminoglycoside nucleotidyltransferase	Bacillus clausii KSM-K16	Bacillus clausii	Bacillus	Bacillaceae	Bacillales	Bacilli	Firmicutes	Bacteria	NC_006582.1	-1	297260	298031	ATGTCATTTTCCTTGCCAATGAAATGCCTTTTAGGTAACCTTTTCTTAATCAAACATATAGGGGTGGTTCAAGTGCACCGAAAAAAAGTCCCCCGTTAATCTCGAGGTCCTCCATCCATCGTTCATATCACACACTCAAATTGAAACAAAAGGAGATGGATGTGGATGATCCGCTTCTTC
13172	GAAGAAGGCAGT	3	ab	ermc	erm	42858	lincosamide, macrolide, streptogramin_b	NP_273130	ermC	Neisseria meningitidis MC58	Neisseria meningitidis	Neisseria	Neisseriaceae	Neisseriales	Betaproteobacteria	Proteobacteria	Bacteria	NC_003112.2	1	75693	76428	TTTTCTTGTAAAAAAAGAAACTAGATAAATCTCTCATATCTTTTATTCAATAATCGCATCAGATTGCAGTATAAATTTAACGATCACTCATCATGTTCATATTTATCAGAGCTCGTGCTATAATTATACTAATTTTATAAGGAGGAAAAAATAAAGAGGGTTATAATGACTGCCTTCTTC
13292	GAAGACATCCCG	3	ab	mdtg	mdtg	0	deoxycholate, fosfomycin	NP_791740	major facilitator family transporter	Pseudomonas syringae pv. tomato str. DC3000	Pseudomonas syringae group genomosp. 3	Pseudomonas	Pseudomonadaceae	Pseudomonadales	Gammaproteobacteria	Proteobacteria	Bacteria	NC_004578.1	-1	2096417	2097665	CAGGCGAATCAGCTACGCATGATGTAATGCCCGAATGCACATCGAGTAAAACTGCACATTCTTTTTATCTTTCGCATTCCATAAAGGAATGCAATATATAAAAAACATGAATTTTATTTATTGGAGCACCCTCGTTATTCTGGCTTTTCTTACCAGGAGCTCCCGATGCGGGATGTCTTC
13264	GAAGACTATGTC	3	ab	pbp2	pbp	41514	penicillin	NP_871175	mrdA	Wigglesworthia glossinidia endosymbiont of Glossina brevipalpis	Wigglesworthia glossinidia	Wigglesworthia	Erwiniaceae	Enterobacterales	Gammaproteobacteria	Proteobacteria	Bacteria	NC_004344.2	1	203838	205596	AATTAAAAATAATCTTTCAAAATTTATATATTTAATTTTTTATTAAAAAATTTGATACAAAAATATTATGAAAAAAATAAATAAATATTTTAATAAACGTGAAACAGAATCAAAAATATTTTTGCAAAGAATAATGATATCTTTTTTTTTATTATATTTTTAACTATGGACATAGTCTTC
14422	GAAGTCACCGTA	4	vf					21283666	seg2	Staphylococcus aureus subsp. aureus MW2	Staphylococcus aureus	Staphylococcus	Staphylococcaceae	Bacillales	Bacilli	Firmicutes	Bacteria	NC_003923.1	1	2086147	2086876	AATATAAACAAAGGAGAAATTGACATGAAAAAAGCAATCTTAACTTTAAGTCTTATATTTATTACCTACTACCTCACTTTTAAATATATGTGGATTAAAGAATTGAAGTTTTAACAGCGCCTATGTGGCGCTTAAATATAAAAAGTAAGCAAAGGAGAAATGAAAATGTACGGTGACTTC
13664	GAAGTGGCTACT	3	ab	macb	macab	41514	macrolide	YP_816817	hypothetical protein	Streptococcus pneumoniae D39	Streptococcus pneumoniae	Streptococcus	Streptococcaceae	Lactobacillales	Bacilli	Firmicutes	Bacteria	NC_008533.1	-1	1369456	1369909	GTTTCGTTTTTGATTTACCTCTTTCAATTACTTAATCCTATTAGTAATATAGCTAATTTTGTAACTGTTTATTCTAGGAGCAAGGGATCTTCAGTTGCACTGGAGAACTTGCTTGCAGTTCCTAAAGAAAAATTTGAGTGAGGAAAATCGGTATCAGGACAAGGGATGAGTAGCCACTTC
13548	GAAGTGGTATCG	3	ab	emrd	emrd	405955	FIX	YP_543187	emrD	Escherichia coli UTI89	Escherichia coli	Escherichia	Enterobacteriaceae	Enterobacterales	Gammaproteobacteria	Proteobacteria	Bacteria	NC_007946.1	1	4119399	4120590	TGTTTCCGGCAACATTTATTGCCGCTTTTGTTTACATATTCTGCCGCTAAACAATTCCCCATTCCTGGCGTATATCTGGCTAACATTCATCAATGTGATAGATTCCTCTCCCGCATTTATGGGAATGCGTAGTGACTTATTCTAATTATTTTTATAAAAGCATCCATGCGATACCACTTC
14214	GAATACGACCAT	4	vf					24527997	hypothetical protein	Escherichia coli	Escherichia coli	Escherichia	Enterobacteriaceae	Enterobacterales	Gammaproteobacteria	Proteobacteria	Bacteria	AJ488511.1	-1	12285	12654	GTGACGGGTCCGTGGCGTATCCTGAAGGTAATGGTGTCGCACGGTATCGAATACTTATGCGACTGTGCCGGGGGCAGAGGCCCGGGCTGCTGAACTTACAACCGCGGTTGGAGCTCATGCGAATTGCATCCGGACGTAGCACCACTGCTGTTGGTTCGTGAATGCATGATGGTCGTATTC
14371	GAATAGTGTCCG	4	vf					17233497	putative carbonic anhydrase	Salmonella enterica subsp. enterica serovar Typhimurium str. LT2	Salmonella enterica	Salmonella	Enterobacteriaceae	Enterobacterales	Gammaproteobacteria	Proteobacteria	Bacteria	NC_003277.1	-1	37527	38268	TCAACTTCGTCATATCGGCAAACCGACTGCCAGCATTCTATTTTCCAGTTCGACTGGTCTCAGATATTTATTCATACTGGTTAAAAATTGTCGTTTTGGTTTGATTAACGTTTACCTACGTATAATCGCAGCAATTGGAGTTAACTCAGTAAATAGGAGCAAATAATGCGGACACTATTC
14250	GAATATCCCGCG	4	vf					23954284	hypothetical protein	Escherichia coli	Escherichia coli	Escherichia	Enterobacteriaceae	Enterobacterales	Gammaproteobacteria	Proteobacteria	Bacteria	AJ494981.1	-1	81917	82496	ATCGAAAGGGTAACAGATTCCCACCATTGTGCAGACCAGGAGAATTAACAGCAGCAGTAGGATTTATACGACAAATTGTGACCTCACACGCAATACCCATACTCACTTCATGGGTAGCTGCTTCTCCTTGATAGCGATCAAAAAAAAACATACCGTCTGGTCGGTATGCGCGGGATATTC
13845	GAATCCCACTGT	3	ab	cata15	cata	290402	chloramphenicol	YP_001254523	catB	Clostridium botulinum A str. ATCC 3502	Clostridium botulinum	Clostridium	Clostridiaceae	Clostridiales	Clostridia	Firmicutes	Bacteria	NC_009495.1	-1	2160685	2161351	ATATAAAATAAATTAATTAAGAGATGTATGTAATGAAATTAAGAGTGATAGATTTAACATTTTAATCATAATAGACTATACTGCATATATATAGTGTAGGTATAAAATGCTTTTACAAAGGGCGGATAATACTTAGCGTAAGATATATGAGTAGGAGTTGATTTTATGACAGTGGGATTC
14247	GAATCCCGAGAC	4	vf					23954263	hypothetical protein	Escherichia coli	Escherichia coli	Escherichia	Enterobacteriaceae	Enterobacterales	Gammaproteobacteria	Proteobacteria	Bacteria	AJ494981.1	-1	62128	62689	CAACGGAGATCATTCATCCTGAACCTGCATCCGGTGTTTTGTTCCTTGTCTTCCCGTTCTGCTCCGGTTCTTCACTTATTCCATCAATCTCATCCGCAAGCCATAACACGTCAGCTCATTCACGGGCAGGACGCATTGTGGGCTGCGCATAACGGAACATATCTTATGGTCTCGGGATTC
13930	GAATCCTGAACC	3	ab	vanrb	vanb	1352	vancomycin	YP_001376811	two component transcriptional regulator	Bacillus cytotoxicus NVH 391-98	Bacillus cytotoxicus	Bacillus	Bacillaceae	Bacillales	Bacilli	Firmicutes	Bacteria	NC_009674.1	1	3672523	3673189	AATTGATTATAATGCTTCATCAATCAGCTTTTTACAGGTAGTTCATCTCTCACCTAATTTCTTGCTTTCACTAAGCCTTAAAGTGTGAGTCTTACTGCCCGTTAATGCAGGATAAATGTTGAATTTGAATATTTTAGTAAAAAGCGTTATTTAGGAGGTGTTACGATGGGTTCAGGATTC
13312	GAATCGACGTTT	3	ab	mexe	mexef	381754	chloramphenicol, fluoroquinolone	NP_840252	mexE	Nitrosomonas europaea ATCC 19718	Nitrosomonas europaea	Nitrosomonas	Nitrosomonadaceae	Nitrosomonadales	Betaproteobacteria	Proteobacteria	Bacteria	NC_004757.1	1	180653	181820	TTTATTCTTTAGGGTGATCCACAAGGAGCAATTTCAGCGCTGAAAACAATCGAGACAATTGCTGCAAAATCCTGTGTCCGTAATTCTACGGACTGATACTGGTGTATCAGATCAAGTTTCGATATTGAACCTTATCATTCCTCTGATCGTTTTTCGTGATTTACTATGAAACGTCGATTC
14020	GAATCGGCTTAT	3	ab	tet34	tet_xprt	0	tetracycline	YP_001444376	xanthine-guanine phosphoribosyltransferase	Vibrio harveyi ATCC BAA-1116	Vibrio campbellii	Vibrio	Vibrionaceae	Vibrionales	Gammaproteobacteria	Proteobacteria	Bacteria	NC_009783.1	1	1179730	1180195	TTTGATATCAGCGTTGGTATTAGCCATGGCTTTCGGTAGAATAATCGTTTGCGTAGCTTGAAACCCCCATTTCCTCTGGTGTGGAAAGTTTAGTTTGTTGAGTCCAATTCAGCGCCATCAACTAAGCAGAGGGGATGCATATTTTGAAATTATTAGGTTATTACAATGATAAGCCGATTC
13802	GAATCTACCAGA	3	ab	oprn	mexef	208964	chloramphenicol, fluoroquinolone	YP_001172674	oprN	Pseudomonas stutzeri A1501	Pseudomonas stutzeri	Pseudomonas	Pseudomonadaceae	Pseudomonadales	Gammaproteobacteria	Proteobacteria	Bacteria	NC_009434.1	1	2359732	2361121	CGGGGCCGGCGCCGAGATGCGCCATGCCATGGGCGTGGCGGTGTTCTCCGGGATGCTCGGGGTGACCTTCTTCGGGCTGCTGCTGACCCCGGTGTTCTATCTGGTGATTCGCGCCTTCGTCGAGAAACGCGAAGCGCGCAAAGCGGTATTCAAGGAGGCCCGCGCATGTCTGGTAGATTC
13414	GAATCTGCGTGC	3	ab	vanrc	vanc	1353	vancomycin	YP_177590	two-component response regulator	Bacillus clausii KSM-K16	Bacillus clausii	Bacillus	Bacillaceae	Bacillales	Bacilli	Firmicutes	Bacteria	NC_006582.1	-1	4280600	4281311	GGAAGAACTTTATGTGCGAATGCATATAAGGTTCTTTTTTTGCATTCTTCTTGGCTTGCCCGTTTGTGGTAAACTAAGAGATAGGGCAAAACAATTGCCCGGGAAAGAATGTTGTTATTTCTAAATGAAGGATCTTAGAACGACGACCAATCTAGGAGGATGAGGATGGCACGCAGATTC
13632	GAATCTGTGCAG	3	ab	acra	acr	0	acriflavin, aminoglycoside, beta_lactam, glycylcycline, macrolide	YP_752527	RND family efflux transporter MFP subunit	Shewanella frigidimarina NCIMB 400	Shewanella frigidimarina	Shewanella	Shewanellaceae	Alteromonadales	Gammaproteobacteria	Proteobacteria	Bacteria	NC_008345.1	-1	4615354	4616503	ACTTATTATTTATTTACAATTTATTCGCATTAGGTTTGTTGTTTGAATTTTATACCTATGCGATAAAGTACACAGAAAATTTAACAGGTTAATTTTAGCTATTTTTAAATGAAATTCCTCAAGACCGAGGTGTCATATTGAAAATAAATTGGAGTAGGAGCACTCATGCTGCACAGATTC
13976	GAATTGCCAGAG	3	ab	baca	baca	399742	bacitracin	YP_001395695	uppP	Clostridium kluyveri DSM 555	Clostridium kluyveri	Clostridium	Clostridiaceae	Clostridiales	Clostridia	Firmicutes	Bacteria	NC_009706.1	-1	2365049	2365901	ATTGCTTGATTTACTATTTTTATATGTTTAAATATTAAAGCTTACAGTTATGTCATATTTCTGTAAGCTTTATAGATACTATAGTATAATTTGTTGTGATAGACTAGATAGAGAAACAGGGAATGAAGTTGAATTTAATAAATAATATTTAAGGAGTAATTATTTATGCTCTGGCAATTC
13974	GACAGTAATGCG	3	ab	vanra	vana	412694	teicoplanin, vancomycin	YP_001394360	transcriptional regulator	Clostridium kluyveri DSM 555	Clostridium kluyveri	Clostridium	Clostridiaceae	Clostridiales	Clostridia	Firmicutes	Bacteria	NC_009706.1	-1	968655	969348	TTTATTACATATTTCAAAGTATTTTTAGCATAGATACTCCTGGATATGTTTATTTATTATGATTCCTCTTTTAACTATAACTTATTCATTAAATTTAAATAATAATATGTGTGCTATAATTTAAATTAAACAAATAATTAACTATATGAAATGAGGTCTACACAAATGCGCATTACTGTC
13789	GACATAGATTCC	3	ab	catb1	catb	176299	chloramphenicol	YP_001136697	hexapaptide repeat-containing transferase	Mycobacterium gilvum PYR-GCK	Mycobacterium gilvum	Mycobacterium	Mycobacteriaceae	Corynebacteriales	Actinobacteria	Actinobacteria	Bacteria	NC_009339.1	1	185206	185701	TCCGGACAGACTCCACATCCACAGATCCACCCTAGATGTACAACTTGTGGTTGTAGCTCGCCGCCTGACGAGTTGTTTGAACTCAGCTGTTGGTTTGAGTTCTGCTCAATGCTCACACCTAGAGGTTGTTCATTCGAGAGGACGATGATGGACTTTGCGCAGACGATGGGAATCTATGTC
13217	GACCAAGTAGCG	3	ab	ykkc	ykk	326423	na_antimicrobials	NP_977248	sugE protein	Bacillus cereus ATCC 10987	Bacillus cereus	Bacillus	Bacillaceae	Bacillales	Bacilli	Firmicutes	Bacteria	NC_003909.8	1	945752	946097	TGAATGACATTCAGTCATTTCCTGTGAAAGCGTGTAGTTAGTTTGGAAACGGAACAAATATAAATGGTAAATGAGGATGATAGTTGTTTATATAATAGTAGTGATGAAGGAGTATATTTTTTTAAAACAAAAATGACTGATAGTCAGTCATAAGAGGTGAGAGGTATGCGCTACTTGGTC
14415	GACCATATAGTG	4	vf					21284280	clfB	Staphylococcus aureus subsp. aureus MW2	Staphylococcus aureus	Staphylococcus	Staphylococcaceae	Bacillales	Bacilli	Firmicutes	Bacteria	NC_003923.1	-1	2720403	2723127	AGTGTAAAAATGGTATATTGATTTTTGCTAGTTAACAGAAAATTTTAAGTTATATAAATAGGAAGAAAACAAATTTTACGTAATTTTTTTCGAAAAGCAATTGATATAATTCTTATTTCATTATACAATTTAGACTAATCTAGAAATTGAAATGGAGTAATATTTATGCACTATATGGTC
14409	GACCATATTTGG	4	vf					21283108	lukS	Staphylococcus aureus subsp. aureus MW2	Staphylococcus aureus	Staphylococcus	Staphylococcaceae	Bacillales	Bacilli	Firmicutes	Bacteria	NC_003923.1	-1	1530359	1531298	ATTTGTTTGGTAATGAACGGGTTTTTTTCGAAATAATAGTAAAAAAACACATTTGTAGATATTTTAAACTCGGTAAATCTTTTAATAAATATTTAATTTTATTAAAAGTTAAAAAGGTTTAATATAAAAATGTAATAAAATTTATAAAGAAAGGAAATGATTTTTATGCCAAATATGGTC
13926	GACCCTTTCATG	3	ab	pbp1a	pbp	374930	penicillin	YP_001375019	1A family penicillin-binding protein	Bacillus cytotoxicus NVH 391-98	Bacillus cytotoxicus	Bacillus	Bacillaceae	Bacillales	Bacilli	Firmicutes	Bacteria	NC_009674.1	1	1829333	1831844	GAAGCAAGGAGATTAACTGCCCGTAACAGCCCGATTGGTGAGGGCTCATAATCAGTGGGGAATGAAGCACCCACTGATTAAAGTTTCACTTTATCAATGCAAGCAATGTTTGAATTTTGTTTTCAAGTAAATCAATGAGAGAATTGAAAGGCAGGAGAAAGAAACATGCATGAAAGGGTC
14318	GACCGGATTATT	4	vf					52840692	lphA	Legionella pneumophila subsp. pneumophila str. Philadelphia 1	Legionella pneumophila	Legionella	Legionellaceae	Legionellales	Gammaproteobacteria	Proteobacteria	Bacteria	NC_002942.5	1	484815	485385	AATTAGTCAACCCCATCTGAAATAAATAAATTATTTAAAAAAATGGCAATTTTATTAAATTCATTGTAACGTAATGATTTGTATGTTTTTATTATCAAATGGAATGTTTGAGATAGTTAGACATAGATAACACAATTAGTCTATTTTCAAAGATGGGGATAACAGATGAATAATCCGGTC
13797	GACCTGATAGGT	3	ab	ermo	erm	1889	lincosamide, macrolide, streptogramin_b	YP_001160478	rRNA (adenine-N(6)-)-methyltransferase	Salinispora tropica CNB-440	Salinispora tropica	Salinispora	Micromonosporaceae	Micromonosporales	Actinobacteria	Actinobacteria	Bacteria	NC_009380.1	-1	4208568	4209366	GCCCGCGCGTTCGGCGTCCGGCCCCGGCCGGCGCACACCGCGCCTGACTCACCGCGCACCGCGCGCCAGCGCCGAGGGCCGTCCGAGTCCCGACCCATCCGGACAGGCCCTGATCCCGGCTGCCTGTCCAGCGTCGCCAGAGGGCGACAGACAGGACGACGACCCATGACCTATCAGGTC
13716	GACGACCAGTAC	3	ab	tett	tet_rpp	1351	tetracycline	YP_988650	typA	Bartonella bacilliformis KC583	Bartonella bacilliformis	Bartonella	Bartonellaceae	Rhizobiales	Alphaproteobacteria	Proteobacteria	Bacteria	NC_008783.1	-1	320733	322560	AAAACTGCAAAATATACAAAAAATCTTCATAAATACTTCCTTAGAAAAGCAGTTCTTCCTCTTCCAAAATTATAAAAAAAACTGTACAAGACTTCAAACTGCAAAGTAAAAAATACAAAAACTTTGCCTCAAATGAAATTTCATTAAACGAAAAGAAGAAAATTTATGGTACTGGTCGTC
13493	GACGACTTCATG	3	ab	vanrd	vand	1353	teicoplanin, vancomycin	YP_052651	DNA-binding response regulator	Bacillus anthracis str. 'Ames Ancestor'	Bacillus anthracis	Bacillus	Bacillaceae	Bacillales	Bacilli	Firmicutes	Bacteria	NC_007530.2	-1	4626302	4627001	TCGATATAATTGAAAAATCGCCGATATAATTCCAGTTATGGTCGATATATTTGGAAAATCGCTGATATAATTTTATTTACAAAGGTTACTCTAACGGGTAACCTTTTCGTATTGTACAAATTGGATAGACTAGTTTACAATCGAGCGTATAAAAGGGGGAGTAAAATGCATGAAGTCGTC
14131	GACGTCTACTGC	3	ab	bcra	bcr	373067	bacitracin	YP_001661990	sugar ABC transporter ATPase-like protein	Thermoanaerobacter sp. X514	Thermoanaerobacter sp. X514	Thermoanaerobacter	Thermoanaerobacteraceae	Thermoanaerobacterales	Clostridia	Firmicutes	Bacteria	NC_010320.1	1	350530	350680	ATAATTATGTTAAGCTTACGTTAAATTTTACTGTAGATTGGAAATAGAAGAAGGATTTTAGGGGATTTTGTAGAATTTATAGTATTGTGTTCCAGTGATTGTTCTTTATTATGGTTTGAGAGATTATAATTTGCATTTAAAATTCTGCATAAACGGAGGTCGAAGATGGCAGTAGACGTC
13479	GACGTGTCCTGT	3	ab	maca	macab	399742	macrolide	YP_371483	HlyD family secretion protein	Burkholderia sp. 383	Burkholderia lata	Burkholderia	Burkholderiaceae	Burkholderiales	Betaproteobacteria	Proteobacteria	Bacteria	NC_007511.1	-1	822760	823954	GGCGTGATTTCCTCGCTTACCATGAGCGGCTGATTCGACTCGGCACGCCCGCGCGATGCGTACGCGGATGCCGTCGCGGGCAACCTGCCCGACCTGCGACGCCGACCGGATCGTCCCGCCCGGCCGCACGCATCGCCGGCACCGCCTGATCCTCGCCGCACGCTCATGACAGGACACGTC
14370	GACGTTCACTTT	4	vf					16764445	pipA	Salmonella enterica subsp. enterica serovar Typhimurium str. LT2	Salmonella enterica	Salmonella	Enterobacteriaceae	Enterobacterales	Gammaproteobacteria	Proteobacteria	Bacteria	NC_003197.1	-1	1175547	1176228	ATTAAATAAACCCCGCCCCTAAGTTTCATTATAAATAACATTTTCAGCGTATTACTTGTTGGCTTTGTCTGAATCATAGCGTTACCTGTATGTGGCACATTAACTAAAAACACTATTATTGTTTAATTTAAATAATTCATAATTGTAGTCAGGAAATAAGAAGTTATGAAAGTGAACGTC
13651	GACTACACCAGC	3	ab	vanrg	vang	1351	vancomycin	YP_796144	DNA-binding response regulator	Lactobacillus brevis ATCC 367	Lactobacillus brevis	Lactobacillus	Lactobacillaceae	Lactobacillales	Bacilli	Firmicutes	Bacteria	NC_008497.1	-1	2017948	2018638	TTCCCGTTAAATAGTGTAAAATTAAGGAATGGTAAAGTGGCTTACAGCCACCTAAAGGTTCGGGTTTTCCGACCGCAGACCAGCGTTGATTTGTTAAACTAGATTTAAACCTACCGGGAAAGACCGCTAGTGAAGTTGCCTAGCTGGTAAAGGAGACTAGCACTTATGGCTGGTGTAGTC
14326	GACTGAATCAGC	4	vf					15676534	fbpA	Neisseria meningitidis MC58	Neisseria meningitidis	Neisseria	Neisseriaceae	Neisseriales	Betaproteobacteria	Proteobacteria	Bacteria	NC_003112.2	-1	668035	669031	CGGGCGAGACTCACGGAAAAAATACAAGTCAGAACAAACAATAACCGGATCGGACAACAACAAATTTAAAAAATAATTATTTGCATTTATAAAAAAGAAGGAATACACTACACACCGTTATGTCTTAACAAGGTATACACTCTCATTCATTAGGAGAAAATCGATATGGCTGATTCAGTC
13770	GACTGACATGGT	3	ab	otra	tet_rpp	1927	tetracycline	YP_001106405	tetM	Saccharopolyspora erythraea NRRL 2338	Saccharopolyspora erythraea	Saccharopolyspora	Pseudonocardiaceae	Pseudonocardiales	Actinobacteria	Actinobacteria	Bacteria	NC_009142.1	1	4685112	4686897	ACCGGCCCGCGCGTCCCACGCACGGCCGCGGAAAACCTGTTGCCGTGCTACGGGGTCCGCAGCAGAATCGTCCGCACCAGTCGTCCACCGAGGAGAAGCACATGCGAGCAGCGTTCGTGTCCACCCGAGAGGAACCCACCTCCCACCAGAAGGACATGACGCCGCATGACCATGTCAGTC
14315	GACTGATCGGTC	4	vf					52842370	Sid related protein-like	Legionella pneumophila subsp. pneumophila str. Philadelphia 1	Legionella pneumophila	Legionella	Legionellaceae	Legionellales	Gammaproteobacteria	Proteobacteria	Bacteria	NC_002942.5	1	2410553	2416334	AGAGCAATAAGAGAAAACCCCCCGCTTCTGTTCCAGCTATCAACTCCATATGTTGCCTATCTTTTAAACACTTAATACTTTCTTAATACTGTAGCCCTATAATGAAAATAAACATAAGAATATTCACATCTATTAGAATCAGTATTTGTACATACAAATATTCGCATGGACCGATCAGTC
14367	GACTTCGCTATA	4	vf					16767046	cigR	Salmonella enterica subsp. enterica serovar Typhimurium str. LT2	Salmonella enterica	Salmonella	Enterobacteriaceae	Enterobacterales	Gammaproteobacteria	Proteobacteria	Bacteria	NC_003197.1	-1	3960747	3961227	AATTTTTTATCAGGTTGTCCTGATAGCAATCATCCTGATTTTACTGACTATCTGGATACGATAAGCTGCTGTTGGCGAGCCCCGCTTAAAATAAGAATCGATGTAGTTGTTCTTTTTATGGCGGGGCGCTATTTTCATGGTATCCCACATCAGAAGGGCAATATCATGTATAGCGAAGTC
13815	GACTTCTAATCG	3	ab	macb	macab	300267	macrolide	YP_001200065	peptide ABC transporter ATPase	Streptococcus suis 98HAH33	Streptococcus suis	Streptococcus	Streptococcaceae	Lactobacillales	Bacilli	Firmicutes	Bacteria	NC_009443.1	1	498210	498354	GTAAGAAGTTGAGTAGGCGGAGCGGATGACGCATTTACCATCAGTAGTTGTCGTGATGGTCAAAAACAACGGGTAGCTATTGCTCGTGCACTAGTCAATACCCCAGCTATTATTTTAGCGGATGAACCTACAGGGGCTCTAGATACCAAGACAGGTGAGCAGATTATGCGATTAGAAGTC
13117	GAGAAGATGTGA	3	ab	lsa	lsa	0	lincosamide, macrolide, streptogramin_b	NP_267055	yjcA	Lactococcus lactis subsp. lactis Il1403	Lactococcus lactis	Lactococcus	Streptococcaceae	Lactobacillales	Bacilli	Firmicutes	Bacteria	NC_002662.1	1	919807	921349	AATGGGATGACAGCAGTAAAAGCAACCAAGCAAAATCAACACGGAGCAAAAATTAATGCTCCAAGAAAAGCGGGAATTTGAGATTTATGAACATTCAGAGGAACTCACTCTGAGTTTTCTACTCAAATTAGATTTCTTAATTCTCACAAATGAGAGGAGAATTAAATGTCACATCTTCTC
13645	GAGACCGAGTCT	3	ab	bl2d_oxa5	bla_d	287	cloxacillin, penicillin	YP_782452	Beta-lactamase	Rhodopseudomonas palustris BisA53	Rhodopseudomonas palustris	Rhodopseudomonas	Bradyrhizobiaceae	Rhizobiales	Alphaproteobacteria	Proteobacteria	Bacteria	NC_008435.1	-1	3962409	3963228	GGAGCCCATGGATTGCTTCGCGGAGCCTGTCATCGGGCGGCGCTTTGCGCCGACCCGTTGGCTCGCAATGACGGGGAGAGGATCTGGACTCGTCCAAGACGCTGCGTCATCGTTTCACCATGAAGCAGCGCAACTGCTGCTTCCGTTGAACAAACTAGGTGTGCCATGAGACTCGGTCTC
13779	GAGACGAATTTC	3	ab	vansd	vand	1353	teicoplanin, vancomycin	YP_001120204	osmosensitive K+ channel signal transduction histidine kinase	Burkholderia vietnamiensis G4	Burkholderia vietnamiensis	Burkholderia	Burkholderiaceae	Burkholderiales	Betaproteobacteria	Proteobacteria	Bacteria	NC_009256.1	-1	2628216	2631210	GCAAGCCGCCCGCCACAGGCCGCAAGCCGCGCGCGCCGTGAGCCGCCAAGCCGCAAGCCGGTCTCGCCCTGAACGACGGCGCGTGCGCCGTCTTTGCCTTTTGCGGCGATTTGGAACAACAATGCCGGTACTCGCGCGCAGTCCGGCGCTTCGCCTTTCTCCCGGATGGAAATTCGTCTC
13485	GAGAGATCCTGT	3	ab	acra	acr	344609	acriflavin, aminoglycoside, beta_lactam, glycylcycline, macrolide	YP_391797	secretion protein HlyD	Thiomicrospira crunogena XCL-2	Hydrogenovibrio crunogenus	Hydrogenovibrio	Piscirickettsiaceae	Thiotrichales	Gammaproteobacteria	Proteobacteria	Bacteria	NC_007520.2	1	1668469	1669690	TACACTTTGTAGGCTTGATTGTTTCCCTAAAAAACGTCTAAAATGTTACACATCAGTAACGCACTATCAATTATAATCCAATTCTAACGATTGCAGCACTCGGAATGAACCGGCATCTCAATACCGTTGGAAAAGAATACTCCTTCAAACCACAAAATTAAATTAATGACAGGATCTCTC
13449	GAGAGATGATCG	3	ab	ykkc	ykk	326423	na_antimicrobials	YP_300698	SMR-type multidrug efflux transporter	Staphylococcus saprophyticus subsp. saprophyticus ATCC 15305	Staphylococcus saprophyticus	Staphylococcus	Staphylococcaceae	Bacillales	Bacilli	Firmicutes	Bacteria	NC_007350.1	-1	646080	646401	TGGGCTCTTATTTTAGTATTGCGGATAAATGCGTCAATTCAAAAATTATATTTTTTCTAATAATATGATTGTAATACAATTCCGCTTTCACATCTTATAACATTGAACTCTATCCAAATATTTGAGAAAATATAATAGTTTAGTGATTATAAGGAGGCACATCAAATGCGATCATCTCTC
13171	GAGATATGCCTC	3	ab	smef	smedef	40324	fluoroquinolone	NP_360209	hypothetical protein	Rickettsia conorii str. Malish 7	Rickettsia conorii	Rickettsia	Rickettsiaceae	Rickettsiales	Alphaproteobacteria	Proteobacteria	Bacteria	NC_003103.1	-1	561638	562016	TACTTTAATCTTTTAGTATTAGACAAACAAATCTATCTAACTGAAAAGCTAATTGAGGCTCAAACGGAAATTTATAAATTAAATCAGAAATTATATAATCTTGGCGTAGGTGATTTAATATCGGTTAGTGAAGCTGCTTCCGAGCTTGCACTTACTAAGTTATCAATGGAGGCATATCTC
14184	GAGCAGATAAGC	4	vf					11527908	espC	Escherichia coli	Escherichia coli	Escherichia	Enterobacteriaceae	Enterobacterales	Gammaproteobacteria	Proteobacteria	Bacteria	AF297061.1	1	5308	9226	GTTTGCTGGGTTGATTTGGGCTTTTTCATAAGATATAAACATTGATGAGTTGTTAGTTTGTGGCTCTTATGGTTGAGAGCTTTGTTATCAATACTGAAATTGTTTTTATCTAATTGGTTTCATAATGGACTTCAGATCTGGTGATAAAAACATTATGTGAAAATCATGGCTTATCTGCTC
13152	GAGCAGTACGCT	3	ab	vanra	vana	1397	teicoplanin, vancomycin	YP_042151	response regulator protein	Staphylococcus aureus subsp. aureus MSSA476	Staphylococcus aureus	Staphylococcus	Staphylococcaceae	Bacillales	Bacilli	Firmicutes	Bacteria	NC_002953.3	1	24923	25631	AGCTTATAAATGGTAAATTATATAATAGGTTACTATACGTTATAAGACGGAAAATGCGCACAATAACAAAAATAGTAAGCGACATCCTGTGATTTTTTACACAAACATAAACGATAAAGAACAAAAAATGATAAAATAATATTAATGATTTAAGAAAAGAGGTTTATGAGCGTACTGCTC
14419	GAGCAGTATTCC	4	vf					21284287	aur	Staphylococcus aureus subsp. aureus MW2	Staphylococcus aureus	Staphylococcus	Staphylococcaceae	Bacillales	Bacilli	Firmicutes	Bacteria	NC_003923.1	-1	2730199	2731729	ATTTTATTTAGTTACAGATAACATTTTTAAAAAAGAAAAGAATCAATAAATAAAATCAACGAACAAAAAGTATCGAAATAAATAGAAATAATCATTTACTTTTCTGAAAAATTAAATTAATATTTTATTTATAAGCTGTTTTTAAGATTTCAGGAGGAATGAAATATGGGAATACTGCTC
13601	GAGCCTCAGTAA	3	ab	rosb	rosab	399741	fosmidomycin	YP_688024	ybaL	Shigella flexneri 5 str. 8401	Shigella flexneri	Shigella	Enterobacteriaceae	Enterobacterales	Gammaproteobacteria	Proteobacteria	Bacteria	NC_008258.1	-1	475632	477309	GCCTTCTGTTTTCCGAACCGTGCTTTTTTTGCAGCTAATTCCATTTTTCTGCAAAATTCAACAATTATTCATAAACATCATCAATGAAATTGTCATAAACTATTACCTGTAATTTTGGTTTTCCCAGCCAAAAATGGACAATAACCACCAGGAAAAGGAGACGGAATGTTACTGAGGCTC
14283	GAGCCTTTGGTT	4	vf					16272220	heme-hemopexin utilization protein C	Haemophilus influenzae Rd KW20	Haemophilus influenzae	Haemophilus	Pasteurellaceae	Pasteurellales	Gammaproteobacteria	Proteobacteria	Bacteria	NC_000907.1	1	292278	294450	CTTATTTAGTCCAATTTTTGCAGGTACAGATTGAAATCCAAAATTAGTTTGAATTTTACGCAATTAAATTCAAATGATTATAAATAAACCAATTGATTATTATTATTATTATTATTATTATTATCGCCATTCTCCTCTTTTTAATTATTACAATAAGGAAAACAGATGAACCAAAGGCTC
14053	GAGCGAGAACTT	3	ab	tmrb	tmr	1423	tunicamycin	YP_001512157	ATP-binding membrane protein	Alkaliphilus oremlandii OhILAs	Alkaliphilus oremlandii	Alkaliphilus	Clostridiaceae	Clostridiales	Clostridia	Firmicutes	Bacteria	NC_009922.1	1	663330	663918	AAGATACAAAAGGAAGATCAGAGAATGAAAGAGCATATACAACACCACGTTTATATGCCACTAAAAGATATTCATGAAATAGTGGATTCTATTTTACCAAAGACAATCACTCGAAGGCATTTGTTTTGGTGGTATTCCCTAATATGGAAAAAAGAGGTGTAAAAAATGAAGTTCTCGCTC
13781	GAGCGAGTATCG	3	ab	bcra	bcr	315749	bacitracin	YP_001124403	spaF	Geobacillus thermodenitrificans NG80-2	Geobacillus thermodenitrificans	Geobacillus	Bacillaceae	Bacillales	Bacilli	Firmicutes	Bacteria	NC_009328.1	-1	310763	311453	GCCCAATCTATAAAAAACATCATCCATGTGCTCATTTTCTTATAAAAACATTACATTGAGCCATTAATATGAAACACAGCACGGATATCGCCATCGCTCCTTTCACTAATGCCAGCTAAAAACAACATCACCACCCAATTTTCTATATATAGGAGGAGAATGAACATGCGATACTCGCTC
13261	GAGGAACCGATG	3	ab	catb3	catb	573	chloramphenicol	NP_712071	lpxD	Leptospira interrogans serovar Lai str. 56601	Leptospira interrogans	Leptospira	Leptospiraceae	None	Spirochaetia	Spirochaetes	Bacteria	NC_004342.2	1	1864857	1865583	TGAGAAAATAAAAATCGAAGAACTGAAAACGTCATCCACGGCGTTCGCAAAATCTATTGGTATCTTTAAAATTGAAAGCTGGGTATCGTTATCCACAGGTCTTCTTCTAAAGATCTCTTATAACCAAACTCCTTATTTTTACGGGGCTATTTTTCATTAAATACTATGCATCGGTTCCTC
14123	GAGGTAGTCACC	3	ab	macb	macab	0	macrolide	YP_001645364	ABC transporter	Bacillus weihenstephanensis KBAB4	Bacillus mycoides	Bacillus	Bacillaceae	Bacillales	Bacilli	Firmicutes	Bacteria	NC_010184.1	-1	2606851	2607622	ATTATAAGATAGATATAAATTGATTATAGTTTGAAAACAGGTTTGTTATCAGTTTTTTCAGAAATCTTATAAGCGTGTAAGATAAATGAAAGATGAATCAATATGTGCTATAAAACAATTCATTTACACTATATTGTGAGAAGTGCAAATGAAGGGAGAATATAAATGGGTGACTACCTC
14352	GAGGTAGTCGTT	4	vf					16763929	fimZ	Salmonella enterica subsp. enterica serovar Typhimurium str. LT2	Salmonella enterica	Salmonella	Enterobacteriaceae	Enterobacterales	Gammaproteobacteria	Proteobacteria	Bacteria	NC_003197.1	-1	610255	610888	TCCACATATTTATTACTCTTACGCAAAATAGCCAGTCAACAGGGAGGTCTCATTCTTTATTATTGCTCCACTGTGTGGTGTGTAGATCTGGCTATTTCACAATCTTTAAGGTGTCTGACGCTTATTATAAAACGAAGGACGCATAACAGTCTGAGGCATACAACAATGAACGACTACCTC
13508	GAGGTTGTGGAA	3	ab	tetq	tet_rpp	839	tetracycline	YP_418568	elongation factor G	Brucella melitensis biovar Abortus 2308	Brucella abortus	Brucella	Brucellaceae	Rhizobiales	Alphaproteobacteria	Proteobacteria	Bacteria	NC_007624.1	1	356241	358068	ATTAGGCGTGTAAAAGCCGATTGAAATTCAGGTTTTATGGCCTAAATAAGAGGCAGTTTCGCGCTGCCTCTTTCTAAAACGCAAAAAAACCTGTAAGAGCGCCGCATTGTTTTTCCGCGCGGGTTTATTGGCGCGGCTCCCAACTCATATAGAAGTGATCTCCATATGTTCCACAACCTC
13198	GAGTAATCGGGT	3	ab	vanra	vana	1397	teicoplanin, vancomycin	NP_563404	DNA-binding response regulator	Clostridium perfringens str. 13	Clostridium perfringens	Clostridium	Clostridiaceae	Clostridiales	Clostridia	Firmicutes	Bacteria	NC_003366.1	-1	2849185	2849872	TTTTGTTAATTATAAATTGATAAAAATCAATAAATGTTTTACACTTTATTTATATACATTAATAATATGTTAAATGAAAATATTTCATGTTTTTAAAGTATAAAACTGCATAAAATAAGGACAAATGTAGAATAGTTACAGAAAGGATTTTAAGAGGTGAATTTTATGACCCGATTACTC
13445	GAGTATACCAGT	3	ab	otra	tet_rpp	1927	tetracycline	YP_285214	GTP-binding protein TypA	Dechloromonas aromatica RCB	Dechloromonas aromatica	Dechloromonas	Azonexaceae	Rhodocyclales	Betaproteobacteria	Proteobacteria	Bacteria	NC_007298.1	1	2150307	2152149	ATAGTGCCGCACAGGTGCATCTGCACCAGTTAGGCTGTGCTGTAATTTTTGCGTTCTTTCTAGCACGTTTTTCTGCCTGATCAAGCGCCTAACGCGCAACAAAGCATGCTGCGGCGCAACACGGGATGATAGAATATCGCCTTTGTCTTTCAGGCCCTATTGTCCATGACTGGTATACTC
13375	GAGTCGGTACAG	3	ab	ykkc	ykk	326423	na_antimicrobials	YP_082332	quaternary ammonium compound-resistance protein	Bacillus cereus E33L	Bacillus cereus	Bacillus	Bacillaceae	Bacillales	Bacilli	Firmicutes	Bacteria	NC_006274.1	1	828222	828567	TGAATGACATTCAGTCATTTTCTGTGGCGGAATATAGTTTAGTTTGGAAACGGAACAAATACAAATGGTAAATGAGGATGATAGTTGTTTATATATAGTAGTGAGGAAAGAGCATATTTTTTTAAAACAAAAATGACTGATAGTCAGTCATAAGAGGTGAGAGGTATGCTGTACCGACTC
13546	GAGTGACTGGTT	3	ab	mdtg	mdtg	0	deoxycholate, fosfomycin	YP_536402	multidrug resistance efflux pump	Lactobacillus salivarius UCC118	Lactobacillus salivarius	Lactobacillus	Lactobacillaceae	Lactobacillales	Bacilli	Firmicutes	Bacteria	NC_007929.1	-1	1572535	1573756	GAAGAAATAGTAAAGAACTGAAGAAATTACAGTAAGTACAATGATGGACACGAGTTGTTCATCATTTTTTTGTATGGGCGAAAATTTTTAAAGAATAGTTAAGAAATCGGTGCTATAATGATAACCATATTGAGTAAAACATAAGAGAGTAGCATTGGAGATGACATGAACCAGTCACTC
13299	GAGTGCCAGTAT	3	ab	vanrg	vang	1351	vancomycin	NP_813147	two-component system sensor histidine kinase/response regulator	Bacteroides thetaiotaomicron VPI-5482	Bacteroides thetaiotaomicron	Bacteroides	Bacteroidaceae	Bacteroidales	Bacteroidia	Bacteroidetes	Bacteria	NC_004663.1	1	5576266	5580424	GGCAATTAAGAAACAAACAATGGGAGGCCCGCCGATTCTTTTACGAATCAGCGGGCTTTTACTTTATTGTGAATTATTGCTAAAAAATATTTGTTATCCGATTTGCTAATGATTTAATTATATATCTTTATCAGCCAATACACATGAACAAAATACAATTAAGATATGATACTGGCACTC
14096	GAGTGTTGCGAG	3	ab	otra	tet_rpp	1927	tetracycline	YP_001600986	typA	Gluconacetobacter diazotrophicus PAl 5	Gluconacetobacter diazotrophicus	Gluconacetobacter	Acetobacteraceae	Rhodospirillales	Alphaproteobacteria	Proteobacteria	Bacteria	NC_010125.1	1	714418	716242	GCGTGGCCGGGGCGCCGGCCGCGAAGTTTCGCGTGCAATCCGCGTGCGTCCCCTCTATCAACCCCGGGAATACGGAATCATCTGCGGGTCGGCCGTGGCGCAAGGTGCGCGGGCCGGCCGGCACGCCCGTCGGGTGCCCGCGAAGGAAGTCAGGTCACACACGTTATGCTCGCAACACTC
14475	GATAATTGCGGG	4	vf					123442789	flgM	Yersinia enterocolitica subsp. enterocolitica 8081	Yersinia enterocolitica	Yersinia	Yersiniaceae	Enterobacterales	Gammaproteobacteria	Proteobacteria	Bacteria	NC_008800.1	1	2754539	2754797	CAGTTATTTGCGGGTAACATTATTTGCAGGTGACATAGTGACAATCCAGCCATTCTTTTACTGAAAGATAAAAGTCTTGCGGGTCGATAAACGTCAATCCCGCTATAGAGGGAGCAACAGAACATGAGTATTGATCGCACTCAGCCGCTATTACCGGTAACACCAATGCCCGCAATTATC
13420	GATACTCTCGTT	3	ab	emrd	emrd	399742	FIX	YP_206111	emrD	Vibrio fischeri ES114	Aliivibrio fischeri	Aliivibrio	Vibrionaceae	Vibrionales	Gammaproteobacteria	Proteobacteria	Bacteria	NC_006841.2	1	170230	171433	CTTGTGAAATTTAAGGTAATTTGATTGCCAGTTTCCTCTATACGCCTTATCATCTCGCGCCATAGGGTTAGAGGATAATTCGATTATTATTTTTAACCTTTATTATATTAATTATCACACCTTATTATTTTTTATTAATAATTACTGTTTTTGTGGAGAGCAGTCATGAACGAGAGTATC
14154	GATAGAGATGTG	4	vf					49473812	badA3	Bartonella quintana str. Toulouse	Bartonella quintana	Bartonella	Bartonellaceae	Rhizobiales	Alphaproteobacteria	Proteobacteria	Bacteria	NC_005955.1	1	186627	189540	CATCTAAATTAGGATTATTAATTTTTTTCTTGCTATTTTATAGTATTTGCTATAAAGGGCTCTCACTAAAGTAAAGTCTGTGCAACAGACTATTTCCGTTTGCGGGGGGAAAATGCATTAATTTTAAATATTTTCCTAACATTTTTCATTATTTACAAGCACTTAATGCACATCTCTATC
13818	GATAGATTTGGG	3	ab	ceob	ceo	269482	chloramphenicol	YP_001208038	AcrB/AcrD/AcrF family mulitdrug efflux protein	Bradyrhizobium sp. ORS 278	Bradyrhizobium sp. ORS 278	Bradyrhizobium	Bradyrhizobiaceae	Rhizobiales	Alphaproteobacteria	Proteobacteria	Bacteria	NC_009445.1	1	6402518	6405701	CTCCAATCATCCATCCGCGGTATGGGTCCCGGCGTTCGCCGGGACGACGCCGAGGGTGAGGCGACAGCGAGATCCTATTTGGCGCCGCTCAGCGTCTTTGAACAAGCCCACCGACAACTCACAACGTCAGCCACGCGCTGACCTCTCCCGACCACGGGGCCTTCCATGCCCAAATCTATC
13605	GATAGGACATAG	3	ab	vatb	vat	441772	streptogramin_a	YP_694713	lacA	Clostridium perfringens ATCC 13124	Clostridium perfringens	Clostridium	Clostridiaceae	Clostridiales	Clostridia	Firmicutes	Bacteria	NC_008261.1	1	300717	301332	TTAAGAGGCAGATTTTTTATTAATATTTTGTATTTTAATTCATAATAAAAATTTACATTATATCTTAAATAAATTTAGAATTTTATGTTGATACTATATAGTTTTTTTATAAAATTTATATTAAGAACTTAAAAAATACGAATTCTATAAAAGGATGAGAAGATTATGCTATGTCCTATC
13426	GATATTTCCGCA	3	ab	mdtg	mdtg	0	deoxycholate, fosfomycin	YP_215410	yceE	Salmonella enterica subsp. enterica serovar Choleraesuis str. SC-B67	Salmonella enterica	Salmonella	Enterobacteriaceae	Enterobacterales	Gammaproteobacteria	Proteobacteria	Bacteria	NC_006905.1	1	480324	481305	AAATCCTGCCATTCTTACCCCTTTATATTTCCCAGCTTGGCGTCTCTTCCCATGAAGCGTTATCAATGTGGTCCGGGTTAACGTTTAGCATCACGTTTCTTATTTCCGTCCGCCATTGTGTCGCCGATGTGGGGCAGTCTCGCCGATCGCAAAGGGCGTAAACTGATGTGCGGAAATATC
13478	GATCAATCCGGA	3	ab	dfra26	dfra	562	trimethoprim	YP_368437	dihydrofolate reductase	Burkholderia sp. 383	Burkholderia lata	Burkholderia	Burkholderiaceae	Burkholderiales	Betaproteobacteria	Proteobacteria	Bacteria	NC_007510.1	-1	1129984	1130485	GCTCCGTCCCCCGGCGGGCACTCTTTTTATTCATTCCGTCGCCGCGACGCATTGCCTCGAGCGTCGCGGCGCGCAGTGCAGGAGCGGATACGCGCACCCGGAACCGGCGCGCGCCGCCGTTCCGGTAGAATCGGCGCCATTCCGGTTTTCCTTTCCCCGACCTTCATGTCCGGATTGATC
13581	GATCAGAAGGGA	3	ab	acra	acr	399742	acriflavin, aminoglycoside, beta_lactam, glycylcycline, macrolide	YP_625675	secretion protein HlyD	Burkholderia cenocepacia AU 1054	Burkholderia cenocepacia	Burkholderia	Burkholderiaceae	Burkholderiales	Betaproteobacteria	Proteobacteria	Bacteria	NC_008062.1	1	390716	391955	TTCGGAAGCAGTTCGGCAAACGAACGCTCCGCAGGGTGCAACGCACACCCGCAACACGCGTCCGCATCCGCGGCGGACAGGACATTGCAGGTCTGCCGCGCGTCAGGGCCATGAGGAGATCTGGTGATTCCCATTGAAAGTCGTCTAATTGTGAGAGGTCGCTCCATGTCCCTTCTGATC
13753	GATCAGCGGTAT	3	ab	vate	vat	1352	streptogramin_a	YP_001086385	hypothetical protein	Acinetobacter baumannii ATCC 17978	Acinetobacter baumannii	Acinetobacter	Moraxellaceae	Pseudomonadales	Gammaproteobacteria	Proteobacteria	Bacteria	NC_009085.1	1	3901826	3902189	GACTGTGAACTTGGTGACTTTGTCGAAATCGGTGCTGGCTGTATCTTAAAAAATACAACCATTGCAGCGGGCACTAAAGTCCAAGCGTACAGCGTTTTTGATGGAGCAGTTGTTGGGGAAAATACCCAAATTGGTCCATTCGCACGCTTACGTCCAGGTGCTAAAATGATACCGCTGATC
13981	GATCCAATCGGG	3	ab	vatb	vat	441772	streptogramin_a	YP_001396367	acetyltransferase	Clostridium kluyveri DSM 555	Clostridium kluyveri	Clostridium	Clostridiaceae	Clostridiales	Clostridia	Firmicutes	Bacteria	NC_009706.1	-1	3037324	3037876	AATGCATAAGTACCTCATAAAATCCGAACTATAAACAATGAATAAGAAACTTATTATAAGTTGTAGCATAATAATTTGTCTATAATAAAATTACAGTTTATTTGTCTTAATTAATAATATTGGAAAAACAATATTAGTATTGGATTAAATGGAGGATGAAGAAAAATGCCCGATTGGATC
13218	GATCCACGCTTT	3	ab	blt	blt	1423	chloramphenicol, doxorubicin, fluoroquinolone, puromycin	NP_977251	blT	Bacillus cereus ATCC 10987	Bacillus cereus	Bacillus	Bacillaceae	Bacillales	Bacilli	Firmicutes	Bacteria	NC_003909.8	1	947357	948560	AATGATAGTCATTCACCTAATGCGTATGTATGTGTGGAAGGATACAGTGAAATTCTAACGAGTAGGGGCATCTCTACTCATGATTAGCCCACAAATAGCAGGATAAAGAAAAAGCTTCTTGGGCATTATTTTTTTGAGGGGAGCTTACGGGAAGAGGTGTTGAAAATGAAAGCGTGGATC
13987	GATCCTATGACA	3	ab	rosb	rosab	349747	fosmidomycin	YP_001401994	cation:proton antiport protein	Yersinia pseudotuberculosis IP 31758	Yersinia pseudotuberculosis	Yersinia	Yersiniaceae	Enterobacterales	Gammaproteobacteria	Proteobacteria	Bacteria	NC_009708.1	1	3414537	3416229	ATAAATAGCAATTCCTCCACAAACAACCACTTCAAACAATTTCCATGCCAAAGAAGACATTTACCGATAAAAATTAATTTTTATCGCGCATTGATCGCATAAATGCAATAAACTGATGTTATTGCTGTGAAATGCTTATCACCCGCATAACTAGAAGGAGTCTGGATGTGTCATAGGATC
13279	GATCGTTGGAAC	3	ab	tet34	tet_xprt	150340	tetracycline	NP_777854	gpt	Buchnera aphidicola str. Bp (Baizongia pistaciae)	Buchnera aphidicola	Buchnera	Erwiniaceae	Enterobacterales	Gammaproteobacteria	Proteobacteria	Bacteria	NC_004545.1	1	271228	271690	AGTAGATAATAATTAAATGTTCATGAATATTTATTCTTTTTGTGATATAAATTATTTATTTTTAAATGATTTTGAAACGTAGTAACGTGATCATAATAGCATAAATTTTATAGATATTATCTGTTTTTATAAATAGGTATACCATTTTGTAGTTGCAGGACTATTATGGTTCCAACGATC
14281	GATCGTTTCAGA	4	vf					16272106	ompP2	Haemophilus influenzae Rd KW20	Haemophilus influenzae	Haemophilus	Pasteurellaceae	Pasteurellales	Gammaproteobacteria	Proteobacteria	Bacteria	NC_000907.1	1	154038	155118	TTAAAAAATGTGATCTCGATCAGATTTCAAGAAAATTAAAATTTTGGAGTATTGACATCAAAAATTTTTTTTGTAAAGATGCAGCTCGTCCGTTTTGGCGATTGGACAATTCTATTGGAGAAAAGTTCAATCATAGATAGTAAACAACCATAAGGAATACAAATTATGTCTGAAACGATC
14198	GATCTCCGTTAA	4	vf					26251201	fimA	Escherichia coli CFT073	Escherichia coli	Escherichia	Enterobacteriaceae	Enterobacterales	Gammaproteobacteria	Proteobacteria	Bacteria	NC_004431.1	1	5137788	5138394	TATAAAAAACTGCAAATAAAGATAACTATAGAACATTAAGCCAACAAATAAACTGAAAAAGTTTGTGCGCGATGCTTTCCTCTATGAGTCAAAATGGCCCCAAATGTTTCATCTTTTGGGGGAAAACTGTGCAGTGTTGGCAGTCAAACTCGTTGACAAAACAAAATGTTAACGGAGATC
14323	GATCTTCGGGCA	4	vf					15677552	lgtF	Neisseria meningitidis MC58	Neisseria meningitidis	Neisseria	Neisseriaceae	Neisseriales	Betaproteobacteria	Proteobacteria	Bacteria	NC_003112.2	1	1780504	1781263	GCGCCTACTCTTGACGGGTCTGTAGCTCAGGGGTTAGAGCAGGGGACTCATAATCCCTTGGTCGTGGGTTCGAACCCCACCGGACCCACCAATTCCCAAGCCCGGACGTATGTTTGGGCTTTTTTGCCGCCCTGTGAAACCAAAATGCTTTGAGAAACCTTGATAATGTGCCCGAAGATC
14157	GATCTTTGAGGC	4	vf					17988374	channel protein VIRB6-like protein	Brucella melitensis bv. 1 str. 16M	Brucella melitensis	Brucella	Brucellaceae	Rhizobiales	Alphaproteobacteria	Proteobacteria	Bacteria	NC_003318.1	1	30094	31138	GATCACGCAACACATCATCTACACCGTTTTTACTGCTAGCGATAGGGTGCAAGCCTCTTTGCCATATCCATAATCATATTTGCAAATGAATACTTGATGAGTCTCTGGCTGGTTGGGGTAACCCCCAACCACGCCTAATCGGAACCGGGGTGAAGGAGTTTCGTGATGGCCTCAAAGATC
13531	GATGAAGTAGTG	3	ab	vanrg	vang	1351	vancomycin	YP_517081	hypothetical protein	Desulfitobacterium hafniense Y51	Desulfitobacterium hafniense	Desulfitobacterium	Peptococcaceae	Clostridiales	Clostridia	Firmicutes	Bacteria	NC_007907.1	-1	1024977	1025670	TCCTGTGATTTCCCAGTGAAAAACTTATGAATTTCTTATGAATTTTAAGAGCATTCTATGGAATGTACTTTCCAATACCCTCTTTGTCTACTAAAATAAAAAGATAAATAAAGTATCACTAAGATTTAGATAAAAAGAATGCTATTTTTTATGAGGTGAATTCATATGCACTACTTCATC
13676	GATGAAGTCCTT	3	ab	vgaa	mls_abc	1280	streptogramin_a	YP_849097	ABC transporter ATP-binding protein	Listeria welshimeri serovar 6b str. SLCC5334	Listeria welshimeri	Listeria	Listeriaceae	Bacillales	Bacilli	Firmicutes	Bacteria	NC_008555.1	1	928035	929607	TCCTGTATTATATGAAAAAATGAAGAAAGCTATCCAATTTTTGGGTAGAAACTATTTTTTCGGACGGGATTCGTATGTTCATTTTGCATGATAACTCTAGCTATAGGCTTTTTTTGGCGTAGCTCCGCGGATTCCTCTCTGAAAATATTCAGGAGGTTATTTTTTATGAAGGACTTCATC
13150	GATGAGCCACAT																					TCGTTGTCCCAGAGTATGTCATGCAAATTATAGAAGGAAATAAAAGAAGTATTTTATTTATGTGTAAAGTAATGTAAAAAATGTGTAAAGATAATGTGTAGGATGTTATTTTTATAAATAGTTCGGTTATAATGTAAATATAATTATAAGTTAGGGAGGCATACCATGATGTGGCTCATC
13558	GATGATTCTGCG	3	ab	mexe	mexef	287	chloramphenicol, fluoroquinolone	YP_569444	secretion protein HlyD	Rhodopseudomonas palustris BisB5	Rhodopseudomonas palustris	Rhodopseudomonas	Bradyrhizobiaceae	Rhizobiales	Alphaproteobacteria	Proteobacteria	Bacteria	NC_007958.1	-1	2581476	2582718	CCGAGGCCCCGACAACCGGATCGCCTCCAGTCCTGTTCTTTGATCCGGATCGCAACGCTCCAAAAGCTGCTGTTGACCTTCCTGTCACTGGAAGCACTAGCGTCGCCAGAATATTGCAGCGGTGTCATCGGAGACATCGCGCATTCTGACGACGAGGTAGCTCAGATGCGCAGAATCATC
13812	GATGCGCAATCG	3	ab	ksga	ksga	362663	kasugamycin	YP_001189492	ksgA	Pseudomonas mendocina ymp	Pseudomonas mendocina	Pseudomonas	Pseudomonadaceae	Pseudomonadales	Gammaproteobacteria	Proteobacteria	Bacteria	NC_009439.1	1	4390162	4390972	TTTCCCGGATTGCAGCCGGGCTACGCCTCGCCAGCGTCACAAAATCCGCGCGCGCGACGCGCGTGCCTACAGCCGCAGCGTCTTTCGCTGTTAAACTGCGCGACTTTGCCTTATCGCTCTCGGCTCCTGCTTGATGCTTGCAGCCTGAGGCTTGGAGCTGTTGCCATGCGATTGCGCATC
13164	GATGCGCTCAGT	3	ab	acra	acr	550	acriflavin, aminoglycoside, beta_lactam, glycylcycline, macrolide	NP_384299	multidrug efflux system protein	Sinorhizobium meliloti 1021	Sinorhizobium meliloti	Sinorhizobium	Rhizobiaceae	Rhizobiales	Alphaproteobacteria	Proteobacteria	Bacteria	NC_003047.1	-1	223063	224287	CCGGCGCGTCGAAACTCTGTTGCACTGCGGCAGAAATTAACATACATTGGCGTCTGTATATTAGCTTTCCGGTATTTTCCACGCCGATACCGGCTCCGCTTCACCTCACTTTGGGACCGCGCAGCGCTTGCGAAACGCCGCGACTGCGGCCGGTCCTTTGACAATATGACTGAGCGCATC
13371	GATGCGTGCCAA	3	ab	vanre	vane	1351	vancomycin	YP_080203	phoP	Bacillus licheniformis DSM 13 = ATCC 14580	Bacillus licheniformis	Bacillus	Bacillaceae	Bacillales	Bacilli	Firmicutes	Bacteria	NC_006270.3	-1	2945100	2945823	CACTTAAAACAGCGGATTATGGCCGAAAAAGAGAGATTTTAAGCAAAACACTGAAAAATCAAATTGTCGAACGGATAGGCTTTCGTTAAAATAGGAGTGAAAACGTTTATTTAACAAAAGATAGAGAAAGAGATGTCGGGGAAATCTGAAGCCTGGAGGCATGTCATGTTGGCACGCATC
13585	GATGGATACGGG	3	ab	macb	macab	0	macrolide	YP_648559	artP	Yersinia pestis Nepal516	Yersinia pestis	Yersinia	Yersiniaceae	Enterobacterales	Gammaproteobacteria	Proteobacteria	Bacteria	NC_008149.1	1	2969409	2970138	TTTATTCATCACGCGACAAATTCCCCCTGAGCGCAATCAAATACAAATGTTATGCTGTTTTTAACCGTTTATTCTGGCTATTCATAAATTTTAACGCACAAAGATTGCATAAGTATGCCGTGGAAGTTACCATTCCCCGCATCATTGGCTATTCAGATTTGGCGCATGCCCGTATCCATC
13796	GATGGGTCTTCT	3	ab	macb	macab	0	macrolide	YP_001159062	ABC transporter-like protein	Salinispora tropica CNB-440	Salinispora tropica	Salinispora	Micromonosporaceae	Micromonosporales	Actinobacteria	Actinobacteria	Bacteria	NC_009380.1	-1	2527765	2528533	GCACTCAGGGGCAACCCTGAGTGGCGATCGGGGACACCCGCAGCACAAAAATCCGCCACGGCTCCGCCCCAAGTCGGAGGAATGCGAGCTGGGGAAGATCCATGATGGGACTGCCGCGCTGGGCCGAGGGGGACGGCGCGGACCGAACAACGAGAAGGAGAAGACATGAGAAGACCCATC
14164	GATGTAACCGTT	4	vf					18309155	colA	Clostridium perfringens str. 13	Clostridium perfringens	Clostridium	Clostridiaceae	Clostridiales	Clostridia	Firmicutes	Bacteria	NC_003366.1	1	222494	225809	CAAATTTTATGTTATAATTAAAAAAGTTACTAAATTAATAACAAATGGTGAATGATTTTTAAATGTGTAAGGTTATTTTAAATTATGTATATAAGAAAACTTCAGCTTAAATAAGCAAAGTTTTATTTATATAAATATTATTTAAGATAGAGGAGGCATTTAAACATGAACGGTTACATC
13160	GATTCCGCTGAT	3	ab	vang	vang	1351	vancomycin	NP_349497	ddl	Clostridium acetobutylicum ATCC 824	Clostridium acetobutylicum	Clostridium	Clostridiaceae	Clostridiales	Clostridia	Firmicutes	Bacteria	NC_003030.1	-1	3028387	3029419	GAAGCTTTTATGCAGGAATATTTTATAATCCATAATGTAAGTATTATGAGTATTATATATAGAACCACAAGGTAGTTTTATAAACTATCTTGTGGTAGTTTTTTATTGTAAATTAGTATATTATAATAATTATAGGTTTTATGAAATGTTTAAAGGAGCGATATTATGATCAGCGGAATC
13939	GATTTGATCCCA	3	ab	vanre	vane	1351	vancomycin	YP_001384185	DNA-binding response regulator	Clostridium botulinum A str. ATCC 19397	Clostridium botulinum	Clostridium	Clostridiaceae	Clostridiales	Clostridia	Firmicutes	Bacteria	NC_009697.1	-1	1979242	1979929	AGACTCGAGAAACTTTTTTACTAAAAGTTAGAGATAAGCACTGTTTAGAACTTTTACAAATTTAATTTATATCTAATTTAATTTGTAAAGTATAAAACTTGAAAAATGTTACATTTTAATGTACATGCTATAATATTATTAAAATGCAAAAATAGAGGTGTTTATATGTGGGATCAAATC
13314	GATTTGGAACGG	3	ab	qac	qac	29387	qa_compound	NP_878828	emrE	Candidatus Blochmannia floridanus	Candidatus Blochmannia floridanus	Candidatus Blochmannia	Enterobacteriaceae	Enterobacterales	Gammaproteobacteria	Proteobacteria	Bacteria	NC_005061.1	1	611252	611582	ATAAAAATCTATCTTCGATAAAAGGTATATTAAATACTAAAAATTAGATCAAATTTAATTTATCATTTTAAAAATTCAGATTAATAATCTAAATTCTATTGATCACTCTCATTTACCAATAAATTATTGCAACTATAATTGTTTGACTTTCAAGAACAAAATTATATGCCGTTCCAAATC
13290	GCAAATCGGACA	3	ab	macb	macab	0	macrolide	NP_783743	ctp15	Clostridium tetani E88	Clostridium tetani	Clostridium	Clostridiaceae	Clostridiales	Clostridia	Firmicutes	Bacteria	NC_004565.1	1	12878	13541	GTGTAAAAATAAATATTCCATCATCTTAAAATCCCTTATAGATGGTCTTATATGGGATTTAGATAATCTATAAAAGAAATGTATTTATAGATTAATATTTAAAGAAGGGAGAAGTTATAAGAAAACTAGCAACATATTATGAGTTTTCTGTAACAAAATATGCATATGTGTCCGATTTGC
14083	GCAACATGAGAT	3	ab	emrd	emrd	41514	FIX	YP_001572785	emrD	Salmonella enterica subsp. arizonae serovar 62:z4,z23:- str. RSK2980	Salmonella enterica	Salmonella	Enterobacteriaceae	Enterobacterales	Gammaproteobacteria	Proteobacteria	Bacteria	NC_010067.1	-1	3781109	3782294	CAACATTTGTTGCCGCTTTTGTTTACATATCCTGCCGTTCCTTCGTCTGCCATTGCTGGTCGCTGTCTGGCCTTCTTTTTCTGGTGTGGTAGATTCCTCTCGCATTTATGGGAATGCGTAGCAAGTTATTCTTATTTTTTCTTTTTTTGAAAAGTAATCAGCGAAATGATCTCATGTTGC
13619	GCAACTCCAAAT	3	ab	macb	macab	0	macrolide	YP_713076	outer membrane lipoprotein ABC transporter ATP-binding protein	Frankia alni ACN14a	Frankia alni	Frankia	Frankiaceae	Frankiales	Actinobacteria	Actinobacteria	Bacteria	NC_008278.1	-1	3098608	3100003	GCGCCGAGCTCGCGAGGAGAGGACATCACGATGGCCCGACGGACCGGATCATCCCCAGGCGGGAGGCGGGACGCGGGCCGGGGCGCTCCGGCCGGTCGCCCGCAGCGGGTGGCGCGGACCGCCGAGCGCGGGGCCGATCGCCGCGAGCAGCCCGCCGCCGGCGTCATGATTTGGAGTTGC
13483	GCAATACCAGAT	3	ab	bcrc	bcr	1423	bacitracin	YP_379267	PA-phosphatase-like phosphoesterase	Chlorobium chlorochromatii CaD3	Chlorobium chlorochromatii	Chlorobium	Chlorobiaceae	Chlorobiales	Chlorobia	Chlorobi	Bacteria	NC_007514.1	-1	1299816	1300317	ATCATTTTTCCAATCCTTAAAAAACTTATTTTACTACTATAAGTCCTATTATCAAGTCCAAGCAATCGGAGGTAAAACGTGAAATCAGTAAGCAGCTCCTTGTGGCATTCTCTTTGCAACAACAAGTACCATCGGTTTGGCAGTAACCTTTTCATTCCGTTGTTGATGATCTGGTATTGC
14307	GCAATGCCTATC	4	vf					52842698	lepB	Legionella pneumophila subsp. pneumophila str. Philadelphia 1	Legionella pneumophila	Legionella	Legionellaceae	Legionellales	Gammaproteobacteria	Proteobacteria	Bacteria	NC_002942.5	1	2804258	2808143	ATTGTCTAATGAAGCGTAAAAAAGCAACCGTTAAAGCAAGAATCAGTGAGCAATACCGGCCAAAACAGAAAAAAATTAGTAGATGAATTCTTAAGGTTTTCTTAAGGTTTAGTTAATACTTGGTGGTTATAATGGCACAAAGTGTTGTTTTAGGTCAGAGTCATTATGGATAGGCATTGC
13365	GCAATTTGAAGC	3	ab	bcra	bcr	315749	bacitracin	YP_077537	ycbN	Bacillus licheniformis DSM 13 = ATCC 14580	Bacillus licheniformis	Bacillus	Bacillaceae	Bacillales	Bacilli	Firmicutes	Bacteria	NC_006270.3	1	268011	268935	ACATCTCTCTCCAAAGCAAGCCGCATGAACGGACAGTGTTTTCCATTACGTTAAAACGAATGACCTATTAGCAAACGTAAGAATTTCTTAAGAAACAAGAAATAAAAAAGACAGCGTCCATCGCTACAATAGACACATAGCAGAGACAGGAAAGGAGAAACAGAGATGGCTTCAAATTGC
14177	GCACGAACACTT	4	vf					29374799	aggregation substance	Enterococcus faecalis V583	Enterococcus faecalis	Enterococcus	Enterococcaceae	Lactobacillales	Bacilli	Firmicutes	Bacteria	NC_004668.1	1	146449	150367	AGCACGTTAAATGTTTTTAACGCAAAAAAAAGCTAAGGGAATCGAAAAACTTTCGGTTCTCTTTTTGTGAGGAGGAATGGAAATAATGATGAAAAAGCAACGAGCTCCTTGTGTTGCGTGAACTATTTTTACAAACAAAAAATAAAAAATCGAGGAGAATGATACATGAAGTGTTCGTGC
14207	GCACTTGCGATG	4	vf					7188818	ompA	Escherichia coli RS218	Escherichia coli	Escherichia	Enterobacteriaceae	Enterobacterales	Gammaproteobacteria	Proteobacteria	Bacteria	AF234269.1	1	344	1385	GTAAGTTTTCAACTACGTTGTAGACTTTACATCGCCAGGGGTGCTCGGCATAAGCCGAAGATATCGGTAGAGTTAATATTGAGCAGATCCCCGGTGAAGGATTTAACCGTGTTATCTCGTTGGAGATATTCATGGCGTATTTTGGATGATAACGAGGCGCAAAAAATGCATCGCAAGTGC
13993	GCAGAAGCTATT	3	ab	ceob	ceo	395019	chloramphenicol	YP_001415234	hydrophobe/amphiphile efflux-1 (HAE1) family protein	Xanthobacter autotrophicus Py2	Xanthobacter autotrophicus	Xanthobacter	Xanthobacteraceae	Rhizobiales	Alphaproteobacteria	Proteobacteria	Bacteria	NC_009720.1	-1	327013	330253	ATGGGAGAGGGCGGGTGAGGGGCGGGCCGTGCGCTGCGCCCCCGGCAAGCGGCATCGCCCCTCACCCACCTTTTCGTCCGCCCCTCCCGCACGGGACCGGGCAAGGACCCGTCGCGTCCCGCGTTCCCTATCCCATTCAGCCACCCGCATCATCGGGAGGGTCCCATGAATAGCTTCTGC
13582	GCAGCACAACAC	3	ab	cml_e3	cml	470	chloramphenicol	YP_630785	Bcr/CflA family protein drug resistance transporter	Myxococcus xanthus DK 1622	Myxococcus xanthus	Myxococcus	Myxococcaceae	Myxococcales	Deltaproteobacteria	Proteobacteria	Bacteria	NC_008095.1	-1	2985751	2986987	CAGACGCGCCGCCTGGGAGACCACGAATTGGAAGGCACTGTATCCGCAGATGAGTGAGCCGCGGCGACACGTCAACCGTTGCCGCGGCCATCTGCCCCAGCTCATCCCGGTACCCGTGGAGAGGCAGAGCGCCGCCAGATGTTCCTCATTTGTGCGGATGCAATCATGGTGTTGTGCTGC
13184	GCAGCTGCTGTA	3	ab	fosa	fos	615	fosfomycin	NP_486261	phnM	Nostoc sp. PCC 7120	Nostoc sp. PCC 7120	Nostoc	Nostocaceae	Nostocales	None	Cyanobacteria	Bacteria	NC_003272.1	-1	2664151	2665654	ATCAACCACATTACTTTATCTGTCTCCGACTTGGAGAAATCTTTGAAATTTTATACAGAAATTATAGGTTGTCAAGCGATCGCTCAATGGCAAAGAGGTGCTTATCTATTAGCAGGTGACTTGTGGTTGTGCCTATCTTTAGATGCCAACACACGCACAAATCAGATGTACAGCAGCTGC
13241	GCAGCTTGTCAG	3	ab	vanra	vana	412694	teicoplanin, vancomycin	NP_687727	DNA-binding response regulator	Streptococcus agalactiae 2603V/R	Streptococcus agalactiae	Streptococcus	Streptococcaceae	Lactobacillales	Bacilli	Firmicutes	Bacteria	NC_004116.1	1	707453	708158	ATGCAGAATCAGTTTTTTAGATGCTAATTTTTTCTTTATGTTTAATTATAAGCTAATTATAGATAAATAATCTCATATAACATTCACAAAATTAGATTTTTTTGGTATAATTAATATGATTGACACATAAAGGAAAATAGTATTAATAAAAAGGGGTATGGAGCAATGCTGACAAGCTGC
13415	GCAGGATTTGTC	3	ab	tett	tet_rpp	1351	tetracycline	YP_197257	typA	Ehrlichia ruminantium str. Welgevonden	Ehrlichia ruminantium	Ehrlichia	Anaplasmataceae	Rickettsiales	Alphaproteobacteria	Proteobacteria	Bacteria	NC_006832.1	1	627056	628958	TGTATTTGTATAATTAAGGGGGGTTTTATAAGATATATTTTGATATAAGTATTTTTATGTTGAACAGTTTTAGTATATATTTATTCAACGTGTAAGACATTTGTTATACTTAGGGTAACTTTTTTAGTTAGCTATTAAAATATCAATAATTATGAAAATCAGTATATGGACAAATCCTGC
13228	GCAGGCCTTGTT	3	ab	blt	blt	1423	chloramphenicol, doxorubicin, fluoroquinolone, puromycin	NP_843352	blT	Bacillus anthracis str. Ames	Bacillus anthracis	Bacillus	Bacillaceae	Bacillales	Bacilli	Firmicutes	Bacteria	NC_003997.3	1	843190	844393	TGAATGATAGTCATTCACCTAATACTTATGTATGTGTGAAAGGATAGAGTGAAATTCTAATGAGTGGGGCATCTTCACTCATTATTAGCCCATAAATAGCAGGATAAAGAAAAAGCTTCTTGGGCATTATTTTTTGAGAGGAATTTACGGGAAGAGGTGTTAAAAATGAACAAGGCCTGC
13461	GCATATATTCCC	3	ab	mexi	mexhi	208963	FIX	YP_318889	acriflavin resistance protein	Nitrobacter winogradskyi Nb-255	Nitrobacter winogradskyi	Nitrobacter	Bradyrhizobiaceae	Rhizobiales	Alphaproteobacteria	Proteobacteria	Bacteria	NC_007406.1	-1	2493244	2496340	CCGGAAGAAAACGCGTCAAAACATAAAGGTGGAGTCTTTCACCGTTTCCATGAAGCGCTGAAAGACTTTAGAGCCGGGTCCGCCCCGTGGCGGCTCCGCATCGATCGAACGTCTCGCGGTCATGCTCCGCTCGTCGGAGCAGCCACGCGTCAATGGAGCGCCTTCATGGGGAATATATGC
13649	GCATATCTGGGT	3	ab	vanrc	vanc	1353	vancomycin	YP_794236	DNA-binding response regulator	Lactobacillus brevis ATCC 367	Lactobacillus brevis	Lactobacillus	Lactobacillaceae	Lactobacillales	Bacilli	Firmicutes	Bacteria	NC_008497.1	1	32159	32876	CCTAATTAGTGGGGACCATTATTCCTTGACTTTAAACGATGAAAGATTAAAAACTAACGTAGTGGCCCCATTGTCGGTGGTAATGTGACACCCGATGGCTGGCCTGCCGGTAATCCTGCAATTACCGGATTCATTTGTATTTCCCTTAAGGAGGAAATTTTTGCTATGACCCAGATATGC
13368	GCATGAGTAACC	3	ab	qac	qac	1280	qa_compound	YP_079128	ebrA	Bacillus licheniformis DSM 13 = ATCC 14580	Bacillus licheniformis	Bacillus	Bacillaceae	Bacillales	Bacilli	Firmicutes	Bacteria	NC_006270.3	-1	1917291	1917609	CGCGCGCAGAGGGCGCTGCGGAGTTTGCCCCCCCGGCCTTTGCATATGTCAAACTCGTATCCGGCGCATCTGGCTTTCGGGAATGTTTCAATTGGAACTGCTGGCTGACGAAGAGAAAGCTCTCCTTTTGAATCATGCAATAAAATCGATAGAGGAGGATTCCGTATGGGTTACTCATGC
14155	GCATGTAAGGTT	4	vf					17988369	attachment mediating protein VIRB1-like protein	Brucella melitensis bv. 1 str. 16M	Brucella melitensis	Brucella	Brucellaceae	Rhizobiales	Alphaproteobacteria	Proteobacteria	Bacteria	NC_003318.1	1	24861	25578	CCCCAAAATTCTGACTGGGCGTCATTCACACAATATATAGCCCCCTCACAAGCATATTTGTCCATATATCGGCTTAAACAACACTACCCAATAATGACCGATATCGCTGATCTATAATTAAGGCTATCATAATAATCGTCCATTCTCTGAGAAGGAGACGATCCTATGAACCTTACATGC
14299	GCCAACACAGAT	4	vf					15644988	UDP-glucose 4-epimerase	Helicobacter pylori 26695	Helicobacter pylori	Helicobacter	Helicobacteraceae	Campylobacterales	Epsilonproteobacteria	Proteobacteria	Bacteria	NC_000915.1	1	370159	371194	CCGACCTCACCCTTATCAGGGGTGCGCTCTAACCACCTGAGCTATAAGCCCTTAAAAGCCAATAAAGATGAAATTATAGATTAAATTTTCTTAAAAAATCCTTAAATAATAAATGGGATTAAGATGTTATAATAGTTGTTATTTTTTCATTTTAAAAGGGGTTTTATGATCTGTGTTGGC
13918	GCCAGATATCGA	3	ab	tet34	tet_xprt	223926	tetracycline	YP_001370678	xanthine-guanine phosphoribosyltransferase	Ochrobactrum anthropi ATCC 49188	Ochrobactrum anthropi	Ochrobactrum	Brucellaceae	Rhizobiales	Alphaproteobacteria	Proteobacteria	Bacteria	NC_009667.1	-1	2240873	2241371	TGCCGGGTGGAGAGCCTTTTCCTCTCTTGCCGCCCGCCTGAAAGGGCGCAGACGAAGAAAAGCCGCAGATCCTGACAGTTACAGCGCTTGGCAATCCGTCATAGCGCATTTTTGGTTTTTAAAGGTCCGGAGAACGAGCTCCGGATCGTTCCACGGAGCGTTTCGATGTCGATATCTGGC
13743	GCCAGGTGTATT	3	ab	tett	tet_rpp	1351	tetracycline	YP_001081330	lepA	Burkholderia mallei NCTC 10247	Burkholderia mallei	Burkholderia	Burkholderiaceae	Burkholderiales	Betaproteobacteria	Proteobacteria	Bacteria	NC_009080.1	-1	1777438	1779232	GAACCGATCAACGATCGCGCCACAGGCAACTGGCCGGCGCATGCCCGGACGTCCAAAATGCCGCCCCTGGCGGGCCTTTTCGGCTAAAATAAGCCGTTTTTTCACCGACTTACAAGGCGTGCTCTGCGGTCGTCGAGCGCGCCTTTTTCGCTTGATCGGCACTGAATGAATACACCTGGC
13435	GCCAGTGTAATG	3	ab	vatb	vat	0	streptogramin_a	YP_245173	nodulation protein	Xanthomonas campestris pv. campestris str. 8004	Xanthomonas campestris	Xanthomonas	Xanthomonadaceae	Xanthomonadales	Gammaproteobacteria	Proteobacteria	Bacteria	NC_007086.1	-1	4845294	4845876	TACTAGGGCCGAGCCAGTGATCTCTCACTGGTTCTATACGGCACAGGCAACGAGTCAGGTCAGAAGATCCAGACAGCCAAACGCGGTGGTGCGCTGCTCGATGCATTCGCCACAGCTTTCGTGACAAGCTGCGGTCGAACCGACTTTATGAAGGCACACAGCCCGATGCATTACACTGGC
13480	GCCAGTTACTTT	3	ab	pbp2b	pbp	487	penicillin	YP_372546	peptidoglycan synthetase FtsI	Burkholderia sp. 383	Burkholderia lata	Burkholderia	Burkholderiaceae	Burkholderiales	Betaproteobacteria	Proteobacteria	Bacteria	NC_007511.1	1	2029619	2031515	ATCCGCGTCGCCTTTCCTTCCCCTTTTTCACCCCAGGCCGGAGCGCCAATATCCGTTTTTTCTCGGGGCCGGAACACACTTTCCCCACACGGTGTTTACTCATTTATTACAATCGCATTATCCAGACTGACTCGCCGCCCTTCGGCGGCCCGACCCGGCCATTGCATGAAAGTAACTGGC
14238	GCCATCTAAATC	4	vf					23954238	hypothetical protein	Escherichia coli	Escherichia coli	Escherichia	Enterobacteriaceae	Enterobacterales	Gammaproteobacteria	Proteobacteria	Bacteria	AJ494981.1	1	22480	22912	CCGGTAGCGCCATTTTGCCGGCTGTTCGGTGTTCACCGAAGCAGTTATCGCTACATTCGTAAAAACAGCAGGGGGCCTCATGCTGAGCGTGCCGTCAAACGGAGTCTCGTCAGTGAAGTCTGGAACGCCAGTGGTGGCTCTGCTGGCGCGAGAAGTATCGCCACGATGGATTTAGATGGC
13578	GCCATGAGGACT	3	ab	rosb	rosab	399741	fosmidomycin	YP_624002	sodium/hydrogen exchanger	Burkholderia cenocepacia AU 1054	Burkholderia cenocepacia	Burkholderia	Burkholderiaceae	Burkholderiales	Betaproteobacteria	Proteobacteria	Bacteria	NC_008061.1	-1	1321842	1323558	GTCAATGTGCGGCCGGGCGGCAACGCCTTTCCCTTCGCCGGGGTCACGCCCCGCAACCCGCGCCGCCGCGTGAAATTTTCGCGGCTGCGCGCCATTTTTCCGCCTCATCCCTTATCCTTTCACTCTTGAACCTTACTAAATAGTTACAAGAGCTTGGGAGGGGGGATGAGTCCTCATGGC
14272	GCCATTCCCTTT	4	vf					26249417	papX	Escherichia coli CFT073	Escherichia coli	Escherichia	Enterobacteriaceae	Enterobacterales	Gammaproteobacteria	Proteobacteria	Bacteria	NC_004431.1	-1	3428778	3429330	TACTGAGCAGTATGGATAATCCTTTTTCACAGACTTGTCAGCAGCCAGCATTTATGTTCTTTTATCTGAGGGAATTTATCTGTCTGCTGTGTAGGAATATCTCAGTTATACAGAAATCAGGCAGGAATAAATTGTAGTGGAAAGTCGATGTTTACCGGATGACTGATGAAAGGGAATGGC
13489	GCCCAAGTTCTT	3	ab	vanrg	vang	1351	vancomycin	YP_018120	resD	Bacillus anthracis str. 'Ames Ancestor'	Bacillus anthracis	Bacillus	Bacillaceae	Bacillales	Bacilli	Firmicutes	Bacteria	NC_007530.2	1	1417678	1418395	ATACATAGTTTTGGAAAAAAATTGAACAAACTTTATTATTCTTGTGAAGCATAGTATGGAAAGTGAAACATTTAGAGGATTGCTTAAATAAACGAGAATAGCGCAACATAATAGTATAGAAGGGTAGGTGTGAACCGTTGTGGTAAAAGTACGCAACGGGTAGAAATGAAGAACTTGGGC
14136	GCCCATTGTGAT	3	ab	tet34	tet_xprt	0	tetracycline	YP_001674071	xanthine-guanine phosphoribosyltransferase	Shewanella halifaxensis HAW-EB4	Shewanella halifaxensis	Shewanella	Shewanellaceae	Alteromonadales	Gammaproteobacteria	Proteobacteria	Bacteria	NC_010334.1	1	2207267	2207723	ACGCTTTGTCTTTAGGCTAAGCGTAGCGTCGACGGTCAATCGTAAGTTAATCAAAAACTGTGAATTACATCACGAACATATATTTGTATGGTCATGAATAAAAAGCCAAAATGCCGCGCAATCTCTTTCCCCTAAAATAGCGTATTCGCATAATAAAGGTTGCACATGATCACAATGGGC
13714	GCCGCCATACAT	3	ab	otra	tet_rpp	1927	tetracycline	YP_975142	typA	Neisseria meningitidis FAM18	Neisseria meningitidis	Neisseria	Neisseriaceae	Neisseriales	Betaproteobacteria	Proteobacteria	Bacteria	NC_008767.1	1	1080204	1082016	TATTTGTACTGTCTGCGGCTTCGTCGCCTTGTCCTGATTTTTGTTAATCCACTATACCGTCTGAAAGGCAAGGGCTTCAGACGGCATCTTCATTTCCCAAATACTGTCCGGTAAAGCGTGGTATAATGCGCAGTTATCTCTTACAGTTTTTGAAAAACATTAATTATGATGTATGGCGGC
13816	GCCGTAGATAGC	3	ab	adea	adeabc	470	aminoglycoside, fluoramphenicol	YP_001203263	AcrB/AcrD/AcrF family mulitdrug efflux protein	Bradyrhizobium sp. ORS 278	Bradyrhizobium sp. ORS 278	Bradyrhizobium	Bradyrhizobiaceae	Rhizobiales	Alphaproteobacteria	Proteobacteria	Bacteria	NC_009445.1	1	1186656	1187790	CAGCAGCGCGCTTTTATGGTGCGGCCATGCTCGGCACCAGAATGGCGCCATGACCCGGTCACTGGGTCGACCGCTTTCAAACATGATCGAGGGGCTCCATTGTCCATGTCTCGTTTTCGCGCGCCGCTCATCGGCAGCGCCTTGATGCTCGCAGCGGCTCTTCCTATGGCTATCTACGGC
13396	GCCTACGGAACA	3	ab	macb	macab	0	macrolide	YP_134921	potA3	Haloarcula marismortui ATCC 43049	Haloarcula marismortui	Haloarcula	Haloarculaceae	Halobacteriales	Halobacteria	Euryarchaeota	Archaea	NC_006396.1	-1	120095	120938	GTCGGACCCTCCGGCTGCGGGAAGACGACGACGCTCCGGCTCATCGCCGGCTTCGAGGACCCGACGCAGGGCGAAGTCCGGTTCGGCGGCGAGTCCGTCACCGGCGTCCCCCCAGAGGACCGCGACGTAGGCGTTGTCTTCCAGAACTACGCGCTGTTCCCGCACATGTGTTCCGTAGGC
14002	GCCTCGGATTGA	3	ab	qac	qac	29387	qa_compound	YP_001424190	qacE	Coxiella burnetii Dugway 5J108-111	Coxiella burnetii	Coxiella	Coxiellaceae	Legionellales	Gammaproteobacteria	Proteobacteria	Bacteria	NC_009727.1	-1	784725	785052	GGACATTCAAGCAGACACGACCGCTTCTAAAATAATTGCCGAACTTTATCCTAAGAGAGAAATAGTTCAATTAAATGTCGATAACATCTATGAAAACGGCGGCGGCATTCACTGTGTGACGAATCAACAGCCTCAATTTACAATTAAATAACACGGGAGAATTTCATGTCAATCCGAGGC
13755	GCCTTCAACAGC	3	ab	bcra	bcr	1402	bacitracin	YP_001086952	spaF	Clostridium difficile 630	Clostridioides difficile	Clostridioides	Peptostreptococcaceae	Clostridiales	Clostridia	Firmicutes	Bacteria	NC_009089.1	1	567176	567881	AACTGTAAAACATAAACTTAAATAGAGTTGCCAAAATAAAATTGGTAACTCTATTTTTTATTTTAAATTTTATTAAAATTAGTAGGTGTTATAGAATTGTTATTTTTTCATGTTAGTATTCTCTTAGTAACAGATTTAAGGTATTACAAGAAGGGAGAAATTAATATGGCTGTTGAAGGC
14360	GCGAAACAGATT	4	vf					16764747	sseA	Salmonella enterica subsp. enterica serovar Typhimurium str. LT2	Salmonella enterica	Salmonella	Enterobacteriaceae	Enterobacterales	Gammaproteobacteria	Proteobacteria	Bacteria	NC_003197.1	1	1483600	1483927	GAGGTTTGACTCGCTACGCTCGCCCTTCGGGCCGCCGCTAGCGGCGTTCAAAACGCTAACGCGTTTTGGCGAGCACTGCCCAGGTTCAAAATGGCAAGTAAAATAGCCCTAATGGGATAGGCTCTTAGTTAGCACGTTAATTATCTATCGTGTATATGGAGGGGAATGAATCTGTTTCGC
14000	GCGAAACTTAGT	3	ab	bcra	bcr	315749	bacitracin	YP_001423065	ABC transporter ATP-binding protein	Bacillus amyloliquefaciens FZB42	Bacillus velezensis	Bacillus	Bacillaceae	Bacillales	Bacilli	Firmicutes	Bacteria	NC_009725.1	-1	3612584	3613529	AAATTTAAGAGATCCTCCCTTTCTTATCCTACGGACATCATGCATCCTAAAAAAACAAAAAATGATTTATAGAATGGGGATAGGATTTAATTAGAAAAATCTTAAGAAAAAAGTAATATTTGCTTAAGAGAAAAGAGAACTTTCCTTTATATAGTAGGAGTATATATGACTAAGTTTCGC
14054	GCGAACAAGTAT	3	ab	vatb	vat	441772	streptogramin_a	YP_001512312	chloramphenicol O-acetyltransferase	Alkaliphilus oremlandii OhILAs	Alkaliphilus oremlandii	Alkaliphilus	Clostridiaceae	Clostridiales	Clostridia	Firmicutes	Bacteria	NC_009922.1	1	845666	846308	GGATTATAATCGTGTCAACTCAACTAGAATTTATAGGGTATTAATTCACTATTTTTATTGTGGAATAGTTTTTGATGCTAAATTTATGTATGATACTTGTAACCTTTCCAAGACTTTTAGTTGGGAAAGGTTTTTTTGTTTTTAAAATAAAAGGAGTGAATGTTTATGATACTTGTTCGC
13768	GCGAGTACAGAG	3	ab	vanrg	vang	1351	vancomycin	YP_001095915	response regulator receiver modulated diguanylate cyclase	Shewanella loihica PV-4	Shewanella loihica	Shewanella	Shewanellaceae	Alteromonadales	Gammaproteobacteria	Proteobacteria	Bacteria	NC_009092.1	-1	4509674	4510577	CTTTGCCTCTATCGCCTTGGAGCAAACCCGCTTGCCATCTGTCCTGACATCTGTGATGTTAATGATGGGATTTACGGATGAAAAAATCCTTTCTGCTACACTTAAAAATATCTCTATCCATTTGAAACATTGCGGCTAATTGCTCATGGCTGATTAGGGGATTGCATGCTCTGTACTCGC
14258	GCGATAGGGATC	4	vf					14594879	sfaX	Escherichia coli	Escherichia coli	Escherichia	Enterobacteriaceae	Enterobacterales	Gammaproteobacteria	Proteobacteria	Bacteria	X16664.4	1	24810	25311	TTATGTTCTTTTATCTGAGGAAATTTATCTGTCCGCTGTGCCGGGATATCTCAGTTATACAGAAATCAGGCAGGAATAAATTGTAGTGGAAAGTCGAAGTTTACCGGATGACTGATGCGCACTTGTACACAGGCAGTGTGTTTCAGTAATATGGAGAATAATGAAATGGATCCCTATCGC
14266	GCGATTAGTTGA	4	vf					28316254	hypothetical protein	Escherichia coli	Escherichia coli	Escherichia	Enterobacteriaceae	Enterobacterales	Gammaproteobacteria	Proteobacteria	Bacteria	X16664.4	1	57069	57942	GGGAAACCAAATACCACTACTCAACTATTAAGAACAAAATTCTGGAGGTATGATTATCTGAAGATACCTGCATCCTAAATAATTTCAGACAGATATTATCTCCGTGAATCCCCCGCCACCTTTCCGGTGCGCGGGGTTTTGTCTTTTTTCACCGGGAATATATGTATGTCAACTAATCGC
13800	GCGATTCGACTG	3	ab	macb	macab	0	macrolide	YP_001163694	artP	Yersinia pestis Pestoides F	Yersinia pestis	Yersinia	Yersiniaceae	Enterobacterales	Gammaproteobacteria	Proteobacteria	Bacteria	NC_009381.1	1	2677722	2678451	TTTATTCATCACGCGACAAATTCCCCCTGAGCGCAATCAAATACAAATGTTATGCTGTTTTTAACCGTTTATTCTGGCTATTCATAAATTTTAACGCACAAAGATTGCATAAGTATGCCGTGGAAGTTACCATTCCCCGCATCATTGGCTATTCAGATTTGGCGCATGCAGTCGAATCGC
13538	GCGATTTCTGTT	3	ab	ykkc	ykk	1423	na_antimicrobials	YP_520483	hypothetical protein	Desulfitobacterium hafniense Y51	Desulfitobacterium hafniense	Desulfitobacterium	Peptococcaceae	Clostridiales	Clostridia	Firmicutes	Bacteria	NC_007907.1	-1	4836341	4836683	AAAAAATGTTTTCTAGGGTTCCGCAACACGCTTTGTTGGTCTGGTCCGAGAGAAAACTCACAGCCTGGCTGTGTCACGGAGGGATAAAAGCCTGGGAGAGACTGATGAACAGTATCTCTTGGGCTTTTTAATTTGGAAAAAACCTAAAGTGGAGGGAAATGTTCTATGAACAGAAATCGC
14381	GCGCCAATTGGA	4	vf					24114228	P4-type integrase	Shigella flexneri 2a str. 301	Shigella flexneri	Shigella	Enterobacteriaceae	Enterobacterales	Gammaproteobacteria	Proteobacteria	Bacteria	NC_004337.2	1	3052735	3053998	TTTTTCGTTTCAGAACACCATGATTTAAGTGTTCTTCCTCCAAATCAATTCTACCGAACTCAACCAGATTCCCCCCACATCAACCCCATTGTGTGGGTATAATTGCGGGTATACCCCAGTTCGACAGAATTTGTACCCTCTTTAACGCATTCAGAAGGCTGAACTATGTCCAATTGGCGC
14065	GCGGACATATAC	3	ab	erms	erm	1906	lincosamide, macrolide, streptogramin_b	YP_001538826	rRNA (adenine-N(6)-)-methyltransferase	Salinispora arenicola CNS-205	Salinispora arenicola	Salinispora	Micromonosporaceae	Micromonosporales	Actinobacteria	Actinobacteria	Bacteria	NC_009953.1	-1	4602625	4603435	CGCCCGCGCGTTCGGCGTCCGGCCCTGGCCGGCGCGCCCCGCGCCTGACCCACCGCGCACCGCGCGCCAGCGCCGAGGGCTGTCCGAGTCCCGATCCACCCGGACAGGCCCCGATCGCGGCTGCCTGTCCCGTGCGTCGCCGAACAGCGACAGACAGGACGACCCATGGTATATGTCCGC
13234	GCGGACTAGACT	3	ab	vgaa	mls_abc	1280	streptogramin_a	NP_847582	macrolide efflux pump	Bacillus anthracis str. Ames	Bacillus anthracis	Bacillus	Bacillaceae	Bacillales	Bacilli	Firmicutes	Bacteria	NC_003997.3	1	4897503	4899138	TCACAAATAGTGAACAAAAATGATGAAAACTAGCAGGGGATTAGTCTGTCCATTTGTCGATACTTTCTTTCGAAACGATCATGTAAAAAAATCGTTTATTTATGTACGATTTTTACATGCAAGGGCGACGTTTATCCTCTCTAGTGAAACTAGGGAGGTTTTTTTATGAGTCTAGTCCGC
13984	GCGGCGGTAATA	3	ab	arna	arna	331111	polymyxin	YP_001400702	arnA	Yersinia pseudotuberculosis IP 31758	Yersinia pseudotuberculosis	Yersinia	Yersiniaceae	Enterobacterales	Gammaproteobacteria	Proteobacteria	Bacteria	NC_009708.1	1	1994938	1996942	GCCGGAGGATATTTATTTCATGTTCATCGGTGCTCAGTTTGTTGGTATGGGGTTACTTGGTGAATATATCGGTCGTATTTATAACGATGTGCGCGCTCGCCCACGTTACTTTGTTCAGAAAGTGGTCGGCGCGGAGCAGACCGAAAATAATCAGGATGTAGAAAAATGTATTACCGCCGC
13751	GCGGCTAAATTC	3	ab	tett	tet_rpp	1351	tetracycline	YP_001085541	GTP-binding protein LepA	Acinetobacter baumannii ATCC 17978	Acinetobacter baumannii	Acinetobacter	Moraxellaceae	Pseudomonadales	Gammaproteobacteria	Proteobacteria	Bacteria	NC_009085.1	-1	2921025	2922738	CCGCTTTGGCTATGTATTAAAACAAGCTACATAGCACTTTATATTTTCTCAAGGTAGCCCATGGCGCAAGCTAAAAAATCCGTTGATATCAAAAATATCCGAAATTTCTCGATTATCGCTCATATTGATCATGGTAAGTCTACTTTGGCTGACCGTTTTATTCAGATGGAATTTAGCCGC
14118	GCGGGATTCAAG	3	ab	pbp1a	pbp	375432	penicillin	YP_001643352	glycosyl transferase family protein	Bacillus weihenstephanensis KBAB4	Bacillus mycoides	Bacillus	Bacillaceae	Bacillales	Bacilli	Firmicutes	Bacteria	NC_010184.1	1	525341	526118	TCAATATTTCATATGAATAGTAGATAAAAAGGGACTGTGATACAATACATTTTTACACCTTACAATGTTGTAAGGTAGGTGTAAGAGAAATCGATGGGATATTCTTTTATAACAAGGTATTCTTAAATTAAGAGTTATATGCTGTGTGGAAAAGAGGTGTTCGAGATGCTTGAATCCCGC
13475	GCGGTCAGAATA	3	ab	oleb	mls_abc	1890	lincosamide, macrolide, streptogramin_b	YP_363365	ABC transporter ATP-binding protein (fragment)	Xanthomonas campestris pv. vesicatoria str. 85-10	Xanthomonas euvesicatoria	Xanthomonas	Xanthomonadaceae	Xanthomonadales	Gammaproteobacteria	Proteobacteria	Bacteria	NC_007508.1	1	1845054	1845564	TGGTTCGGTTGGATCGGCACGTGTGCTGGCATGCAATGGAGACCCGGATGACCTGTCCGTCGCTGACGCTGGAAAGCGTGGCGTATGCGCTGCCCGATGGCAGCGCGCTGTTTTCCGATCTGAACATCCATATCGACCAACGCGCGACCGGCTTGGTCGGGCGCAATGTATTCTGACCGC
14011	GCGGTCATAAGC	3	ab	acra	acr	548	acriflavin, aminoglycoside, beta_lactam, glycylcycline, macrolide	YP_001439701	hypothetical protein	Cronobacter sakazakii ATCC BAA-894	Cronobacter sakazakii	Cronobacter	Enterobacteriaceae	Enterobacterales	Gammaproteobacteria	Proteobacteria	Bacteria	NC_009778.1	1	3594252	3595395	GCGCTTCCTTTGCTTTCTGGTGCTTTTCCCCGTCCGAATAAATAAGGAATACTGACACAGACGCAAAATTATTTGTACGATAGCGCCCTGTTAATTTTATCTCACCCGTATTCCTGCTACCGGCCCGACGGTGGATTTTGTATTTATGCTAATCAAGGAACAGCAATGGCTTATGACCGC
14092	GCGGTGGTGAAT	3	ab	maca	macab	0	macrolide	YP_001593492	RND family efflux transporter MFP subunit	Brucella canis ATCC 23365	Brucella canis	Brucella	Brucellaceae	Rhizobiales	Alphaproteobacteria	Proteobacteria	Bacteria	NC_010103.1	-1	1615685	1616912	GATGAAATTCCGAGCCCGGAAGCATAGATAACCGGAACATGCAAATGACGATTGCTGCGATCCGGCTTAGACCCTACTTATGCGGTGGTGAATGCATTATCGCTTGGGGGCAAGTTTCTGGAAAACGCGCAAAGCGCGGTTTTCTGAAGGTTCAGGGGTTTTAGGATGATTCACCACCGC
13498	GCGTGCACGATT	3	ab	mdte	mdtef	300267	doxorubicin, erythromycin	YP_405005	yhiU	Shigella dysenteriae Sd197	Shigella dysenteriae	Shigella	Enterobacteriaceae	Enterobacterales	Gammaproteobacteria	Proteobacteria	Bacteria	NC_007606.1	-1	3274831	3275986	CGGCAACATTTTTTTTGTCGTTGACCTCACCATGTCGATCACTATGCCTGTATCCCACCTTACTGGCTGACAACCCCACTATGCCGCTGGTCTGTAAATCCCTCATATCTCTCCTCGCGCGCAATTTAAAGAACCGTTATTTCTCAAGAATTTTCAGGGAATAAAATGAATCGTGCACGC
14162	GCGTGTAACTGC	4	vf					15605599	hypothetical protein	Chlamydia trachomatis D/UW-3/CX	Chlamydia trachomatis	Chlamydia	Chlamydiaceae	Chlamydiales	Chlamydiia	Chlamydiae	Bacteria	NC_000117.1	-1	1016293	1017742	GTCCCTCCACAAATGCCAATGATGTACTCCCTAACCTCCTATTAATATATTGAACCTTAGACAGTAACAATGCTGCCGAGCTCTATAATCCAACTTGCATGAAAAATACTTTTTAGATAAGTTCCCTCCTTTCTAAAAGGCCTGGATACATTAACTTCTGTAACTATGGCAGTTACACGC
13343	GCGTTGCAAAGT	3	ab	ykkc	ykk	326423	na_antimicrobials	YP_035085	quaternary ammonium compound-resistance protein	Bacillus thuringiensis serovar konkukian str. 97-27	Bacillus thuringiensis	Bacillus	Bacillaceae	Bacillales	Bacilli	Firmicutes	Bacteria	NC_005957.1	1	840620	840965	TGAATGACATTCAGTCATTTTCTGTGGCGGAATATAGTTTAGTTTGGAAACGGAACAAATATAAATGGTAAATGAGGATGATAGTTGTTTTTATATAGTAGAGATGAAAGAATATATTTTTTTAAAACAAAAATGACTGATAGTCAGTCATAAGAGGTGAGAGGTATGACTTTGCAACGC
13453	GCTAAATCCCGT	3	ab	macb	macab	272994	macrolide	YP_306327	lipoprotein releasing system, ATP-binding protein	Methanosarcina barkeri str. Fusaro	Methanosarcina barkeri	Methanosarcina	Methanosarcinaceae	Methanosarcinales	Methanomicrobia	Euryarchaeota	Archaea	NC_007355.1	1	3643833	3644517	TGAAATATAGAAATTTTAGTCCATTGGTTTAACGATTATATTACCAGTATAACGGAGTTTCGTAAGTCTGATGTGATCACAACCGAACTTGTATTCTGCCCAAAAGCTCTTTAGTTAAAAGCCCCTCTTTTTTTATTATAATGATTTTGAAAAAGCAGGAAAAGCATGACGGGATTTAGC
13924	GCTAACAGCGAA	3	ab	vgaa	mls_abc	1280	streptogramin_a	YP_001374749	ABC transporter-like protein	Bacillus cytotoxicus NVH 391-98	Bacillus cytotoxicus	Bacillus	Bacillaceae	Bacillales	Bacilli	Firmicutes	Bacteria	NC_009674.1	1	1534735	1536304	GCCTTTTATTTGCGTTTTTCAGAATAGGATGTACTTCTATAGTTGGCCCAAAGAGAGTAGGGTTTTCTCTTTTTGTGTACACCTATATATGATTTATGCCTCCTATTCTGAATGGATATAGGGGGCATTTTTTGTCTTCTAAATGAGATAAGAGGAGATGTTACTATGTTCGCTGTTAGC
13868	GCTACCTGATGA	3	ab	vanra	vana	412694	teicoplanin, vancomycin	YP_001307579	two component transcriptional regulator	Clostridium beijerinckii NCIMB 8052	Clostridium beijerinckii	Clostridium	Clostridiaceae	Clostridiales	Clostridia	Firmicutes	Bacteria	NC_009617.1	1	527913	528609	TAATAATTATACCGTTAGATCTTTATTCAAGCAATAACAAATTTATATAAAATAAGTATTCTGATATGCTTAGCGTATCATATTAGAATTAATAATTGAAATTAATTCCTAAAATGGTATATAAATATGATAAAATATATTCATATTAATGGAGGAGTTGAATTTATGTCATCAGGTAGC
13613	GCTAGAGGAATT	3	ab	vanrg	vang	1351	vancomycin	YP_697777	DNA-binding response regulator	Clostridium perfringens SM101	Clostridium perfringens	Clostridium	Clostridiaceae	Clostridiales	Clostridia	Firmicutes	Bacteria	NC_008262.1	1	533920	534625	GATTAGAGAAATATTTTAGTTTAAGCTTATAAAATTAGATAGTCTTTAAGAGAGAGCTAAAATCAACACTAATTAACTTATAGCTAAATTTAAATATAGAATTAACCTAAGTTTTTATATGGTATCTAATAAAAATATAGTAATAAAAAAGGGAGTAATAAAGAGATGAATTCCTCTAGC
13113	GCTAGCCTCAAC	3	ab	mdtg	mdtg	316407	deoxycholate, fosfomycin	NP_287187	yceE	Escherichia coli O157:H7 str. EDL933	Escherichia coli	Escherichia	Enterobacteriaceae	Enterobacterales	Gammaproteobacteria	Proteobacteria	Bacteria	NC_002655.2	-1	1558490	1559558	ATTGCTATGTCACCCTGTGAAAATGACACCCCTATAAACTGGAAACGAAACCTGATCGTCGCCTGGCTAGGCTGTTTTCTTACCGGTGCCGCCTTCAGTCTGGTAATGCCCTTCTAACCCCTCTACGTTGAGCAGCTTGGCGTTACCGGCCACTCCGCCCTGAATATGGTTGAGGCTAGC
13409	GCTAGGCATGCT	3	ab	blt	blt	1423	chloramphenicol, doxorubicin, fluoroquinolone, puromycin	YP_175461	blt	Bacillus clausii KSM-K16	Bacillus clausii	Bacillus	Bacillaceae	Bacillales	Bacilli	Firmicutes	Bacteria	NC_006582.1	1	2080091	2081303	GTTGCTTTCTCTAATATAACAACATCTATGATTGATGATTATTTGCTCGAGTGAAAGGACAATTTTGCCACTGAACAAACCATTAAATCGGGCGCCGATTTTAAAGCTGGAAAACTATCCAGAGTATAGATAGTCATGAGAGAAGAATTCGGAGGAATTTGTAGAATGAGCATGCCTAGC
13533	GCTATAATGCCC	3	ab	macb	macab	623	macrolide	YP_517558	hypothetical protein	Desulfitobacterium hafniense Y51	Desulfitobacterium hafniense	Desulfitobacterium	Peptococcaceae	Clostridiales	Clostridia	Firmicutes	Bacteria	NC_007907.1	1	1561981	1562686	TAACATATACAGTTAAAAAATAATTAAATAATGACCATATGGTCATTTACAAGTGGAAAAAGATCTCTTACAATAAATCATAGGGTCGGAAGTTCGAACAAACTAACTTTTGCCTGCTGGACTGAATCCAGCCGAACAGGATGTTTCCATAGAGGAGGGCGGGAAATGGGGCATTATAGC
14204	GCTATCCGTTCT	4	vf					13241935	draP	Escherichia coli	Escherichia coli	Escherichia	Enterobacteriaceae	Enterobacterales	Gammaproteobacteria	Proteobacteria	Bacteria	AF329316.1	1	5429	5603	AAAGAATAAAGGAAAAATAAAAGACCAGAGAAGGAAAGCACAAAGCTGATTAACACAGGCAGTTAATCCGTGCTGGCGGTTTATTACATAAATATAAATCGGCCATCCGGATTTAATTTAAACAGTCAGAATCATTTAAATCAGAAATAAGGTGGAGGTTTTATTATGAGAACGGATAGC
13595	GCTCATCTCGTG	3	ab	bl2be_oxy1	bla_a	571	monobactam, penicillin	YP_674772	beta-lactamase	Chelativorans sp. BNC1	Chelativorans sp. BNC1	Chelativorans	Phyllobacteriaceae	Rhizobiales	Alphaproteobacteria	Proteobacteria	Bacteria	NC_008254.1	1	2363071	2363944	CCCCCCTTCCGGCTCCTGTTGAAACCCTCAATTATGCTTTTTCTTCCGGCTCTCCATTGGCTCACAGTCGCGTTTCGCGACGGCGCTCCATCGCCCTAAATTTGCCCTGAACGCTGTTCTCTCTCCCCGGCACTTTGTCTGATTGCACCGGAGAGGATTGTTTTCATGCACGAGATGAGC
14239	GCTCCAGACATA	4	vf					23954239	hypothetical protein	Escherichia coli	Escherichia coli	Escherichia	Enterobacteriaceae	Enterobacterales	Gammaproteobacteria	Proteobacteria	Bacteria	AJ494981.1	1	24289	24532	TGAAGCGCTATATCTCACGCGAAGTTTATACATTACTGCGTAATCAAAACAGGCAGATCAACAGCATCCCGATAACGGCTTGACTCTTAGAAGGGCGTCCAGGGCAGCCACTATACCAGCCGCCAGTACCGGCAGGCTCTGTGGCGCTGTCGGATAAAGCAGAGTATGTATGTCTGGAGC
13525	GCTCGATTTGCG	3	ab	ermc	erm	451515	lincosamide, macrolide, streptogramin_b	YP_492693	ermC	Staphylococcus aureus subsp. aureus USA300_FPR3757	Staphylococcus aureus	Staphylococcus	Staphylococcaceae	Bacillales	Bacilli	Firmicutes	Bacteria	NC_007792.1	1	7864	8599	TTTTCTTGTAAAAAAAGAAACTAGATAAATCTCTCATATCTTTTATTCAATAATCGCATCAGATTGCAGTATAAATTTAACGATCACTCATCATGTTCATATTTATCAGAGCTCGTGCTATAATTATACTAATTTTATAAGGAGGAAAAAATAAAGAGGGTTATAATGCGCAAATCGAGC
14471	GCTCGTCTTTCC	4	vf					123442752	flagellin	Yersinia enterocolitica subsp. enterocolitica 8081	Yersinia enterocolitica	Yersinia	Yersiniaceae	Enterobacterales	Gammaproteobacteria	Proteobacteria	Bacteria	NC_008800.1	-1	2717594	2718695	CCTCCATATTATGGGGGCTTTTTTTATTCCAGCGCAGCGGAATGATACGCCGGATATACAGCTAAAGGTTTGGATGACCCTGCCGATAATAAAAAAGACGGTGATTGAAGCCGTAGGCAAATAAGCCTGAACCTTAGCCGAATCATATTTAAAGGAATACCTACTATGGGAAAGACGAGC
13270	GCTCTCTCGGAT	3	ab	emre	emre	199310	aminoglycoside	NP_754244	emrE	Escherichia coli CFT073	Escherichia coli	Escherichia	Enterobacteriaceae	Enterobacterales	Gammaproteobacteria	Proteobacteria	Bacteria	NC_004431.1	-1	2163790	2164123	GTGAACTCATTCGTTAGCCTGGGGTTCCTTCTGATCATTATTGTTCCTGCCTTTATCTCTTGCCACGCCAGAGCCCCCTGGATACACATACACCAGGATGAAAACGGTGAGTTGTGTTCAAACTGTAGTACAATTCTCTCCAGTATGAACAGGAAAGAATATGCTATGATCCGAGAGAGC
13495	GCTGACTATTCC	3	ab	vanra	vana	49283	teicoplanin, vancomycin	YP_022401	yycF	Bacillus anthracis str. 'Ames Ancestor'	Bacillus anthracis	Bacillus	Bacillaceae	Bacillales	Bacilli	Firmicutes	Bacteria	NC_007530.2	-1	5205689	5206397	GTTTAAGGATATTGACCATATTTTTACCCCGCTATTTACCGGGCAGTAAGACTCCTACCTTAAAATTTAGCGAAAGCAAAGAAGTTAGGTGGGAAGCGAGCTTCCCGTAAAAGCCCGATTGGTGAGGGCTGATTAAAGTTTCACTTTATAAGGAGGAAATAGACGATGGGAATAGTCAGC
14408	GCTGACTCGATA	4	vf					21284072	hlgC	Staphylococcus aureus subsp. aureus MW2	Staphylococcus aureus	Staphylococcus	Staphylococcaceae	Bacillales	Bacilli	Firmicutes	Bacteria	NC_003923.1	1	2492901	2493849	TCCAAACAAAAAAGGTTAAATTGAACGGAATTATGGCATTTTTAACTTAATTGTAAAAAAAAGTTGATAATGGTCAATTGTTAATGAACAGTTAATTATAATAACATCCAAAATATATTATTATTTAATTAAGTTAAATAAAATTATAGAAAGAAAGTGAAACTTATGTATCGAGTCAGC
14107	GCTGATCCGATC	3	ab	qac	qac	1280	qa_compound	YP_001627456	sugE	Brucella suis ATCC 23445	Brucella suis	Brucella	Brucellaceae	Rhizobiales	Alphaproteobacteria	Proteobacteria	Bacteria	NC_010169.1	-1	783003	783321	GTCTTTATAATCTAGGGCTTTCCCCGGCTCGGAGCGTAGCGCAGCCCGGTAGCGCACTTGACTGGGGGTCAAGGGGTCGTGGGTTCGAATCCCGCCGCTCCGACCATTTTCTTCCCCTTATTTCCCCAGATTGCCTGCCCCCCTTTTCACCAAATGAGCTTTAAAATGGATCGGATCAGC
13416	GCTGGCAAACAC	3	ab	macb	macab	399742	macrolide	YP_198796	tptC	Xanthomonas oryzae pv. oryzae KACC 10331	Xanthomonas oryzae	Xanthomonas	Xanthomonadaceae	Xanthomonadales	Gammaproteobacteria	Proteobacteria	Bacteria	NC_006834.1	1	156003	156939	GACAAGGAAATGTACAAACGGCGCAACGAAGTGGAGAGGCTGTTCCGTCGCTTGAAGGGCTACCGACGGATTTTCACGCGCTTCGAGAAGCTGGATGTCATGTTCCTTGGCTTCCTCAGCTTCGTTCTGATCGTTGATGGGCTTCGGATGTGTTAACAGGCCCTAATGGTGTTTGCCAGC
13097	GCTGGGATGTAG	3	ab	mdte	mdtef	316407	doxorubicin, erythromycin	NP_417970	mdtE	Escherichia coli str. K-12 substr. MG1655	Escherichia coli	Escherichia	Enterobacteriaceae	Enterobacterales	Gammaproteobacteria	Proteobacteria	Bacteria	NC_000913.2	1	3657254	3658412	CGGCAACATTTTTTTTGTCGTTGACCTCACCATGTCGATCACTGTGCCTGTATCCCACCTTACTGGCTGACAACCCCACTATGCCGCTGGTCTGTAAATCCCTCATATCTCTCCTCGCGCGCAATTTAAAGAACCGTTATTTCTCAAGAATTTTCAGGGACTAAAATGCTACATCCCAGC
13394	GCTGGTCAAGAA	3	ab	ermh	erm	80858	lincosamide, macrolide, streptogramin_b	YP_118932	ribosomal RNA adenine N-6-methyltransferase	Nocardia farcinica IFM 10152	Nocardia farcinica	Nocardia	Nocardiaceae	Corynebacteriales	Actinobacteria	Actinobacteria	Bacteria	NC_006361.1	-1	2890167	2890977	CCGGCGGGCCCGGGCTCTGCCGCGCACCGCTGCGTCTCCCCGACAGCGCTGATCGGGGTCCGCTACCGCTGATCGCACCCGCCCCGAGCGGGTGGTTCGTGGTGCTCCGGTACGGGTCCGGGCGAATCACCTTTCCTGATTCCCCACTCGGTTCGGAGGACAGCCATGTTCTTGACCAGC
13594	GCTGTGAATGCG	3	ab	vatb	vat	0	streptogramin_a	YP_672946	hexapaptide repeat-containing transferase	Chelativorans sp. BNC1	Chelativorans sp. BNC1	Chelativorans	Phyllobacteriaceae	Rhizobiales	Alphaproteobacteria	Proteobacteria	Bacteria	NC_008254.1	1	420347	420986	CCGCCCGTGTTGTATAAAAGGGCGCAAGTCATTGGGTTGTCGATAAAATGATCACCTGAGGGGGACCGTATTCCTCGCACGTCGTCCGGGACAAGGTCCATCCCGGTGCTCCTTGGGGCGAGCGCGCAAACGCCGCTTTCCATCTGGCGATCACGGAGAATTCCCATGCGCATTCACAGC
13804	GCTTTCAAGCCA	3	ab	mexa	mexab	350703	aminoglycoside, beta_lactam, fluoroquinolone, tetracycline, tigecycline	YP_001174405	ttgA	Pseudomonas stutzeri A1501	Pseudomonas stutzeri	Pseudomonas	Pseudomonadaceae	Pseudomonadales	Gammaproteobacteria	Proteobacteria	Bacteria	NC_009434.1	-1	4273683	4274823	GCCGAGCGTTCGTTGCGAATGTTTCGCAACATTTTATGCTCACGCGATGACTCCTTGGCGGTTTACAGACAATCATGGATGTAAGTATATTTCGGTCCCCTATGCGCGGCGTCTGCGCCGCGCCGTTGCCCATTCCCGCCTGCCAGGTCTTCAAGAGGTCTTTCCATGTGGCTTGAAAGC
13133	GCTTTGACCGTT	3	ab	ble	ble	158878	bleomycin	NP_370558	bleO	Staphylococcus aureus subsp. aureus Mu50	Staphylococcus aureus	Staphylococcus	Staphylococcaceae	Bacillales	Bacilli	Firmicutes	Bacteria	NC_002758.2	-1	40197	40602	CTCCTAGTATTAGTAATTATCATGGCTGTCATGGCGCATTAACGGAATAAAGGGTGTGCTTAAATCGGGCCATTTTGCGTAATAAGAAAAAGGATTAATTATGAGCGAATTGAATTAATAATAAGGTAATAGATTTACATTAGAAAATGAAAGGGGATTTTATGCATGAACGGTCAAAGC
13754	GGAAAGCTCTAT	3	ab	macb	macab	399742	macrolide	YP_001086932	ABC transporter ATP-binding protein	Clostridium difficile 630	Clostridioides difficile	Clostridioides	Peptostreptococcaceae	Clostridiales	Clostridia	Firmicutes	Bacteria	NC_009089.1	1	546661	547345	TAAAAGTATAAATAAAATATATTGCATAGTTTTTGTTTTATATTATAATTTTAAATAATGTGCAAAAACTAAACAATATTTTTAATAGTAATTTATATTTGTATTCATGTCACTATAATGTCATTTTAGGTTGCTAAAATTTAACCATAAAGGAGATGATTGTATATGATAGAGCTTTCC
13577	GGAAATTTCCTC	3	ab	pbp2b	pbp	487	penicillin	YP_624001	peptidoglycan glycosyltransferase	Burkholderia cenocepacia AU 1054	Burkholderia cenocepacia	Burkholderia	Burkholderiaceae	Burkholderiales	Betaproteobacteria	Proteobacteria	Bacteria	NC_008061.1	1	1319916	1321815	TGGCCCCACCTTTCCTGCCGTTTCCCTTCCCCTGTTCCAGATGGCCTGACCTTCGCCTTTTTGAAGGGCCGGAACATACTTTCCCCACACGATGTTTACTCCTTTATTACAATCGCATTATTCAGACTGACCCGCCGCCGCCCGGCGGCCCGACCCGGCCATTGCATGGAGGAAATTTCC
14363	GGAATCCTCAAT	4	vf					16766173	hilC	Salmonella enterica subsp. enterica serovar Typhimurium str. LT2	Salmonella enterica	Salmonella	Enterobacteriaceae	Enterobacterales	Gammaproteobacteria	Proteobacteria	Bacteria	NC_003197.1	-1	3012106	3012994	TAAAGTTTGTAAGGGTATCTTTTTGTGACGAAATGAACGCGCGTTGGAATGTAATTATTGGCTATAATAATAAAAAAATCGGATTTAAATCATCTCTGTGAGTTTTAATTATTTGTTTATAAGAATATAACGATTTTGAGTTCCTTATAGCACACAGGATAAAATATGATTGAGGATTCC
13901	GGAATGATGCGG	3	ab	emrd	emrd	0	FIX	YP_001337728	emrD	Klebsiella pneumoniae subsp. pneumoniae MGH 78578	Klebsiella pneumoniae	Klebsiella	Enterobacteriaceae	Enterobacterales	Gammaproteobacteria	Proteobacteria	Bacteria	NC_009648.1	1	4466040	4467192	GCCTGGAATTCCCTCAACAATCGGCACTTTGCAGTTGTTCTGTCATTTTAATATGGTAGATTCCTCCATCGTTTACGGGATGTGGTAGTCACATATTCTTCATTTATCTTTACTCACAAAGTATTCATCGACATGAAACGGCATAAGAACTTCAATTTGTTGTTGATGCCGCATCATTCC
13477	GGAATGCGGTAA	3	ab	mexc	mexcd	305	erythromycin, fluoroquinolone, glycylcycline, roxithromycin	YP_366515	HlyD family secretion protein	Burkholderia sp. 383	Burkholderia lata	Burkholderia	Burkholderiaceae	Burkholderiales	Betaproteobacteria	Proteobacteria	Bacteria	NC_007509.1	-1	360771	361929	GAGCCCGTCATCGTCGGGCTCGCCCCGCCTCCAGACCGCCCTCCCGCCAATCTTTCACCCCCTCCATCAAACCTCCATCTTTCCGCACAAAAAACTCCATCGGGCGCACGCACACTTCGATCCGAAAATGCGGGCCACTGGGTGCCTGCGTCCCATGGAGTCCACATGTTACCGCATTCC
13372	GGACAAGACAGG	3	ab	lmrb	mls_mfs	326423	lincomycin	YP_080620	drug antiporter	Bacillus licheniformis DSM 13 = ATCC 14580	Bacillus licheniformis	Bacillus	Bacillaceae	Bacillales	Bacilli	Firmicutes	Bacteria	NC_006270.3	1	3369264	3370716	AGGGGCTGTTTAAATTGAGGGACAGCTGGGTATTATATACCGAATGTTAAAAATGAACTTGCGGTTTTGCAGTTCCTTCGTTACCCTAAATGAAAAGAGAAGTTATTTCGAGTGCCGATTATTTCATAAAGTGTTATAAAAAATGATAAATAAGAAGGTTTTAATATGCCTGTCTTGTCC
13860	GGACAAGTCCTC	3	ab	macb	macab	41514	macrolide	YP_001276647	ABC transporter-like protein	Roseiflexus sp. RS-1	Roseiflexus sp. RS-1	Roseiflexus	Roseiflexaceae	Chloroflexales	Chloroflexia	Chloroflexi	Bacteria	NC_009523.1	1	2869727	2871425	GAGGGTTGAAGGTTGGGGGTTGAAGGTTGAAGGTTGAGGGTTGAAGGTTGGGGGTTGAACGGTTCTCGGTTCTCGGTTCCTGGTTCCTGGTTCTTAGTTCTTGGTTCTTAGTTCTCGGTTCCTGGTTCTTAGTTCTTGGTTCTCAGTTCTTGGTTCTCAGTTCTCATGGAGGACTTGTCC
14197	GGACAGCAATCT	4	vf					26251200	fimE	Escherichia coli CFT073	Escherichia coli	Escherichia	Enterobacteriaceae	Enterobacterales	Gammaproteobacteria	Proteobacteria	Bacteria	NC_004431.1	1	5136768	5137365	TGTCACATCAGTGATATTTTATTTTTGTATGATATTTAATGTAATTGACTGATAGCCACATCACTTCGGGTGTGGTTATCTTTTTATCTATTGGGCTAATTTTGACCGATTGAGGTTTCCTATAGGTATTCATTCAAATATATCTCAGTCAGGAGTACTACTATTATGAGATTGCTGTCC
13927	GGACCAGTACAA	3	ab	bcrc	bcr	0	bacitracin	YP_001375317	PA-phosphatase like phosphoesterase	Bacillus cytotoxicus NVH 391-98	Bacillus cytotoxicus	Bacillus	Bacillaceae	Bacillales	Bacilli	Firmicutes	Bacteria	NC_009674.1	1	2158120	2158720	AATTAAGAAGTAGTTAAGTCCCATTTAAACCTCTTTTCCTATAATAAAATTATAAGCGTACAAGAAGGTTGGTATTTTTAGATGGATACAATAATCAAAACTATTCATGTAATGAAGGGATAGAGCAATTGGTTAAACACCTTACTATAAAGGAGGGATTTGAAAATGTTGTACTGGTCC
14150	GGACCATGATTT	4	vf					49476223	trwI1	Bartonella henselae str. Houston-1	Bartonella henselae	Bartonella	Bartonellaceae	Rhizobiales	Alphaproteobacteria	Proteobacteria	Bacteria	NC_005956.1	1	1811166	1812051	TCCGTGTGATCTTACAAATCAGAGAGGATGCACGGAAATCTGTTGCGTCATAAAAATACTTCTAATGAAAAATATTCGCAGCAAATTGCACCAAATATAAATCAACTCCCATCTATGAATGCCCTAATCTGATAGAAAACTGAAAATCGGTTAAAGAGGAATACCATGAAATCATGGTCC
14168	GGACCTGTGTGT	4	vf					110801889	cpe	Clostridium perfringens SM101	Clostridium perfringens	Clostridium	Clostridiaceae	Clostridiales	Clostridia	Firmicutes	Bacteria	NC_008262.1	-1	464980	465940	CATTAATATCATAAAATGTCCATGTAGAAATATATTCAAGATTATTAAAGATATATATTTTATTTAATATTTTGTTAATACTTTAAGGATATGTATCCAAAATAAAAACTTTTAAATAATATATTATATAAAAAAAATTAGAAATAAGGAGATGTTAATTATAATATGACACACAGGTCC
13553	GGACCTTGAACT	3	ab	dfra22	dfra	562	trimethoprim	YP_553397	dihydrofolate reductase	Burkholderia xenovorans LB400	Paraburkholderia xenovorans	Paraburkholderia	Burkholderiaceae	Burkholderiales	Betaproteobacteria	Proteobacteria	Bacteria	NC_007952.1	1	1237482	1237998	GTGCTGCCTTCCGAAGAGGATTGCCGAATGCCAGAAAAGACGTTCGGCATCACGCGTCGTGCGAGTGAGGCGCGCAATGCCCGACAGTTCAACCTAAGCGCTCGGTTGAGTACACTTCGCTGGCAGTCGTAGAATTCTTACGATATACATTTCCGAGGGGGGCCTATGAGTTCAAGGTCC
13598	GGACGATCTTAG	3	ab	cml_e3	cml	470	chloramphenicol	YP_676476	Bcr/CflA subfamily drug resistance transporter	Chelativorans sp. BNC1	Chelativorans sp. BNC1	Chelativorans	Phyllobacteriaceae	Rhizobiales	Alphaproteobacteria	Proteobacteria	Bacteria	NC_008254.1	-1	4247015	4248221	TTTATCGCCCCTTCGAAGGCTCGCACCTGATGGAACCAAAAGCCTCAGACCGATAAGCCGCAGCAACGTGCTTTCGTTGTTGCGGCCGTCTGCCCGGTTCCAATACCTGTCACCTGACAGCGCAGACCGCCGCCGAACATCATTCATTCGAGCGGATGCTTTGTCATGCTAAGATCGTCC
14088	GGACTGGTAGTA	3	ab	pbp2b	pbp	487	penicillin	YP_001584350	peptidoglycan glycosyltransferase	Burkholderia multivorans ATCC 17616	Burkholderia multivorans	Burkholderia	Burkholderiaceae	Burkholderiales	Betaproteobacteria	Proteobacteria	Bacteria	NC_010086.1	1	1432786	1434643	CGCACGCACCGTCGTTTACCCGCTGTTTCTACCGCGATCGCCGCCCCGCTTCGTGCTGCCGCGCGTCGCACGGCGCACAGTTTCCTCACATGATCTTTACTCATTTATTACAATCCCATTATTCCGACTGACCCGCCGTCTTCCGGCGACCGACCTGGCCACTGCATGTACTACCAGTCC
14473	GGAGAACGTTAG	4	vf					123442778	flgK	Yersinia enterocolitica subsp. enterocolitica 8081	Yersinia enterocolitica	Yersinia	Yersiniaceae	Enterobacterales	Gammaproteobacteria	Proteobacteria	Bacteria	NC_008800.1	-1	2743864	2745529	CATTGGTTTTACTGGCAATAACACCCATATTTTCACTCAAGTTTTCCAAACTCGGGCCGATACTCTGAATAGGCTGTGCGGGGGCTTAGGTTTCCTCAGGCAGTATCCCCATATTAATAAATGCAGGTGTGCGATGTGAATCGCCTGCGGTAAAAGGATCTCTTCATGCTAACGTTCTCC
14009	GGAGAATGAGAT	3	ab	macb	macab	0	macrolide	YP_001438554	artP	Cronobacter sakazakii ATCC BAA-894	Cronobacter sakazakii	Cronobacter	Enterobacteriaceae	Enterobacterales	Gammaproteobacteria	Proteobacteria	Bacteria	NC_009778.1	1	2422021	2422750	AGCGCCATCTGGCCGACATTTATTCTTGCCCCACCCCCACCCCGCTATTTCGTGCTGGTTTTGTACCGTAAATGTGGAGAATATTAAGTTTTAACGCACTAATATTGCATAACTATTCTGCCAACGGTACTATTCGCGGTCTCAATTGCTATTCAACTGCTACGCATGATCTCATTCTCC
14427	GGAGACATTCAA	4	vf					21910741	speK	Streptococcus pyogenes MGAS315	Streptococcus pyogenes	Streptococcus	Streptococcaceae	Lactobacillales	Bacilli	Firmicutes	Bacteria	NC_004070.1	-1	1231882	1232662	AATAGATGCTGTTAAATAATTGTATACATAAAATCCTATTATATTAAGCTTTATAGCTGTATAATGTTTTTTTTGTGTTTTTTTAAAATTATAGTTGAATTATTATTTAAATATAGTATACTTGCTAAACAAATTGATTAAACTTAAAAAATGTTAGGAGAAAAAATGTTGAATGTCTCC
14100	GGAGACCGTACA	3	ab	rosa	rosab	214092	fosmidomycin	YP_001605796	fsr	Yersinia pestis Angola	Yersinia pestis	Yersinia	Yersiniaceae	Enterobacterales	Gammaproteobacteria	Proteobacteria	Bacteria	NC_010159.1	-1	1316841	1318056	CCTACTCTCGCACAGTGCACGTTATAACGGCTATAGGGTGATCAGCTCATCGCATTGAAACTGATATCAAATCGTTCATATGTAGTAAAAATCATACAATATGCCTAGTATGTATTCATTATCAAAATAGCATTAACATTCAAAATTATTAGGTGAATACTCACTATGTGTACGGTCTCC
13975	GGAGATAATGTG	3	ab	macb	macab	272994	macrolide	YP_001395051	ABC transporter ATPase	Clostridium kluyveri DSM 555	Clostridium kluyveri	Clostridium	Clostridiaceae	Clostridiales	Clostridia	Firmicutes	Bacteria	NC_009706.1	-1	1745299	1745977	GAGAATAAGATATGTATCCCCCACCTTGAAAAAGATGGGGGATTTGGCTAATTACATCCTTAAGATAAAGCTATATTGACAACGGATATTCTTCTAGTGTATTATAACTATAGTACACTAGAAGAATATCTGAATAGTATTATCTTGAAAATGGAGGAAGATTATATGCACATTATCTCC
13267	GGAGATACTCTT	3	ab	macb	macab	399742	macrolide	NP_739047	ABC transporter ATP-binding protein	Corynebacterium efficiens YS-314	Corynebacterium efficiens	Corynebacterium	Corynebacteriaceae	Corynebacteriales	Actinobacteria	Actinobacteria	Bacteria	NC_004369.1	-1	2591888	2592599	CCCCGTGGCAGTCGCCCACGGGGCGCAACAAGTTTGAGGAAAGCACCCGAATTGATGAGCAACCAGTCCGCCAACACTCCTGATACGGGGTCGGAGAACTCCTTCACCCCTGCCACCGACATCAATGCTGGCCGTCCGGTCGCGGGTGAGGCTGCGGCACGGGCCATGAAGAGTATCTCC
14327	GGAGATGAACTG	4	vf					15599724	pilD	Pseudomonas aeruginosa PAO1	Pseudomonas aeruginosa	Pseudomonas	Pseudomonadaceae	Pseudomonadales	Gammaproteobacteria	Proteobacteria	Bacteria	NC_002516.2	1	5072694	5073567	AGCAAAGTCGCCAGCTACTACGAAGAGGAAGTCGACAACGCCGTGGACAACCTCACCACGCTCATGGAACCGATGATCATGGCCGTTCTCGGCGTACTGGTTGGCGGTCTGATCGTGGCCATGTACCTTCCGATCTTCCAACTCGGCAACGTCGTCGGATAACTGATGCAGTTCATCTCC
13963	GGAGTAGTGTCG	3	ab	bcra	bcr	315749	bacitracin	YP_001390538	bcrA	Clostridium botulinum F str. Langeland	Clostridium botulinum	Clostridium	Clostridiaceae	Clostridiales	Clostridia	Firmicutes	Bacteria	NC_009699.1	1	1330510	1331425	AGGCTTTATTTCATAACCGTAAAACTAAATTTTTTTATGAATAGATAAAGTTCTATTAGGAAGAGCTAAAAAAAAAGCTATATAACTTTGTTAGTATATAATCATCAAGTGAAAATAAGCAATGTGTATTGATATGCACTAGATATTAAGAGGAGTTGATTATATATGCGACACTACTCC
13211	GGATAGAGCTGA	3	ab	macb	macab	0	macrolide	NP_634918	ABC transporter ATP-binding protein	Methanosarcina mazei Go1	Methanosarcina mazei	Methanosarcina	Methanosarcinaceae	Methanosarcinales	Methanomicrobia	Euryarchaeota	Archaea	NC_003901.1	-1	3476715	3477429	TTTTGAACTGAAATTATCCGGGAATACTTCACCTTCATTCTGCTAAAGTAATTGCCTTATTTTTTAAGTTCTAATGAGAGAGTACAATTTCTAAAAAGAAAGCGAAATTAAATAAGTTTTTAAAGAACATGTTATATTAAATAAGCAAGTCATTCAGGAGAAAACATGTCAGCTCTATCC
13135	GGATATCAGACC	3	ab	vanra	vana	1352	teicoplanin, vancomycin	NP_372217	phoP	Staphylococcus aureus subsp. aureus Mu50	Staphylococcus aureus	Staphylococcus	Staphylococcaceae	Bacillales	Bacilli	Firmicutes	Bacteria	NC_002758.2	-1	1805060	1805765	TCGTTGTCCCAGAGTAAGTCATGCAAATGATAGAAGGAAATATAAGAAGTATTTTATTTATATGTAAAGTAATGTAAAAAATGTGTAAAGATAATGTGTAGGATGTTATTTTTATAAATAGTTCGGTTATAATGTAAATATAATTATAAGTTAGGGAGGCATACCATGGGTCTGATATCC
13224	GGATCGCGATAC	3	ab	vanra	vana	1397	teicoplanin, vancomycin	NP_644833	vicR	Staphylococcus aureus subsp. aureus MW2	Staphylococcus aureus	Staphylococcus	Staphylococcaceae	Bacillales	Bacilli	Firmicutes	Bacteria	NC_003923.1	1	24929	25631	TAAATGGTAAATTATATAATAGGTTACTATACGTTATAAGACGGAAAATGCGCACAATAACAAAAATAGTAAGCGACATCCTGTGATTTTTTACACAAACATAAACGATAAAGAACAAAAAATGATAAAATAATATTAATGATTTAAGAAAAGAGGTTTATGCAAATGGTATCGCGATCC
14161	GGATTCATGCCA	4	vf					15605396	hypothetical protein	Chlamydia trachomatis D/UW-3/CX	Chlamydia trachomatis	Chlamydia	Chlamydiaceae	Chlamydiales	Chlamydiia	Chlamydiae	Bacteria	NC_000117.1	1	760424	760826	GAAAGAGAAAACAGAAAAGGCTCCTCTATCGAGATGAGAAATCGTTTTTCTTTTTAAAGTAGGTATTGGCATAACTCAGCATAAGGTCAGCGGGGCCCATTCCAATAGCTAGGGAGGGAGTATTTCGGACCCAGAGCTCTCAGTTAGAGATGAGCACGTGAATACATGTGGCATGAATCC
14335	GGATTTACGAGT	4	vf					15598919	lasB	Pseudomonas aeruginosa PAO1	Pseudomonas aeruginosa	Pseudomonas	Pseudomonadaceae	Pseudomonadales	Gammaproteobacteria	Proteobacteria	Bacteria	NC_002516.2	-1	4168986	4170483	GGGTTCTTTTTGGTACACGAAAGCACCGTCGAAAACGGGACCGAGCCAGGGGAGTGCAGTTCCTTCTACCCGAAGGACTGATACGGCTGTTCCGATCAGCCCACAAGGCGGCGGTAAGCGTCGGCCGAGTACTTCGGCCTGAAAAAACCAGGAGAACTGAACAAGATGACTCGTAAATCC
14036	GGCAACTAATTG	3	ab	macb	macab	0	macrolide	YP_001474475	macrolide efflux ABC transporter ATP-binding protein	Shewanella sediminis HAW-EB3	Shewanella sediminis	Shewanella	Shewanellaceae	Alteromonadales	Gammaproteobacteria	Proteobacteria	Bacteria	NC_009831.1	-1	3310561	3311248	AAGATTTGAAGCGTTAGCAGATAAAGGGTTAACCGATAGTTGTGACTAATGGATGAGTTATATACCCAAGCTACCTCAAGATACTGAATCCTGCATCTTGAAGTGGTTTGGGTATAGTTACTCGTTTTTTGTAGAGCTGAACATGGGTGTTAGTAAGAGATTCTTATGCAATTAGTTGCC
14193	GGCAGGGATTAA	4	vf					3822161	EHEC-hlyC	Escherichia coli O157:H7 str. EDL933	Escherichia coli	Escherichia	Enterobacteriaceae	Enterobacterales	Gammaproteobacteria	Proteobacteria	Bacteria	AF074613.1	1	39304	39820	ATGTTTAGGCAATATATTATTATCGCTAATGTTGTTTTGGTTGGGAGAGATTCTCCTTGCGGTAGCTTTCTGTTTTTAGATGCTTCTTGCTTAAAAGGATATAATTTCTGTTCTTTTATATAGGGTTCTTTACATTTACTGAGTTTTCTTATTTATTTAAACATTATGTTAATCCCTGCC
13752	GGCAGTAACATT	3	ab	ksga	ksga	602	kasugamycin	YP_001086001	S-adenosylmethionine-6-N'N'-adenosyl	Acinetobacter baumannii ATCC 17978	Acinetobacter baumannii	Acinetobacter	Moraxellaceae	Pseudomonadales	Gammaproteobacteria	Proteobacteria	Bacteria	NC_009085.1	-1	3483914	3484478	CGAGTCATTGCCAAAATTGTACGCTCAGTCAATCCGCGTACAGGTGATAATATCGTCGAAATTGGTCCAGGTTTAGCTGCTTTAACTTCTCCTTTAATTGGAGAATGTGATGCATTAACTGTAGTTGAATTAGACCGTGATTTAGCTGCTGGCTTACCTGAACGCATGAATGTTACTGCC
13470	GGCATGACAGGA	3	ab	pbp2b	pbp	487	penicillin	YP_335372	ftsI	Burkholderia pseudomallei 1710b	Burkholderia pseudomallei	Burkholderia	Burkholderiaceae	Burkholderiales	Betaproteobacteria	Proteobacteria	Bacteria	NC_007435.1	1	321958	323743	GCCGTTTCACGCCCCGCAACGAGGCGGCCGACACCGCGCGCGCTTCTTGAACATTCGTCAGATCTTTCAACGATTTGGCGGCCAATCCAGACGAAATCATTACTCATTCATTACAATTCGATCTTCGGGATGCGATCCGCCGTCCCGCCCAGCAATAGCGAGCCCATGTCCTGTCATGCC
14430	GGCATTCACGTC	4	vf					19746213	exotoxin SpeL	Streptococcus pyogenes MGAS8232	Streptococcus pyogenes	Streptococcus	Streptococcaceae	Lactobacillales	Bacilli	Firmicutes	Bacteria	NC_003485.1	-1	1041615	1042404	GGAATATTATAAAACCGCTCAGATTGATTTCTGTGCGTTATAGAATTCAGTTTATTGTCTTTTAAGAATTCTGCTCAAGCACTTCCGATTTAAGCATTTTGAGGTTCAAGTTCCAAAAACATAGTTTAATAGCTATATTGATTTATTAAGGAGAATATAAGATAAATGGACGTGAATGCC
13444	GGCATTTGAGCA	3	ab	vatb	vat	441772	streptogramin_a	YP_282151	acetyltransferase	Streptococcus pyogenes MGAS5005	Streptococcus pyogenes	Streptococcus	Streptococcaceae	Lactobacillales	Bacilli	Firmicutes	Bacteria	NC_007297.1	1	792200	792767	GTGTTCTTGTAGTAGAAAGTGTATTTATTATCACTTTTGACAAAAAATCTCTTTCCCTAATTGTTCTAAAGAGGCGACAATCCTTAATCACTGTTAACAAACAGTTAACCGATAAGTGGATTAAGGTTTGTCATCTCAAATAAAATACCCTCAAAAGGAGACCTTATGTGCTCAAATGCC
13358	GGCCCAATTGTC	3	ab	rosb	rosab	349747	fosmidomycin	YP_069557	rosB	Yersinia pseudotuberculosis IP 32953	Yersinia pseudotuberculosis	Yersinia	Yersiniaceae	Enterobacterales	Gammaproteobacteria	Proteobacteria	Bacteria	NC_006155.1	-1	1220076	1221768	ATAAATAGCAATTCCTCCACAAACAACCACTTCAAACAATTTCCATGCCAAAGAAGACATTTACCGATAAAAATTAATTTTTATCGCGCATTGATCGCATAAATGCAATAAACTGATGTTATTGCTGTGAAATGCTTATCACCCGCATAGCTAGAAGGAGTCTGGATGGACAATTGGGCC
13780	GGCCTTTAGTCG	3	ab	baca	baca	0	bacitracin	YP_001124322	undecaprenyl pyrophosphate phosphatase	Geobacillus thermodenitrificans NG80-2	Geobacillus thermodenitrificans	Geobacillus	Bacillaceae	Bacillales	Bacilli	Firmicutes	Bacteria	NC_009328.1	1	206611	207433	GCCGTTATTTGTACAAGCAAAGCGTCCATCCGAACAATGCGTGGGTAGTAGAAATGAATGATTTATAGTACAATAGAGCAGGCGCGGCCGAAAGCGGGGTGCTATTTTGCCGCTTGGCCCATATGTATAGAAAAGGACGATCCCGCGCAGAAAGGATGGACACGGATGCGACTAAAGGCC
13729	GGCTAAACGGTT	3	ab	sta	sta	1914	streptothricin	YP_001029151	acetyltransferase	Burkholderia mallei NCTC 10229	Burkholderia mallei	Burkholderia	Burkholderiaceae	Burkholderiales	Betaproteobacteria	Proteobacteria	Bacteria	NC_008836.1	1	3261746	3262214	GCCAAATCGAAGCCCGTTCAGGCATGCCTGAACGGGCTTTTTGTTTTGCGCCGCGTGAGCTGCCGCGAACGGTGCCGCATGCCGCTGCCGCATGCGTGCAAATGGGCATTGCAACGCGCGCGGGCTGCGCTATCGTGGCGGTGACGCAGGTTTTGCGAATATGCCATGAACCGTTTAGCC
14228	GGCTACGATTCT	4	vf					24528049	hypothetical protein	Escherichia coli	Escherichia coli	Escherichia	Enterobacteriaceae	Enterobacterales	Gammaproteobacteria	Proteobacteria	Bacteria	AJ488511.1	-1	68043	68259	AAACATCACTACCGGGTCAACGAAGACAAAAGTCCGCCATTTAGTAGTTCTATTTTTTTGAAATAGAACTACAAATGGTTTTAATATCAATCATTACATGTCTGCCTTATCATTTATGCCATCAGGGATACAGAGCCCTATGCCGGATAAAAGAAGTTGAGGAATATGAGAATCGTAGCC
14330	GGCTCTGATAAG	4	vf					15598736	algD	Pseudomonas aeruginosa PAO1	Pseudomonas aeruginosa	Pseudomonas	Pseudomonadaceae	Pseudomonadales	Gammaproteobacteria	Proteobacteria	Bacteria	NC_002516.2	1	3962824	3964135	ATAACTTGCCCTATTAGAGTGCCGAACAACTAAGCACTCTATTCGAAACTGCCTGAAGGCGGATCAAGGGCTCTGGATCGGGGCTCGTAGTAACGGCTCGCCAGATAGGGAAGTGGCCATACGGCCACCTCATTAACGGCGCGACAAACAATCGAGGTGAATGCGATGCTTATCAGAGCC
13903	GGCTGATTTATG	3	ab	cata1	cata	0	chloramphenicol	YP_001338844	cmlA2	Klebsiella pneumoniae subsp. pneumoniae MGH 78578	Klebsiella pneumoniae	Klebsiella	Enterobacteriaceae	Enterobacterales	Gammaproteobacteria	Proteobacteria	Bacteria	NC_009651.1	-1	66238	66898	GCAACAGTGCCCCCTGTTGATACCGGGAAGCCCTGGGCCAACTTTTGGCGAAAATGAGACGTTGATCGGCACGTAAGAGGTTCCAACTTTCACCATAATGAAATAAGATCACTACCGGGCGTATTTTTTGAGTTATCGAGATTTTCAGGAGCTAAGGAAGCTAAAATGCATAAATCAGCC
14181	GGCTGCTAATAG	4	vf					29376365	response regulator	Enterococcus faecalis V583	Enterococcus faecalis	Enterococcus	Enterococcaceae	Lactobacillales	Bacilli	Firmicutes	Bacteria	NC_004668.1	-1	1766884	1767616	GTTTGCAGGAAACTACTGAAATCGCTATACTAAATTTATGTGAATATACTAACAGACAATCAATTTTTTATCTCTTTTATTGGTGTATAAATTGATTGAACATTATAATCATTTGTCTTTTGTTGTGTAATTTTATATCTTCTTGAGAAAGGGATGAGTGAACAAATGCTATTAGCAGCC
13869	GGCTGGTTTACA	3	ab	vanrg	vang	1351	vancomycin	YP_001307732	two component transcriptional regulator	Clostridium beijerinckii NCIMB 8052	Clostridium beijerinckii	Clostridium	Clostridiaceae	Clostridiales	Clostridia	Firmicutes	Bacteria	NC_009617.1	1	701122	701830	AGGATATTTTATATTTTAATTATTTTGATAGTCATACATAAAAATATGCATGAACATATTTTATAAAATATTAAGAACTACTAGTAATTTTTTTTAAGATATTTAGGTTAGAATGAAATTATAATAGAATTCAGATATAAAATTTTTAGATTGGAGATGGAATGTATGTGTAAACCAGCC
14142	GGCTTTACACGA	4	vf					4894326	pXO1-110	Bacillus anthracis	Bacillus anthracis	Bacillus	Bacillaceae	Bacillales	Bacilli	Firmicutes	Bacteria	AF065404.1	-1	133160	135455	TTCTATTAAACATATAAATTCTTTTTTATGTTATATATTTATAAAAGTTCTGTTTAAAAAGCCAAAAATAAATAATTATCTCTTTTTATTTATATTATATTGAAACTAAAGTTTATTAATTTCAATATAATATAAATTTAATTTTATACAAAAAGGAGAACGTATATGTCGTGTAAAGCC
13612	GGGAAAGTCAGG	3	ab	macb	macab	0	macrolide	YP_697658	uvrA	Clostridium perfringens SM101	Clostridium perfringens	Clostridium	Clostridiaceae	Clostridiales	Clostridia	Firmicutes	Bacteria	NC_008262.1	1	394569	397389	AAGCTACTAGTCAAAATATTTAAGAGTAAGAAGCTAAAATATAATTTTTTAAGTAGTAAAAAGATAACTTTTTATGAAAGAGAGATTCATATTATAAGTTATTATATTCAGAAGGTAATTTCTTAATATGGATATTTTGAGATAGAGTTAAAGTAGCAGAGTTTTATGCCTGACTTTCCC
13386	GGGAAGTGACAT	3	ab	vanra	vana	49283	teicoplanin, vancomycin	YP_086731	response regulator	Bacillus cereus E33L	Bacillus cereus	Bacillus	Bacillaceae	Bacillales	Bacilli	Firmicutes	Bacteria	NC_006274.1	-1	5279304	5280012	TTCTATAGATCGTATAGGATTCCGTGTAAAAGTGGATCATACATGAGTCTGTGAGAATAGAGGAGAAAGTACTTAAGCAAAAGATGCGGTCATATAGGGACATACTATGTAGACATCAATGTGTTTAAGGATATTGACCATATTTTTATAAGGAGGAAATAGACGATGATGTCACTTCCC
13790	GGGACAGGAAAC	3	ab	sul2	sul	573	sulfonamide	YP_001139954	sulII	Shigella sonnei Ss046	Shigella sonnei	Shigella	Enterobacteriaceae	Enterobacterales	Gammaproteobacteria	Proteobacteria	Bacteria	NC_009345.1	1	5779	6595	TAAATATATCTACTTATTGAGAGATGATATATTTATTTCCAAAATGCTACAGATACATCATCATGAAACGGATCACCGCAAACAGGTTACTCGCCTGGGGATTCCCTTTCGACCCGAGCATCCGTATGAGACTCATGCTCGATTATTATTATTATAGAAGCCCCCATGGTTTCCTGTCCC
13248	GGGAGTAAACGG	3	ab	vanrg	vang	1351	vancomycin	NP_693086	two-component response regulator	Oceanobacillus iheyensis HTE831	Oceanobacillus iheyensis	Oceanobacillus	Bacillaceae	Bacillales	Bacilli	Firmicutes	Bacteria	NC_004193.1	-1	2199002	2199698	ATATAGAAGCTCATTCTTAAGCTATGATACAGTTAAAATACTTTTGGTTACCATGTTAAGTTTTTTTAACATTTTGTGATTCGTTATACGTAGCTGGATAATAATGATAATATAAGAGTATAGAGTTGGTAATAATTTGGTAAGGAAATGCTAGGGGGAGTACTAATGCCGTTTACTCCC
14151	GGGAGTAAGGTC	4	vf					49476226	trwI2	Bartonella henselae str. Houston-1	Bartonella henselae	Bartonella	Bartonellaceae	Rhizobiales	Alphaproteobacteria	Proteobacteria	Bacteria	NC_005956.1	1	1813240	1814125	TTTTGTTCCCACAATTGTGTGGGGGGCATACAAAGCTTTCGATATCTTTCAAAACACTTTTGATGAAAATGCTTATGGCAAAATTATAAATGCGATTGAAATGCACAACATACAACAACGTTCCCCAAGATGGTTGAAAGACGAAATTCGTGAAAGAGGAATACCATGGACCTTACTCCC
14403	GGGATGAACAAG	4	vf					56383109	ipaH9.8	Shigella flexneri 2a str. 301	Shigella flexneri	Shigella	Enterobacteriaceae	Enterobacterales	Gammaproteobacteria	Proteobacteria	Bacteria	AF386526.1	1	181457	183095	TTCACGGTTAACTGAAACAGTATCGTTTTTTTACAGCCAATTTTGTTTATCCTTATTATAATAAAAAAGTGCTGAAGTTCATTTCATGGAATGAACTTCATAAAAACTCCTACTTATTTCTTTTAACAAAGCCATTTGTCCACCGGCTTTAACTGGATGCCCATCATGCTTGTTCATCCC
13821	GGGATGTTGTAT	3	ab	vatb	vat	441772	streptogramin_a	YP_686960	maa	Methanocella arvoryzae MRE50	Methanocella arvoryzae	Methanocella	Methanocellaceae	Methanocellales	Methanomicrobia	Euryarchaeota	Archaea	NC_009464.1	-1	637430	637985	GCACACGGTAACTTTTTGCCGGGGTAGTCTAGTGGTAAGGCGCAAGCCTGGAAAGCTTGTGAGGTGCAAATCTCTCAGGAGTTCAAGTCTCCTCCCCGGCGCTTTAAACAATTTTCTAAAATACCTTTCTAACATTTATAAAGCCGGCCATCCTTAGATGTTCTAATGATACAACATCCC
13784	GGGATTTCCAAC	3	ab	tmrb	tmr	1423	tunicamycin	YP_001125695	ATP-binding membrane protein	Geobacillus thermodenitrificans NG80-2	Geobacillus thermodenitrificans	Geobacillus	Bacillaceae	Bacillales	Bacilli	Firmicutes	Bacteria	NC_009328.1	1	1669967	1670555	CTGAGACAAAAGGAAAATCGAGCAATGAAAGATCATATAAAACACGACGTTTATATGCCTTTAAAAGATATTCGCAAAATAGTGAATTCTATTTTGCCAAATGCCATTATCCGAAGACATTTGTTCTGGAGATATTCTTTGATTTGGAAAAAAGAGGTGTAATAAATGGTTGGAAATCCC
14397	GGGCATTGACGT	4	vf					15808743	putative autotransporter	Shigella flexneri 2a	Shigella flexneri	Shigella	Enterobacteriaceae	Enterobacterales	Gammaproteobacteria	Proteobacteria	Bacteria	AF326777.3	1	56923	59761	TGCACACAACGGACTGATACTTCTCTGGCGGATGAGAGAGGGGAAGCATTTATGTCCGGGAAAAACCACTTTATCTGACCATGCTGTTTTGTACCTGCCGGTATCCACTTTTGTGGGTACCGGCTTTTTTATTCACCCTCTGTAAGGAAAAGCTGATGAAACGACATGACGTCAATGCCC
13682	GGGTAACTCCCA	3	ab	tet34	tet_xprt	0	tetracycline	YP_857913	gpt	Aeromonas hydrophila subsp. hydrophila ATCC 7966	Aeromonas hydrophila	Aeromonas	Aeromonadaceae	Aeromonadales	Gammaproteobacteria	Proteobacteria	Bacteria	NC_008570.1	-1	3851469	3851937	TGCTTCCATTGCATCTGTTTTCGCTGCCGAGGGTCTTCTCCCGAGGCGGCCGCGGTGCAAGCCGAATTTGGGAAAAAGGGCCGTCAGCATTAACGAAATCACGTGCGTCTGCACGGGTTTTCAAGTCTTAAGTGATTGTTTTTATAACTCGTTGAGATCGATAGTATGTGGGAGTTACCC
13240	GGGTATGCGATT	3	ab	baca	baca	214092	bacitracin	NP_670827	uppP	Yersinia pestis KIM10+	Yersinia pestis	Yersinia	Yersiniaceae	Enterobacterales	Gammaproteobacteria	Proteobacteria	Bacteria	NC_004088.1	-1	3915316	3916135	GCTGTGTGAAGGGTGTTCCTTTCAGCCGAATCGCTGATGAGAGCCAGCTTCCCGGGCTGTGGCCCCAATTATTTTGGGTATGAATTAAATTCTAAATAGAACGGCACTGTTTTCAGCATTGCCGTTTTTTTGTGGTTTTCCATTACAGGGTCTTGGGTATTGTAGATGAATCGCATACCC
13382	GGGTCTACAGAA	3	ab	bl2a_1	bla_a	1392	penicillin	YP_084742	bla	Bacillus cereus E33L	Bacillus cereus	Bacillus	Bacillaceae	Bacillales	Bacilli	Firmicutes	Bacteria	NC_006274.1	-1	3285479	3285995	ATTATTAAAATTAGAGGTATGTGTTAGTTTACTAGGAATAACTCCATTTGTTAGTACAATTTCTTCTGTACAAGCAGAACGAACGGTTTAATCCTTAATACTTCTAAAGGATTAGTACTTGTCGATTCTTCTTGGGATGATAAGTTAACGAAGGAATTAATAGAGATGTTCTGTAGACCC
14143	GGGTCTCAACCA	4	vf					6470206	pXO2-55	Bacillus anthracis	Bacillus anthracis	Bacillus	Bacillaceae	Bacillales	Bacilli	Firmicutes	Bacteria	AF188935.1	-1	52794	54195	AAGAAGATAATTCTTTTCTGTTTGATAGTCAGCTTAATGGGGGGTATCGGGGTATCCTGTTCTTTCAATAAAATAAAAGACAGTGTTAAGCAAAAAATTGATAGTATGGGTGATAAAGGAACTTATGGAGTGAGTGCCTCTCACCCCCTTGCGGTTGAGGAAGGTATGTGGTTGAGACCC
14412	GGGTTGTTCAGA	4	vf					21282247	sdrE	Staphylococcus aureus subsp. aureus MW2	Staphylococcus aureus	Staphylococcus	Staphylococcaceae	Bacillales	Bacilli	Firmicutes	Bacteria	NC_003923.1	1	603445	606871	CTAGAATTAATTTATTCAAACCAAAGTGTAAAATAACAGTCTTAGATAAATAAATTTATTTAAAGTATTGTGCTTTATCTAAAAATGTATTACGATGGGAATACAAATTTTTATATGTAAAAATATTAATTTTTTGCAAATATTGATATTTTAAAGGAGATTTATATGTCTGAACAACCC
[truncated: 458 more rows]

## Sheet: Fig. 3
Oligo ID	Barcode	DESCRIPT	category_1	category_2	Antibiotic	GENE_ID	GENE	Strain	species	genus	family	order	class	phylum	superkingdom	Genome	strand	start	end	Sequence+ATG+BC(rev)	Sequence_165bp	GC_sequence_165bp	Ec_rep1_DNA	Ec_rep1_RNA	Ec_rep2_DNA	Ec_rep2_RNA	Ef_rep1_DNA	Ef_rep1_RNA	Ef_rep2_DNA	Ef_rep2_RNA	Se_rep1_DNA	Se_rep1_RNA	Se_rep2_DNA	Se_rep2_RNA	Ko_rep1_DNA	Ko_rep1_RNA	Ko_rep2_DNA	Ko_rep2_RNA	Pa_rep1_DNA	Pa_rep1_RNA	Pa_rep2_DNA	Pa_rep2_RNA	Pp_rep1_DNA	Pp_rep1_RNA	Pp_rep2_DNA	Pp_rep2_RNA	Vn_rep1_DNA	Vn_rep1_RNA	Vn_rep2_DNA
[truncated: 1,047 more rows]
[truncated: 63 more columns]

[truncated: 3 more sheets: Fig. 3D, Fig. 3D Sequence, README]
