# Supplementary material for: Multiplex transcriptional characterizations across diverse bacterial species using cell‐free systems
Source: Mol Syst Biol. 2019 Aug 14;15(8):e8875. doi: 10.15252/msb.20198875 (PMC6692573; doi:10.15252/msb.20198875)
Supplement: Supplementary file 2 — Source Data for Appendix [file MSB-15-e8875-s007.zip › SD_Appendix_Figures/SD_Appendix_Figures_S10_and_S11.xlsx]

## Sheet: RS7003
Oligo ID	Barcode	intgen_id	genome_id	[nc_id]	intgen_lp	intgen_rp	intgen_td	gene_id	gene_lrp	gene_td	gene_cogid	gene_cogcat	core count	[gene_cogdesc]	Phylum	Class	family	genus	order	[strain_name]	Sequence	Barcode_5to3	Sequence without ATG+BC	GC content
14479	AGCAGTTACACT	16185	637000013	[NC_007530]	541159	541338	+	637787527	541339..542115	+	COG5009	M	13	[Membrane carboxypeptidase/penicillin-binding protein]	Firmicutes	Bacilli	Bacillaceae	Bacillus	Bacillales	[Bacillus anthracis Ames Ancestor A2084]	TCCCACTATTTGTCGGCTAGCCAGATTGTTGTGGTCTGATTAAAGTTTCAATTTATACCTTACAATGATGTAAGGTACGTGTAAGAGAAATCGATGGGATATTTTTTTACAACAAGGTATTCTTAAAGTAAGAGTTATACGCTATGTGGAAAAGAGGTGTTTAAGATGAGTGTAACTGCT	AGTGTAACTGCT	TCCCACTATTTGTCGGCTAGCCAGATTGTTGTGGTCTGATTAAAGTTTCAATTTATACCTTACAATGATGTAAGGTACGTGTAAGAGAAATCGATGGGATATTTTTTTACAACAAGGTATTCTTAAAGTAAGAGTTATACGCTATGTGGAAAAGAGGTGTTTAAG	34.55
14482	TAAGCCTTCAGA	7534	643348523	[NC_011002]	58725	58904	-	643355319	57024..58724	-	COG2376	G	8	[Dihydroxyacetone kinase]	Proteobacteria	Betaproteobacteria	Burkholderiaceae	Burkholderia	Burkholderiales	[Burkholderia cenocepacia J2315]	TCGTGGCGCGAAGCGTACGCTTCGTTGCCCGCCCCGCACCGGTCGTCGGTCATGCGATCGGCTGCGACAGGCAACGGCTCGCGCACGATGCTCCGCAACACGAAAGCCGTCCGGCGCCCGTGCGCGCCCGGCCGAGCCCCGTTCACCCGTCCGGAATCCTTCGCCATGTCTGAAGGCTTA	TCTGAAGGCTTA	TCGTGGCGCGAAGCGTACGCTTCGTTGCCCGCCCCGCACCGGTCGTCGGTCATGCGATCGGCTGCGACAGGCAACGGCTCGCGCACGATGCTCCGCAACACGAAAGCCGTCCGGCGCCCGTGCGCGCCCGGCCGAGCCCCGTTCACCCGTCCGGAATCCTTCGCC	72.12
14485	TAGGCGCGATTT	8842	639633022	[NC_008751]	280722	280901	-	639818425	278898..280721	-	COG0449	M	27	[Glucosamine 6-phosphate synthetase, contains amidotransferase and phosphosugar isomerase domains]	Proteobacteria	Deltaproteobacteria	Desulfovibrionaceae	Desulfovibrio	Desulfovibrionales	[Desulfovibrio vulgaris vulgaris DP4]	GGCATGTAGCGTTCTCCGACACTGTTGCTACGCCGCGCCCTACCTGCTAAAGAGGCAGTCGCGGAGAAGGCGTGCGACACAGCGTCGCCGCCCCGCCAACCTCTACGGCCCGCGCCGCGCCACATACCGCGTGCGGGCGCCACGTCCTCCAAGGAGCTCTGGCCTATGAAATCGCGCCTA	AAATCGCGCCTA	GGCATGTAGCGTTCTCCGACACTGTTGCTACGCCGCGCCCTACCTGCTAAAGAGGCAGTCGCGGAGAAGGCGTGCGACACAGCGTCGCCGCCCCGCCAACCTCTACGGCCCGCGCCGCGCCACATACCGCGTGCGGGCGCCACGTCCTCCAAGGAGCTCTGGCCT	69.09
14486	AATGCGGATTCC	3152	649633038	[NC_014836]	532824	533003	+	649842802	533004..533246	+	COG0375	R	4	[Zn finger protein HypA/HybF (possibly regulating hydrogenase expression)]	Chrysiogenetes	Chrysiogenetes	Chrysiogenaceae	Desulfurispirillum	Chrysiogenales	[Desulfurispirillum indicum S5]	TCGCTCTCGGAACACTGGCGCTTCTGCTGAAAAAAAGTCCATGGTGCAGCCGTGAAGAGTTCCGTCTTTCTTTCGGGAAAACTTGAGCCCCGTCAATTTTTCTTCCGCTGTTCTGGCGTACATTGTGTGCACATGGAATTGCAATGATGCCCGAAGGAGATAACGATGGGAATCCGCATT	GGAATCCGCATT	TCGCTCTCGGAACACTGGCGCTTCTGCTGAAAAAAAGTCCATGGTGCAGCCGTGAAGAGTTCCGTCTTTCTTTCGGGAAAACTTGAGCCCCGTCAATTTTTCTTCCGCTGTTCTGGCGTACATTGTGTGCACATGGAATTGCAATGATGCCCGAAGGAGATAACG	49.7
14491	TCTACACGGACA	22413	640069334	[NC_009009]	498875	499054	+	640103584	499055..500551	+	COG0747	E	44	[ABC-type dipeptide transport system, periplasmic component]	Firmicutes	Bacilli	Streptococcaceae	Streptococcus	Lactobacillales	[Streptococcus sanguinis SK36]	CTCTCTTGGGACTGCAAACAAAAAAATATGAATACAAGAAAGTGATTCAATAAAAATGAGAAAAAAATATTTTTATTAGTTGTCCTCTTGCTGCCTTTATTCTTGGTAGCCTGCCAGCAAAACTCAAATTCTTCCAAACAAGCCAATGAGAAAGACAAACTCACTATGTGTCCGTGTAGA	TGTCCGTGTAGA	CTCTCTTGGGACTGCAAACAAAAAAATATGAATACAAGAAAGTGATTCAATAAAAATGAGAAAAAAATATTTTTATTAGTTGTCCTCTTGCTGCCTTTATTCTTGGTAGCCTGCCAGCAAAACTCAAATTCTTCCAAACAAGCCAATGAGAAAGACAAACTCACT	33.33
14495	ACATGCGAGCCT	25386	640069301	[NC_009085]	2257668	2257847	+	640154125	2257848..2259776	+	COG5001	T	38	[Predicted signal transduction protein containing a membrane domain, an EAL and a GGDEF domain]	Proteobacteria	Gammaproteobacteria	Moraxellaceae	Acinetobacter	Pseudomonadales	[Acinetobacter baumannii ATCC 17978]	ATGACTTCAATGTCGAACACTACCCAAAAGCATTTTATTGTTGAGCAGTTTCCTTTACCGACTTGGGTCAGTGATGAAAAAGGCTTAATTTTATACTGCAATACGGAGTGTACAAAGTACTGGCGCGATACTTCTCCTCCATTGTTTCAACAATGGCTAGATTTCATGAGGCTCGCATGT	AGGCTCGCATGT	ATGACTTCAATGTCGAACACTACCCAAAAGCATTTTATTGTTGAGCAGTTTCCTTTACCGACTTGGGTCAGTGATGAAAAAGGCTTAATTTTATACTGCAATACGGAGTGTACAAAGTACTGGCGCGATACTTCTCCTCCATTGTTTCAACAATGGCTAGATTTC	39.39
14497	GAATTGTCCGTC	4935	643692012	[NC_012441]	793389	793568	-	643745313	792924..793388	-	COG0102	J	31	[Ribosomal protein L13]	Proteobacteria	Alphaproteobacteria	Brucellaceae	Brucella	Rhizobiales	[Brucella melitensis ATCC 23457]	AGGTTCCGAATATAGGGCTTGACGATCACCTGGACATTGTGTATCGACCCGCCGGAAGCGAGTGAAAGGTAACTTTCGCCCGCCCGTTCGGGTTGGTCAAATCCAACACAAGCAACAAAAAAAGCCCCGATCGCAAGTCCGGGGATCAAGTCAAGGAAGACTTCAATGGACGGACAATTC	GACGGACAATTC	AGGTTCCGAATATAGGGCTTGACGATCACCTGGACATTGTGTATCGACCCGCCGGAAGCGAGTGAAAGGTAACTTTCGCCCGCCCGTTCGGGTTGGTCAAATCCAACACAAGCAACAAAAAAAGCCCCGATCGCAAGTCCGGGGATCAAGTCAAGGAAGACTTCA	52.12
14498	GAGCGGAATAGG	4706	637000061	[NC_002696]	1557269	1557448	+	637087458	1557449..1558216	+	COG0664	T	42	[cAMP-binding proteins - catabolite gene activator and regulatory subunit of cAMP-dependent protein kinases]	Proteobacteria	Alphaproteobacteria	Caulobacteraceae	Caulobacter	Caulobacterales	[Caulobacter crescentus CB15]	CCCGGTCGTCCGTCCTCTGGCTCCCCGTCGTTCGCCGGCGGGGAGCTTTTCTTTGTGCGGTCAGGACCAGACGTGACGGAGATCGTGACGGCGATTGATCGGCGTCAAGGTCGCGCGGCCGGGAACCGCGCATGAAGGGGATATGAAGCTGGGGAGCGCCACCTCATGCCTATTCCGCTC	CCTATTCCGCTC	CCCGGTCGTCCGTCCTCTGGCTCCCCGTCGTTCGCCGGCGGGGAGCTTTTCTTTGTGCGGTCAGGACCAGACGTGACGGAGATCGTGACGGCGATTGATCGGCGTCAAGGTCGCGCGGCCGGGAACCGCGCATGAAGGGGATATGAAGCTGGGGAGCGCCACCTC	66.67
14506	ATACCCGTTTGG	45448	642555123	[NC_011026]	347344	347523	-	642716181	345784..347343	-	COG0606	O	8	[Predicted ATPase with chaperone activity]	Chlorobi	Chlorobia	Chlorobiaceae	Chloroherpeton	Chlorobiales	[Chloroherpeton thalassium ATCC 35110]	AAGGGTCACTTCTAAAAAGTAACTTCGTTTTTTCCGTAACAGCGATTGGAAAAGCAGTGCCGTTCATCAGCGCGGTGTTTTTTAATAACCTGCCAAAATCAGTATTTTTCCCATCGATTCTGCGCCCAACGCAGAAAGGTTTTTTTTAACCCCAAATTCGAAAATATGCCAAACGGGTAT	CCAAACGGGTAT	AAGGGTCACTTCTAAAAAGTAACTTCGTTTTTTCCGTAACAGCGATTGGAAAAGCAGTGCCGTTCATCAGCGCGGTGTTTTTTAATAACCTGCCAAAATCAGTATTTTTCCCATCGATTCTGCGCCCAACGCAGAAAGGTTTTTTTTAACCCCAAATTCGAAAAT	40
14510	CCTCGAAAGTGT	71	640069314	[NC_008818]	809631	809810	-	640082418	808809..809630	-	COG4277	R	6	[Predicted DNA-binding protein with the Helix-hairpin-helix motif]	Crenarchaeota	Thermoprotei	Pyrodictiaceae	Hyperthermus	Desulfurococcales	[Hyperthermus butylicus DSM 5456]	AGTACGGGGGGTCCGTTATTCAAGACGTTGTTGAGTAGTGCTTGCCGGATGGACTGTCGCTATTGTCCACTCTCTACTACTTGTCGTGTTCGCCGCGAGGCTTGGAAACTTGAAAGGCTGGTTCGGGTCTTCCTTGAGGCTTACCGTCGGGGTCTCGTGAGGGGTATGACACTTTCGAGG	ACACTTTCGAGG	AGTACGGGGGGTCCGTTATTCAAGACGTTGTTGAGTAGTGCTTGCCGGATGGACTGTCGCTATTGTCCACTCTCTACTACTTGTCGTGTTCGCCGCGAGGCTTGGAAACTTGAAAGGCTGGTTCGGGTCTTCCTTGAGGCTTACCGTCGGGGTCTCGTGAGGGGT	55.15
14514	GCCGAAATACAG	44750	637000307	[NC_006576]	350002	350181	-	637615947	348487..350001	-	COG1233	Q	10	[Phytoene dehydrogenase and related proteins]	Cyanobacteria	Synechococcophycidae	Synechococcaceae	Synechococcus	Synechococcales	[Synechococcus elongatus PCC 6301]	ATAGCAGTTCGCCCTACAGTAGTGGGCGACGTGTTCTCTTCTCCTCTTGGGCACACAGCCAAGCAGGATCGGCATTTGGGGCGGCGGTGGGTCGCCCTTTTTTTCTGCGTTGGGGCCGAGGCTGAGCGGGCTACACTCAGAAATCGAACCTGTTTGACACCTGCTATGCTGTATTTCGGC	CTGTATTTCGGC	ATAGCAGTTCGCCCTACAGTAGTGGGCGACGTGTTCTCTTCTCCTCTTGGGCACACAGCCAAGCAGGATCGGCATTTGGGGCGGCGGTGGGTCGCCCTTTTTTTCTGCGTTGGGGCCGAGGCTGAGCGGGCTACACTCAGAAATCGAACCTGTTTGACACCTGCT	58.18
14528	AGACAACGAGTT	4556	646311948	[NC_013720]	5586522	5586701	+	646481628	5586702..5587100	+	COG1487	R	4	[Predicted nucleic acid-binding protein, contains PIN domain]	Planctomycetes	Planctomycetacia	Pirellulaceae	Pirellula	Pirellulales	[Pirellula staleyi DSM 6068]	GTCGGTCGACTTGCCTGACAACTCCGCTGTTGAGTTTGAGCCCAGACTGGTTTCAAAGACCGACGTTTGGCCAGCTGACTATTTTCAACAGACCGCTGGTGCATTTGCTGGGGAAACATTTGAGCGTCCCTCGCAAGGAACATTACCAACTCGAGGCGAGTGGTGATGAACTCGTTGTCT	AACTCGTTGTCT	GTCGGTCGACTTGCCTGACAACTCCGCTGTTGAGTTTGAGCCCAGACTGGTTTCAAAGACCGACGTTTGGCCAGCTGACTATTTTCAACAGACCGCTGGTGCATTTGCTGGGGAAACATTTGAGCGTCCCTCGCAAGGAACATTACCAACTCGAGGCGAGTGGTG	53.33
14529	GTAGCTTGTCGT	30403	649633083	[NC_015174]	3497844	3498023	+	649979010	3498024..3498719	+	COG0302	H	12	[GTP cyclohydrolase I]	Planctomycetes	Planctomycetacia	Planctomycetaceae	Planctomyces	Planctomycetales	[Planctomyces brasiliensis IFAM 1448, DSM 5305]	AGAGGCAAGATCGCTGCCCGAAGATTTTCGGAGCAGCGATTTTTTCTCGCTGTTCTCTTCAGATGCCCCGCCCTATAACTCCCCGGTGAACTGACAAGGCGAAACATCAGCAGTGCACCAGTTTGGTCCTTCCCTTTTGTGACTTCATTCTTGAGGGTGTTCTGTATGACGACAAGCTAC	ACGACAAGCTAC	AGAGGCAAGATCGCTGCCCGAAGATTTTCGGAGCAGCGATTTTTTCTCGCTGTTCTCTTCAGATGCCCCGCCCTATAACTCCCCGGTGAACTGACAAGGCGAAACATCAGCAGTGCACCAGTTTGGTCCTTCCCTTTTGTGACTTCATTCTTGAGGGTGTTCTGT	50.91
14533	ACAATGACCGAT	44690	651053076	[AP012205]	3242599	3242778	-	651080670	3241528..3242598	-	COG0569	P	13	[K+ transport systems, NAD-binding component]	Cyanobacteria	Synechococcophycidae	Merismopediaceae	Synechocystis	Synechococcales	[Synechocystis sp. PCC 6803]	ATTGCCGCCGAGATTTGCATTTTTTCATAATTTTGTCTGGAGTTGGCGAATTGGGAATTTAGTGTCCTTCGCCACAATTTTCTAAATTAGGGTTGATAAACTGCCTATACGGACGGTGTTTTTCCATTCTTGGGCTTTGCCGATCGCCGTTTAGTCCGTTTAACTATGATCGGTCATTGT	ATCGGTCATTGT	ATTGCCGCCGAGATTTGCATTTTTTCATAATTTTGTCTGGAGTTGGCGAATTGGGAATTTAGTGTCCTTCGCCACAATTTTCTAAATTAGGGTTGATAAACTGCCTATACGGACGGTGTTTTTCCATTCTTGGGCTTTGCCGATCGCCGTTTAGTCCGTTTAACT	41.82
14534	CAGCACGTAATG	12301	646564577	[NC_014220]	1640420	1640599	-	646854599	1640081..1640419	-	COG0347	E	19	[Nitrogen regulatory protein PII]	Firmicutes	Clostridia	Syntrophomonadaceae	Syntrophothermus	Clostridiales	[Syntrophothermus lipocalidus DSM 12680]	TTTCGACTCAACAGCTATACTAAACGTGGTAATTGCATAAGCGAGACAGGCAAAGGCGCTTGGGTGATCGTTGAGTATCACAAACAAGCGCCTTTTTCTGCTTCCGCTTTGAATACGAGGCACCATCAGGGTTTGAGGTGCTGGAAATTAAGGAGGAGGGCAGGGATGCATTACGTGCTG	CATTACGTGCTG	TTTCGACTCAACAGCTATACTAAACGTGGTAATTGCATAAGCGAGACAGGCAAAGGCGCTTGGGTGATCGTTGAGTATCACAAACAAGCGCCTTTTTCTGCTTCCGCTTTGAATACGAGGCACCATCAGGGTTTGAGGTGCTGGAAATTAAGGAGGAGGGCAGGG	48.48
14538	CAACTGATGACA	38465	643692001	[NC_012483]	2059818	2059997	+	643767958	2059998..2060378	+	COG3437	KT	10	[Response regulator containing a CheY-like receiver domain and an HD-GYP domain]	Acidobacteria	Acidobacteria	Acidobacteriaceae	Acidobacterium	Acidobacteriales	[Acidobacterium capsulatum ATCC 51196]	GAATGAACTGCACGGAGCCACATTGCATGTCCTGTTGCCCGTGACTCATGAAATGAAACCGACAGCCGGCTCTGCCAACGGATCAAGGAATGCAGAGCTGCCTGCAACACCCTCAGAGTCGCCTGCCGAAATCTGAATCACAAACGAAGAGAAACACCTGGAAGCATGTGTCATCAGTTG	TGTCATCAGTTG	GAATGAACTGCACGGAGCCACATTGCATGTCCTGTTGCCCGTGACTCATGAAATGAAACCGACAGCCGGCTCTGCCAACGGATCAAGGAATGCAGAGCTGCCTGCAACACCCTCAGAGTCGCCTGCCGAAATCTGAATCACAAACGAAGAGAAACACCTGGAAGC	53.33
14545	GCATGGCTGTTT	38798	637000001	[NC_008009]	3780710	3780889	-	637985213	3778916..3780709	-	COG1475	K	10	[Predicted transcriptional regulators]	Acidobacteria	Acidobacteria	Korebacteraceae	Korebacter	Acidobacteriales	[Korebacter versatilis Ellin345]	CGGCTTACGAGTCTCCCGGAAAGTGGTAGGAAAAAGGAAACAGCCTTCTAAGCCCCTTCTCTTTGGACATCGGAAAGCGACAAAGCAGAGTTCCTGGTTAAAGGGAATCCGCTGAATTTGAACCACGATGCATAGCTCGTGTGGACCTCTGAACAGGAGATCCACATGAAACAGCCATGC	AAACAGCCATGC	CGGCTTACGAGTCTCCCGGAAAGTGGTAGGAAAAAGGAAACAGCCTTCTAAGCCCCTTCTCTTTGGACATCGGAAAGCGACAAAGCAGAGTTCCTGGTTAAAGGGAATCCGCTGAATTTGAACCACGATGCATAGCTCGTGTGGACCTCTGAACAGGAGATCCAC	50.3
14546	TCTTACCCACCT	34562	640427123	[NC_009565]	643870	644049	-	640605301	643456..643869	-	COG4113	R	2	[Predicted nucleic acid-binding protein, contains PIN domain]	Actinobacteria	Actinobacteria	Mycobacteriaceae	Mycobacterium	Actinomycetales	[Mycobacterium tuberculosis F11 (ExPEC)]	GGCGCGGGGCTTGAACGTCTCGGCGCTGACTCAGGCCGCGATCAGTGCCGAGTTGGAGAACTCCGCAACCGATGCGTGGCTTGAGGGGTTGGAACCCAGAAGCACCGGCGCTCGGCATGATGACGTGCTGGGTGCGATCGATGCCGCTCGCGATGAGTTCGAAGCATGAGGTGGGTAAGA	AGGTGGGTAAGA	GGCGCGGGGCTTGAACGTCTCGGCGCTGACTCAGGCCGCGATCAGTGCCGAGTTGGAGAACTCCGCAACCGATGCGTGGCTTGAGGGGTTGGAACCCAGAAGCACCGGCGCTCGGCATGATGACGTGCTGGGTGCGATCGATGCCGCTCGCGATGAGTTCGAAGC	64.85
14553	AATCACGTCCTT	25131	640069301	[NC_009085]	1224717	1224896	+	640153236	1224897..1225391	+	COG4172	R	1	[ABC-type uncharacterized transport system, duplicated ATPase component]	Proteobacteria	Gammaproteobacteria	Moraxellaceae	Acinetobacter	Pseudomonadales	[Acinetobacter baumannii ATCC 17978]	TATCCGCATGAGCTTTCAGGTGGTCAAAAACAGCGGGTGATGATTGCGGCTGCGCTAGCTCTTCAACCTAAAATTTTAATTGCAGATGAACCAACTACCGCGCTTGATGTGATTTTACAGACGCAAATTTTAGAATTATTAAAATCTTTGCAAAGCAAATATGGTATGAAGGACGTGATT	AAGGACGTGATT	TATCCGCATGAGCTTTCAGGTGGTCAAAAACAGCGGGTGATGATTGCGGCTGCGCTAGCTCTTCAACCTAAAATTTTAATTGCAGATGAACCAACTACCGCGCTTGATGTGATTTTACAGACGCAAATTTTAGAATTATTAAAATCTTTGCAAAGCAAATATGGT	39.39
14556	ATGACATATCCG	1914	650377904	[FP929032]	1266450	1266629	-	650521474	1264251..1266449	-	COG1413	C	5	[FOG: HEAT repeat]	Bacteroidetes	Bacteroidia	Rikenellaceae	Alistipes	Bacteroidales	[Alistipes shahii WAL 8301]	GAGTGTCTGGGCTGGTTCGCGCATACCCCGCGCCGTGCCGAGATCATCGACGCCTGCCGGCAGGCAGCCGCCGACAAAAACCTGGAGAAAGAGCTCCGCGACGAGCTGACGCAAACCGCGATCCGGCTCGAAAGCACCGTATCCGTACCGACCCGATAATCCGACATGCGGATATGTCAT	CGGATATGTCAT	GAGTGTCTGGGCTGGTTCGCGCATACCCCGCGCCGTGCCGAGATCATCGACGCCTGCCGGCAGGCAGCCGCCGACAAAAACCTGGAGAAAGAGCTCCGCGACGAGCTGACGCAAACCGCGATCCGGCTCGAAAGCACCGTATCCGTACCGACCCGATAATCCGAC	64.24
14560	CACTCGTCTTCC	18366	646311909	[NC_000964]	1454884	1455063	+	646317914	1455064..1456029	+	COG1609	K	57	[Transcriptional regulators]	Firmicutes	Bacilli	Bacillaceae	Bacillus	Bacillales	[Bacillus subtilis subtilis 168]	GCAAGACAGCTGCCACCGAGAACAGTGAGACATAACCCAATTAAAATGAAGAAACCCATGTGATCTTCTCCTTTCAGCTAAAAACACAAAAAGATATCTGGTACGTCCATATCATATTGTATGAAACGCATTCCAGATCAAGGGGATTTAGAAAGAAGGGAATCTATGGGAAGACGAGTG	GGAAGACGAGTG	GCAAGACAGCTGCCACCGAGAACAGTGAGACATAACCCAATTAAAATGAAGAAACCCATGTGATCTTCTCCTTTCAGCTAAAAACACAAAAAGATATCTGGTACGTCCATATCATATTGTATGAAACGCATTCCAGATCAAGGGGATTTAGAAAGAAGGGAATCT	39.39
14562	TCTATCCCAGAA	30923	641522606	[NC_010581]	2539565	2539744	+	641706205	2539745..2541388	+	COG1858	P	10	[Cytochrome c peroxidase]	Proteobacteria	Alphaproteobacteria	Beijerinckiaceae	Beijerinckia	Rhizobiales	[Beijerinckia indica indica ATCC 9039]	GGAGCGTTTCCGGATATATGCTCTAGTATTCCGCGATATATTTGATGACAATGATTAATATGCATTTTTTTCGTTGGAATTTTAAGCGCCTTCCTTATCGCGGAAATCTGACGCATACGAATCAATCTAGCGATTGGCCTCAATTGAATAATGGGGTGGGAAACCATGTTCTGGGATAGA	TTCTGGGATAGA	GGAGCGTTTCCGGATATATGCTCTAGTATTCCGCGATATATTTGATGACAATGATTAATATGCATTTTTTTCGTTGGAATTTTAAGCGCCTTCCTTATCGCGGAAATCTGACGCATACGAATCAATCTAGCGATTGGCCTCAATTGAATAATGGGGTGGGAAACC	40.61
14563	GCCAATTGCTTC	5011	643692012	[NC_012441]	1400160	1400339	-	643745930	1399299..1400159	-	COG0774	M	12	[UDP-3-O-acyl-N-acetylglucosamine deacetylase]	Proteobacteria	Alphaproteobacteria	Brucellaceae	Brucella	Rhizobiales	[Brucella melitensis ATCC 23457]	AATGTGATAAGGTGTTAGAAAGCGTGATTTTGAACCGGAAGGCTCGTTCATTATTTCAGCCAAAAGTGCTTATACAGGCGCTTCAATTGCAAAGTCCGGGCTGTCCGCATCCCGCCGATCAGGATGGCCTTTTATCCCTGTTATACTGAATAGATTGGAACTGTCATGGAAGCAATTGGC	GAAGCAATTGGC	AATGTGATAAGGTGTTAGAAAGCGTGATTTTGAACCGGAAGGCTCGTTCATTATTTCAGCCAAAAGTGCTTATACAGGCGCTTCAATTGCAAAGTCCGGGCTGTCCGCATCCCGCCGATCAGGATGGCCTTTTATCCCTGTTATACTGAATAGATTGGAACTGTC	45.45
14571	ACTCCACTCCGT	9047	639633022	[NC_008751]	2400264	2400443	+	639820303	2400444..2401850	+	COG2265	J	17	[SAM-dependent methyltransferases related to tRNA (uracil-5-)-methyltransferase]	Proteobacteria	Deltaproteobacteria	Desulfovibrionaceae	Desulfovibrio	Desulfovibrionales	[Desulfovibrio vulgaris vulgaris DP4]	CGCGTTCTCGATAAGTTCGCTGATCATCGCTCGGCTCCTTGGCTGGGCTTGACGTATGTGCTCGGATGGGCAACTAGTTGCCTCAATTGCCGGAAAAGTCAAGACTCTTTTTGTGACGGACGGCACAAGCAGCCGCGCCTCAAGGCGCAGCACGGAAATAGCATCATGACGGAGTGGAGT	ACGGAGTGGAGT	CGCGTTCTCGATAAGTTCGCTGATCATCGCTCGGCTCCTTGGCTGGGCTTGACGTATGTGCTCGGATGGGCAACTAGTTGCCTCAATTGCCGGAAAAGTCAAGACTCTTTTTGTGACGGACGGCACAAGCAGCCGCGCCTCAAGGCGCAGCACGGAAATAGCATC	55.76
14574	ACACGTAGGATT	16051	644736358	[NC_013204]	2982971	2983150	-	645025531	2981798..2982970	-	COG0082	E	12	[Chorismate synthase]	Actinobacteria	Actinobacteria	Coriobacteriaceae	Eggerthella	Coriobacteriales	[Eggerthella lenta VPI 0255, DSM 2243]	GAATGCTGTGCTCGCTCAGGATGACGAGTACGTGAGCCATAGGGATGGGGTTGATGCCTCATTCGATGCGGATGCGGCGTGCGACCTGCTTTTCGCTAGCCTTGCCTGAACGGTAGGGTACAATACGATGCGAACCATTCGTATCAGCGCGGAAAGCGACAGACTATGAATCCTACGTGT	AATCCTACGTGT	GAATGCTGTGCTCGCTCAGGATGACGAGTACGTGAGCCATAGGGATGGGGTTGATGCCTCATTCGATGCGGATGCGGCGTGCGACCTGCTTTTCGCTAGCCTTGCCTGAACGGTAGGGTACAATACGATGCGAACCATTCGTATCAGCGCGGAAAGCGACAGACT	55.76
14576	ACTCGCTAACCA	10470	637000108	[NC_002695]	4940537	4940716	+	637085520	4940717..4942897	+	COG0376	P	11	[Catalase (peroxidase I)]	Proteobacteria	Gammaproteobacteria	Enterobacteriaceae	Escherichia	Enterobacteriales	[Escherichia coli O157:H7 Sakai (EHEC)]	GAATTCGGACATAATCAAAAAAGCTTAATTACGATCAATTTGATCTACATCTCTTTAACCAACAATATGTAAGATCTCAACTATCGCATCCGTGGATTAATTCAATTATAACTTCTCTCTAACGCTGTGTATCGTAACGGTAACACTGTAGAGGGGAGCACATTGATGTGGTTAGCGAGT	TGGTTAGCGAGT	GAATTCGGACATAATCAAAAAAGCTTAATTACGATCAATTTGATCTACATCTCTTTAACCAACAATATGTAAGATCTCAACTATCGCATCCGTGGATTAATTCAATTATAACTTCTCTCTAACGCTGTGTATCGTAACGGTAACACTGTAGAGGGGAGCACATTG	35.76
14577	TACGTACGGAAC	26029	643348554	[NC_011979]	3492352	3492531	+	643640477	3492532..3493371	+	COG0739	M	29	[Membrane proteins related to metalloendopeptidases]	Proteobacteria	Deltaproteobacteria	Geobacteraceae	Geobacter	Desulfuromonadales	[Geobacter sp. FRC-32]	TTAACCAAGGCCCATCAGGGTTCTGACCACCCTCCTCCACCAGATCCGATTGTTTTGTATCTATCCGGAAACATCATGGGAAACCATTGAGTTTGAAGGCGGAATACTGTTCTGCCATCATCAGCCACAGCATTGGGTATGGTGCTTGCAAAACTGGGAGTCTCCATGGTTCCGTACGTA	GTTCCGTACGTA	TTAACCAAGGCCCATCAGGGTTCTGACCACCCTCCTCCACCAGATCCGATTGTTTTGTATCTATCCGGAAACATCATGGGAAACCATTGAGTTTGAAGGCGGAATACTGTTCTGCCATCATCAGCCACAGCATTGGGTATGGTGCTTGCAAAACTGGGAGTCTCC	49.09
14578	ACCTTGTCTTAC	32	640069314	[NC_008818]	439887	440066	-	640082062	438549..439886	-	COG0144	J	9	[tRNA and rRNA cytosine-C5-methylases]	Crenarchaeota	Thermoprotei	Pyrodictiaceae	Hyperthermus	Desulfurococcales	[Hyperthermus butylicus DSM 5456]	CCTAAAATGTTACAGGATATAGAGGCTAGAGTTGCGACCGAGGTAGACTACATAAATGGCTATATTATCCGCGAGGCTGTTGTCCGGGGGCTCTACACTCCCTATAACATGGCGGTATACCTTGCTGTTAAAGGGCTGGAAGAAGTATTAAGGGGCTAGCTTGGGATGGTAAGACAAGGT	GTAAGACAAGGT	CCTAAAATGTTACAGGATATAGAGGCTAGAGTTGCGACCGAGGTAGACTACATAAATGGCTATATTATCCGCGAGGCTGTTGTCCGGGGGCTCTACACTCCCTATAACATGGCGGTATACCTTGCTGTTAAAGGGCTGGAAGAAGTATTAAGGGGCTAGCTTGGG	47.88
14582	GTAGCACTGCGA	28302	649633065	[NC_014759]	3385310	3385489	+	649787545	3385490..3387346	+	COG2885	M	28	[Outer membrane protein and related peptidoglycan-associated (lipo)proteins]	Bacteroidetes	Cytophagia	Flammeovirgaceae	Marivirga	Cytophagales	[Marivirga tractuosa H-43, DSM 4126]	TTAGACATTTCATATATGACTTATTTCCAAAGTTAGGTTTCCTTTAATTAGCAATCTATTTATAGTGTGCAGTATCTTTTAATAAATCAAACTTTCTAAAAATTTGGTTTATAGCTTAAATCTAAAATTCCTTTTGAAATTCTCTCTTATCAGCTAAATTGGAATATGTCGCAGTGCTAC	TCGCAGTGCTAC	TTAGACATTTCATATATGACTTATTTCCAAAGTTAGGTTTCCTTTAATTAGCAATCTATTTATAGTGTGCAGTATCTTTTAATAAATCAAACTTTCTAAAAATTTGGTTTATAGCTTAAATCTAAAATTCCTTTTGAAATTCTCTCTTATCAGCTAAATTGGAAT	24.24
14585	GTAGCTTACGCT	4583	646311948	[NC_013720]	5852875	5853054	-	646481836	5852527..5852874	-	COG0347	E	19	[Nitrogen regulatory protein PII]	Planctomycetes	Planctomycetacia	Pirellulaceae	Pirellula	Pirellulales	[Pirellula staleyi DSM 6068]	TCTTTCCAGCGTTCCGACTACAATTGAGTTTCGCAAACGCTCTTGGCACTCCGATTGCATTATAATTCGGCATCCTAAGCGTGGTCCTTGGGCGACCATTGCCAGAGCTTTTGCTCACACCTCTCCCTCCCCAACTTGCTCGCAGCGATTGACTAGCCACCGCTCATGAGCGTAAGCTAC	AGCGTAAGCTAC	TCTTTCCAGCGTTCCGACTACAATTGAGTTTCGCAAACGCTCTTGGCACTCCGATTGCATTATAATTCGGCATCCTAAGCGTGGTCCTTGGGCGACCATTGCCAGAGCTTTTGCTCACACCTCTCCCTCCCCAACTTGCTCGCAGCGATTGACTAGCCACCGCTC	53.33
14587	GATGAAGCTCAA	41431	637000218	[NC_002516]	3813741	3813920	-	637053826	3811938..3813740	-	COG4618	R	5	[ABC-type protease/lipase transport system, ATPase and permease components]	Proteobacteria	Gammaproteobacteria	Pseudomonadaceae	Pseudomonas	Pseudomonadales	[Pseudomonas aeruginosa PAO1]	AGTTGGCGCTCCTCTCCGGCGCACGAACCGCTGTCGCTGCGCCTCGCACCCGTGGCGACGGCGGCCCCCGGATTGTTCCTCCGCCGGCCGTGCCCGGCAAGCGGAGACTGCCGCAATGTCCTCCGGGCCCGCTCGCGGCCCGGACACCCACAGGACCCGACTCCGATGTTGAGCTTCATC	TTGAGCTTCATC	AGTTGGCGCTCCTCTCCGGCGCACGAACCGCTGTCGCTGCGCCTCGCACCCGTGGCGACGGCGGCCCCCGGATTGTTCCTCCGCCGGCCGTGCCCGGCAAGCGGAGACTGCCGCAATGTCCTCCGGGCCCGCTCGCGGCCCGGACACCCACAGGACCCGACTCCG	75.15
14594	TAAACGTTCCGT	11005	637000344	[NC_003902]	3989287	3989466	-	637275453	3988648..3989286	-	COG2197	TK	55	[Response regulator containing a CheY-like receiver domain and an HTH DNA-binding domain]	Proteobacteria	Gammaproteobacteria	Xanthomonadaceae	Xanthomonas	Xanthomonadales	[Xanthomonas campestris pv campestris ATCC 33913]	GATGCATTGTCTGCGTGTCTGCCATCCGAGGCGTGCGCGGAGTTCAGTGCATCGAGCGCATCGGCAGCGCGCCTGCCGCATGCCCGGGCCGTCCAGCTCCACGCACCACCCACCTACCGCGCAGCGCAGCGGGAAAGCGACGCAGCCATGTGCCAGACTTGGCGCATGACGGAACGTTTA	ACGGAACGTTTA	GATGCATTGTCTGCGTGTCTGCCATCCGAGGCGTGCGCGGAGTTCAGTGCATCGAGCGCATCGGCAGCGCGCCTGCCGCATGCCCGGGCCGTCCAGCTCCACGCACCACCCACCTACCGCGCAGCGCAGCGGGAAAGCGACGCAGCCATGTGCCAGACTTGGCGC	69.09
14595	GACGTAATGCTT	40686	650377987	[CP001608]	911225	911404	+	650394856	911405..912502	+	COG0404	E	10	[Glycine cleavage system T protein (aminomethyltransferase)]	Proteobacteria	Gammaproteobacteria	Enterobacteriaceae	Yersinia	Enterobacteriales	[Yersinia pestis Medievalis Harbin 35]	CTGAAGAGGGCGCCTCGCCTATTTTAGCTTATGGTTCCCTGAGGGGATCGGTGCTAACGTTGAGCAAAAGGTATCGTTTGCGTCGTGGTGTCCCTACCTGTTTATTGTGGTCTTGAAGCAGGTACCCTGCGGCTTCAAACACGAAGTGTATATTGAGGGAAAAAGATGAAGCATTACGTC	AAGCATTACGTC	CTGAAGAGGGCGCCTCGCCTATTTTAGCTTATGGTTCCCTGAGGGGATCGGTGCTAACGTTGAGCAAAAGGTATCGTTTGCGTCGTGGTGTCCCTACCTGTTTATTGTGGTCTTGAAGCAGGTACCCTGCGGCTTCAAACACGAAGTGTATATTGAGGGAAAAAG	49.7
14596	CCCTGTGTGTTT	46077	641228474	[NC_009925]	4574961	4575140	-	641253617	4573206..4574960	-	COG0018	J	15	[Arginyl-tRNA synthetase]	Cyanobacteria	Synechococcophycidae	Acaryochloridaceae	Acaryochloris	Synechococcales	[Acaryochloris marina MBIC11017]	TAAATATTGTGGACTTCTCAATTACCAATATCTTGGCCTTAGCGGCTTTAGGTATGTTAGTAATCGTCTCCGGCGGCATTGTGTATCTCACTGTCTCAGAGTGGCGTGATCGCAGACGACGCGAGCGCGAACAGCGTGCCGCTAGGAAAAAACGCAGTTAAGCTCATGAAACACACAGGG	AAACACACAGGG	TAAATATTGTGGACTTCTCAATTACCAATATCTTGGCCTTAGCGGCTTTAGGTATGTTAGTAATCGTCTCCGGCGGCATTGTGTATCTCACTGTCTCAGAGTGGCGTGATCGCAGACGACGCGAGCGCGAACAGCGTGCCGCTAGGAAAAAACGCAGTTAAGCTC	49.09
14598	TCCTCTAGCCTC	5467	639279302	[NC_003305]	7858	8037	-	639298332	7516..7857	-	COG0640	K	53	[Predicted transcriptional regulators]	Proteobacteria	Alphaproteobacteria	Rhizobiaceae	Agrobacterium	Rhizobiales	[Agrobacterium tumefaciens C58-UWash]	CCTCAACGATTTCATCACCCCGATGGCCATCCTTAAGGAGCGGAGGTGAAACGTCTGGGCGACACTAAGGCATCTCATACCCGGAGATCATTCCTGCCGATAAAACTTAGTTGATTTGCTAAGTTTTCCCTTGCTCCGCCACGATGAAGCATGATAGTTAGCAATATGGAGGCTAGAGGA	GAGGCTAGAGGA	CCTCAACGATTTCATCACCCCGATGGCCATCCTTAAGGAGCGGAGGTGAAACGTCTGGGCGACACTAAGGCATCTCATACCCGGAGATCATTCCTGCCGATAAAACTTAGTTGATTTGCTAAGTTTTCCCTTGCTCCGCCACGATGAAGCATGATAGTTAGCAAT	48.48
14602	GGTCAATCGTGT	6796	637000034	[NC_002929]	1123456	1123635	-	637112377	1122661..1123455	-	COG3176	R	8	[Putative hemolysin]	Proteobacteria	Betaproteobacteria	Alcaligenaceae	Bordetella	Burkholderiales	[Bordetella pertussis Tohama I]	GGCGACGCAGGCATGCAAGGCCATGACTCTGTTTGTATCAAATAGTCAAGCGGGGTCGTATGGTCCTCGGTGGGGCGGCGTAAACTTCATAGTCACGTAACATATCGGTCAGATTACTGACATGACGCGCGGCCACACTGGCAGGACATTTAGGAGTTTCGCGCAATGACACGATTGACC	ACACGATTGACC	GGCGACGCAGGCATGCAAGGCCATGACTCTGTTTGTATCAAATAGTCAAGCGGGGTCGTATGGTCCTCGGTGGGGCGGCGTAAACTTCATAGTCACGTAACATATCGGTCAGATTACTGACATGACGCGCGGCCACACTGGCAGGACATTTAGGAGTTTCGCGCA	53.94
14603	GACGCAATTACG	7651	637000048	[NC_006348]	700537	700716	-	637561491	699073..700536	-	COG3666	L	11	[Transposase and inactivated derivatives]	Proteobacteria	Betaproteobacteria	Burkholderiaceae	Burkholderia	Burkholderiales	[Burkholderia mallei ATCC 23344]	GCTTGCTCGCATGCGCCCGCCTCGCGCCACTGCGGCCGCGCCGCGATGGCGCTGACGCGAGGCGACAAAAAGCGACAAGACGAAGAAGGGGGCGCGACGTACTCGCGCCCCCAGATTGCTGACAAACCCTCGCCAAGTGGGGGATTTTTGTTTTTTAATGGCGTGATGCGTAATTGCGTC	CGTAATTGCGTC	GCTTGCTCGCATGCGCCCGCCTCGCGCCACTGCGGCCGCGCCGCGATGGCGCTGACGCGAGGCGACAAAAAGCGACAAGACGAAGAAGGGGGCGCGACGTACTCGCGCCCCCAGATTGCTGACAAACCCTCGCCAAGTGGGGGATTTTTGTTTTTTAATGGCGTG	63.64
14616	TTGTCGTTTGCA	26194	648028002	[NC_014378]	156983	157162	+	648128494	157163..157834	+	COG1045	E	24	[Serine acetyltransferase]	Firmicutes	Clostridia	Halobacteroidaceae	Acetohalobium	Halanaerobiales	[Acetohalobium arabaticum Z-7288, DSM 5501]	CCGAAGCAGTAAGTAGGGTGTAACGTTTAGTAAGCGTTAATTACTTTAAGTGAATCAGATTTGATTTCTAGTCTGATTAAACAGAGTGGAACCGCGCCCTTACGTCTCTGTAGTTAACAGCTATGGAGTGTAAGGGATTTATTAATTGAGGAGGTAGTAAGTTAGATGTGCAAACGACAA	TGCAAACGACAA	CCGAAGCAGTAAGTAGGGTGTAACGTTTAGTAAGCGTTAATTACTTTAAGTGAATCAGATTTGATTTCTAGTCTGATTAAACAGAGTGGAACCGCGCCCTTACGTCTCTGTAGTTAACAGCTATGGAGTGTAAGGGATTTATTAATTGAGGAGGTAGTAAGTTAG	38.79
14618	AACAAGTGTCCC	5600	639279302	[NC_003305]	1701757	1701936	+	639299874	1701937..1702998	+	COG1609	K	57	[Transcriptional regulators]	Proteobacteria	Alphaproteobacteria	Rhizobiaceae	Agrobacterium	Rhizobiales	[Agrobacterium tumefaciens C58-UWash]	GGGCGGCGCTTTATGGGCGGGGATAAAAACCCAAAGAAATCAATTCCGCATTTACAGATGTTGCTGTAGTCTTCCGGTAACGAGAGTGCAGCGAACAGGCACGGGTATTCTTCAGATCGACTGCGCGGCGCAGGCTTTCTGCCCGCACTGTGCGAAGAAGAGTGGATGGGGACACTTGTT	GGGACACTTGTT	GGGCGGCGCTTTATGGGCGGGGATAAAAACCCAAAGAAATCAATTCCGCATTTACAGATGTTGCTGTAGTCTTCCGGTAACGAGAGTGCAGCGAACAGGCACGGGTATTCTTCAGATCGACTGCGCGGCGCAGGCTTTCTGCCCGCACTGTGCGAAGAAGAGTGG	54.55
14632	CCTATGGCAACA	39876	640069313	[NC_009138]	628117	628296	+	640167965	628297..628962	+	COG0494	LR	12	[NTP pyrophosphohydrolases including oxidative damage repair enzymes]	Proteobacteria	Betaproteobacteria	Oxalobacteraceae	Herminiimonas	Burkholderiales	[Herminiimonas arsenicoxydans ULPAs1]	ATCAATAAAAAAAGACACCTTCGGGTGTCTTTTTTGTTTTATCGACACAATATTCGATTGTTAAATCTGGCGAAAAAATTGTGGCAGGTTTACTATCAGAGCAGGTGCAATTAGTCGCTAAAACAGCTTGGCAGATTTCATTATTCTTATGCGCGGGAAGACTACATGTGTTGCCATAGG	TGTTGCCATAGG	ATCAATAAAAAAAGACACCTTCGGGTGTCTTTTTTGTTTTATCGACACAATATTCGATTGTTAAATCTGGCGAAAAAATTGTGGCAGGTTTACTATCAGAGCAGGTGCAATTAGTCGCTAAAACAGCTTGGCAGATTTCATTATTCTTATGCGCGGGAAGACTAC	37.58
14633	ATCCATAGTCCG	26871	641228494	[NC_009972]	889152	889331	-	641277917	886965..889151	-	COG1187	J	16	[16S rRNA uridine-516 pseudouridylate synthase and related pseudouridylate synthases]	Chloroflexi	Chloroflexi	Herpetosiphonaceae	Herpetosiphon	Herpetosiphonales	[Herpetosiphon aurantiacus DSM 785]	TAAAGCTATGTTATAATTGGCCAAAGGTGCCGTTAGGAGGCACTACCACTGTGAAGAACCTCGTCGCTTGATGCACGTATTATCGTTCGGATGTCCGCTGTACTCCCGATCATTCAAGCATGCACTGACGACCCCAACAGTAGAACCACGACCTGTGGAGTAATAATGCGGACTATGGAT	CGGACTATGGAT	TAAAGCTATGTTATAATTGGCCAAAGGTGCCGTTAGGAGGCACTACCACTGTGAAGAACCTCGTCGCTTGATGCACGTATTATCGTTCGGATGTCCGCTGTACTCCCGATCATTCAAGCATGCACTGACGACCCCAACAGTAGAACCACGACCTGTGGAGTAATA	48.48
14659	CGTCTTAAGCGC	11791	644736404	[NC_013159]	954754	954933	+	644975018	954934..956169	+	COG2508	TQ	8	[Regulator of polyketide synthase expression]	Actinobacteria	Actinobacteria	Pseudonocardiaceae	Saccharomonospora	Actinomycetales	[Saccharomonospora viridis P101, DSM 43017]	GGACCGAGCGCGAAAGTCGTCATCCGTGGGACAACAGTTCCGCGGGATTTCGTCAGATCAGCGTGAAAGGCCCTTCCGCCTTTCGATTCCGGTGATACCTTTTCGATCATTGCTGGACCGGACGGGCGAGTGTGATCCCCCAACGTTGTGGGAAGGAGCTTGTCGATGGCGCTTAAGACG	GCGCTTAAGACG	GGACCGAGCGCGAAAGTCGTCATCCGTGGGACAACAGTTCCGCGGGATTTCGTCAGATCAGCGTGAAAGGCCCTTCCGCCTTTCGATTCCGGTGATACCTTTTCGATCATTGCTGGACCGGACGGGCGAGTGTGATCCCCCAACGTTGTGGGAAGGAGCTTGTCG	58.18
14662	TATGGAGCCTTG	44350	651053076	[AP012205]	149684	149863	-	651077861	148943..149683	-	COG0652	O	13	[Peptidyl-prolyl cis-trans isomerase (rotamase) - cyclophilin family]	Cyanobacteria	Synechococcophycidae	Merismopediaceae	Synechocystis	Synechococcales	[Synechocystis sp. PCC 6803]	CCAAATTCAGGGCAGAAACGGGGGTTTGTTATGTTCAATTGGTCCCCATTTCCCCTAGAAAGTTATCTAAAGTGGACTAAGGTTCCTAACAAGGACTTTAAAGTTGGTTAATTTACATAAACGATGAAAGGCAGTTGCCATTAGCAATTACGGAGATTAGATTTTATGCAAGGCTCCATA	CAAGGCTCCATA	CCAAATTCAGGGCAGAAACGGGGGTTTGTTATGTTCAATTGGTCCCCATTTCCCCTAGAAAGTTATCTAAAGTGGACTAAGGTTCCTAACAAGGACTTTAAAGTTGGTTAATTTACATAAACGATGAAAGGCAGTTGCCATTAGCAATTACGGAGATTAGATTTT	38.18
14664	GGGATACGGATT	42524	637000333	[NC_002505]	1320857	1321036	-	637047728	1319246..1320856	-	COG0840	NT	58	[Methyl-accepting chemotaxis protein]	Proteobacteria	Gammaproteobacteria	Vibrionaceae	Vibrio	Vibrionales	[Vibrio cholerae O1 bv El Tor, N16961]	ACTCTCATCAAATAGTTGAGCTGGTTAACAAAATGAACTGAGGCCAGTGGCAAATCAGCCGTTGTGAACCATCCTTTTATTAGTCCTTATCGGCCTATTCATTCAAACAATAACCTAGCCGAATAAGACCATAAACATTACAGCGCTCAGTTAGGTGGTAACGTCATGAATCCGTATCCC	AATCCGTATCCC	ACTCTCATCAAATAGTTGAGCTGGTTAACAAAATGAACTGAGGCCAGTGGCAAATCAGCCGTTGTGAACCATCCTTTTATTAGTCCTTATCGGCCTATTCATTCAAACAATAACCTAGCCGAATAAGACCATAAACATTACAGCGCTCAGTTAGGTGGTAACGTC	41.21
14669	ATCTCTATTCCG	2893	644736344	[NC_010280]	161090	161269	+	644744615	161270..163270	+	COG0021	G	21	[Transketolase]	Chlamydiae	Chlamydiae	Chlamydiaceae	Chlamydia	Chlamydiales	[Chlamydia trachomatis L2b/UCH-1/proctitis]	CCTAGTCAAATTATCTCTAATTCTCTACTATCTTCTTCCTTATCCTGAAATAGAGTTTAAGAACTCTAGGGACTTAATTTATTTTATTCTCCTTATTATCGAATTTTCGGTTCTATATTGGGTTAAGCATTCGTATAGGTATCAACTTCTGCTAAAGGAAAAAACATGCGGAATAGAGAT	CGGAATAGAGAT	CCTAGTCAAATTATCTCTAATTCTCTACTATCTTCTTCCTTATCCTGAAATAGAGTTTAAGAACTCTAGGGACTTAATTTATTTTATTCTCCTTATTATCGAATTTTCGGTTCTATATTGGGTTAAGCATTCGTATAGGTATCAACTTCTGCTAAAGGAAAAAAC	30.91
14672	CAACAGGTACGG	33959	639279306	[NC_006958]	1773899	1774078	-	639316190	1771796..1773898	-	COG0441	J	32	[Threonyl-tRNA synthetase]	Actinobacteria	Actinobacteria	Corynebacteriaceae	Corynebacterium	Actinomycetales	[Corynebacterium glutamicum Kalinowski ATCC 13032]	ATGCGTCATCAGTAGGACGACTGAAGTAGACAAAGCCAAAGAAGCTCACGCACCACATCAGGTATTGCCTAATATATCTGCGGTGAATCCCGATATTTCCCTCTTTTGGACGTATCGGGAGCGCCAGGTCAGCTGCGCACCTTGAACTAGTGGGGGCGGCCAGGTATGCCGTACCTGTTG	CCGTACCTGTTG	ATGCGTCATCAGTAGGACGACTGAAGTAGACAAAGCCAAAGAAGCTCACGCACCACATCAGGTATTGCCTAATATATCTGCGGTGAATCCCGATATTTCCCTCTTTTGGACGTATCGGGAGCGCCAGGTCAGCTGCGCACCTTGAACTAGTGGGGGCGGCCAGGT	52.73
14676	GGGTGCAGAAAC	4071	643692024	[NC_012489]	2241814	2241993	-	643774522	2238892..2241813	-	COG4771	P	31	[Outer membrane receptor for ferrienterochelin and colicins]	Gemmatimonadetes	Gemmatimonadetes	Gemmatimonadaceae	Gemmatimonas	Gemmatimonadales	[Gemmatimonas aurantiaca T-27T]	AATCCGGTCGGTGGTGTATTGACGGCGTCAAAGGTCCCAGTAAACATTCGTGCAACGGATGAGCCGTGTCGTGTCGTCGAACGCACACACCGGCCCACCATGACCGACTCTCCCTCCTGTCGGTCATCGGACTTAGTCGTCCATTTCCTCCCACTGAGGTGTGCGATGGTTTCTGCACCC	GTTTCTGCACCC	AATCCGGTCGGTGGTGTATTGACGGCGTCAAAGGTCCCAGTAAACATTCGTGCAACGGATGAGCCGTGTCGTGTCGTCGAACGCACACACCGGCCCACCATGACCGACTCTCCCTCCTGTCGGTCATCGGACTTAGTCGTCCATTTCCTCCCACTGAGGTGTGCG	58.18
14678	CTTGTTCAGTGC	38862	637000001	[NC_008009]	4936952	4937131	-	637986201	4936559..4936951	-	COG3865	S	7	[Uncharacterized protein conserved in bacteria]	Acidobacteria	Acidobacteria	Korebacteraceae	Korebacter	Acidobacteriales	[Korebacter versatilis Ellin345]	CCCTTTTTATTTTTCAACGCGAGAATGTAGATGTTCTGTGATCCTGAGTGAAGTCGCGCAAAGCGCGACGTAGTCGAAGGGCCCCTATCCCTACGACAATGCATCAATCTGCGAAGCGATCGCGTGCAATCCACAAACCTTTCGCTATAATCCCGCAATCGCGCCATGGCACTGAACAAG	GCACTGAACAAG	CCCTTTTTATTTTTCAACGCGAGAATGTAGATGTTCTGTGATCCTGAGTGAAGTCGCGCAAAGCGCGACGTAGTCGAAGGGCCCCTATCCCTACGACAATGCATCAATCTGCGAAGCGATCGCGTGCAATCCACAAACCTTTCGCTATAATCCCGCAATCGCGCC	50.91
14680	GTCTCTGATGAC	34838	637000154	[NC_002973]	1555448	1555627	-	637165313	1554629..1555447	-	COG0580	G	23	[Glycerol uptake facilitator and related permeases (Major Intrinsic Protein Family)]	Firmicutes	Bacilli	Listeriaceae	Listeria	Bacillales	[Listeria monocytogenes 4b F2365]	ATGTCAGGAGAAGAGATGACAATCGAAACGATGCAAGGGTACTAGTGTGCCTACGTTTTGATTGTCATTCTTTTTTTGAAGTTAATTGATAATCGGAATGTAAGGGGACTAGTAAGTGTTAAAATTCCGGTGATACAAATAAGCAAGAAGAAGGAGTTGGAAAAGATGGTCATCAGAGAC	GTCATCAGAGAC	ATGTCAGGAGAAGAGATGACAATCGAAACGATGCAAGGGTACTAGTGTGCCTACGTTTTGATTGTCATTCTTTTTTTGAAGTTAATTGATAATCGGAATGTAAGGGGACTAGTAAGTGTTAAAATTCCGGTGATACAAATAAGCAAGAAGAAGGAGTTGGAAAAG	36.97
14683	TAAGCCTACTTG	43893	642555139	[NC_010725]	2983750	2983929	-	642651504	2982610..2983749	-	COG0330	O	26	[Membrane protease subunits, stomatin/prohibitin homologs]	Proteobacteria	Alphaproteobacteria	Methylobacteriaceae	Methylobacterium	Rhizobiales	[Methylobacterium populi BJ001]	ACTCAGGTGCGCAGCGTCCATGCGGCACCGCAAACGCGTTCTGGCGCTTGGGGAAACCGGTTTTTCCGGCCTCACGGCCGGTGGGCCGACCGAGGTCAGAGCGGGTTTAGGGCGAGGGTCTTCCGCATCCGCGGGGGCCGGCTTCAGCAGGAGTTCACGTCGAGAATGCAAGTAGGCTTA	CAAGTAGGCTTA	ACTCAGGTGCGCAGCGTCCATGCGGCACCGCAAACGCGTTCTGGCGCTTGGGGAAACCGGTTTTTCCGGCCTCACGGCCGGTGGGCCGACCGAGGTCAGAGCGGGTTTAGGGCGAGGGTCTTCCGCATCCGCGGGGGCCGGCTTCAGCAGGAGTTCACGTCGAGA	67.27
14686	ATGCTGCCATAT	22290	637000291	[NC_002737]	1175521	1175700	-	637090960	1173901..1175520	-	COG0513	LKJ	57	[Superfamily II DNA and RNA helicases]	Firmicutes	Bacilli	Streptococcaceae	Streptococcus	Lactobacillales	[Streptococcus pyogenes M1, GAS SF370]	TATGATTTAGCGGATAATCGTGAAAGCGTGTTATTGCTTATATTAGCCTTATTTCCTATCTTTTTGATTCTAATTGTGTTACACTAGTTAGGTTGTTAATCAAACGACGAAAATTAAAAGGTTTATAAGGCAGCTTCGCACTGCCTTTTTAGAAAAGAGAAACAAATGATATGGCAGCAT	ATATGGCAGCAT	TATGATTTAGCGGATAATCGTGAAAGCGTGTTATTGCTTATATTAGCCTTATTTCCTATCTTTTTGATTCTAATTGTGTTACACTAGTTAGGTTGTTAATCAAACGACGAAAATTAAAAGGTTTATAAGGCAGCTTCGCACTGCCTTTTTAGAAAAGAGAAACAA	32.12
14688	GGTCTGAATCGT	23550	637000303	[NC_006448]	454878	455057	+	637590912	455058..455366	+	COG1853	R	13	[Conserved protein/domain typically associated with flavoprotein oxygenases, DIM6/NTAB family]	Firmicutes	Bacilli	Streptococcaceae	Streptococcus	Lactobacillales	[Streptococcus thermophilus LMG 18311]	ATATTCGTCCCTGTCATGTTTATGACAGGGGTTTTTTATAGCTTTTAAAGAACAAAGACCGAAGGTCGCAGGTGAATTTAAAGATATTGGTGCAGACGGAGCGAAAGCGAGGTCAACATTGCTATCAAAGGAGGGTGTCATGAAGCAATCTTTTGAGACTAGTAAATGACGATTCAGACC	ACGATTCAGACC	ATATTCGTCCCTGTCATGTTTATGACAGGGGTTTTTTATAGCTTTTAAAGAACAAAGACCGAAGGTCGCAGGTGAATTTAAAGATATTGGTGCAGACGGAGCGAAAGCGAGGTCAACATTGCTATCAAAGGAGGGTGTCATGAAGCAATCTTTTGAGACTAGTAA	40.61
14692	CCACCAAGCTAG	12162	646564577	[NC_014220]	364140	364319	+	646853387	364320..364574	+	COG4472	S	2	[Uncharacterized protein conserved in bacteria]	Firmicutes	Clostridia	Syntrophomonadaceae	Syntrophothermus	Clostridiales	[Syntrophothermus lipocalidus DSM 12680]	GATTTTGCGGATTGGAGCGAGTTACGTCAATCTTCCTCAACAGTGACGCCGAAAGGTGTCATAGGGTTTGCGGTTCGTCGTAAAGGGGGACAACAACAATTCGAGATGGGGAAAAAGAGGAAAGAATTGCTCGCATGTTGAAATATCTCTTCAGGGGGTGATATTATGCTAGCTTGGTGG	CTAGCTTGGTGG	GATTTTGCGGATTGGAGCGAGTTACGTCAATCTTCCTCAACAGTGACGCCGAAAGGTGTCATAGGGTTTGCGGTTCGTCGTAAAGGGGGACAACAACAATTCGAGATGGGGAAAAAGAGGAAAGAATTGCTCGCATGTTGAAATATCTCTTCAGGGGGTGATATT	46.06
14696	CATGGAAAGGGC	3820	646311901	[NC_013740]	278629	278808	+	646506817	278809..279879	+	COG0845	M	44	[Membrane-fusion protein]	Firmicutes	Negativicutes	Acidaminococcaceae	Acidaminococcus	Selenomonadales	[Acidaminococcus fermentans DSM 20731]	GTACGAATACTGAGTTGTTTCAAAACCATTCATGGGGGCTTCATAAATCTTTTTTACAATAACCGTAGATATAAGAGAATGAGGGAGCGGATGTATGGAGAGCCATTCTCTGTACATCCGTATTTTTTCCTGCGGAGGCAGGAAAATTGATGGAGGGAAGACAGCATGGCCCTTTCCATG	GCCCTTTCCATG	GTACGAATACTGAGTTGTTTCAAAACCATTCATGGGGGCTTCATAAATCTTTTTTACAATAACCGTAGATATAAGAGAATGAGGGAGCGGATGTATGGAGAGCCATTCTCTGTACATCCGTATTTTTTCCTGCGGAGGCAGGAAAATTGATGGAGGGAAGACAGC	41.82
14700	TCCTTGGAAGCA	15987	644736358	[NC_013204]	2359338	2359517	-	645024990	2358921..2359337	-	COG0261	J	15	[Ribosomal protein L21]	Actinobacteria	Actinobacteria	Coriobacteriaceae	Eggerthella	Coriobacteriales	[Eggerthella lenta VPI 0255, DSM 2243]	GCGTGTGGCTAGAGTATCTGCTATCATATAAACGTTGTGCTCTGTGGAGGCACAGCGTAGGAAGAGTGCGATGATACGCGTGGATCGTGCATAAGATCACATTGACTTGCTACGGTCACGCTGGTAAGCTATCGCCTTGCGTTTATTCATATCAAGGAGACACTCATGTGCTTCCAAGGA	TGCTTCCAAGGA	GCGTGTGGCTAGAGTATCTGCTATCATATAAACGTTGTGCTCTGTGGAGGCACAGCGTAGGAAGAGTGCGATGATACGCGTGGATCGTGCATAAGATCACATTGACTTGCTACGGTCACGCTGGTAAGCTATCGCCTTGCGTTTATTCATATCAAGGAGACACTC	48.48
14702	CATCATAGTGAG	40041	640069313	[NC_009138]	2701791	2701970	+	640170015	2701971..2704970	+	COG0277	C	21	[FAD/FMN-containing dehydrogenases]	Proteobacteria	Betaproteobacteria	Oxalobacteraceae	Herminiimonas	Burkholderiales	[Herminiimonas arsenicoxydans ULPAs1]	CTGCGGTTCTTATGTTGGCGCTCACTTCCCCAGCAACACACGAGCCGTCAGCGGGCGTATCGGCACACCAGCGCCAATCAGCCTCAAGCTGAACTGACATCCTGCACGCCACCGTCGTCCCGATTATCGAATTTGCTGCCCGCTTCAGAAAAGGATGGACCTTACATGCTCACTATGATG	CTCACTATGATG	CTGCGGTTCTTATGTTGGCGCTCACTTCCCCAGCAACACACGAGCCGTCAGCGGGCGTATCGGCACACCAGCGCCAATCAGCCTCAAGCTGAACTGACATCCTGCACGCCACCGTCGTCCCGATTATCGAATTTGCTGCCCGCTTCAGAAAAGGATGGACCTTAC	57.58
14707	CCGTTTGTAAGG	32930	637000148	[NC_002942]	1828618	1828797	-	637131593	1827202..1828617	-	COG2814	G	96	[Arabinose efflux permease]	Proteobacteria	Gammaproteobacteria	Legionellaceae	Legionella	Legionellales	[Legionella pneumophila pneumophila Philadelphia-1]	GCGTGTCCTCTTCACGCCAAAAAGTGTTTGTTTAATCAGCAAACCTCCATTATCGGGGTAAAGTATTATTTTATCTTCAATAATTTACACTTTGATATTTTTCTTGCAACCTGGCCGTGATAACATCATGCACGAACAGAATTTTCATTAGGGACAGATAGTTACATGCCTTACAAACGG	CCTTACAAACGG	GCGTGTCCTCTTCACGCCAAAAAGTGTTTGTTTAATCAGCAAACCTCCATTATCGGGGTAAAGTATTATTTTATCTTCAATAATTTACACTTTGATATTTTTCTTGCAACCTGGCCGTGATAACATCATGCACGAACAGAATTTTCATTAGGGACAGATAGTTAC	36.36
14712	TAGTCGGCTACT	40210	637000258	[NC_004347]	1192685	1192864	+	637343095	1192865..1194055	+	COG1092	R	9	[Predicted SAM-dependent methyltransferases]	Proteobacteria	Gammaproteobacteria	Shewanellaceae	Shewanella	Alteromonadales	[Shewanella oneidensis MR-1]	GACCATGCGTATGGGGATGTGGTGTTTTGGGTAGATGGCTCGCACTTGAACCATATTAGGTATATTATCCGCTTCCATTTTTAGAGGGCGGCGCCTAGTGTTCGAGCGGTACTATTGATTACGGCGATACAAAACACAGGCGGTAAAATTATCAAAGGCGGTACTATGAGTAGCCGACTA	AGTAGCCGACTA	GACCATGCGTATGGGGATGTGGTGTTTTGGGTAGATGGCTCGCACTTGAACCATATTAGGTATATTATCCGCTTCCATTTTTAGAGGGCGGCGCCTAGTGTTCGAGCGGTACTATTGATTACGGCGATACAAAACACAGGCGGTAAAATTATCAAAGGCGGTACT	46.67
14714	GTGAGGGAAAGC	6716	637000356	[NC_006526]	1738637	1738816	+	637613142	1738817..1739839	+	COG1295	S	17	[Predicted membrane protein]	Proteobacteria	Alphaproteobacteria	Sphingomonadaceae	Zymomonas	Sphingomonadales	[Zymomonas mobilis mobilis ZM4]	TATCCGATAAAAACAGATTCCCTTTCGACAGCTATATTATCCTTTCGCTATCCCTTTGGTGCTAGTTCCTCGCCTGTTGCCGAATAACGCTATTGAAATAAGTTTTTTATTTTAGCACCGCTGCGGCGTGATTAACCCTTGTTTAATGATGAGTGTTAAGAGACCATGGCTTTCCCTCAC	GCTTTCCCTCAC	TATCCGATAAAAACAGATTCCCTTTCGACAGCTATATTATCCTTTCGCTATCCCTTTGGTGCTAGTTCCTCGCCTGTTGCCGAATAACGCTATTGAAATAAGTTTTTTATTTTAGCACCGCTGCGGCGTGATTAACCCTTGTTTAATGATGAGTGTTAAGAGACC	40.61
14717	GCTACTGAGTTG	8876	639633022	[NC_008751]	576150	576329	-	639818659	575262..576149	-	COG2890	J	5	[Methylase of polypeptide chain release factors]	Proteobacteria	Deltaproteobacteria	Desulfovibrionaceae	Desulfovibrio	Desulfovibrionales	[Desulfovibrio vulgaris vulgaris DP4]	TCGCACAGCGGTCTTCGGCATGGGCATCATCGAGATGCGGTCAGCAAGGACTCCAGCCCCTGCTGCAACGGCCCTCTCCCTTTATCGTAGCCGCCCCCCTTGCAGCCCAGTGTCTTACCAGCTACTTTCCGGGCCGCACTCCAAGCCCGCAACCGGAATCCCGCCATGCAACTCAGTAGC	CAACTCAGTAGC	TCGCACAGCGGTCTTCGGCATGGGCATCATCGAGATGCGGTCAGCAAGGACTCCAGCCCCTGCTGCAACGGCCCTCTCCCTTTATCGTAGCCGCCCCCCTTGCAGCCCAGTGTCTTACCAGCTACTTTCCGGGCCGCACTCCAAGCCCGCAACCGGAATCCCGCC	64.24
14722	TCGTTCTTCAGA	38791	637000001	[NC_008009]	3612692	3612871	-	637985060	3610157..3612691	-	COG0577	V	11	[ABC-type antimicrobial peptide transport system, permease component]	Acidobacteria	Acidobacteria	Korebacteraceae	Korebacter	Acidobacteriales	[Korebacter versatilis Ellin345]	TTGACGCGGGATGTTTTCGAACACTGTCCGAAACTGGTCAGCGTTTCTTCTCTACGAACATCTTCGTAATTTCATAGAATCCTAAGTACCTTGTTTTCTGCATGGAACCGTCGTGTGCTTGGCAACGTAACTGCCTGTATAGCTCGCGAGAGGACCCAATCGACCATGTCTGAAGAACGA	TCTGAAGAACGA	TTGACGCGGGATGTTTTCGAACACTGTCCGAAACTGGTCAGCGTTTCTTCTCTACGAACATCTTCGTAATTTCATAGAATCCTAAGTACCTTGTTTTCTGCATGGAACCGTCGTGTGCTTGGCAACGTAACTGCCTGTATAGCTCGCGAGAGGACCCAATCGACC	47.88
14724	GTCAATCCACGT	27735	649633078	[NC_015160]	1088277	1088456	+	649960293	1088457..1090280	+	COG1132	V	69	[ABC-type multidrug transport system, ATPase and permease components]	Bacteroidetes	Bacteroidia	Porphyromonadaceae	Odoribacter	Bacteroidales	[Odoribacter splanchnicus 1651/6, DSM 20712]	AGCAACTTAGCAACTCAGTAACTCAGCAACTTAGCAACTCAGTAACTCAGCAACTTAGCAACTTAGCAACTCAGCAACTTAGCAACTCAGTAACTCAGCAACTTAGCAACTTAGCAACTCAGCAACTTAGCAACTCAGCAACTCAACAACTCAGCAACTTTACCTATGACGTGGATTGAC	ACGTGGATTGAC	AGCAACTTAGCAACTCAGTAACTCAGCAACTTAGCAACTCAGTAACTCAGCAACTTAGCAACTTAGCAACTCAGCAACTTAGCAACTCAGTAACTCAGCAACTTAGCAACTTAGCAACTCAGCAACTTAGCAACTCAGCAACTCAACAACTCAGCAACTTTACCT	41.82
14726	CCGAGAGTTACG	14510	637000304	[NC_003155]	8623440	8623619	-	637210413	8622783..8623439	-	COG0693	R	18	[Putative intracellular protease/amidase]	Actinobacteria	Actinobacteria	Streptomycetaceae	Streptomyces	Actinomycetales	[Streptomyces avermitilis MA-4680]	GAGGGTCCGTCGCGTCCCGCGATGCTCCGGCACGCCGAGGGAAGACTCATGAAAGCTGCCAGCACTTCGACGCCCGCGACGACGCTGGACGAAGGTCGTCCCCACTCGGACGGCAGCTTTCACTGACCGCGCGCAGACAGTGCTCGGGGCACCTTCGGCCGGGCCATGCGTAACTCTCGG	CGTAACTCTCGG	GAGGGTCCGTCGCGTCCCGCGATGCTCCGGCACGCCGAGGGAAGACTCATGAAAGCTGCCAGCACTTCGACGCCCGCGACGACGCTGGACGAAGGTCGTCCCCACTCGGACGGCAGCTTTCACTGACCGCGCGCAGACAGTGCTCGGGGCACCTTCGGCCGGGCC	69.7
14728	CCTCCAGGATAA	315	651053005	[CP002743]	1352000	1352179	-	651201071	1351121..1351999	-	COG0566	J	8	[rRNA methylases]	Actinobacteria	Actinobacteria	Bifidobacteriaceae	Bifidobacterium	Bifidobacteriales	[Bifidobacterium breve ACS-071-V-Sch8b]	AGGGTGTCTGAAACCATTATCATGCCCCCGCTGGCGGGGGCTGTCGACGTAGCCGACTGGGGTGGCTCTAGCTTTGGCCACCCTCAGTCTTGCTTTCGCGAGCCAGCTCCCGCCGGCGGGAGCCAATCACGGCTAACGTAATGCCCCGGCAGTAGGGTAGTGACCATGTTATCCTGGAGG	TTATCCTGGAGG	AGGGTGTCTGAAACCATTATCATGCCCCCGCTGGCGGGGGCTGTCGACGTAGCCGACTGGGGTGGCTCTAGCTTTGGCCACCCTCAGTCTTGCTTTCGCGAGCCAGCTCCCGCCGGCGGGAGCCAATCACGGCTAACGTAATGCCCCGGCAGTAGGGTAGTGACC	63.64
14736	CCATCGAACACG	24165	637000196	[NC_008344]	2511160	2511339	+	638132612	2511340..2511558	+	COG2608	P	3	[Copper chaperone]	Proteobacteria	Betaproteobacteria	Nitrosomonadaceae	Nitrosomonas	Nitrosomonadales	[Nitrosomonas eutropha C91]	TGAGAGGACGAGGTTTACCGCATGTGCCAAAAATAATCTGTAAGAGTTGTGTGGGGGCGTATGTGATCTTGATTTGGCCGTATCAGCAATCTCAGTTCAGCACTGTTAAAAATTCTGGCAAGCAGGAACTTTGTTCATTTTATCTTTTAGCAAGAGGAGTTTTTTATGCGTGTTCGATGG	CGTGTTCGATGG	TGAGAGGACGAGGTTTACCGCATGTGCCAAAAATAATCTGTAAGAGTTGTGTGGGGGCGTATGTGATCTTGATTTGGCCGTATCAGCAATCTCAGTTCAGCACTGTTAAAAATTCTGGCAAGCAGGAACTTTGTTCATTTTATCTTTTAGCAAGAGGAGTTTTTT	40.61
14738	ACTATAGAAGGG	4185	646311948	[NC_013720]	492428	492607	-	646477730	492053..492427	-	COG0292	J	5	[Ribosomal protein L20]	Planctomycetes	Planctomycetacia	Pirellulaceae	Pirellula	Pirellulales	[Pirellula staleyi DSM 6068]	GGTGCCCAAAACAGTCTCGCGGGCTATTCCAAAATCGGCGGTTGTTTCGAACGCTCATCGAAATGAGCCTCTTCGCGACGACTGGCCAAGCGATGCGTACACGGGCGACGAACATTTGGCGGTTGCCAAAGGCCTAGGGGTACCACCGATTGAAAGATTACTTCCATGCCCTTCTATAGT	CCCTTCTATAGT	GGTGCCCAAAACAGTCTCGCGGGCTATTCCAAAATCGGCGGTTGTTTCGAACGCTCATCGAAATGAGCCTCTTCGCGACGACTGGCCAAGCGATGCGTACACGGGCGACGAACATTTGGCGGTTGCCAAAGGCCTAGGGGTACCACCGATTGAAAGATTACTTCC	55.15
14741	TACAACTGCCCT	45910	641228474	[NC_009925]	2080783	2080962	+	641251187	2080963..2082987	+	COG2200	T	36	[FOG: EAL domain]	Cyanobacteria	Synechococcophycidae	Acaryochloridaceae	Acaryochloris	Synechococcales	[Acaryochloris marina MBIC11017]	ATTTAGGTCTCTAAATTTTCCATTTGTAGGGTCATTATTTTCTACATTGAATATAAAATAGCCCTGGCTCTTGAGGTCAAAATGGTCGGCATCCAGCCATTTAGAGCGGCTTTAACCTAGCCAAATCCCACTCCAGCAAGTGTTTCCCTGTGTTTGTGTTCATCCATGAGGGCAGTTGTA	AGGGCAGTTGTA	ATTTAGGTCTCTAAATTTTCCATTTGTAGGGTCATTATTTTCTACATTGAATATAAAATAGCCCTGGCTCTTGAGGTCAAAATGGTCGGCATCCAGCCATTTAGAGCGGCTTTAACCTAGCCAAATCCCACTCCAGCAAGTGTTTCCCTGTGTTTGTGTTCATCC	41.21
14742	TACTGGGTACGC	17822	637000016	[NC_003909]	4420034	4420213	-	637281573	4419041..4420033	-	COG0827	L	7	[Adenine-specific DNA methylase]	Firmicutes	Bacilli	Bacillaceae	Bacillus	Bacillales	[Bacillus cereus ATCC 10987]	GAGGTCGTCTTCTCTCATATATTGCTATATGGAATCGATATACGAGAGAAGACGTTACATCATACATCACTAAAAAGGGAGCTCTAAAAAAGAGGTCGCTTTTTCTTTTGGGAAAAAATCAGATTATGGTATGATATAAGTTATGTGTAAAAGAGAGAAGGAGGAATGGCGTACCCAGTA	GCGTACCCAGTA	GAGGTCGTCTTCTCTCATATATTGCTATATGGAATCGATATACGAGAGAAGACGTTACATCATACATCACTAAAAAGGGAGCTCTAAAAAAGAGGTCGCTTTTTCTTTTGGGAAAAAATCAGATTATGGTATGATATAAGTTATGTGTAAAAGAGAGAAGGAGGA	35.15
14743	GCATTCGAACAG	18114	639279304	[NC_006270]	2355615	2355794	-	639307311	2355336..2355614	-	COG0776	L	52	[Bacterial nucleoid DNA-binding protein]	Firmicutes	Bacilli	Bacillaceae	Bacillus	Bacillales	[Bacillus licheniformis DSM 13 Novozymes]	TACTGGACAAACGTTCCTCTCAAAGTGAAATTTTCGCTGGAAGCCGTGAAATGCCTTTTCTATATTTATTTGAAATTTCTGTTCAAACAGGTATAGAAACAGGTTGAACTGTGAAGAAATGATGATAATCTATTGATTGATACCTTTTGGGAGGAGGTGAAAGGCATGCTGTTCGAATGC	CTGTTCGAATGC	TACTGGACAAACGTTCCTCTCAAAGTGAAATTTTCGCTGGAAGCCGTGAAATGCCTTTTCTATATTTATTTGAAATTTCTGTTCAAACAGGTATAGAAACAGGTTGAACTGTGAAGAAATGATGATAATCTATTGATTGATACCTTTTGGGAGGAGGTGAAAGGC	36.36
14744	TAGGATTCCAGG	27638	637000024	[NC_003228]	4619599	4619778	-	637229592	4617643..4619598	-	COG0488	R	59	[ATPase components of ABC transporters with duplicated ATPase domains]	Bacteroidetes	Bacteroidia	Bacteroidaceae	Bacteroides	Bacteroidales	[Bacteroides fragilis NCTC 9343]	GCTACATGAATGATCATTGTGAGGTAGATCATTTCATCGTGTTTTGTAGTGTATGTCTGTTTGGCTTTCAGTTTTAGAGGGGGTGTATATTTATTCCGTTTCTTTTTTCGCAGTCTGTATAAATGAGTATCTTTGCTGCCTCAATTCCCTTATTTATAGAAAGAAATGCCTGGAATCCTA	CCTGGAATCCTA	GCTACATGAATGATCATTGTGAGGTAGATCATTTCATCGTGTTTTGTAGTGTATGTCTGTTTGGCTTTCAGTTTTAGAGGGGGTGTATATTTATTCCGTTTCTTTTTTCGCAGTCTGTATAAATGAGTATCTTTGCTGCCTCAATTCCCTTATTTATAGAAAGAA	35.15
14748	CCACCATAACGC	29342	646564527	[NC_013943]	769982	770161	-	646669180	768767..769981	-	COG3328	L	23	[Transposase and inactivated derivatives]	Deferribacteres	Deferribacteres	Deferribacteraceae	Denitrovibrio	Deferribacterales	[Denitrovibrio acetiphilus N2460, DSM 12809]	AAAGAGAGTTATCGCTGTTTCATATTGACTTAAGATGACAACAACATCGCTATTAGAAGGTATATCATCTTCCTCAAGGATTTCTAGAAATTGGAGCGAATCTTCGAGCGTGTAAATAAAAGTGTGTAAACGTCGTATGTGTTAAACTAACATGCGAGGTTTATGATGGCGTTATGGTGG	GCGTTATGGTGG	AAAGAGAGTTATCGCTGTTTCATATTGACTTAAGATGACAACAACATCGCTATTAGAAGGTATATCATCTTCCTCAAGGATTTCTAGAAATTGGAGCGAATCTTCGAGCGTGTAAATAAAAGTGTGTAAACGTCGTATGTGTTAAACTAACATGCGAGGTTTATG	35.76
14760	ATTATGCTGCTC	23585	637000303	[NC_006448]	769924	770103	+	637591243	770104..770313	+	COG1278	K	54	[Cold shock proteins]	Firmicutes	Bacilli	Streptococcaceae	Streptococcus	Lactobacillales	[Streptococcus thermophilus LMG 18311]	CTCATGAAAATCTGGGTAATCACAAGAAAATCAATAAGTTTTAAATAGACCAATTTGACTTTGGTAAGAATAGGTGTTACTATTAAGAGGTAGGTTTTGTCTCGAGTTTAAATGTTTTAGGAATGCACTTTTTCGCAAAATAGGATTTACAGATGATGCGAAAGGATGGAGCAGCATAAT	GAGCAGCATAAT	CTCATGAAAATCTGGGTAATCACAAGAAAATCAATAAGTTTTAAATAGACCAATTTGACTTTGGTAAGAATAGGTGTTACTATTAAGAGGTAGGTTTTGTCTCGAGTTTAAATGTTTTAGGAATGCACTTTTTCGCAAAATAGGATTTACAGATGATGCGAAAGG	32.12
14765	CCGATAGCTATC	15367	639633010	[NC_008618]	1822957	1823136	+	639764412	1823137..1823802	+	COG0177	L	8	[Predicted EndoIII-related endonuclease]	Actinobacteria	Actinobacteria	Bifidobacteriaceae	Bifidobacterium	Bifidobacteriales	[Bifidobacterium adolescentis ATCC 15703]	GTTTTCGTTGGCCTTTCGCTGATTTCCTGTTGTTTTTTGCTGATTTCCTGTTGTTTTTTGCTGATTTTCTGTCGTTTTTTCGATGGATTTTCGCTGTTTTTGCCGATTGCGACGTTTCCGCAGGTTTCCCGCGTTCGTCCGCATGCGAGGGGTAGGCTGGGAGGCATGGATAGCTATCGG	GATAGCTATCGG	GTTTTCGTTGGCCTTTCGCTGATTTCCTGTTGTTTTTTGCTGATTTCCTGTTGTTTTTTGCTGATTTTCTGTCGTTTTTTCGATGGATTTTCGCTGTTTTTGCCGATTGCGACGTTTCCGCAGGTTTCCCGCGTTCGTCCGCATGCGAGGGGTAGGCTGGGAGGC	48.48
14767	CATTACCCGCAA	6748	637000034	[NC_002929]	114765	114944	+	637111530	114945..115961	+	COG3547	L	34	[Transposase and inactivated derivatives]	Proteobacteria	Betaproteobacteria	Alcaligenaceae	Bordetella	Burkholderiales	[Bordetella pertussis Tohama I]	CGGTGGTGATTAGCTATCACCACCGCGCGCCGATGACCGCGAGTTGGTGCCCAAAGCGAGGACTTTGTGGGACAGATAGCGGCTCGGCAGCGCACTGCTGGGCCGGCGAGACACTGGACGGTATCGTAGGGCGAGGACCCTGTATGTACAAGGCAAGTGGGCGCAATGTTGCGGGTAATG	TTGCGGGTAATG	CGGTGGTGATTAGCTATCACCACCGCGCGCCGATGACCGCGAGTTGGTGCCCAAAGCGAGGACTTTGTGGGACAGATAGCGGCTCGGCAGCGCACTGCTGGGCCGGCGAGACACTGGACGGTATCGTAGGGCGAGGACCCTGTATGTACAAGGCAAGTGGGCGCA	63.03
14775	GGTTACGAGCTG	27378	649633077	[NC_014761]	1597545	1597724	+	649790855	1597725..1598183	+	COG0537	FGR	13	[Diadenosine tetraphosphate (Ap4A) hydrolase and other HIT family hydrolases]	Thermi	Thermi	Thermaceae	Oceanithermus	Thermales	[Oceanithermus profundus 506, DSM 14977]	AGAATCGGCGCAATTTTGCCAACGCTGGTGCTACAATGTCAGTGTGGGTTGTGCAAACCCGCCACTGCCGCCTACGCTCACGTTAGCCCGCTTGTTCATCCCGTACAGCTGTGTGGTAAGAAAGACAAACAAATACAGCCTTTTGGAAGGGAAGGAATCGTCAACATGCAGCTCGTAACC	CAGCTCGTAACC	AGAATCGGCGCAATTTTGCCAACGCTGGTGCTACAATGTCAGTGTGGGTTGTGCAAACCCGCCACTGCCGCCTACGCTCACGTTAGCCCGCTTGTTCATCCCGTACAGCTGTGTGGTAAGAAAGACAAACAAATACAGCCTTTTGGAAGGGAAGGAATCGTCAAC	51.52
14776	ATGAGGACCAAT	30113	649633083	[NC_015174]	532980	533159	-	649976554	531531..532979	-	COG0534	V	32	[Na+-driven multidrug efflux pump]	Planctomycetes	Planctomycetacia	Planctomycetaceae	Planctomyces	Planctomycetales	[Planctomyces brasiliensis IFAM 1448, DSM 5305]	CTACATCGCACGGCCTGCGGACCGGAGATGGTTCGGTTCGCAGTTCACTTGCTACCTTGCCTGCGCGAACCCTGATGGGATTATCCTTGTCTCGTCAGGCTCAGGTCTTATGCTTCCCCAGATGCTTTCCGTTGAGAGCGCTCCCGAGAACGGAATGGATGCTGTATGATTGGTCCTCAT	ATTGGTCCTCAT	CTACATCGCACGGCCTGCGGACCGGAGATGGTTCGGTTCGCAGTTCACTTGCTACCTTGCCTGCGCGAACCCTGATGGGATTATCCTTGTCTCGTCAGGCTCAGGTCTTATGCTTCCCCAGATGCTTTCCGTTGAGAGCGCTCCCGAGAACGGAATGGATGCTGT	56.97
14781	TTGCCGTACATC	46519	640069327	[NC_007493]	1674555	1674734	-	640071170	1673427..1674554	-	COG1426	S	6	[Uncharacterized protein conserved in bacteria]	Proteobacteria	Alphaproteobacteria	Rhodobacteraceae	Rhodobacter	Rhodobacterales	[Rhodobacter sphaeroides 2.4.1]	TGCTACTTCTTTCGGGACAGGGCACCCCTGAGTCGGAAGCAACCGGCCGGGGTAAATCGGGGCAGGACGGGCACACGCATGATCTGGCGGAGGACACAACCTTCGACGGCCGAAGTCGATAAACCCAAAGGGTTCGACGATTTCGAGTTGCGGTTGGGCGACCTGATGGATGTACGGCAA	GATGTACGGCAA	TGCTACTTCTTTCGGGACAGGGCACCCCTGAGTCGGAAGCAACCGGCCGGGGTAAATCGGGGCAGGACGGGCACACGCATGATCTGGCGGAGGACACAACCTTCGACGGCCGAAGTCGATAAACCCAAAGGGTTCGACGATTTCGAGTTGCGGTTGGGCGACCTG	60.61
14786	TGTCATGGTAGC	39314	638154520	[NC_006624]	1103004	1103183	-	638207426	1102551..1103003	-	COG1522	K	17	[Transcriptional regulators]	Euryarchaeota	Thermococci	Thermococcaceae	Thermococcus	Thermococcales	[Thermococcus kodakarensis KOD1]	TTCTGTAGTAAGCTCCCGCAATTATAACACTTTTGAACGTTTAATGCTGCAATAACCGCGATTTTTGGCGACCCATCAATAACTGGATTATGCCGAAGTACATCCAAAAACGAAACATTTTTATATGCATTTGTAAACAACTCAAACAAACGTTAGGGGGTGGCTATGGCTACCATGACA	GCTACCATGACA	TTCTGTAGTAAGCTCCCGCAATTATAACACTTTTGAACGTTTAATGCTGCAATAACCGCGATTTTTGGCGACCCATCAATAACTGGATTATGCCGAAGTACATCCAAAAACGAAACATTTTTATATGCATTTGTAAACAACTCAAACAAACGTTAGGGGGTGGCT	38.18
14792	CCGAATCGTAGT	1859	650377904	[FP929032]	512652	512831	+	650520941	512832..514700	+	COG4206	H	26	[Outer membrane cobalamin receptor protein]	Bacteroidetes	Bacteroidia	Rikenellaceae	Alistipes	Bacteroidales	[Alistipes shahii WAL 8301]	AGCCGGACCCGGTTCGGACGTTTTTTCACTTTTAACCCAAATTTCAAACAAATGGAAAACATCCAAACAAAGCAGTACCCCTGCTTCAAGCGTTGGAGTCGCAAAAACTGGTCGGTTTTTGCCAGCCTCCACCGTTATGTGACTATCGGGGTCCTCTCTGTCGGGATGACTACGATTCGG	ACTACGATTCGG	AGCCGGACCCGGTTCGGACGTTTTTTCACTTTTAACCCAAATTTCAAACAAATGGAAAACATCCAAACAAAGCAGTACCCCTGCTTCAAGCGTTGGAGTCGCAAAAACTGGTCGGTTTTTGCCAGCCTCCACCGTTATGTGACTATCGGGGTCCTCTCTGTCGGG	49.09
14796	GGTGCCATACAG	7897	637000048	[NC_006348]	3333539	3333718	-	637563783	3332252..3333538	-	COG1301	C	34	[Na+/H+-dicarboxylate symporters]	Proteobacteria	Betaproteobacteria	Burkholderiaceae	Burkholderia	Burkholderiales	[Burkholderia mallei ATCC 23344]	AAGGAGACATTCGATGACCCGCCCCGTCCACTCCCCTCGGATTCGCTGAGGCCATCGCTTGTTGCGGCACGGCGGCCGCGCGGGCGAATGGCGTTCCCCTGACATTCGCCCGCGCGCGTGACGCCGACCTGCTTCGACTCACCTTCTCTCTTCTCTGGAACCACCATGCTGTATGGCACC	CTGTATGGCACC	AAGGAGACATTCGATGACCCGCCCCGTCCACTCCCCTCGGATTCGCTGAGGCCATCGCTTGTTGCGGCACGGCGGCCGCGCGGGCGAATGGCGTTCCCCTGACATTCGCCCGCGCGCGTGACGCCGACCTGCTTCGACTCACCTTCTCTCTTCTCTGGAACCACC	66.06
14806	GTCACATGTGTG	20523	637000141	[NC_004567]	1589219	1589398	-	637388927	1588265..1589218	-	COG3842	E	20	[ABC-type spermidine/putrescine transport systems, ATPase components]	Firmicutes	Bacilli	Lactobacillaceae	Lactobacillus	Lactobacillales	[Lactobacillus plantarum WCFS1]	AATTCGATTCAGTGGTCTTTTTTTATGTGCACTGTTTTACCGAAATAACACACAAAGTTTACATAAACTAAACTCAAAATCAACGTTAACACGGCGAATTACCACTACAATACAAAGTAACTTAATAAACTGAGCAAACCAATTAAGACAAAGGAGTTGCATATCATGCACACATGTGAC	CACACATGTGAC	AATTCGATTCAGTGGTCTTTTTTTATGTGCACTGTTTTACCGAAATAACACACAAAGTTTACATAAACTAAACTCAAAATCAACGTTAACACGGCGAATTACCACTACAATACAAAGTAACTTAATAAACTGAGCAAACCAATTAAGACAAAGGAGTTGCATATC	32.12
14812	TCGAATTAGGCA	1386	650716072	[NC_015571]	462252	462431	-	650868516	460488..462251	-	COG0173	J	14	[Aspartyl-tRNA synthetase]	Bacteroidetes	Bacteroidia	Porphyromonadaceae	Porphyromonas	Bacteroidales	[Porphyromonas gingivalis TDC60]	AGTCAAAGACCTGTTTTCTTCATAGGACTTTCCGCAAATGTGCAAGGCCTTTGCTTTTAGGGTATTACCCCCACGCAGCATCGAGTGTTTTAGGCGGAAAAGTCCGCTTTGTTTCGTACTTTTGTTCCACAAAATCGATCATAAATAGAAGAACCCCTTATCATTATGTGCCTAATTCGA	TGCCTAATTCGA	AGTCAAAGACCTGTTTTCTTCATAGGACTTTCCGCAAATGTGCAAGGCCTTTGCTTTTAGGGTATTACCCCCACGCAGCATCGAGTGTTTTAGGCGGAAAAGTCCGCTTTGTTTCGTACTTTTGTTCCACAAAATCGATCATAAATAGAAGAACCCCTTATCATT	41.82
14824	CCTTAGGCTGTA	7483	643348523	[NC_011001]	2431215	2431394	-	643354597	2430588..2431214	-	COG1182	I	5	[Acyl carrier protein phosphodiesterase]	Proteobacteria	Betaproteobacteria	Burkholderiaceae	Burkholderia	Burkholderiales	[Burkholderia cenocepacia J2315]	GATTCGTTTGCCACGCGGGCGCGCTTTGCATTACGATTGCAATTGCAACTATATGGGTGGCCGATCCGTGACGGCGGACGCGGGCGCCCCGCGACGCAGCAGTGAAGCCGGGGCCGCCGCGATGGCCGTCCCCTTGTTCATGCATTCCTGTCCGGGTCACACATCATGTACAGCCTAAGG	TACAGCCTAAGG	GATTCGTTTGCCACGCGGGCGCGCTTTGCATTACGATTGCAATTGCAACTATATGGGTGGCCGATCCGTGACGGCGGACGCGGGCGCCCCGCGACGCAGCAGTGAAGCCGGGGCCGCCGCGATGGCCGTCCCCTTGTTCATGCATTCCTGTCCGGGTCACACATC	64.24
14826	TGAGGAGTTGCA	3069	650716023	[NC_015470]	187342	187521	+	650829032	187522..191736	+	COG0342	U	17	[Preprotein translocase subunit SecD]	Host_associated	Bacteria	Chlamydiae	Chlamydiales	Chlamydiae	[Chlamydophila psittaci 6BC]	TACCAATTTATAAGTTATAACCTTAGGAATGTAATGTTTTCTTCGTAACAAATTATCTGTTTAAATTTCTAAACAGGTCTTCATTTGACGATATTATTTTCAATTGGTATTTTGGTTCATTAGTATTTCTATTCAAAATATTCGCTATTTTAAAAGAGCCACGCAATGTGCAACTCCTCA	TGCAACTCCTCA	TACCAATTTATAAGTTATAACCTTAGGAATGTAATGTTTTCTTCGTAACAAATTATCTGTTTAAATTTCTAAACAGGTCTTCATTTGACGATATTATTTTCAATTGGTATTTTGGTTCATTAGTATTTCTATTCAAAATATTCGCTATTTTAAAAGAGCCACGCA	26.06
14829	ACGAGCCTTACT	43626	646564550	[NC_014002]	1254328	1254507	+	646707291	1254508..1255518	+	COG0863	L	10	[DNA modification methylase]	Euryarchaeota	Methanomicrobia	Methanosarcinaceae	Methanohalophilus	Methanosarcinales	[Methanohalophilus mahii SLP, DSM 5219]	ATTCATCCATACTGATCACCTCAATAAGAAATAAGAATATAAACTATTTTAAGGACCTCCAAGCAAGGTGAAAGTAATATAGAAGATTAAAAAAACCACTCATCAGACAATATTTATTTATTCTTCCGGATAGGTTATGAAAATACCTGGTGTATGGAGTTGAAAATGAGTAAGGCTCGT	AGTAAGGCTCGT	ATTCATCCATACTGATCACCTCAATAAGAAATAAGAATATAAACTATTTTAAGGACCTCCAAGCAAGGTGAAAGTAATATAGAAGATTAAAAAAACCACTCATCAGACAATATTTATTTATTCTTCCGGATAGGTTATGAAAATACCTGGTGTATGGAGTTGAAA	30.3
14830	TGAGCCAACTCG	34396	643692028	[NC_012207]	1225571	1225750	+	643733950	1225751..1227052	+	COG1875	T	12	[Predicted ATPase related to phosphate starvation-inducible protein PhoH]	Actinobacteria	Actinobacteria	Mycobacteriaceae	Mycobacterium	Actinomycetales	[Mycobacterium bovis BCG Tokyo 172]	AGCGTCGCACTCGATGGCTAGCGACATGCTCTGCTGCCAGGGCGGCACCTTCCGTCACGACGGCTGTCATGACAAGGGCAGGACCGGCCCCGGTCCTGGTGTCGCTGCCCCCGCCGACATGCTCGGGTGGGTCCGCTCGAGCGCCGTTAGCTCGAGGAGCGCTCCATGCGAGTTGGCTCA	CGAGTTGGCTCA	AGCGTCGCACTCGATGGCTAGCGACATGCTCTGCTGCCAGGGCGGCACCTTCCGTCACGACGGCTGTCATGACAAGGGCAGGACCGGCCCCGGTCCTGGTGTCGCTGCCCCCGCCGACATGCTCGGGTGGGTCCGCTCGAGCGCCGTTAGCTCGAGGAGCGCTCC	69.7
14831	TGTACTGCACTG	24134	637000196	[NC_008344]	2203202	2203381	-	638132304	2202788..2203201	-	COG0782	K	31	[Transcription elongation factor]	Proteobacteria	Betaproteobacteria	Nitrosomonadaceae	Nitrosomonas	Nitrosomonadales	[Nitrosomonas eutropha C91]	TTGATGCTGCTGTTTCTTCATAACAAGGTGTGGCTGTAACCAGTTGCTCCTGCCAATCAGTTATTCCCATTGACAGTGCTGTTCCGGAAGAGTTGTTTTTTTTCAGGCAGTGAGGCTGTTTTCCGCAGTGATTCACGTGAACGACCAAATTAGAGGAATGTAAAAATGCAGTGCAGTACA	CAGTGCAGTACA	TTGATGCTGCTGTTTCTTCATAACAAGGTGTGGCTGTAACCAGTTGCTCCTGCCAATCAGTTATTCCCATTGACAGTGCTGTTCCGGAAGAGTTGTTTTTTTTCAGGCAGTGAGGCTGTTTTCCGCAGTGATTCACGTGAACGACCAAATTAGAGGAATGTAAAA	43.64
14834	TCCGTTTGTATG	19167	637000279	[NC_007795]	1217440	1217619	+	637893890	1217620..1219179	+	COG1418	R	31	[Predicted HD superfamily hydrolase]	Firmicutes	Bacilli	Staphylococcaceae	Staphylococcus	Bacillales	[Staphylococcus aureus aureus NCTC 8325]	AGAAAATAGTAGAAATAGCATTCAATATAGTGCAAAAGTGCAAATTGATAACTTGACACTTATCTCCTATAAACCGTACAATTAATTTGTATGATTTATATATAATTTCATAAAGTCATATTGAATTTCATATAAAGAGCAAACCCTAGAAAAGGAGGTGTTTGTATGCATACAAACGGA	CATACAAACGGA	AGAAAATAGTAGAAATAGCATTCAATATAGTGCAAAAGTGCAAATTGATAACTTGACACTTATCTCCTATAAACCGTACAATTAATTTGTATGATTTATATATAATTTCATAAAGTCATATTGAATTTCATATAAAGAGCAAACCCTAGAAAAGGAGGTGTTTGT	26.67
14835	CACCCATGTGCA	21980	639633061	[NC_008533]	240119	240298	+	639677801	240299..242107	+	COG0449	M	27	[Glucosamine 6-phosphate synthetase, contains amidotransferase and phosphosugar isomerase domains]	Firmicutes	Bacilli	Streptococcaceae	Streptococcus	Lactobacillales	[Streptococcus pneumoniae D39]	CGGTCAGAGTTTTTTGCTTACAGGAGCTTAATTTGAACTATACCAATTTTTACTCTTGACAAGTGAAAGAAACAAGTATATACTGTTTTTGCTGATTCTATAAAAGATGAATTAGACTATACCAATTTTAAGGAGAAAGCACAGCTTGCCTGTGTCGTATATACTATGTGCACATGGGTG	TGCACATGGGTG	CGGTCAGAGTTTTTTGCTTACAGGAGCTTAATTTGAACTATACCAATTTTTACTCTTGACAAGTGAAAGAAACAAGTATATACTGTTTTTGCTGATTCTATAAAAGATGAATTAGACTATACCAATTTTAAGGAGAAAGCACAGCTTGCCTGTGTCGTATATACT	32.73
14836	CATTGGCGAGTC	14152	637000304	[NC_003155]	4129606	4129785	-	637206430	4129027..4129605	-	COG1595	K	67	[DNA-directed RNA polymerase specialized sigma subunit, sigma24 homolog]	Actinobacteria	Actinobacteria	Streptomycetaceae	Streptomyces	Actinomycetales	[Streptomyces avermitilis MA-4680]	CCCGGAGGGCCCGATTTCGTGTTGGCGGAGATGACGCGGGCATCGATGACGCGGGCACCGATGACGCGGACACCGAACAAAAGTCGCTTGTAACATCCCCGGGTTCTCAGGCGTGTTCAAGGCAGCGGGAACAATGACCGGCACTCTGACCGCACCCGCTGAGCAATGGACTCGCCAATG	GACTCGCCAATG	CCCGGAGGGCCCGATTTCGTGTTGGCGGAGATGACGCGGGCATCGATGACGCGGGCACCGATGACGCGGACACCGAACAAAAGTCGCTTGTAACATCCCCGGGTTCTCAGGCGTGTTCAAGGCAGCGGGAACAATGACCGGCACTCTGACCGCACCCGCTGAGCA	63.03
14837	GGGCGATTGTGA	25274	640069301	[NC_009085]	1803539	1803718	+	640153726	1803719..1804198	+	COG0357	M	4	[Predicted S-adenosylmethionine-dependent methyltransferase involved in bacterial cell division]	Proteobacteria	Gammaproteobacteria	Moraxellaceae	Acinetobacter	Pseudomonadales	[Acinetobacter baumannii ATCC 17978]	TGTTATCTGTTTATGCATCCGTTTTTTCAAGAGTTACAACAGGGTAGTCAAAAATTAGGTTTATCGCTTAGCGATGAAGCTTTGACATTATTGTTGAAGTATCAAGATGCTTTGGTACTTTGGAACAAAGCTTATAATCTAACAGCGATTCGTGATCCTAAAGAAATGTCACAATCGCCC	TCACAATCGCCC	TGTTATCTGTTTATGCATCCGTTTTTTCAAGAGTTACAACAGGGTAGTCAAAAATTAGGTTTATCGCTTAGCGATGAAGCTTTGACATTATTGTTGAAGTATCAAGATGCTTTGGTACTTTGGAACAAAGCTTATAATCTAACAGCGATTCGTGATCCTAAAGAA	34.55
14838	CGAATAAGAGGT	2064	650377904	[FP929032]	2902514	2902693	-	650522622	2901851..2902513	-	COG0692	L	4	[Uracil DNA glycosylase]	Bacteroidetes	Bacteroidia	Rikenellaceae	Alistipes	Bacteroidales	[Alistipes shahii WAL 8301]	GCGCAACCTCAAAATAGCCCCCTTCTTACCATCAGCGACGGGCGGCGTCCACCCCAAGTTCAGCGGATGCCGCCCGTTTTTTGCCCTGCCCGCCGAAATCCGCCGCAAAAACACGGCATTCCGGGAACTTTTTACTACATTTACACGACTTTAACCGCTCGTAACATGACCTCTTATTCG	ACCTCTTATTCG	GCGCAACCTCAAAATAGCCCCCTTCTTACCATCAGCGACGGGCGGCGTCCACCCCAAGTTCAGCGGATGCCGCCCGTTTTTTGCCCTGCCCGCCGAAATCCGCCGCAAAAACACGGCATTCCGGGAACTTTTTACTACATTTACACGACTTTAACCGCTCGTAAC	55.76
14840	GGGTATCAGTTG	17739	637000016	[NC_003909]	3509624	3509803	-	637280562	3509321..3509623	-	COG1937	S	11	[Uncharacterized protein conserved in bacteria]	Firmicutes	Bacilli	Bacillaceae	Bacillus	Bacillales	[Bacillus cereus ATCC 10987]	TATAATGAAAATTGAGACTGAGAAGCTAACAATGTGTTAAGAATAATCATAAAGTGGAAATATACTCATATGGGGTATCATACATAGATATTTAATGCTATAATTGGTATACTCGTAAAAGCAATTGTTTTATTGGATGAAGAGAAACTTTAAGAAGGTGATAATATGCAACTGATACCC	CAACTGATACCC	TATAATGAAAATTGAGACTGAGAAGCTAACAATGTGTTAAGAATAATCATAAAGTGGAAATATACTCATATGGGGTATCATACATAGATATTTAATGCTATAATTGGTATACTCGTAAAAGCAATTGTTTTATTGGATGAAGAGAAACTTTAAGAAGGTGATAAT	27.27
14845	AGGACGTATAGC	8914	639633022	[NC_008751]	916347	916526	-	639818967	915927..916346	-	COG2050	Q	14	[Uncharacterized protein, possibly involved in aromatic compounds catabolism]	Proteobacteria	Deltaproteobacteria	Desulfovibrionaceae	Desulfovibrio	Desulfovibrionales	[Desulfovibrio vulgaris vulgaris DP4]	ACGCACCCCACCGGGCCGCCTTCGGGCGGCCCTTTTGCCTCCGGAGTCAACATGGACGACGCAAAGACAAGCCCTCCACACATCGAACGCCACGGCACCGGTGCCGCCACCGATGACACCCTGCAAGCCGTTGCCCCCGGAGGCACGGCAGCAGGCGAAGAAGAGATGGCTATACGTCCT	GCTATACGTCCT	ACGCACCCCACCGGGCCGCCTTCGGGCGGCCCTTTTGCCTCCGGAGTCAACATGGACGACGCAAAGACAAGCCCTCCACACATCGAACGCCACGGCACCGGTGCCGCCACCGATGACACCCTGCAAGCCGTTGCCCCCGGAGGCACGGCAGCAGGCGAAGAAGAG	67.88
14850	CGCAGGGATACA	44415	651053076	[AP012205]	821353	821532	-	651078472	820102..821352	-	COG0304	IQ	14	[3-oxoacyl-(acyl-carrier-protein) synthase]	Cyanobacteria	Synechococcophycidae	Merismopediaceae	Synechocystis	Synechococcales	[Synechocystis sp. PCC 6803]	TCTTTGGAGCCGAGTTCTCGGACGGTTTAAGCCACTGTTTAGGACTGCCCCAATGCCGGTTTTGGGTTTATCAGTTTGCCCCTCGGGCTAGGCCCTGGCCCCGTCGCTGTATCTTTGCGGAGAACTCCAGGGGAGTCCCCTCCCCGATTCTATCTATTAAGTACCATGTGTATCCCTGCG	TGTATCCCTGCG	TCTTTGGAGCCGAGTTCTCGGACGGTTTAAGCCACTGTTTAGGACTGCCCCAATGCCGGTTTTGGGTTTATCAGTTTGCCCCTCGGGCTAGGCCCTGGCCCCGTCGCTGTATCTTTGCGGAGAACTCCAGGGGAGTCCCCTCCCCGATTCTATCTATTAAGTACC	55.76
14852	AGGGTGACTGTT	17655	637000016	[NC_003909]	2688413	2688592	-	637279656	2687582..2688412	-	COG3757	M	12	[Lyzozyme M1 (1,4-beta-N-acetylmuramidase)]	Firmicutes	Bacilli	Bacillaceae	Bacillus	Bacillales	[Bacillus cereus ATCC 10987]	GTAGGTCTTTACTTATTAAACCCGTAATAATATTTTATTTTCTCAATACATAAGCCGAATTTTAAATTATTACTAAATAATACAATACTTCTCATACTATTTATTAGATGATAATAGCAAAAAAACAAGCTTTGAATATAATAACGAAAAAGGAGATGTTAAATAATGAACAGTCACCCT	AACAGTCACCCT	GTAGGTCTTTACTTATTAAACCCGTAATAATATTTTATTTTCTCAATACATAAGCCGAATTTTAAATTATTACTAAATAATACAATACTTCTCATACTATTTATTAGATGATAATAGCAAAAAAACAAGCTTTGAATATAATAACGAAAAAGGAGATGTTAAATA	21.82
14853	TGAGCTTCTGCT	30636	641522606	[NC_010581]	152419	152598	+	641704125	152599..153717	+	COG0484	O	26	[DnaJ-class molecular chaperone with C-terminal Zn finger domain]	Proteobacteria	Alphaproteobacteria	Beijerinckiaceae	Beijerinckia	Rhizobiales	[Beijerinckia indica indica ATCC 9039]	TTTGCGAAAGCACTGGATCGATCCCGAAGAGGGTCCGGTTCGCTTGCATCCAGCCCCTGATGCTATAAGGGCTGGAAACCCGGGCGCGGCAATGTCGACCCGGCCCTTTCGAAGATCGAGGCAAAGCGCCCCACGCGGGCCTGAGGATTTGGAACGCGAACGACGATGAGCAGAAGCTCA	AGCAGAAGCTCA	TTTGCGAAAGCACTGGATCGATCCCGAAGAGGGTCCGGTTCGCTTGCATCCAGCCCCTGATGCTATAAGGGCTGGAAACCCGGGCGCGGCAATGTCGACCCGGCCCTTTCGAAGATCGAGGCAAAGCGCCCCACGCGGGCCTGAGGATTTGGAACGCGAACGACG	61.82
14857	ATCCAGCTCATG	33553	646564524	[NC_014008]	2680604	2680783	-	646714416	2679497..2680603	-	COG1071	C	26	[Pyruvate/2-oxoglutarate dehydrogenase complex, dehydrogenase (E1) component, eukaryotic type, alpha subunit]	Verrucomicrobia	Opitutae	Puniceicoccaceae	Coraliomargarita	Puniceicoccales	[Coraliomargarita akajimensis DSM 45221]	TGCCATTCAATGTTCGGCGTTGAACGTTCAATGTTCGATGTTCCCGCGGCCCGCATCCAGAATCAGTGATTCTACTAATACCCGCAATGAAGCACTCAACAGGGGGGAACGCCTCAATTTACTTGTCAAGCAGTGGATTTGTGCAACTTTCGGTAGCTTCCTCTTATGCATGAGCTGGAT	CATGAGCTGGAT	TGCCATTCAATGTTCGGCGTTGAACGTTCAATGTTCGATGTTCCCGCGGCCCGCATCCAGAATCAGTGATTCTACTAATACCCGCAATGAAGCACTCAACAGGGGGGAACGCCTCAATTTACTTGTCAAGCAGTGGATTTGTGCAACTTTCGGTAGCTTCCTCTT	48.48
14858	GTCATCCGACAT	45389	641522622	[NC_010547]	68356	68535	+	641679340	68536..70524	+	COG0749	L	14	[DNA polymerase I - 3'-5' exonuclease and polymerase domains]	Cyanobacteria	Oscillatoriophycidae	Cyanobacteriaceae	Cyanothece	Chroococcales	[Cyanothece sp. BH68, ATCC 51142]	TCAAGATAAAGCTATAATGAATCAGCCTCTATCTCAGTCTGGATAAGGATTATACCCTTCCGCAGCAGTTACTATTTTTCTTATACAAAATCGTGGTTGCTGCGGGTAAAAATTGATTCAAAAAGCTAGCGCATTTTTGCAAAAAGTTGTAATGAGGTTTTAACAATGATGTCGGATGAC	ATGTCGGATGAC	TCAAGATAAAGCTATAATGAATCAGCCTCTATCTCAGTCTGGATAAGGATTATACCCTTCCGCAGCAGTTACTATTTTTCTTATACAAAATCGTGGTTGCTGCGGGTAAAAATTGATTCAAAAAGCTAGCGCATTTTTGCAAAAAGTTGTAATGAGGTTTTAACA	35.15
14861	CGGTCGTATTGG	29612	638154503	[AY596297]	2704512	2704691	+	638184592	2704692..2706767	+	COG0272	L	7	[NAD-dependent DNA ligase (contains BRCT domain type II)]	Euryarchaeota	Halobacteria	Haloarculaceae	Haloarcula	Halobacteriales	[Haloarcula marismortui ATCC 43049]	AGTAGTTCAACTGCTAAGTCTGTCTCTGGAGTGTTGTTTCGATGGTTCTGGCCGGTCTGTCGGTCTGCCACAATACGTGTCCCCGCTCGACACGAAGTGCCTTTTGCCGGCTCTGAGATACGGAGCAGAGCCGTTTTTGTACGCGAGACGTAACACTCCTTCAGTATGCCAATACGACCG	CCAATACGACCG	AGTAGTTCAACTGCTAAGTCTGTCTCTGGAGTGTTGTTTCGATGGTTCTGGCCGGTCTGTCGGTCTGCCACAATACGTGTCCCCGCTCGACACGAAGTGCCTTTTGCCGGCTCTGAGATACGGAGCAGAGCCGTTTTTGTACGCGAGACGTAACACTCCTTCAGT	53.33
14862	TGACCCATCAGC	24240	640427135	[NC_009376]	1088809	1088988	-	640468748	1087990..1088808	-	COG0428	P	8	[Predicted divalent heavy-metal cations transporter]	Crenarchaeota	Thermoprotei	Thermoproteaceae	Pyrobaculum	Thermoproteales	[Pyrobaculum arsenaticum PZ6, DSM 13514]	GCGGTTGCGCATTGTTTAGAGGCTATAAGATGGGTTGGGATGAATTGCCCCAGTGCATTAAGTGGGTGTAGCTGTTCGAATTAATTTTTAGTTTGTTATAGATTTCATATTTACTTAATACTATTTACATTGTTAATGCTTTAAAATAGATAACGAGGCTGTACCATGGCTGATGGGTCA	GCTGATGGGTCA	GCGGTTGCGCATTGTTTAGAGGCTATAAGATGGGTTGGGATGAATTGCCCCAGTGCATTAAGTGGGTGTAGCTGTTCGAATTAATTTTTAGTTTGTTATAGATTTCATATTTACTTAATACTATTTACATTGTTAATGCTTTAAAATAGATAACGAGGCTGTACC	35.15
14869	CGTCCTTACTCT	43336	638154517	[CP000077]	706074	706253	-	638197807	704955..706073	-	COG1131	V	65	[ABC-type multidrug transport system, ATPase component]	Crenarchaeota	Thermoprotei	Sulfolobaceae	Sulfolobus	Sulfolobales	[Sulfolobus acidocaldarius 98-3, DSM 639]	TCTTGTTTAATCATAAGTTGGTAAGTCTATATAGGAATTCTAATTGGTAATTGTCCTAATTTCACTTATCAAAAATAATATTTAATTTACTAGAACGGTCAAAGACTAATAGATATTAACAAAATTCATATACGTTTACAGCTACTAAAAATAAGCAGAATTACGATGAGAGTAAGGACG	AGAGTAAGGACG	TCTTGTTTAATCATAAGTTGGTAAGTCTATATAGGAATTCTAATTGGTAATTGTCCTAATTTCACTTATCAAAAATAATATTTAATTTACTAGAACGGTCAAAGACTAATAGATATTAACAAAATTCATATACGTTTACAGCTACTAAAAATAAGCAGAATTACG	24.85
14874	GTTAGCCGAATG	12873	644736331	[NC_013172]	1646327	1646506	-	644997524	1645403..1646326	-	COG1612	O	5	[Uncharacterized protein required for cytochrome oxidase assembly]	Actinobacteria	Actinobacteria	Dermabacteraceae	Brachybacterium	Actinomycetales	[Brachybacterium faecium 6-10, DSM 4810]	TCGCATCCGCCCCCACAGCTCAGCGTATTCACCGCCGGGGAAACTAGAATCAGCCGCATGTCCAGCCCTGCCGCGCCCGCCGTGCGCCGTCCCGAAGCCCATGGGCGCATCACCACCCTGCCCGACAGCCGCCTGCCCTCATGGGGGCCCCGACGACGGGCGCGAATGCATTCGGCTAAC	CATTCGGCTAAC	TCGCATCCGCCCCCACAGCTCAGCGTATTCACCGCCGGGGAAACTAGAATCAGCCGCATGTCCAGCCCTGCCGCGCCCGCCGTGCGCCGTCCCGAAGCCCATGGGCGCATCACCACCCTGCCCGACAGCCGCCTGCCCTCATGGGGGCCCCGACGACGGGCGCGA	72.12
14879	GATGCTTTGGCA	29628	638154503	[AY596297]	3097016	3097195	-	638185009	3096545..3097015	-	COG0484	O	26	[DnaJ-class molecular chaperone with C-terminal Zn finger domain]	Euryarchaeota	Halobacteria	Haloarculaceae	Haloarcula	Halobacteriales	[Haloarcula marismortui ATCC 43049]	TAATGGAGGGTCGTGCAGACACAACCGGGCGTCCTACCGGAGTGGCTGGTCCTTGGGCTCGTTTTAGGTGTCGTCGGGAGCCTCGTCGTCGCCGGTCTGTTCGTCCTCGCGAACCGTGTGTTTCCGGCCAAGCGGCCGAACCGGCAGGCGACCGACGGCGGGGAGATGTGCCAAAGCATC	TGCCAAAGCATC	TAATGGAGGGTCGTGCAGACACAACCGGGCGTCCTACCGGAGTGGCTGGTCCTTGGGCTCGTTTTAGGTGTCGTCGGGAGCCTCGTCGTCGCCGGTCTGTTCGTCCTCGCGAACCGTGTGTTTCCGGCCAAGCGGCCGAACCGGCAGGCGACCGACGGCGGGGAG	66.67
14882	GTCGAACAGAGA	21042	646862332	[AP011548]	1067486	1067665	+	646896720	1067666..1068709	+	COG0463	M	49	[Glycosyltransferases involved in cell wall biogenesis]	Firmicutes	Bacilli	Lactobacillaceae	Lactobacillus	Lactobacillales	[Lactobacillus rhamnosus GG, ATCC 53103]	ATTTTTATGTGTTATGAGGTGCCGGAAGCATCAAATCGTCAAGCAGGAAGCAAGCAGTCATTGTTTCCTGCTTTTATTTTATTGTCTTTTTTAAAATGTTAACCGGTTTCGTTTAACAATGGAGCAATTACGTTATACTAAAACACGAAGGAAAAGAGGGACGATATGTCTCTGTTCGAC	TCTCTGTTCGAC	ATTTTTATGTGTTATGAGGTGCCGGAAGCATCAAATCGTCAAGCAGGAAGCAAGCAGTCATTGTTTCCTGCTTTTATTTTATTGTCTTTTTTAAAATGTTAACCGGTTTCGTTTAACAATGGAGCAATTACGTTATACTAAAACACGAAGGAAAAGAGGGACGAT	35.76
14885	ACGACAACTCTG	1239	640753039	[NC_009615]	2821702	2821881	-	640766692	2820823..2821701	-	COG2177	D	4	[Cell division protein]	Bacteroidetes	Bacteroidia	Porphyromonadaceae	Parabacteroides	Bacteroidales	[Parabacteroides distasonis ATCC 8503]	TTATCATTGTATATGTACGAATAGCCTTTGTTAGAGTTGTAGAGGTTAAATATTCTAAAACCCTTTCGGCTTACTTATTTTATTCGTTCTTTTGCAAGAAAATTGGGAGGTGTGTTCTCTGTACGCATCTCCTTAATTTATTTAACGTTAATAAGTGAGAGTCTGATGCAGAGTTGTCGT	CAGAGTTGTCGT	TTATCATTGTATATGTACGAATAGCCTTTGTTAGAGTTGTAGAGGTTAAATATTCTAAAACCCTTTCGGCTTACTTATTTTATTCGTTCTTTTGCAAGAAAATTGGGAGGTGTGTTCTCTGTACGCATCTCCTTAATTTATTTAACGTTAATAAGTGAGAGTCTG	32.73
14886	ACGAATGGATTG	11763	644736404	[NC_013159]	411237	411416	+	644974521	411417..411638	+	COG0361	J	24	[Translation initiation factor 1 (IF-1)]	Actinobacteria	Actinobacteria	Pseudonocardiaceae	Saccharomonospora	Actinomycetales	[Saccharomonospora viridis P101, DSM 43017]	GTGTGACAGACCCCGTGGTCGTGCTTGACATTCGTTGCGTACACTGTCTAGTTGGCGTGCCCATCACGCGACCCATACGCTTGTTCAATGGCGGCCGGGTCGTGTGACGTGTGTGCCACGCAGGCAAGCACTCGAACGCTCAACTGATCACGAAACGCGGAGTACATGCAATCCATTCGT	CAATCCATTCGT	GTGTGACAGACCCCGTGGTCGTGCTTGACATTCGTTGCGTACACTGTCTAGTTGGCGTGCCCATCACGCGACCCATACGCTTGTTCAATGGCGGCCGGGTCGTGTGACGTGTGTGCCACGCAGGCAAGCACTCGAACGCTCAACTGATCACGAAACGCGGAGTAC	58.79
14891	ACTCGAGGAGCT	14324	637000304	[NC_003155]	6095663	6095842	-	637208182	6094412..6095662	-	COG1316	K	17	[Transcriptional regulator]	Actinobacteria	Actinobacteria	Streptomycetaceae	Streptomyces	Actinomycetales	[Streptomyces avermitilis MA-4680]	GGCCCGCCCGTGAACCACAGGCCCGTTGCGGCTGGTCCCACAGTTCCCCGCGTCCCTCGCAGGAGCACCGCACAGGGCCGGGGATTCACCCGTTCGGCCCATCAGCGCCCACCCCCGGCCCGCGGCCCGGGTCATGGTCGTAGGAGCACCACACGCTCGTACGCCATGAGCTCCTCGAGT	AGCTCCTCGAGT	GGCCCGCCCGTGAACCACAGGCCCGTTGCGGCTGGTCCCACAGTTCCCCGCGTCCCTCGCAGGAGCACCGCACAGGGCCGGGGATTCACCCGTTCGGCCCATCAGCGCCCACCCCCGGCCCGCGGCCCGGGTCATGGTCGTAGGAGCACCACACGCTCGTACGCC	73.94
14897	CGAACGACCATA	15400	643348516	[NC_011593]	35180	35359	-	643664639	35051..35179	-	COG1131	V	65	[ABC-type multidrug transport system, ATPase component]	Actinobacteria	Actinobacteria	Bifidobacteriaceae	Bifidobacterium	Bifidobacteriales	[Bifidobacterium longum infantis ATCC 15697]	ACGACAGTATCGCCAGTGCCAGTATCACCCGTATCCCCGTCACCCGCATCTTCCTCCGCATCCCCTTCCCCATCGGATGCCGTCGGCACTGTTCTGGCAGGCAGCACGCAAGCGGTAAGGCTCGAGTCCCAGCTCACAACCAACCGCGTGCACGGGTCCTTCAGCATGTATGGTCGTTCG	TATGGTCGTTCG	ACGACAGTATCGCCAGTGCCAGTATCACCCGTATCCCCGTCACCCGCATCTTCCTCCGCATCCCCTTCCCCATCGGATGCCGTCGGCACTGTTCTGGCAGGCAGCACGCAAGCGGTAAGGCTCGAGTCCCAGCTCACAACCAACCGCGTGCACGGGTCCTTCAGC	63.03
14906	CAGAGACTTAGG	30236	649633083	[NC_015174]	1849585	1849764	-	649977685	1847329..1849584	-	COG3968	R	7	[Uncharacterized protein related to glutamine synthetase]	Planctomycetes	Planctomycetacia	Planctomycetaceae	Planctomyces	Planctomycetales	[Planctomyces brasiliensis IFAM 1448, DSM 5305]	AGTAAAACAGGCTGTTTTTGTTAATGCCGGCCGTTGGCACGCGCCTTGCTTCTAATTCCTGTGCAACATACGGACGATTGTTGCAATGGAAGTCATGAGACGCAGGAGAAGCGGTCTCTGACTGGTTTTAGTTCGACATTCTATGACTACGAGGCAAAGACTTAAATGCCTAAGTCTCTG	CCTAAGTCTCTG	AGTAAAACAGGCTGTTTTTGTTAATGCCGGCCGTTGGCACGCGCCTTGCTTCTAATTCCTGTGCAACATACGGACGATTGTTGCAATGGAAGTCATGAGACGCAGGAGAAGCGGTCTCTGACTGGTTTTAGTTCGACATTCTATGACTACGAGGCAAAGACTTAA	46.67
14909	GATAGTAGAGAG	19666	637000281	[NC_004461]	2146611	2146790	-	637367208	2144583..2146610	-	COG2190	G	11	[Phosphotransferase system IIA components]	Firmicutes	Bacilli	Staphylococcaceae	Staphylococcus	Bacillales	[Staphylococcus epidermidis ATCC 12228]	ATTGAATGTGTATACTAGATGTAAATAAAATCATTGCGTGTTACTGGTTATGCAGGCATGAGCAAATAAGAGTGTCTATCTTTCGTGATATGAAATTGATAGTCTTATTTGTTCATGCTTTTTTTGTGGCACGTAAATAAGAAGATAGAGAGGAATGAATTGATTATGCTCTCTACTATC	CTCTCTACTATC	ATTGAATGTGTATACTAGATGTAAATAAAATCATTGCGTGTTACTGGTTATGCAGGCATGAGCAAATAAGAGTGTCTATCTTTCGTGATATGAAATTGATAGTCTTATTTGTTCATGCTTTTTTTGTGGCACGTAAATAAGAAGATAGAGAGGAATGAATTGATT	31.52
14911	CTGTCGAAATTG	44778	637000307	[NC_006576]	834980	835159	+	637616396	835160..835588	+	COG0724	R	19	[RNA-binding proteins (RRM domain)]	Cyanobacteria	Synechococcophycidae	Synechococcaceae	Synechococcus	Synechococcales	[Synechococcus elongatus PCC 6301]	TCGGGTGGTTTCCATCCGAGCCGGAGATTGCTACCGGTCTATCGCTTCAGTCTTCCAAGGGCGTCATCCCGCGATTACTCGGAATTTACGTTTCACGTCGAAGACGGACAGTTTTGCCATGACGGGGTTCCCTTATCCCGTTTGTTGTTTGAGAGGTCAGTGACCATGCAATTTCGACAG	CAATTTCGACAG	TCGGGTGGTTTCCATCCGAGCCGGAGATTGCTACCGGTCTATCGCTTCAGTCTTCCAAGGGCGTCATCCCGCGATTACTCGGAATTTACGTTTCACGTCGAAGACGGACAGTTTTGCCATGACGGGGTTCCCTTATCCCGTTTGTTGTTTGAGAGGTCAGTGACC	53.33
14931	CACTACACATCC	8998	639633022	[NC_008751]	1695764	1695943	+	639819624	1695944..1696459	+	COG2005	R	7	[N-terminal domain of molybdenum-binding protein]	Proteobacteria	Deltaproteobacteria	Desulfovibrionaceae	Desulfovibrio	Desulfovibrionales	[Desulfovibrio vulgaris vulgaris DP4]	GGGCAGTGTCCTCGCAAGCAGCTGTGGCAACGCTGTTCAGGCTGCATCGTTTGGTGTATGTAATGAGGCGTCCACGTTACCTCCTGTGCTGGGGGGCGTGGTTACGCGTCGGTTTGTAGCCGCGTTCCGTCATTTTCGGGAGGCGGTTTTTTTGAGGTGCTCATTATGGGATGTGTAGTG	GGATGTGTAGTG	GGGCAGTGTCCTCGCAAGCAGCTGTGGCAACGCTGTTCAGGCTGCATCGTTTGGTGTATGTAATGAGGCGTCCACGTTACCTCCTGTGCTGGGGGGCGTGGTTACGCGTCGGTTTGTAGCCGCGTTCCGTCATTTTCGGGAGGCGGTTTTTTTGAGGTGCTCATT	56.97
14935	GACATAGAGTGA	15202	646311958	[NC_013595]	10231819	10231998	+	646460526	10231999..10233066	+	COG0715	P	22	[ABC-type nitrate/sulfonate/bicarbonate transport systems, periplasmic components]	Actinobacteria	Actinobacteria	Streptosporangiaceae	Streptosporangium	Actinomycetales	[Streptosporangium roseum DSM 43021]	GACAGGGCCAGACCAAGGCACCCGCCGGCGAGGTCACGGACTCCACACGAAAGAGCACAGAGCGGTAACGATGGACCGTTCCCTATGATTCCTACTTGACCGGTAGGCATACTAGGCTCTTATATACACCTAACCGACTTATTTAGTAGGAATTAGGGAGTAGTCATGTCACTCTATGTC	TCACTCTATGTC	GACAGGGCCAGACCAAGGCACCCGCCGGCGAGGTCACGGACTCCACACGAAAGAGCACAGAGCGGTAACGATGGACCGTTCCCTATGATTCCTACTTGACCGGTAGGCATACTAGGCTCTTATATACACCTAACCGACTTATTTAGTAGGAATTAGGGAGTAGTC	52.73
14937	GACTGTCAGCAT	40964	650377987	[CP001608]	3041827	3042006	-	650396974	3041443..3041826	-	COG3445	R	1	[Acid-induced glycyl radical enzyme]	Proteobacteria	Gammaproteobacteria	Enterobacteriaceae	Yersinia	Enterobacteriales	[Yersinia pestis Medievalis Harbin 35]	AATTTGCCAGTGTCGATATTGATGATGTGGTGAAAAAATTGATTTGAATCAAAGAATGGTAGGGGCTGGACTGGTATATAGAACAATAAGACAACATTGGTTTTACCAAATAACCAAGATAATTATCTTCCCTTGGAATTTATAGCCGTACTACGGAGGCACCAAATGATGCTGACAGTC	ATGCTGACAGTC	AATTTGCCAGTGTCGATATTGATGATGTGGTGAAAAAATTGATTTGAATCAAAGAATGGTAGGGGCTGGACTGGTATATAGAACAATAAGACAACATTGGTTTTACCAAATAACCAAGATAATTATCTTCCCTTGGAATTTATAGCCGTACTACGGAGGCACCAA	36.36
14951	CTCAGGGATCAG	34489	643692028	[NC_012207]	3266457	3266636	-	643735810	3265890..3266456	-	COG0742	L	8	[N6-adenine-specific methylase]	Actinobacteria	Actinobacteria	Mycobacteriaceae	Mycobacterium	Actinomycetales	[Mycobacterium bovis BCG Tokyo 172]	GCCTGCTTGCGGGGGACGAAGCGATGAGGTGGGGGTACCGCCCGCTTGCGGAGGAGCGGCGCAGATGAGCACCGCCGGCGACGATGCAGTGGGGGTACCGCCCGCTTGCGGGGGACGAAGCGATGAGGTGGGGGTACCGCCCGCTTGCGAGGGAGAGCGGCGCACATGCTGATCCCTGAG	CTGATCCCTGAG	GCCTGCTTGCGGGGGACGAAGCGATGAGGTGGGGGTACCGCCCGCTTGCGGAGGAGCGGCGCAGATGAGCACCGCCGGCGACGATGCAGTGGGGGTACCGCCCGCTTGCGGGGGACGAAGCGATGAGGTGGGGGTACCGCCCGCTTGCGAGGGAGAGCGGCGCAC	72.73
14961	CATTGAGGTACC	24905	640069301	[NC_009085]	204614	204793	+	640152386	204794..207076	+	COG1032	C	13	[Fe-S oxidoreductase]	Proteobacteria	Gammaproteobacteria	Moraxellaceae	Acinetobacter	Pseudomonadales	[Acinetobacter baumannii ATCC 17978]	TCATGTTAAAATGATCGGCTTTCATCTTTAGATGTCTCTCCTCCATCTGCTAGCCGAGATTCGCAAGCCATGTCTACCGCTTATACTATGCAAACTGCGCCAAAAGCGTTGTTTGATTACGACAAATATTGGGCGTCGTGTTTTGAACCAGCGCCATTTTTGCCGATGGGTACCTCAATG	GGTACCTCAATG	TCATGTTAAAATGATCGGCTTTCATCTTTAGATGTCTCTCCTCCATCTGCTAGCCGAGATTCGCAAGCCATGTCTACCGCTTATACTATGCAAACTGCGCCAAAAGCGTTGTTTGATTACGACAAATATTGGGCGTCGTGTTTTGAACCAGCGCCATTTTTGCCG	44.85
14965	GCTGTTGATCAG	17353	649633010	[NC_014829]	4254553	4254732	-	650638850	4253369..4254552	-	COG3328	L	23	[Transposase and inactivated derivatives]	Firmicutes	Bacilli	Bacillaceae	Bacillus	Bacillales	[Bacillus cellulosilyticus N-4, DSM 2522]	TAACACAAAAAAACGACTACAACCCAGTGTAGTCGCCCCACATAATACCCCCGACTAAAAACAAAGGATTAAGTCCATATAATTGTGTAAAAAGAAAAGGGCCACTATCAAGTACCCCATGTTACAATGTTTTCGACCAAAAAAACAAACAGGGAGGTAATGATAATGCTGATCAACAGC	CTGATCAACAGC	TAACACAAAAAAACGACTACAACCCAGTGTAGTCGCCCCACATAATACCCCCGACTAAAAACAAAGGATTAAGTCCATATAATTGTGTAAAAAGAAAAGGGCCACTATCAAGTACCCCATGTTACAATGTTTTCGACCAAAAAAACAAACAGGGAGGTAATGATA	37.58
14967	ACTGGCGAACGT	817	640753008	[NC_009614]	606124	606303	-	640760545	604915..606123	-	COG4775	M	18	[Outer membrane protein/protective antigen OMA87]	Bacteroidetes	Bacteroidia	Bacteroidaceae	Bacteroides	Bacteroidales	[Bacteroides vulgatus ATCC 8482]	ATATTGACACATTGTTACATTATAAAGAACGTGAAGATTCTTGAACTAAATAAAAACAAATTCAACACACCGTTATTCTTTGGCAGGACTTTTGTACTTTTGAAAACTCATTTGCCGTAGAAAGTTTTTTTGAGTAAGGACTTTGGGCAGACAATAAACTATTATATGACGTTCGCCAGT	ACGTTCGCCAGT	ATATTGACACATTGTTACATTATAAAGAACGTGAAGATTCTTGAACTAAATAAAAACAAATTCAACACACCGTTATTCTTTGGCAGGACTTTTGTACTTTTGAAAACTCATTTGCCGTAGAAAGTTTTTTTGAGTAAGGACTTTGGGCAGACAATAAACTATTAT	30.3
14968	TTCTGTTCGATC	30647	641522606	[NC_010581]	259754	259933	-	641704215	259181..259753	-	COG0712	C	5	[F0F1-type ATP synthase, delta subunit (mitochondrial oligomycin sensitivity protein)]	Proteobacteria	Alphaproteobacteria	Beijerinckiaceae	Beijerinckia	Rhizobiales	[Beijerinckia indica indica ATCC 9039]	GTGGAGCGTAGTCGCGCTGACTTTTTCCCTCCTCGTCTTGTACGTCGAATCCGGTATTTTGCTCACGGCCCCTTTTGGTCATCAGTGGAGATCACCGGAACCGATCGTCGAGATCGGCCGAACCATCGGCCGGACATAAAGGGGCCAAGCTTTCGGTCCGAGGGGATGGATCGAACAGAA	GATCGAACAGAA	GTGGAGCGTAGTCGCGCTGACTTTTTCCCTCCTCGTCTTGTACGTCGAATCCGGTATTTTGCTCACGGCCCCTTTTGGTCATCAGTGGAGATCACCGGAACCGATCGTCGAGATCGGCCGAACCATCGGCCGGACATAAAGGGGCCAAGCTTTCGGTCCGAGGGG	58.18
14970	GCAAGAATCGGA	18909	643692011	[NC_012491]	5042077	5042256	-	643787608	5040835..5042076	-	COG1409	R	14	[Predicted phosphohydrolases]	Firmicutes	Bacilli	Paenibacillaceae	Brevibacillus	Bacillales	[Brevibacillus brevis NBRC 100599]	ATCTTAATGTTGGTTTAACGTTTTCTTTATGTTGGACATTTACTATTTATGGTGTAAAAGGGCAACTAAACACACAGAAAAGCAACGGAAAGGTGGAATGATATCAGGAAAGTATTGGTAGAACGGATGGGCGTCGTGACGAAAACAGATGAGGAGAGATCCGTAATGTCCGATTCTTGC	TCCGATTCTTGC	ATCTTAATGTTGGTTTAACGTTTTCTTTATGTTGGACATTTACTATTTATGGTGTAAAAGGGCAACTAAACACACAGAAAAGCAACGGAAAGGTGGAATGATATCAGGAAAGTATTGGTAGAACGGATGGGCGTCGTGACGAAAACAGATGAGGAGAGATCCGTA	38.79
14975	TGCGACCGAAAG	12990	640427108	[NC_009480]	745158	745337	+	640539958	745338..748628	+	COG5635	T	8	[Predicted NTPase (NACHT family)]	Actinobacteria	Actinobacteria	Microbacteriaceae	Clavibacter	Actinomycetales	[Clavibacter michiganensis michiganensis NCPPB 382]	GAGAGACCGTGTCAAGTCCCCGAAGGTGGGACTTGACTCGTCGTCCTCTGGATGGCATTAAAAGTCGCGCTGCAACATCTTCTCATCGCTAAATTCGAGGGGTACTGTACGCAGTACGCGTGTCATGCCGCATCCCGCGTGCTGACTTTGGGATATGGGAGCATCATGCTTTCGGTCGCA	CTTTCGGTCGCA	GAGAGACCGTGTCAAGTCCCCGAAGGTGGGACTTGACTCGTCGTCCTCTGGATGGCATTAAAAGTCGCGCTGCAACATCTTCTCATCGCTAAATTCGAGGGGTACTGTACGCAGTACGCGTGTCATGCCGCATCCCGCGTGCTGACTTTGGGATATGGGAGCATC	55.15
14980	TTCTGTACCCTT	45019	641522622	[NC_010546]	207957	208136	+	641674682	208137..210644	+	COG0642	T	71	[Signal transduction histidine kinase]	Cyanobacteria	Oscillatoriophycidae	Cyanobacteriaceae	Cyanothece	Chroococcales	[Cyanothece sp. BH68, ATCC 51142]	GGAAAGGCATATTCTCTCGTCTCCAGATTATGAACAGCACAAGGATGAAAATTAACCTTGAACGTTGCTCAGTCTATACCAGACCCATTACGAAAAACAACAGTTCTAATTTAACCGAGTCAGACTATCGATATTCTTTGCCAAACCACTTCTCCCATAGCTTCAATGAAGGGTACAGAA	AAGGGTACAGAA	GGAAAGGCATATTCTCTCGTCTCCAGATTATGAACAGCACAAGGATGAAAATTAACCTTGAACGTTGCTCAGTCTATACCAGACCCATTACGAAAAACAACAGTTCTAATTTAACCGAGTCAGACTATCGATATTCTTTGCCAAACCACTTCTCCCATAGCTTCA	40
14984	TCCACGTTCAGA	4146	643692024	[NC_012489]	4615127	4615306	-	643776535	4614536..4615126	-	COG1595	K	67	[DNA-directed RNA polymerase specialized sigma subunit, sigma24 homolog]	Gemmatimonadetes	Gemmatimonadetes	Gemmatimonadaceae	Gemmatimonas	Gemmatimonadales	[Gemmatimonas aurantiaca T-27T]	GAATGTGCGCACCGACCTCAGACCGGATGTCCACCGGGCAGGACGAGAGCGCCGCGAGCGCGCAGGATCTTAGGCTCGCGTCACCGCAGGAGGAGGGCTCGACCCATGGCTTTTGCCGAACTTGCTCGTACGCAGCGGACTTCACAGCAGACCACAACGGTGCCCATGTCTGAACGTGGA	TCTGAACGTGGA	GAATGTGCGCACCGACCTCAGACCGGATGTCCACCGGGCAGGACGAGAGCGCCGCGAGCGCGCAGGATCTTAGGCTCGCGTCACCGCAGGAGGAGGGCTCGACCCATGGCTTTTGCCGAACTTGCTCGTACGCAGCGGACTTCACAGCAGACCACAACGGTGCCC	65.45
14985	TGGAAGCGATTT	40036	640069313	[NC_009138]	2593854	2594033	-	640169904	2593383..2593853	-	COG4968	NU	11	[Tfp pilus assembly protein PilE]	Proteobacteria	Betaproteobacteria	Oxalobacteraceae	Herminiimonas	Burkholderiales	[Herminiimonas arsenicoxydans ULPAs1]	TTCCTTCTGAAGTGACAAAAATTGGTCAGTCGCAACCAGAATTGTTACTTTTTGTGTCTTTGATTTGTAAAAAGTGCGCAATTCATTCGATATTGAGCTGGCACAGCGATTGCTCAATGGTAACCGTGGCAGAAACCTGCCCTCTACCCAAAACAGGAGAAACAAATGAAATCGCTTCCA	AAATCGCTTCCA	TTCCTTCTGAAGTGACAAAAATTGGTCAGTCGCAACCAGAATTGTTACTTTTTGTGTCTTTGATTTGTAAAAAGTGCGCAATTCATTCGATATTGAGCTGGCACAGCGATTGCTCAATGGTAACCGTGGCAGAAACCTGCCCTCTACCCAAAACAGGAGAAACAA	41.82
14987	CTCTGTATCACG	9	640069314	[NC_008818]	104292	104471	-	640081724	104004..104291	-	COG0735	P	29	[Fe2+/Zn2+ uptake regulation proteins]	Crenarchaeota	Thermoprotei	Pyrodictiaceae	Hyperthermus	Desulfurococcales	[Hyperthermus butylicus DSM 5456]	AGCATGACGAGAGCGTTGAGCAATAATAAGTAATTCGAGTCCAGAGGTCGGCGAAAGACTGACAAACGTGGTTACGAGCTAAAGAGGCATGGGTATAGGGTTACGGCGCAGAGGCTAGCTGTTGCGCGTATAGTATTTGAGACGGTTAAGGATCACCCAAGCTTTATGCGTGATACAGAG	CGTGATACAGAG	AGCATGACGAGAGCGTTGAGCAATAATAAGTAATTCGAGTCCAGAGGTCGGCGAAAGACTGACAAACGTGGTTACGAGCTAAAGAGGCATGGGTATAGGGTTACGGCGCAGAGGCTAGCTGTTGCGCGTATAGTATTTGAGACGGTTAAGGATCACCCAAGCTTT	48.48
14998	CACGACCTCCAT	4617	637000061	[NC_002696]	96291	96470	-	637086120	91467..96290	-	COG2902	E	10	[NAD-specific glutamate dehydrogenase]	Proteobacteria	Alphaproteobacteria	Caulobacteraceae	Caulobacter	Caulobacterales	[Caulobacter crescentus CB15]	CGTTCCGTTAACGACATGTGTCGCAGAGCCAACTAGTCTGCTGTCGCATCTTCGATCTATCCACCGGGCGTGGCCAGTTAGAAAGCCGTGGCGTGCTTTTCGTACAAGCGTTGAATTTTTACCTTTATGCGGTAGTTAGATCGGAAAAATATTCGAGGAAACGGAATGATGGAGGTCGTG	ATGGAGGTCGTG	CGTTCCGTTAACGACATGTGTCGCAGAGCCAACTAGTCTGCTGTCGCATCTTCGATCTATCCACCGGGCGTGGCCAGTTAGAAAGCCGTGGCGTGCTTTTCGTACAAGCGTTGAATTTTTACCTTTATGCGGTAGTTAGATCGGAAAAATATTCGAGGAAACGGA	48.48
15005	GGGAGTCCAAAT	45100	641522622	[NC_010546]	1248544	1248723	-	641675720	1246624..1248543	-	COG5001	T	38	[Predicted signal transduction protein containing a membrane domain, an EAL and a GGDEF domain]	Cyanobacteria	Oscillatoriophycidae	Cyanobacteriaceae	Cyanothece	Chroococcales	[Cyanothece sp. BH68, ATCC 51142]	AAATTTTTTCCCATAAAACCTTAATCATTCTCAATGTTAGTTTGAGGGTCAAAAGTGGGAATACTGAAATTGATAGTTTTTTATTTCCTCAAGTTAGCTATATGTACTTATTAAATGTATAAGTATATAAAACTTATAAAAGGAGACAATTAATTATCTGTAGTAATGATTTGGACTCCC	ATTTGGACTCCC	AAATTTTTTCCCATAAAACCTTAATCATTCTCAATGTTAGTTTGAGGGTCAAAAGTGGGAATACTGAAATTGATAGTTTTTTATTTCCTCAAGTTAGCTATATGTACTTATTAAATGTATAAGTATATAAAACTTATAAAAGGAGACAATTAATTATCTGTAGTA	24.85
15007	AGAAGCCTTGCG	22807	650377941	[FP929045]	108944	109123	+	650554723	109124..109924	+	COG3363	F	1	[Archaeal IMP cyclohydrolase]	Firmicutes	Clostridia	Ruminococcaceae	Faecalibacterium	Clostridiales	[Faecalibacterium prausnitzii L2-6]	GACAGCAGGGCGTTGTTTCAGCCTCTCCCTTTGGGAGAGGTGTCACCGAAGGTGACGGAGAGGGCAAGGACGCTGCCCGATGTAAACGGGCTTGCCCTCTCAGGCGCTTCGCGCCAACTCCCCCAAAGGGGAAGCCAAAAGCGCTCTTGATAAAGGAGAATAACAATGCGCAAGGCTTCT	CGCAAGGCTTCT	GACAGCAGGGCGTTGTTTCAGCCTCTCCCTTTGGGAGAGGTGTCACCGAAGGTGACGGAGAGGGCAAGGACGCTGCCCGATGTAAACGGGCTTGCCCTCTCAGGCGCTTCGCGCCAACTCCCCCAAAGGGGAAGCCAAAAGCGCTCTTGATAAAGGAGAATAACA	58.18
15008	GTATCGTGAACT	29509	638154503	[AY596297]	708078	708257	-	638182517	707007..708077	-	COG3199	S	2	[Uncharacterized conserved protein]	Euryarchaeota	Halobacteria	Haloarculaceae	Haloarcula	Halobacteriales	[Haloarcula marismortui ATCC 43049]	GTAAGCAGCAGGCCACCGAGCGTGATGGCCGCGCCGGACGCGTTGATAATCCCTGTCTGAACGCCGCTCTGGAGTACGACTGACATAGCTGTGCGTTCTGCGTGGGGTGGCTTGAAAGGCACGCTCCCGGGCCTCTTTTGCCGCGGGGTCGCGTAGTGACGCTGAATGAGTTCACGATAC	AGTTCACGATAC	GTAAGCAGCAGGCCACCGAGCGTGATGGCCGCGCCGGACGCGTTGATAATCCCTGTCTGAACGCCGCTCTGGAGTACGACTGACATAGCTGTGCGTTCTGCGTGGGGTGGCTTGAAAGGCACGCTCCCGGGCCTCTTTTGCCGCGGGGTCGCGTAGTGACGCTGA	63.64
15009	ACGGATAAACTG	27283	641228494	[NC_009972]	6004765	6004944	+	641281864	6004945..6005970	+	COG0057	G	28	[Glyceraldehyde-3-phosphate dehydrogenase/erythrose-4-phosphate dehydrogenase]	Chloroflexi	Chloroflexi	Herpetosiphonaceae	Herpetosiphon	Herpetosiphonales	[Herpetosiphon aurantiacus DSM 785]	CATCGCCTATAGCCAAAAGTCAATAGCCAGATACTTGACCGATTAAGCTTATAAACCTTCACCAAAGCAGAATGACAGTAAGCAGTGAATGTGCTATAGTGGTGCAGAACGGCCCAGAGCCGTGAAAGCATTCTTAATTTGGTGCGAAATAATAAGGAGTCACTTATGCAGTTTATCCGT	CAGTTTATCCGT	CATCGCCTATAGCCAAAAGTCAATAGCCAGATACTTGACCGATTAAGCTTATAAACCTTCACCAAAGCAGAATGACAGTAAGCAGTGAATGTGCTATAGTGGTGCAGAACGGCCCAGAGCCGTGAAAGCATTCTTAATTTGGTGCGAAATAATAAGGAGTCACTT	42.42
15013	GATGATTGGTCC	27888	649633078	[NC_015160]	3658225	3658404	+	649962402	3658405..3661497	+	COG3250	G	27	[Beta-galactosidase/beta-glucuronidase]	Bacteroidetes	Bacteroidia	Porphyromonadaceae	Odoribacter	Bacteroidales	[Odoribacter splanchnicus 1651/6, DSM 20712]	TGTACATTTGTATACCAGAGAAAATGACGCTGGAATGAGGGTTTCATACAACCACTTTCAGACTATTCGTATATTTTTCTTCCTTTTTTAATTCTTTTTCTACCTCGATAGGTGTAATATTGACTATTTTTGAGCAGAATAAATTGGCATTTAATATTATAATTTATGGGACCAATCATC	GGACCAATCATC	TGTACATTTGTATACCAGAGAAAATGACGCTGGAATGAGGGTTTCATACAACCACTTTCAGACTATTCGTATATTTTTCTTCCTTTTTTAATTCTTTTTCTACCTCGATAGGTGTAATATTGACTATTTTTGAGCAGAATAAATTGGCATTTAATATTATAATTT	29.09
15014	GTAGAATGCACG	29266	644736398	[NC_013061]	3268190	3268369	-	645945540	3268028..3268189	-	COG4297	S	1	[Uncharacterized protein containing double-stranded beta helix domain]	Bacteroidetes	Sphingobacteria	Sphingobacteriaceae	Pedobacter	Sphingobacteriales	[Pedobacter heparinus HIM 762-3, DSM 2366]	GCGGTATAGAAAAATGTATAACCCAACAGGAGCTGCATTTTCCCAGGCCTATGCTATTAAACACTATAAACAGCTTGTTTTCGTGAGCGGCCAGGTAAATTTTCATTGGTCTTGATGTGATGTTCTGTGCACTACAGCCAAACTGGTTTTTTGTGGGTGAATGGTATGCGTGCATTCTAC	CGTGCATTCTAC	GCGGTATAGAAAAATGTATAACCCAACAGGAGCTGCATTTTCCCAGGCCTATGCTATTAAACACTATAAACAGCTTGTTTTCGTGAGCGGCCAGGTAAATTTTCATTGGTCTTGATGTGATGTTCTGTGCACTACAGCCAAACTGGTTTTTTGTGGGTGAATGGT	41.82
15015	TTGCATTTGGCG	4369	646311948	[NC_013720]	2790442	2790621	+	646479512	2790622..2792280	+	COG0265	O	34	[Trypsin-like serine proteases, typically periplasmic, contain C-terminal PDZ domain]	Planctomycetes	Planctomycetacia	Pirellulaceae	Pirellula	Pirellulales	[Pirellula staleyi DSM 6068]	CACCCATCGGTGCTGCTTGATTGCTGCTGTTGCTATCTTGCAAACCTTTGAAATTGCAAAGCCCTCGCCGTTTTTTCGCTAGTTTCGCCTCGACAATTTCTGCGTTCGCGACGTAGGATGCACCATACCTGGAATGTGTAACGGCTATGGCTTAGGTGCAGATTGATGCGCCAAATGCAA	CGCCAAATGCAA	CACCCATCGGTGCTGCTTGATTGCTGCTGTTGCTATCTTGCAAACCTTTGAAATTGCAAAGCCCTCGCCGTTTTTTCGCTAGTTTCGCCTCGACAATTTCTGCGTTCGCGACGTAGGATGCACCATACCTGGAATGTGTAACGGCTATGGCTTAGGTGCAGATTG	49.7
15022	ACGCCTACTAGG	6795	637000034	[NC_002929]	1118426	1118605	-	637112374	1117385..1118425	-	COG0226	P	50	[ABC-type phosphate transport system, periplasmic component]	Proteobacteria	Betaproteobacteria	Alcaligenaceae	Bordetella	Burkholderiales	[Bordetella pertussis Tohama I]	GGCGGCCATTTTATTTTGAAATATTCAGTTTCTTATGGATAAATTCAAGTTGGGTATGTGACTGTCACTATCCTGTCATTTTGGGCTTCTAAGATGCATGCGTTGGCCGAGACAGGCGCCTTGAAAGCCTGCCGGATTTCCTCAACGAGCACAGAAGGAACCCAGATGCCTAGTAGGCGT	CCTAGTAGGCGT	GGCGGCCATTTTATTTTGAAATATTCAGTTTCTTATGGATAAATTCAAGTTGGGTATGTGACTGTCACTATCCTGTCATTTTGGGCTTCTAAGATGCATGCGTTGGCCGAGACAGGCGCCTTGAAAGCCTGCCGGATTTCCTCAACGAGCACAGAAGGAACCCAG	46.06
15025	ACGCATTAGCTC	37635	649633034	[NC_014958]	1372759	1372938	-	649901658	1371187..1372758	-	COG2225	C	9	[Malate synthase]	Thermi	Deinococci	Deinococcaceae	Deinococcus	Deinococcales	[Deinococcus maricopensis LB-34, DSM 21211]	GCGCAGCGCTCGCCGTGTTCAGAGAGGCTACGTGGTGTACTTTTCCGCTCGGTATACCTCCGTGGTGGTGTACGCCGCGTTTCCGGCCCCTACGCCATTCAGCCGGGTACACCGCGCGCCTGAAACTCGGCGGCGACCACAATGCCCTCAATCAAGGGAGGGCACATGGAGCTAATGCGT	GAGCTAATGCGT	GCGCAGCGCTCGCCGTGTTCAGAGAGGCTACGTGGTGTACTTTTCCGCTCGGTATACCTCCGTGGTGGTGTACGCCGCGTTTCCGGCCCCTACGCCATTCAGCCGGGTACACCGCGCGCCTGAAACTCGGCGGCGACCACAATGCCCTCAATCAAGGGAGGGCAC	64.24
15030	CTCGGCGATTAC	8652	639633045	[NC_008767]	756999	757178	-	639827662	753384..756998	-	COG1074	L	3	[ATP-dependent exoDNAse (exonuclease V) beta subunit (contains helicase and exonuclease domains)]	Proteobacteria	Betaproteobacteria	Neisseriaceae	Neisseria	Neisseriales	[Neisseria meningitidis FAM18]	ACCAGTACGGCGTTGCCTCGCCTTAGCTCAAAGAGAACGATTCTCTAAGGTGCTGAAGCACCAAGTGAATCGGTTCCGTACTATCTGTACTGTCTGCGGCTTCGTCGCCTAATCCTGATTTTTGTTAATCCACTATACCGTCCAACCGTTTTCCGAGCGCGCACTATGGTAATCGCCGAG	GTAATCGCCGAG	ACCAGTACGGCGTTGCCTCGCCTTAGCTCAAAGAGAACGATTCTCTAAGGTGCTGAAGCACCAAGTGAATCGGTTCCGTACTATCTGTACTGTCTGCGGCTTCGTCGCCTAATCCTGATTTTTGTTAATCCACTATACCGTCCAACCGTTTTCCGAGCGCGCACT	50.3
15037	CATTTCCTCGCA	2008	650377904	[FP929032]	2294803	2294982	-	650522194	2293927..2294802	-	COG0682	M	6	[Prolipoprotein diacylglyceryltransferase]	Bacteroidetes	Bacteroidia	Rikenellaceae	Alistipes	Bacteroidales	[Alistipes shahii WAL 8301]	GTGGGTCGTTTGAGAGACGGCTTTCGGACGAGAGGCGCGGGGCGTACGCCGTCTCCCTCCCCGAAAGAGGGGCGGGGTGGCAGATTCGAATGCGACGCCGGAGACGGCGACTGTGACCGCCCGAAAAGGAATCGGGGCTGAATAATAAAGAAACAACTTAAATAAATGTGCGAGGAAATG	TGCGAGGAAATG	GTGGGTCGTTTGAGAGACGGCTTTCGGACGAGAGGCGCGGGGCGTACGCCGTCTCCCTCCCCGAAAGAGGGGCGGGGTGGCAGATTCGAATGCGACGCCGGAGACGGCGACTGTGACCGCCCGAAAAGGAATCGGGGCTGAATAATAAAGAAACAACTTAAATAA	58.79
15038	TGGAGAGTGTGA	33803	646564505	[NC_014218]	976783	976962	+	646848747	976963..977715	+	COG0600	P	14	[ABC-type nitrate/sulfonate/bicarbonate transport system, permease component]	Actinobacteria	Actinobacteria	Actinomycetaceae	Arcanobacterium	Actinomycetales	[Arcanobacterium haemolyticum CCM, DSM 20595]	GGGTCAGTGTAAGTCTGAACCGGCGGTGATAGTCCGCGACCCACGAAAGTGGTTGATTGGGTGAAATTCCCAAACCGACGGTTAAAGTCCGGATGGTAGGAGCAACATGAGTGCGCGGCTTTCGCGTACTCATGTCTTCCCCGGTGCCTACGGGGAAGGATTGTTATGTCACACTCTCCA	TCACACTCTCCA	GGGTCAGTGTAAGTCTGAACCGGCGGTGATAGTCCGCGACCCACGAAAGTGGTTGATTGGGTGAAATTCCCAAACCGACGGTTAAAGTCCGGATGGTAGGAGCAACATGAGTGCGCGGCTTTCGCGTACTCATGTCTTCCCCGGTGCCTACGGGGAAGGATTGTT	55.15
15045	AATGCGACGGCT	20954	646862332	[AP011548]	403642	403821	+	646896060	403822..404271	+	COG1762	GT	20	[Phosphotransferase system mannitol/fructose-specific IIA domain (Ntr-type)]	Firmicutes	Bacilli	Lactobacillaceae	Lactobacillus	Lactobacillales	[Lactobacillus rhamnosus GG, ATCC 53103]	AGATAAATTTGAAAGCGCTTTTCCCAGTGCAGCTATTTCTCATCCAGCGGAAAGACCTGCACAGCTGTCTTAAATGCATTTGGTAGGGCGCTTCTGGGGAGAATTTATATTAGCGACTACTGAACAAATCGATGAGAAGTCGCATCGAAAGAGGGTGTTCGAACAATGAGCCGTCGCATT	AGCCGTCGCATT	AGATAAATTTGAAAGCGCTTTTCCCAGTGCAGCTATTTCTCATCCAGCGGAAAGACCTGCACAGCTGTCTTAAATGCATTTGGTAGGGCGCTTCTGGGGAGAATTTATATTAGCGACTACTGAACAAATCGATGAGAAGTCGCATCGAAAGAGGGTGTTCGAACA	44.24
15047	CACCTGCGAATC	34927	637000154	[NC_002973]	2746398	2746577	-	637166504	2744991..2746397	-	COG1271	C	22	[Cytochrome bd-type quinol oxidase, subunit 1]	Firmicutes	Bacilli	Listeriaceae	Listeria	Bacillales	[Listeria monocytogenes 4b F2365]	CCTAAATCTGTGAAAAATAAGGATTACATATTATTTTATTATGCTTTGTGAATTACAGAGCAACTGAACGCGTCACTTTGGGCGATTTTTCACATGATTTTTAAGAGAGAAGCACAAATCAGGGAACGAAGCAGTAATTTTTAGCACAAAAAGGAGGAGAAAAGGATGGATTCGCAGGTG	GATTCGCAGGTG	CCTAAATCTGTGAAAAATAAGGATTACATATTATTTTATTATGCTTTGTGAATTACAGAGCAACTGAACGCGTCACTTTGGGCGATTTTTCACATGATTTTTAAGAGAGAAGCACAAATCAGGGAACGAAGCAGTAATTTTTAGCACAAAAAGGAGGAGAAAAGG	34.55
15049	TTTCATCGCGCT	30346	649633083	[NC_015174]	2896478	2896657	-	649978528	2895524..2896477	-	COG0573	P	13	[ABC-type phosphate transport system, permease component]	Planctomycetes	Planctomycetacia	Planctomycetaceae	Planctomyces	Planctomycetales	[Planctomyces brasiliensis IFAM 1448, DSM 5305]	CGATCGCTCCACGCTCAACCCGCGAATATTGCGCACATTGCCTGTTTTGCGGGGAAAAAGTTTGGACCATGATCCAGAAGCTAGTACTCTCTTTCTGACTACTCTCTCAATCGCTCGCCGACCCTCTTTCTCACTCCCTGTCGGCTGCCCCTGGGCTTTTATGCCATGAGCGCGATGAAA	AGCGCGATGAAA	CGATCGCTCCACGCTCAACCCGCGAATATTGCGCACATTGCCTGTTTTGCGGGGAAAAAGTTTGGACCATGATCCAGAAGCTAGTACTCTCTTTCTGACTACTCTCTCAATCGCTCGCCGACCCTCTTTCTCACTCCCTGTCGGCTGCCCCTGGGCTTTTATGCC	53.94
15058	TGAACATCGAAC	15414	643348516	[NC_011593]	148651	148830	+	643435429	148831..149916	+	COG1609	K	57	[Transcriptional regulators]	Actinobacteria	Actinobacteria	Bifidobacteriaceae	Bifidobacterium	Bifidobacteriales	[Bifidobacterium longum infantis ATCC 15697]	AAGCCGCTGCCGAAGGCCTTCGCCTCCGCGGGAGTCGACACTAAGAAGCTGTATTTCGTTGCCGGACTGTCGAACAGGTTCGAGAGAATGTAAATGAATGTAATATTTCGTGGTAAGCACGTGAGAATACGGCGATAGAACAGTGATGACGGGGAAGGTGCGATCATGGTTCGATGTTCA	GTTCGATGTTCA	AAGCCGCTGCCGAAGGCCTTCGCCTCCGCGGGAGTCGACACTAAGAAGCTGTATTTCGTTGCCGGACTGTCGAACAGGTTCGAGAGAATGTAAATGAATGTAATATTTCGTGGTAAGCACGTGAGAATACGGCGATAGAACAGTGATGACGGGGAAGGTGCGATC	51.52
15060	CCAAATGGTTCC	7349	643348523	[NC_011001]	1009767	1009946	+	643353356	1009947..1011812	+	COG0568	K	49	[DNA-directed RNA polymerase, sigma subunit (sigma70/sigma32)]	Proteobacteria	Betaproteobacteria	Burkholderiaceae	Burkholderia	Burkholderiales	[Burkholderia cenocepacia J2315]	GTATCCGTCGAAGACGACGCAAATCAGAGCGACGAGCAGCCCGCAGCCGCGGCTGCACCGGGCAAATCCAAGGTGCGCGATCGTCGCGCCAAGGAAAAGGCGCTGCTGAAGGAAGCGTTCGCGACGAGCACGCCGGGCACGGCCGAGGAGCTCGAAGAGCGCCGCATGGGAACCATTTGG	GGAACCATTTGG	GTATCCGTCGAAGACGACGCAAATCAGAGCGACGAGCAGCCCGCAGCCGCGGCTGCACCGGGCAAATCCAAGGTGCGCGATCGTCGCGCCAAGGAAAAGGCGCTGCTGAAGGAAGCGTTCGCGACGAGCACGCCGGGCACGGCCGAGGAGCTCGAAGAGCGCCGC	67.27
15073	ATTAGCTAGCCA	38725	637000001	[NC_008009]	2329046	2329225	-	637983947	2328032..2329045	-	COG1044	M	7	[UDP-3-O-[3-hydroxymyristoyl] glucosamine N-acyltransferase]	Acidobacteria	Acidobacteria	Korebacteraceae	Korebacter	Acidobacteriales	[Korebacter versatilis Ellin345]	TCGCGATCTGGGTTGCCGACGCCATCGCGGAGCGCTTCTTTCCACCCTCGGCATCGTCCGGCTACTACGAAAACTAGAACGCGAACTTGAGCCACACTCTATTCACCTCTGCCCCTCTGTGTCTCTGCGGTGAATACGATTTCCCTCCGCAAGTAGAATCATTCTATGTGGCTAGCTAAT	TGGCTAGCTAAT	TCGCGATCTGGGTTGCCGACGCCATCGCGGAGCGCTTCTTTCCACCCTCGGCATCGTCCGGCTACTACGAAAACTAGAACGCGAACTTGAGCCACACTCTATTCACCTCTGCCCCTCTGTGTCTCTGCGGTGAATACGATTTCCCTCCGCAAGTAGAATCATTCT	55.15
15079	GGACAGTGGAGT	1207	640753039	[NC_009615]	2122104	2122283	+	640766066	2122284..2123855	+	COG0038	P	29	[Chloride channel protein EriC]	Bacteroidetes	Bacteroidia	Porphyromonadaceae	Parabacteroides	Bacteroidales	[Parabacteroides distasonis ATCC 8503]	ATTCTCACGAACAAGACGGATAACCTAATCTAACTTAATTCTAATACCATGAAAAACACTATATCTTAATAACAAGGCTTTTAAAAAAAGGTTCAATGGAATGAGATTTTAAACCTCTTATTTACCTTGGTTGTTGTAACAGGAAACGAAAACAAGGTGAGTCCGATGACTCCACTGTCC	ACTCCACTGTCC	ATTCTCACGAACAAGACGGATAACCTAATCTAACTTAATTCTAATACCATGAAAAACACTATATCTTAATAACAAGGCTTTTAAAAAAAGGTTCAATGGAATGAGATTTTAAACCTCTTATTTACCTTGGTTGTTGTAACAGGAAACGAAAACAAGGTGAGTCCG	32.12
15080	GTCGGTACTGTT	1210	640753039	[NC_009615]	2174471	2174650	+	640766108	2174651..2175259	+	COG0642	T	71	[Signal transduction histidine kinase]	Bacteroidetes	Bacteroidia	Porphyromonadaceae	Parabacteroides	Bacteroidales	[Parabacteroides distasonis ATCC 8503]	TCTCTTTGTTAACCCTAGGTTGCCAAGAAAAAGAAGAAAAGAAAATCGTGCTTATCCATTCTTTTGAGCAAAAGAAAGATACCTACCCGATTTTTAATGAAACACTGAAACGAACATTCGATAAACCGGACTCCATTGAACGCTATTGTCGGATTCTCGAATCTTATGAACAGTACCGAC	AACAGTACCGAC	TCTCTTTGTTAACCCTAGGTTGCCAAGAAAAAGAAGAAAAGAAAATCGTGCTTATCCATTCTTTTGAGCAAAAGAAAGATACCTACCCGATTTTTAATGAAACACTGAAACGAACATTCGATAAACCGGACTCCATTGAACGCTATTGTCGGATTCTCGAATCTT	36.97
15081	ATCTGAGCCTAA	30318	649633083	[NC_015174]	2642874	2643053	-	649978337	2640561..2642873	-	COG1030	O	4	[Membrane-bound serine protease (ClpP class)]	Planctomycetes	Planctomycetacia	Planctomycetaceae	Planctomyces	Planctomycetales	[Planctomyces brasiliensis IFAM 1448, DSM 5305]	ACTGCGATTGTTCCTGCGATTATTCGCTGAGAGCGAAATCGGCATAAGTGATACGTTTATGGCGTTGCAAGCTGGCAGCCTGTGGGCCGCTTGTCGCTCACTAACCGCCCAGCGGTCGAGCAAATGAATCGAGACGCCCTTCCCTGATTGGCCCCGGGAGTGATGATGTTAGGCTCAGAT	TTAGGCTCAGAT	ACTGCGATTGTTCCTGCGATTATTCGCTGAGAGCGAAATCGGCATAAGTGATACGTTTATGGCGTTGCAAGCTGGCAGCCTGTGGGCCGCTTGTCGCTCACTAACCGCCCAGCGGTCGAGCAAATGAATCGAGACGCCCTTCCCTGATTGGCCCCGGGAGTGATG	56.36
15089	TGAAGTGTAGCC	11673	642555104	[NC_010655]	1765557	1765736	+	642613534	1765737..1766327	+	COG0131	E	9	[Imidazoleglycerol-phosphate dehydratase]	Verrucomicrobia	Verrucomicrobiae	Verrucomicrobiaceae	Akkermansia	Verrucomicrobiales	[Akkermansia muciniphila ATCC BAA-835]	TCGCGCAATTCGTTGTCAGAGATTCCTGAGGTTTTTCTGTCGGAGCGGGGCCGGAGGCGTGTTCCTTTGACGGTCTGCATGTTTTTGCGGGGAGAAGAGGGCAAATCTTTCCCCATGCGATATTTCCTGCTTTCTTCCGCCGCGTCTTCAGTATAGAAGTGTTGCATGGGCTACACTTCA	GGCTACACTTCA	TCGCGCAATTCGTTGTCAGAGATTCCTGAGGTTTTTCTGTCGGAGCGGGGCCGGAGGCGTGTTCCTTTGACGGTCTGCATGTTTTTGCGGGGAGAAGAGGGCAAATCTTTCCCCATGCGATATTTCCTGCTTTCTTCCGCCGCGTCTTCAGTATAGAAGTGTTGC	52.73
15092	GTAGTCGGTCGT	18473	646311909	[NC_000964]	2982270	2982449	-	646319496	2981151..2982269	-	COG0372	C	18	[Citrate synthase]	Firmicutes	Bacilli	Bacillaceae	Bacillus	Bacillales	[Bacillus subtilis subtilis 168]	TTTGTTATGTTCTTTCAAAAGCAAAGGGTTTTAGTTCCAGCAGCCAGTAAAATGTAAGCATTTTCTTTTTGGGGGAGAGAAATACTTGCATCGTGCTTTTTAAGTAAGCCTCATGTTTTTACAACACTCTTAAAGGGGAAATTTATTGAAAAGGAGATGTTATATATGACGACCGACTAC	ACGACCGACTAC	TTTGTTATGTTCTTTCAAAAGCAAAGGGTTTTAGTTCCAGCAGCCAGTAAAATGTAAGCATTTTCTTTTTGGGGGAGAGAAATACTTGCATCGTGCTTTTTAAGTAAGCCTCATGTTTTTACAACACTCTTAAAGGGGAAATTTATTGAAAAGGAGATGTTATAT	33.33
15099	CCCTTGTTCTAC	15728	649633046	[NC_014644]	890874	891053	+	649720556	891054..891674	+	COG2919	D	13	[Septum formation initiator]	Actinobacteria	Actinobacteria	Bifidobacteriaceae	Gardnerella	Bifidobacteriales	[Gardnerella vaginalis 317, ATCC 14019]	AGAATTTTGAGTATGATTTTGTGACCAGCTCCTATATATGGATAGCTGGTCACAATTTTTGTATTTTGGCGTGTATTTTGTTCATATTGTGTAATAATGATTTTTTAGGCTAAAAGTAAATATAAGGTGTATTTACACGTCGAATATTTAAAGTAACTTAGAAGTATGGTAGAACAAGGG	GTAGAACAAGGG	AGAATTTTGAGTATGATTTTGTGACCAGCTCCTATATATGGATAGCTGGTCACAATTTTTGTATTTTGGCGTGTATTTTGTTCATATTGTGTAATAATGATTTTTTAGGCTAAAAGTAAATATAAGGTGTATTTACACGTCGAATATTTAAAGTAACTTAGAAGT	28.48
15100	CAGAACATCCTT	39969	640069313	[NC_009138]	1843781	1843960	-	640169140	1841648..1843780	-	COG1185	J	40	[Polyribonucleotide nucleotidyltransferase (polynucleotide phosphorylase)]	Proteobacteria	Betaproteobacteria	Oxalobacteraceae	Herminiimonas	Burkholderiales	[Herminiimonas arsenicoxydans ULPAs1]	TCTGATGCGGGCATTTTGTCTTTTTGAAGTTTGTTGTTCGCAATGAAGTACTCAGTAACTCTCGGTAAGTAAGCAATAAAAGCGACGCCTGATTTGTTGTGTCGTTTGTGGTGAGGTGAACGACAGCACCTGAAAATCTGTCGGTAAAATTAGAAAGGAACACCCATGAAGGATGTTCTG	AAGGATGTTCTG	TCTGATGCGGGCATTTTGTCTTTTTGAAGTTTGTTGTTCGCAATGAAGTACTCAGTAACTCTCGGTAAGTAAGCAATAAAAGCGACGCCTGATTTGTTGTGTCGTTTGTGGTGAGGTGAACGACAGCACCTGAAAATCTGTCGGTAAAATTAGAAAGGAACACCC	42.42
15101	TACGTGCCTCTC	20193	639633028	[NC_008526]	2573705	2573884	-	639665502	2572781..2573704	-	COG1947	I	11	[4-diphosphocytidyl-2C-methyl-D-erythritol 2-phosphate synthase]	Firmicutes	Bacilli	Lactobacillaceae	Lactobacillus	Lactobacillales	[Lactobacillus casei ATCC 334]	TGTGAGTTGCATCGAGGTCTTTTGCTGTTTTTCATTTCGGATACGGAAACAGCAAGTCACGCATCGTTACGCGATTTTTACCGTGTATCGGTGAAAATCAGCGCATAAAACAGTATACTAAAAATAACTATACGGTCGATGCATACAACGGGGCTTGCGGTGATAATGGAGAGGCACGTA	GAGAGGCACGTA	TGTGAGTTGCATCGAGGTCTTTTGCTGTTTTTCATTTCGGATACGGAAACAGCAAGTCACGCATCGTTACGCGATTTTTACCGTGTATCGGTGAAAATCAGCGCATAAAACAGTATACTAAAAATAACTATACGGTCGATGCATACAACGGGGCTTGCGGTGATA	42.42
15103	TGCTCCAACAGA	20869	640427118	[NC_009513]	1485344	1485523	-	640591277	1484849..1485343	-	COG1335	Q	23	[Amidases related to nicotinamidase]	Firmicutes	Bacilli	Lactobacillaceae	Lactobacillus	Lactobacillales	[Lactobacillus reuteri F275, JCM 1112]	TATCTAATGAAACGCTCATAGTGCTAGTACGTAATAAAAAGCAAAATCTGTCATCACACTTTGCTAAAGAAGTATGACAGGGAAAGTAAAGAATATAAGTAGAAAGATCCACATTTTAACGTTACGGGATTTTTTTGAACCATTAATTATTAATAAGGAGACTATATGTCTGTTGGAGCA	TCTGTTGGAGCA	TATCTAATGAAACGCTCATAGTGCTAGTACGTAATAAAAAGCAAAATCTGTCATCACACTTTGCTAAAGAAGTATGACAGGGAAAGTAAAGAATATAAGTAGAAAGATCCACATTTTAACGTTACGGGATTTTTTTGAACCATTAATTATTAATAAGGAGACTAT	30.3
15115	GGCTCTTTCTCT	17289	649633010	[NC_014829]	3795738	3795917	-	649827289	3794715..3795737	-	COG4946	S	6	[Uncharacterized protein related to the periplasmic component of the Tol biopolymer transport system]	Firmicutes	Bacilli	Bacillaceae	Bacillus	Bacillales	[Bacillus cellulosilyticus N-4, DSM 2522]	TATCCGTTGCAAGCTATCACTTGTTGAAAACTTTGATCGACGGATGTGTATGGTAAGTTTTTTAAAGAAATATTATTCAAGTGTAAATATTGATAATGACTATTAGAAGATAGAAAACAATCGGAGTAACGAAATAGTAAAAATAACATAACAGAAGGTGAAAATATGAGAGAAAGAGCC	AGAGAAAGAGCC	TATCCGTTGCAAGCTATCACTTGTTGAAAACTTTGATCGACGGATGTGTATGGTAAGTTTTTTAAAGAAATATTATTCAAGTGTAAATATTGATAATGACTATTAGAAGATAGAAAACAATCGGAGTAACGAAATAGTAAAAATAACATAACAGAAGGTGAAAAT	28.48
15117	ACTCGTGATTCG	45488	642555123	[NC_011026]	703595	703774	-	642716480	702968..703594	-	COG2410	S	1	[Uncharacterized conserved protein]	Chlorobi	Chlorobia	Chlorobiaceae	Chloroherpeton	Chlorobiales	[Chloroherpeton thalassium ATCC 35110]	ACAAGCGGTTTAGGCGATTGCCTCTCGTGAAGTTGGGCAAGCTTCTAATTTGAAAAAGCATGTAAAAGATTCTCAATCTAAAAAAGGGCTTTAAAAAAAGTAGATCTCGCCAAAGCGTTTTGAAGCCCGTGGCCGTTAAAATCATAGCGTTTTGAAAAACACATTATGCGAATCACGAGT	CGAATCACGAGT	ACAAGCGGTTTAGGCGATTGCCTCTCGTGAAGTTGGGCAAGCTTCTAATTTGAAAAAGCATGTAAAAGATTCTCAATCTAAAAAAGGGCTTTAAAAAAAGTAGATCTCGCCAAAGCGTTTTGAAGCCCGTGGCCGTTAAAATCATAGCGTTTTGAAAAACACATT	38.79
15123	TTCGTTCCGTAA	38265	649633048	[NC_014915]	3221154	3221333	+	649864148	3221334..3222506	+	COG3464	L	19	[Transposase and inactivated derivatives]	Firmicutes	Bacilli	Bacillaceae	Geobacillus	Bacillales	[Geobacillus sp. Y412MC52]	GGGACAAAAAACAGACTCTCTGTTTTTTCGTTTCTTTGGCTCTTCACCACAAGTTGTACTTGAGATTTTAAGATAGGTATGCATAGGGAAAATAGAGGGTACAAAAAATGCGAATTTTCCTGTATGGTAAAGGTGACCAAACCAAACCATTGGAGGAAAATTCGCATGTTACGGAACGAA	TTACGGAACGAA	GGGACAAAAAACAGACTCTCTGTTTTTTCGTTTCTTTGGCTCTTCACCACAAGTTGTACTTGAGATTTTAAGATAGGTATGCATAGGGAAAATAGAGGGTACAAAAAATGCGAATTTTCCTGTATGGTAAAGGTGACCAAACCAAACCATTGGAGGAAAATTCGC	38.18
15124	CCGAGGTTCTAG	20610	637000141	[NC_004567]	2328424	2328603	+	637389663	2328604..2330355	+	COG1154	HI	16	[Deoxyxylulose-5-phosphate synthase]	Firmicutes	Bacilli	Lactobacillaceae	Lactobacillus	Lactobacillales	[Lactobacillus plantarum WCFS1]	GTCTCAACAAGCCCCCCAATCTTGTGACCATGGTAACCTAATGACGCCTGACAACTTGTCGGCGTCATTTTTTATGATATTTTTGAAACAAAACACTTGTCTTAGAGTGGCTCTAAGGTGCTAATCTATAAAAGTATTCATGAATGAGAAAGTGAGCGATAGATAATGCTAGAACCTCGG	CTAGAACCTCGG	GTCTCAACAAGCCCCCCAATCTTGTGACCATGGTAACCTAATGACGCCTGACAACTTGTCGGCGTCATTTTTTATGATATTTTTGAAACAAAACACTTGTCTTAGAGTGGCTCTAAGGTGCTAATCTATAAAAGTATTCATGAATGAGAAAGTGAGCGATAGATA	38.79
15140	TCCAATCTTGCA	15815	644736358	[NC_013204]	69195	69374	+	645023031	69375..69947	+	COG1595	K	67	[DNA-directed RNA polymerase specialized sigma subunit, sigma24 homolog]	Actinobacteria	Actinobacteria	Coriobacteriaceae	Eggerthella	Coriobacteriales	[Eggerthella lenta VPI 0255, DSM 2243]	TCCCGCACCGAATGCGCCCGTGCGGGCCGTGCTTTTCGCGCCTTCGTCCCACGCGCTTCTCATGCCCGTATGCTTCGCTTTCGGAGGCGTACTATATGGTTTCAAGAACTTTGCAACATTTTCCATGGCGTCGGCATGTTTGGGGTAAGGAGGCGATTGGAAACCATGTGCAAGATTGGA	TGCAAGATTGGA	TCCCGCACCGAATGCGCCCGTGCGGGCCGTGCTTTTCGCGCCTTCGTCCCACGCGCTTCTCATGCCCGTATGCTTCGCTTTCGGAGGCGTACTATATGGTTTCAAGAACTTTGCAACATTTTCCATGGCGTCGGCATGTTTGGGGTAAGGAGGCGATTGGAAACC	56.97
15142	GGTCCCTGTTTG	27976	649633063	[NC_014655]	1052961	1053140	-	649730944	1052268..1052960	-	COG0313	R	3	[Predicted methyltransferases]	Bacteroidetes	Cytophagia	Cytophagaceae	Leadbetterella	Cytophagales	[Leadbetterella byssophila 4M15, DSM 17132]	ATAGGATAATTTTATCCCGAAAAAGGCAAAATTAGTATGTGTTAAATAGTAATATATTGATATCTAAATAGTTGCTAACACCACACATGTGCATAAGTTTTAAGACATTTCGAGTGAATTCCCGGTAAAATTGCCGGGAAAGATTTTTTTTAATAGCTAGTAATCATGCAAACAGGGACC	CAAACAGGGACC	ATAGGATAATTTTATCCCGAAAAAGGCAAAATTAGTATGTGTTAAATAGTAATATATTGATATCTAAATAGTTGCTAACACCACACATGTGCATAAGTTTTAAGACATTTCGAGTGAATTCCCGGTAAAATTGCCGGGAAAGATTTTTTTTAATAGCTAGTAATC	29.7
15145	CCGTAAACACGC	11780	644736404	[NC_013159]	619849	620028	-	644974702	618208..619848	-	COG0318	IQ	34	[Acyl-CoA synthetases (AMP-forming)/AMP-acid ligases II]	Actinobacteria	Actinobacteria	Pseudonocardiaceae	Saccharomonospora	Actinomycetales	[Saccharomonospora viridis P101, DSM 43017]	TCCGCGGGCTGTGGGATGCCGACGTCGGACCGCGCCGGCGCGTGCTGTTCGTTTGTACCCACAGCCCGGTGTGCGCCGGAGCGGTTTGTGCGGGCGGACCAATGGCTTTACTCCACCCGGTCCGTACTCCTTGTTCGGTCCGGGACGGCTTCGTACCGTCGAGTGATGGCGTGTTTACGG	GCGTGTTTACGG	TCCGCGGGCTGTGGGATGCCGACGTCGGACCGCGCCGGCGCGTGCTGTTCGTTTGTACCCACAGCCCGGTGTGCGCCGGAGCGGTTTGTGCGGGCGGACCAATGGCTTTACTCCACCCGGTCCGTACTCCTTGTTCGGTCCGGGACGGCTTCGTACCGTCGAGTG	67.88
15166	AGTTGGACAATG	23084	650377941	[FP929045]	2308417	2308596	+	650556546	2308597..2311209	+	COG0542	O	42	[ATPases with chaperone activity, ATP-binding subunit]	Firmicutes	Clostridia	Ruminococcaceae	Faecalibacterium	Clostridiales	[Faecalibacterium prausnitzii L2-6]	ATTTTTGCAAACTTTTTGTGAATCCGAGGCTCTTACGGGTTTTGCCTATTGACATTGCAGCGTGTTTGGAGTATATTTTTAGCAGTCGATGAGCTAGAGTGCTAAAACAACATTCCGGCCCACCGCCTGAATCTCAACTTCCGGTACGAATGGAGGCTTGACTTTATGCATTGTCCAACT	CATTGTCCAACT	ATTTTTGCAAACTTTTTGTGAATCCGAGGCTCTTACGGGTTTTGCCTATTGACATTGCAGCGTGTTTGGAGTATATTTTTAGCAGTCGATGAGCTAGAGTGCTAAAACAACATTCCGGCCCACCGCCTGAATCTCAACTTCCGGTACGAATGGAGGCTTGACTTT	44.24
15182	CCAAGGGTGTTT	1348	650716072	[NC_015571]	23930	24109	-	650868098	22253..23929	-	COG0659	P	29	[Sulfate permease and related transporters (MFS superfamily)]	Bacteroidetes	Bacteroidia	Porphyromonadaceae	Porphyromonas	Bacteroidales	[Porphyromonas gingivalis TDC60]	ACGAAGTACTGCTTCCGGACTACATATAGCTAACAGACTGCAAATGTCGAAGATCAGACTGTAGGCATCCCGCTCTGAATCGGGTAAAAAGCTTTGTCTCAGTGAGTAAATCCCTACCTTTGTGGCGTGCAAGGCTTTTGCTGCACGGATAATCTCGTTTTTCTCATGAAACACCCTTGG	AAACACCCTTGG	ACGAAGTACTGCTTCCGGACTACATATAGCTAACAGACTGCAAATGTCGAAGATCAGACTGTAGGCATCCCGCTCTGAATCGGGTAAAAAGCTTTGTCTCAGTGAGTAAATCCCTACCTTTGTGGCGTGCAAGGCTTTTGCTGCACGGATAATCTCGTTTTTCTC	46.06
15184	AATATGCACCGG	32709	637000263	[NC_004741]	3526937	3527116	-	637425404	3525305..3526936	-	COG1283	P	18	[Na+/phosphate symporter]	Proteobacteria	Gammaproteobacteria	Enterobacteriaceae	Shigella	Enterobacteriales	[Shigella flexneri 2a 2457T]	GTCTCTTTATTAATATGAAACACTTATACTGGAAACAGGCTGGAATAATCTTAGCCGGAAAAACGAATGTCAAAAGGCACAGTAAAGATGCCAGTCAGCGTGTTTCCGGTCCTTTGGTCATTCAATTGCTTCAGGAACATATAACGATAAGGAGAATCTGAACTCATGCCGGTGCATATT	CCGGTGCATATT	GTCTCTTTATTAATATGAAACACTTATACTGGAAACAGGCTGGAATAATCTTAGCCGGAAAAACGAATGTCAAAAGGCACAGTAAAGATGCCAGTCAGCGTGTTTCCGGTCCTTTGGTCATTCAATTGCTTCAGGAACATATAACGATAAGGAGAATCTGAACTC	39.39
15185	TCGATCCCTAAA	19385	637000281	[NC_004461]	149940	150119	-	637365210	149562..149939	-	COG2801	L	26	[Transposase and inactivated derivatives]	Firmicutes	Bacilli	Staphylococcaceae	Staphylococcus	Bacillales	[Staphylococcus epidermidis ATCC 12228]	ACGACAAGAATAGGTAAACCGTATTATAAAACGGACAATTTATTACAAAGACAATTTAAAGCGAGTTGTCCAATGGAAGTATTAACAACCGATATTACTTATTTACCATTTGGTCATTCTATGTTGTATTTATCTTCGATAATGGATATTTATAACGGAGAAATTATGTTTAGGGATCGA	TTTAGGGATCGA	ACGACAAGAATAGGTAAACCGTATTATAAAACGGACAATTTATTACAAAGACAATTTAAAGCGAGTTGTCCAATGGAAGTATTAACAACCGATATTACTTATTTACCATTTGGTCATTCTATGTTGTATTTATCTTCGATAATGGATATTTATAACGGAGAAATT	29.09
15186	CAGATTGCTTAC	38580	643692001	[NC_012483]	4013839	4014018	-	643769638	4012501..4013838	-	COG0642	T	71	[Signal transduction histidine kinase]	Acidobacteria	Acidobacteria	Acidobacteriaceae	Acidobacterium	Acidobacteriales	[Acidobacterium capsulatum ATCC 51196]	TCATACCAAGCAGTTCCCGGCGGATTCGTCGCGGCGCGGCCCGGCATCGGTTAACATCGCTGCATGCAGGTCTCCTCCATTCCCATGCCTGAGTTCGTGCCGGTGGACCCCACACCGGTGCCGGAGCTGGTCGCCGCGTTGAAGCGTGTGAGCGCGCTGCAAGGCATGGTAAGCAATCTG	GTAAGCAATCTG	TCATACCAAGCAGTTCCCGGCGGATTCGTCGCGGCGCGGCCCGGCATCGGTTAACATCGCTGCATGCAGGTCTCCTCCATTCCCATGCCTGAGTTCGTGCCGGTGGACCCCACACCGGTGCCGGAGCTGGTCGCCGCGTTGAAGCGTGTGAGCGCGCTGCAAGGC	66.06
15190	GCTCGAGAAACC	26849	641228494	[NC_009972]	637578	637757	-	641277673	635451..637577	-	COG3593	L	9	[Predicted ATP-dependent endonuclease of the OLD family]	Chloroflexi	Chloroflexi	Herpetosiphonaceae	Herpetosiphon	Herpetosiphonales	[Herpetosiphon aurantiacus DSM 785]	GTAGCGAATCAGTACGCAGCGGCATCCAGCAAATTCACAGTCAAACACACTATAGCGATACAACGAGTAAAAAGGGGCTTTGGTCGGTTTTGCTGCATGGCTGTGGTATGATACACAGCACCGTTTGTCCCAGCACTGAAGCAGCACAGGCTAGCAGGAGGGTGTATGGGTTTCTCGAGC	GGTTTCTCGAGC	GTAGCGAATCAGTACGCAGCGGCATCCAGCAAATTCACAGTCAAACACACTATAGCGATACAACGAGTAAAAAGGGGCTTTGGTCGGTTTTGCTGCATGGCTGTGGTATGATACACAGCACCGTTTGTCCCAGCACTGAAGCAGCACAGGCTAGCAGGAGGGTGT	50.91
15194	GCAATTCGGCAG	41193	637000218	[NC_002516]	297562	297741	-	637050642	297043..297561	-	COG3157	S	6	[Hemolysin-coregulated protein (uncharacterized)]	Proteobacteria	Gammaproteobacteria	Pseudomonadaceae	Pseudomonas	Pseudomonadales	[Pseudomonas aeruginosa PAO1]	TGCGCAATTTTCAGTGTTCTTCCCATGAGAATCGCCAGCGAATTTTTGGTTTCCCCCAATAACGCCTTGATGGAAAAGAGTTTCAAGACCAGTGGCACAGTTCTTGTCTAGCACCGGTGACCCCGGCATATCGCCTGGGCACTTTCAACGACAAGGAACGTATCCATGCTGCCGAATTGC	CTGCCGAATTGC	TGCGCAATTTTCAGTGTTCTTCCCATGAGAATCGCCAGCGAATTTTTGGTTTCCCCCAATAACGCCTTGATGGAAAAGAGTTTCAAGACCAGTGGCACAGTTCTTGTCTAGCACCGGTGACCCCGGCATATCGCCTGGGCACTTTCAACGACAAGGAACGTATCC	49.7
15196	ACACTCATACCA	40136	637000258	[NC_004347]	538849	539028	+	637342512	539029..540387	+	COG1538	MU	35	[Outer membrane protein]	Proteobacteria	Gammaproteobacteria	Shewanellaceae	Shewanella	Alteromonadales	[Shewanella oneidensis MR-1]	TAAGCCTTTTTATTTATCCCCAAAGCATCGATTTTTGGCCTTTACGGCCTAGCTCGCGCTAGCGCATTGAGCTTAATCGACATTTTGCCTAAGGGATGCATTCGATTGGTACTTATACGCCTATTGCGTGGGACCAATCCTATTTCGATATTGTTAGGAATTGCGATGTGGTATGAGTGT	TGGTATGAGTGT	TAAGCCTTTTTATTTATCCCCAAAGCATCGATTTTTGGCCTTTACGGCCTAGCTCGCGCTAGCGCATTGAGCTTAATCGACATTTTGCCTAAGGGATGCATTCGATTGGTACTTATACGCCTATTGCGTGGGACCAATCCTATTTCGATATTGTTAGGAATTGCG	43.64
15198	CAAGCGGTGATA	39309	638154520	[NC_006624]	823310	823489	-	638207104	821885..823309	-	COG1042	C	8	[Acyl-CoA synthetase (NDP forming)]	Euryarchaeota	Thermococci	Thermococcaceae	Thermococcus	Thermococcales	[Thermococcus kodakarensis KOD1]	TAAAGACCCCCTACTTAAAAAGAAAAAAGAGCGGCCCCCATTTTATAAAATCGGTCCACTGGTGAACCTTTAAATCCATCAGCGCTCGAATTTTTCTCTGCGCAACATTTTTATACATTCTCGTGGAATTTTTACTCGAAAGTTGCTTTCTCAGGAGGGATAGGCATGTATCACCGCTTG	TATCACCGCTTG	TAAAGACCCCCTACTTAAAAAGAAAAAAGAGCGGCCCCCATTTTATAAAATCGGTCCACTGGTGAACCTTTAAATCCATCAGCGCTCGAATTTTTCTCTGCGCAACATTTTTATACATTCTCGTGGAATTTTTACTCGAAAGTTGCTTTCTCAGGAGGGATAGGC	40.61
15203	GAAGCAGTAATC	17125	649633010	[NC_014829]	2782213	2782392	-	649826303	2781667..2782212	-	COG2065	F	12	[Pyrimidine operon attenuation protein/uracil phosphoribosyltransferase]	Firmicutes	Bacilli	Bacillaceae	Bacillus	Bacillales	[Bacillus cellulosilyticus N-4, DSM 2522]	AGTGAGGCTGAAAAGGGACAGACATTTCCTAGGGGAAGTGTACCTAATTTACGTATGTCTACGTATTTTTACCCTCTTACTGCTAAGTAAGAGGGTTTTTTATGCCATAAATACATAAGGAATCCTTGTTAATAAAATGATGCCACTTTGAAAAGAGGGATTTAAATGGATTACTGCTTC	GATTACTGCTTC	AGTGAGGCTGAAAAGGGACAGACATTTCCTAGGGGAAGTGTACCTAATTTACGTATGTCTACGTATTTTTACCCTCTTACTGCTAAGTAAGAGGGTTTTTTATGCCATAAATACATAAGGAATCCTTGTTAATAAAATGATGCCACTTTGAAAAGAGGGATTTAA	35.76
15207	ATGTACCCTTAG	10375	637000108	[NC_002695]	3829603	3829782	+	637084446	3829783..3831177	+	COG2814	G	96	[Arabinose efflux permease]	Proteobacteria	Gammaproteobacteria	Enterobacteriaceae	Escherichia	Enterobacteriales	[Escherichia coli O157:H7 Sakai (EHEC)]	CGTTTAATCTATGATGATATAACTCAATTATTTTCATGCACTTAAATCATAACTAAGATAAATATTAGTGTAAGCGATTACACTGATGTGATTTGCTTCACATCTTTTTACGTCGTACTCACCTATCTTAATTCACAATAAAAAATAACCATATTGGAGGGCATCATGCTAAGGGTACAT	CTAAGGGTACAT	CGTTTAATCTATGATGATATAACTCAATTATTTTCATGCACTTAAATCATAACTAAGATAAATATTAGTGTAAGCGATTACACTGATGTGATTTGCTTCACATCTTTTTACGTCGTACTCACCTATCTTAATTCACAATAAAAAATAACCATATTGGAGGGCATC	29.7
15211	AGTACCAGTAGG	24013	637000196	[NC_008344]	477076	477255	+	638130711	477256..478068	+	COG0428	P	8	[Predicted divalent heavy-metal cations transporter]	Proteobacteria	Betaproteobacteria	Nitrosomonadaceae	Nitrosomonas	Nitrosomonadales	[Nitrosomonas eutropha C91]	ATGGGAGCATGTGAAGTAACACGCCTGTTTTACAGTTCCTGAGCATGGATTTACCTAAAAGATCTTGACGAATTTTCTTCCTTACTAATGCTCGATTGCACATAATCCGTGAGCGATATAGTGTGCCTGTTCTGCATATTTCTGACCCATCTGGAAACATAATTTATGCCTACTGGTACT	CCTACTGGTACT	ATGGGAGCATGTGAAGTAACACGCCTGTTTTACAGTTCCTGAGCATGGATTTACCTAAAAGATCTTGACGAATTTTCTTCCTTACTAATGCTCGATTGCACATAATCCGTGAGCGATATAGTGTGCCTGTTCTGCATATTTCTGACCCATCTGGAAACATAATTT	40
15215	TGTGGCAAAGCC	32173	637000253	[NC_004631]	2467717	2467896	-	637406127	2467378..2467716	-	COG0347	E	19	[Nitrogen regulatory protein PII]	Proteobacteria	Gammaproteobacteria	Enterobacteriaceae	Salmonella	Enterobacteriales	[Salmonella enterica enterica sv Typhi Ty2]	TGCGTTTTTCTTTCCCTGCTTCGTTTTTGGGGCGCGTCAATATAAAGACGCGCCGCTAACCGCGCTTTTCCTCGCTCGCCAGCTTCTGGCACATCCTTTGCAATATCCATCCTGAAGAGTCCATGCGCGGCGGCAGCCGTTACCTAATTCTGACTGGAGGGTTCTATGGGCTTTGCCACA	GGCTTTGCCACA	TGCGTTTTTCTTTCCCTGCTTCGTTTTTGGGGCGCGTCAATATAAAGACGCGCCGCTAACCGCGCTTTTCCTCGCTCGCCAGCTTCTGGCACATCCTTTGCAATATCCATCCTGAAGAGTCCATGCGCGGCGGCAGCCGTTACCTAATTCTGACTGGAGGGTTCT	53.94
15216	TGTTGCCGCATA	32794	637000263	[NC_004741]	4450309	4450488	-	637426227	4448896..4450308	-	COG1113	E	26	[Gamma-aminobutyrate permease and related permeases]	Proteobacteria	Gammaproteobacteria	Enterobacteriaceae	Shigella	Enterobacteriales	[Shigella flexneri 2a 2457T]	ATGACACTCACTTTAAACATAAAATTAACATTAGATCTAAATCTTAGTATTCATCCCGCGTATTGTTACCTAATATCGATGAGTCCCGATACAGATTCGTCGTATCATAGACTGACTAAAGGCCGTAGAGCCTGAACAACACAGACAGGTACAGGAAGAAAAAACATGTATGCGGCAACA	TATGCGGCAACA	ATGACACTCACTTTAAACATAAAATTAACATTAGATCTAAATCTTAGTATTCATCCCGCGTATTGTTACCTAATATCGATGAGTCCCGATACAGATTCGTCGTATCATAGACTGACTAAAGGCCGTAGAGCCTGAACAACACAGACAGGTACAGGAAGAAAAAAC	37.58
15220	TCTCCCTGAGAT	6718	637000356	[NC_006526]	1766093	1766272	+	637613170	1766273..1767178	+	COG1940	KG	33	[Transcriptional regulator/sugar kinase]	Proteobacteria	Alphaproteobacteria	Sphingomonadaceae	Zymomonas	Sphingomonadales	[Zymomonas mobilis mobilis ZM4]	ACTTAGTTATAATCCTACCAGTTGGACGAATCGCAGACGGTCGATTTCGATTTATTCAAAAGGCCTTTTGGCACAGAAGAAAAATCGAGGTCATCGTCATAATTTAAAGCGAATGGACAGCATATACCTCCGTATTACGGGGGGATTTTGTGAGTGGTGAGAATAATGATCTCAGGGAGA	ATCTCAGGGAGA	ACTTAGTTATAATCCTACCAGTTGGACGAATCGCAGACGGTCGATTTCGATTTATTCAAAAGGCCTTTTGGCACAGAAGAAAAATCGAGGTCATCGTCATAATTTAAAGCGAATGGACAGCATATACCTCCGTATTACGGGGGGATTTTGTGAGTGGTGAGAATA	41.21
15224	TGCAAGCGATAG	45195	641522622	[NC_010546]	2474741	2474920	-	641676908	2472836..2474740	-	COG1132	V	69	[ABC-type multidrug transport system, ATPase and permease components]	Cyanobacteria	Oscillatoriophycidae	Cyanobacteriaceae	Cyanothece	Chroococcales	[Cyanothece sp. BH68, ATCC 51142]	GCTTAACTAAATTTTAATCAAAATATGGTATTCACATTTAATATCTGAGCAGTAAGTAATAGAACTTTGTACATTGTGACAGGTAAGACAACTAAACTTATTAAAGTCTGCTTGTACTATAGTATTCACGACTTTAAATTTAAACCCCACATAAATCATTGACTTATGCTATCGCTTGCA	CTATCGCTTGCA	GCTTAACTAAATTTTAATCAAAATATGGTATTCACATTTAATATCTGAGCAGTAAGTAATAGAACTTTGTACATTGTGACAGGTAAGACAACTAAACTTATTAAAGTCTGCTTGTACTATAGTATTCACGACTTTAAATTTAAACCCCACATAAATCATTGACTT	27.88
15226	GATAACGCGAGA	28122	649633065	[NC_014759]	891591	891770	+	649785383	891771..892973	+	COG0183	I	27	[Acetyl-CoA acetyltransferase]	Bacteroidetes	Cytophagia	Flammeovirgaceae	Marivirga	Cytophagales	[Marivirga tractuosa H-43, DSM 4126]	CCCAAATGATGGATGATGATGAATTGGGCGGATTGCAAATGCAATCTGCCCTTTCTCTTTAAAGTTTAATAAAAACAAAAAGCTACCAACCCGCTTAACATTTTGCCCAGCCATTTTCAGCTTGAATTTAAAAAGCTTAATTTCGCTTTCGGAAAATTTATGGAAATGTCTCGCGTTATC	TCTCGCGTTATC	CCCAAATGATGGATGATGATGAATTGGGCGGATTGCAAATGCAATCTGCCCTTTCTCTTTAAAGTTTAATAAAAACAAAAAGCTACCAACCCGCTTAACATTTTGCCCAGCCATTTTCAGCTTGAATTTAAAAAGCTTAATTTCGCTTTCGGAAAATTTATGGAA	35.76
15228	TCTAGGACTCAC	4566	646311948	[NC_013720]	5662999	5663178	+	646481688	5663179..5663592	+	COG1815	N	8	[Flagellar basal body protein]	Planctomycetes	Planctomycetacia	Pirellulaceae	Pirellula	Pirellulales	[Pirellula staleyi DSM 6068]	ACTAGAGAACCTCGGTAGCTGAGCGTGAGTAAAACAGCCTTGTTAAATGGAGTAAGTTGCGAAACAAACGTGATTTACGAAGTGAAGAATCGAGCGTACTAGCAGTGATAGCATTCAAGTTTTTTTCGTTCGGCACAACGCTTGCTTCGATCTTGAGGTGAACTGATGGTGAGTCCTAGA	GTGAGTCCTAGA	ACTAGAGAACCTCGGTAGCTGAGCGTGAGTAAAACAGCCTTGTTAAATGGAGTAAGTTGCGAAACAAACGTGATTTACGAAGTGAAGAATCGAGCGTACTAGCAGTGATAGCATTCAAGTTTTTTTCGTTCGGCACAACGCTTGCTTCGATCTTGAGGTGAACTG	43.64
15232	CGAGGTATACGA	14172	637000304	[NC_003155]	4367848	4368027	-	637206642	4366558..4367847	-	COG2230	M	12	[Cyclopropane fatty acid synthase and related methyltransferases]	Actinobacteria	Actinobacteria	Streptomycetaceae	Streptomyces	Actinomycetales	[Streptomyces avermitilis MA-4680]	CCGTGGTGCGGGAGGCCCCTTCGGCGTTCCCGCGCAGGCGAAAGAAGCATGGTCGCTACATCTATTTTGCTCACTCGTAACGCGAAAGGGGGACTGCGCGCGGCTTCCGCCGGTGTTTACGTGGTGTTGGACGTTCCGGGATCTACCGTCACGGAGGTGTGCGCCATGTCGTATACCTCG	TCGTATACCTCG	CCGTGGTGCGGGAGGCCCCTTCGGCGTTCCCGCGCAGGCGAAAGAAGCATGGTCGCTACATCTATTTTGCTCACTCGTAACGCGAAAGGGGGACTGCGCGCGGCTTCCGCCGGTGTTTACGTGGTGTTGGACGTTCCGGGATCTACCGTCACGGAGGTGTGCGCC	63.64
15234	TAGTGAGGGATT	2121	650377904	[FP929032]	3548062	3548241	-	650523054	3547321..3548061	-	COG0543	HC	12	[2-polyprenylphenol hydroxylase and related flavodoxin oxidoreductases]	Bacteroidetes	Bacteroidia	Rikenellaceae	Alistipes	Bacteroidales	[Alistipes shahii WAL 8301]	GAGCCGTCAACGGAATGCGGACTAAAAGCGCGAGAAACGGGGCCGGTTTGCTTGCAAACCCGCGAATAGGCGCCCGTTTCCAGCGTTAGGTCGCATGAAGTAGGCGAAGGTGATCGTCGGCCGGTTTTGTGGCACTTTTGCCGGATCAAAAGTGCTGAAAAAATTATGAATCCCTCACTA	AATCCCTCACTA	GAGCCGTCAACGGAATGCGGACTAAAAGCGCGAGAAACGGGGCCGGTTTGCTTGCAAACCCGCGAATAGGCGCCCGTTTCCAGCGTTAGGTCGCATGAAGTAGGCGAAGGTGATCGTCGGCCGGTTTTGTGGCACTTTTGCCGGATCAAAAGTGCTGAAAAAATT	54.55
15237	TCTATACACCGG	24787	644736333	[NC_013194]	3813096	3813275	-	645011084	3812082..3813095	-	COG4318	S	1	[Uncharacterized protein conserved in bacteria]	Proteobacteria	Betaproteobacteria	Rhodocyclaceae	Candidatus Accumulibacter	Rhodocyclales	[Candidatus Accumulibacter phosphatis Type IIA UW-1]	GGCGCGCCTGTGTGTGTACTGCTCATCGGTGACCAATCTCGGTCGGCCATCATAAGAATGTTCGATTGACTGTTGTGCCGACGCTGTGGATACTCGGGACGATGCGGTTGAACTGCATATCCGTATCAATTCCATTCCCCATTTTGGTAGACAAGGAGGACACGCATGCCGGTGTATAGA	CCGGTGTATAGA	GGCGCGCCTGTGTGTGTACTGCTCATCGGTGACCAATCTCGGTCGGCCATCATAAGAATGTTCGATTGACTGTTGTGCCGACGCTGTGGATACTCGGGACGATGCGGTTGAACTGCATATCCGTATCAATTCCATTCCCCATTTTGGTAGACAAGGAGGACACGC	52.73
15239	AGCCGTATGACG	15845	644736358	[NC_013204]	359065	359244	+	645023244	359245..360570	+	COG2271	G	43	[Sugar phosphate permease]	Actinobacteria	Actinobacteria	Coriobacteriaceae	Eggerthella	Coriobacteriales	[Eggerthella lenta VPI 0255, DSM 2243]	TCGCCGCCGCTTGCGGGTCGCTTTCGTTCTCTGCTGCTCGCTGACCGAGCGAGGCGCTACGCCCGCCATCGGTCGGCTTCGGCGGCATCGGTTCCGTGATTGAATGGCGCATCTTTTAACCGAAAACGCTCGAAGGCCTGGCGGCCCCAGAGCGGAGAAGGGAGTATGCGTCATACGGCT	CGTCATACGGCT	TCGCCGCCGCTTGCGGGTCGCTTTCGTTCTCTGCTGCTCGCTGACCGAGCGAGGCGCTACGCCCGCCATCGGTCGGCTTCGGCGGCATCGGTTCCGTGATTGAATGGCGCATCTTTTAACCGAAAACGCTCGAAGGCCTGGCGGCCCCAGAGCGGAGAAGGGAGT	64.85
15252	AACAACGGTCTG	25574	640069301	[NC_009085]	3042400	3042579	-	640154804	3041746..3042399	-	COG2086	C	25	[Electron transfer flavoprotein, beta subunit]	Proteobacteria	Gammaproteobacteria	Moraxellaceae	Acinetobacter	Pseudomonadales	[Acinetobacter baumannii ATCC 17978]	AAAAATTTTAATCGAAGAGTTAATATACTTTTCTCAACATTTACTTTTGCTAGAACAGCCGAGGATTACATGAAGGCTCTTGTTGCTGTAAAACGTGTGGTTGATGCCAACGTTAAAGTTCGTGTTAAGCCGGACAATAGTGGGGTTGACCTTACCAACGTTAAAATGCAGACCGTTGTT	CAGACCGTTGTT	AAAAATTTTAATCGAAGAGTTAATATACTTTTCTCAACATTTACTTTTGCTAGAACAGCCGAGGATTACATGAAGGCTCTTGTTGCTGTAAAACGTGTGGTTGATGCCAACGTTAAAGTTCGTGTTAAGCCGGACAATAGTGGGGTTGACCTTACCAACGTTAAA	37.58
15256	ACGACCGTGGAA	35088	637000101	[NC_004668]	1775676	1775855	-	637415030	1770075..1775675	-	COG1501	G	16	[Alpha-glucosidases, family 31 of glycosyl hydrolases]	Firmicutes	Bacilli	Enterococcaceae	Enterococcus	Lactobacillales	[Enterococcus faecalis V583]	AAGGATGTGTTTATGAAGGGGTTACTGAAACTGACTTTCTAACAGTCTCAGTAAACTAAGAAAATCGTTATGACTTTTCATCTGGATAAAACTTTGTTGGGTTTTGGATTTTGTGAGTAATTTTGTCGGAACTATTCTATGGGGAGCAATTTTAAGGAGGAAAAAATGTTCCACGGTCGT	TTCCACGGTCGT	AAGGATGTGTTTATGAAGGGGTTACTGAAACTGACTTTCTAACAGTCTCAGTAAACTAAGAAAATCGTTATGACTTTTCATCTGGATAAAACTTTGTTGGGTTTTGGATTTTGTGAGTAATTTTGTCGGAACTATTCTATGGGGAGCAATTTTAAGGAGGAAAAA	33.94
15257	ATAATGACGGGA	20626	637000141	[NC_004567]	2468527	2468706	-	637389791	2467216..2468526	-	COG3048	E	2	[D-serine dehydratase]	Firmicutes	Bacilli	Lactobacillaceae	Lactobacillus	Lactobacillales	[Lactobacillus plantarum WCFS1]	TATATCGACTTATCGGCATTTGTGCTGATCGTGGTGACGTTTCAGTATGTTACCTAGTCTCGGAAGGTCGGAATAGGCTGAACGTATGTAGACGGCCATCGAAAACTGATAATTTTAACTCACGATACGTAATATGATGCAATTAAATGAAAAGGACCTGAAAGTATGTCCCGTCATTAT	TCCCGTCATTAT	TATATCGACTTATCGGCATTTGTGCTGATCGTGGTGACGTTTCAGTATGTTACCTAGTCTCGGAAGGTCGGAATAGGCTGAACGTATGTAGACGGCCATCGAAAACTGATAATTTTAACTCACGATACGTAATATGATGCAATTAAATGAAAAGGACCTGAAAGT	40
15261	GCGGATTATGAT	30494	649633083	[NC_015174]	4909461	4909640	-	649980070	4908312..4909460	-	COG0484	O	26	[DnaJ-class molecular chaperone with C-terminal Zn finger domain]	Planctomycetes	Planctomycetacia	Planctomycetaceae	Planctomyces	Planctomycetales	[Planctomyces brasiliensis IFAM 1448, DSM 5305]	CTCGACAGAGAGCTACGCTCGAAACGAAGTATTCGTGGTCGAGCAGCCAACTCTTTCTTTGCGATTCCCTCCGGTTGTTTGCTCGAAGCAAGTCGGGGAAGTTCACCGTTCCGTCGGCCACGGCGGGCAACTTGCCCCGGGCACGGATACGGGGAGAACGGGACAATGATCATAATCCGC	ATCATAATCCGC	CTCGACAGAGAGCTACGCTCGAAACGAAGTATTCGTGGTCGAGCAGCCAACTCTTTCTTTGCGATTCCCTCCGGTTGTTTGCTCGAAGCAAGTCGGGGAAGTTCACCGTTCCGTCGGCCACGGCGGGCAACTTGCCCCGGGCACGGATACGGGGAGAACGGGACA	59.39
15263	CTGGTTAAGCCA	39592	637000250	[NC_007677]	717983	718162	-	637843543	717083..717982	-	COG3440	V	8	[Predicted restriction endonuclease]	Bacteroidetes	Sphingobacteria	Rhodothermaceae	Salinibacter	Sphingobacteriales	[Salinibacter ruber M31, DSM 13855]	CCCTCTCGTCCCGCCGTGGAGCGGGACGCGGCGAAATCGGTGCGCATCAATGGGAATTCTGTTCTCCAGCTGCCGAAGTCTTGCACGTCCCCTCCCACCTCTGCTATGCTTTGAACAGAGATGGTGATTTTCTCTTTCGTGGGCCGTGTATAATCCTTTCGTCCGATGTGGCTTAACCAG	TGGCTTAACCAG	CCCTCTCGTCCCGCCGTGGAGCGGGACGCGGCGAAATCGGTGCGCATCAATGGGAATTCTGTTCTCCAGCTGCCGAAGTCTTGCACGTCCCCTCCCACCTCTGCTATGCTTTGAACAGAGATGGTGATTTTCTCTTTCGTGGGCCGTGTATAATCCTTTCGTCCG	56.97
15264	CTTAGGGTGGTT	32001	637000253	[NC_004631]	342227	342406	-	637404141	340895..342226	-	COG0531	E	47	[Amino acid transporters]	Proteobacteria	Gammaproteobacteria	Enterobacteriaceae	Salmonella	Enterobacteriales	[Salmonella enterica enterica sv Typhi Ty2]	ATTCAAAAAAATCAATCTATCAGTTTTTTCATGTTTGTGTTTATTTCACTTTTTCTTTAGGACTTATCTCAACCCATTCGTTAATCTTGTCGACAGTTGAACGGGCACGCAGCATATATGAAGCATAAGCCCGGTTCTTAAAAATACAGCTCAGGAGAAATGAACATGAACCACCCTAAG	AACCACCCTAAG	ATTCAAAAAAATCAATCTATCAGTTTTTTCATGTTTGTGTTTATTTCACTTTTTCTTTAGGACTTATCTCAACCCATTCGTTAATCTTGTCGACAGTTGAACGGGCACGCAGCATATATGAAGCATAAGCCCGGTTCTTAAAAATACAGCTCAGGAGAAATGAAC	35.15
15266	AGGCCAGAAACG	38443	643692001	[NC_012483]	1730024	1730203	+	643767696	1730204..1731265	+	COG0136	E	19	[Aspartate-semialdehyde dehydrogenase]	Acidobacteria	Acidobacteria	Acidobacteriaceae	Acidobacterium	Acidobacteriales	[Acidobacterium capsulatum ATCC 51196]	CGCTTGCGGTGGAAGGATCGCAAGAATCGCGGGTCACAGAAAAGGCATCGCCGATTACACTATTAGCCATAGATAGCCCACAAGCGCTCGTTGTCTCCGTCGATGGCGTGGCGAAGCTGTCAAGTAACAGCGGTGCAATTCTCTTCAGGCAGGACCCTACACTCGATGCGTTTCTGGCCT	CGTTTCTGGCCT	CGCTTGCGGTGGAAGGATCGCAAGAATCGCGGGTCACAGAAAAGGCATCGCCGATTACACTATTAGCCATAGATAGCCCACAAGCGCTCGTTGTCTCCGTCGATGGCGTGGCGAAGCTGTCAAGTAACAGCGGTGCAATTCTCTTCAGGCAGGACCCTACACTCG	55.15
15270	GGTAGCTACAAT	2939	644736344	[NC_010280]	842053	842232	-	644745206	837850..842052	-	COG0342	U	17	[Preprotein translocase subunit SecD]	Chlamydiae	Chlamydiae	Chlamydiaceae	Chlamydia	Chlamydiales	[Chlamydia trachomatis L2b/UCH-1/proctitis]	GACGTCAAAAAATGGGGGAGACTCCGGGCTCCTTCTCTTGTCATTGAGAGGGCTTTCTTTTGTCAACATATATGTTTTGAAGAGCCTAGATCTTCCTTCCCGTTGCTTGAGCGTTGGGCTAAGTAGCTGCATTCGCAGAATTCACGAATAACGAAGAGCCTCATAATGATTGTAGCTACC	ATTGTAGCTACC	GACGTCAAAAAATGGGGGAGACTCCGGGCTCCTTCTCTTGTCATTGAGAGGGCTTTCTTTTGTCAACATATATGTTTTGAAGAGCCTAGATCTTCCTTCCCGTTGCTTGAGCGTTGGGCTAAGTAGCTGCATTCGCAGAATTCACGAATAACGAAGAGCCTCATA	46.06
15282	GCAATAGGCACA	23699	637000303	[NC_006448]	1629411	1629590	-	637592163	1629180..1629410	-	COG2013	S	9	[Uncharacterized conserved protein]	Firmicutes	Bacilli	Streptococcaceae	Streptococcus	Lactobacillales	[Streptococcus thermophilus LMG 18311]	CAGTATGGTCTACCATACACCTAATGTGTGACTCTCAACACCAAATTAAATACAAGTGGCTCTGGTGTAGGACGCTTTGTAAAAGCAGTTGGACGGTCAATGGTTTCGGGTGAAAGTACCTTTATTACCTAGGTATTTGCCCAGTCTAATAATGCTTACCTAGCAATGTGTGCCTATTGC	TGTGCCTATTGC	CAGTATGGTCTACCATACACCTAATGTGTGACTCTCAACACCAAATTAAATACAAGTGGCTCTGGTGTAGGACGCTTTGTAAAAGCAGTTGGACGGTCAATGGTTTCGGGTGAAAGTACCTTTATTACCTAGGTATTTGCCCAGTCTAATAATGCTTACCTAGCA	41.82
15291	ACTATAAGGGAG	15577	643348516	[NC_011593]	2135661	2135840	+	643437262	2135841..2136704	+	COG0834	ET	49	[ABC-type amino acid transport/signal transduction systems, periplasmic component/domain]	Actinobacteria	Actinobacteria	Bifidobacteriaceae	Bifidobacterium	Bifidobacteriales	[Bifidobacterium longum infantis ATCC 15697]	TTACGCGCCAGATTGCGCGGCTCTAGCCGGCCATAAGCAATGGAGATAACCAGCATCCGAGAATATCACTGTTTTGTAGTAACCCAATAGCCATACAATTGGCGCGCATGCATCAAGCACGACTTTGAACCGTGTGCATGACGAACACTTGAGGAGAGGAAGCCCATGCTCCCTTATAGT	CTCCCTTATAGT	TTACGCGCCAGATTGCGCGGCTCTAGCCGGCCATAAGCAATGGAGATAACCAGCATCCGAGAATATCACTGTTTTGTAGTAACCCAATAGCCATACAATTGGCGCGCATGCATCAAGCACGACTTTGAACCGTGTGCATGACGAACACTTGAGGAGAGGAAGCCC	50.91
15296	TGGCGATTCATC	37316	637000077	[NC_008261]	3045503	3045682	-	638083650	3045026..3045502	-	COG0782	K	31	[Transcription elongation factor]	Firmicutes	Clostridia	Clostridiaceae	Clostridium	Clostridiales	[Clostridium perfringens ATCC 13124]	AGTGTATTCTATCTTATATAATATATAGTTTGACATAATAATCTTTAGGAATTATAATAATTTGAATAATTAGGCTTAATAATCTTAAAGTTTTTATGAATTGTATATTAACAGGTTAAGTTTAAATATGATATTATAATAATATGTTCAAAGGGGAGAAAGAAAATGGATGAATCGCCA	GATGAATCGCCA	AGTGTATTCTATCTTATATAATATATAGTTTGACATAATAATCTTTAGGAATTATAATAATTTGAATAATTAGGCTTAATAATCTTAAAGTTTTTATGAATTGTATATTAACAGGTTAAGTTTAAATATGATATTATAATAATATGTTCAAAGGGGAGAAAGAAA	18.79
15302	GGTGGAAATAGC	20188	639633028	[NC_008526]	2544904	2545083	-	639665475	2543395..2544903	-	COG0513	LKJ	57	[Superfamily II DNA and RNA helicases]	Firmicutes	Bacilli	Lactobacillaceae	Lactobacillus	Lactobacillales	[Lactobacillus casei ATCC 334]	TGCAAGACTTGGCCGAATCTCGGCACTTGTTTTTTTATAGTGAGCATGATACTATTGTTCGGATATGTTTTTTTGTCATTTACTGAAAATGCACGTGATGCCCGCGGATTCCTTTGAAAACACGCTTGGGTAAACGCGTGCAGGAATTCTCAAGGAGGAACTCATATGGCTATTTCCACC	GCTATTTCCACC	TGCAAGACTTGGCCGAATCTCGGCACTTGTTTTTTTATAGTGAGCATGATACTATTGTTCGGATATGTTTTTTTGTCATTTACTGAAAATGCACGTGATGCCCGCGGATTCCTTTGAAAACACGCTTGGGTAAACGCGTGCAGGAATTCTCAAGGAGGAACTCAT	42.42
15305	ACGTGTCTGTAC	33314	648028052	[NC_014364]	1009877	1010056	+	648107870	1010057..1011247	+	COG0050	J	21	[GTPases - translation elongation factors]	Spirochaetes	Spirochaetes	Spirochaetaceae	Spirochaeta	Spirochaetales	[Spirochaeta smaragdinae SEBR 4228, DSM 11293]	GGACGGCTGGATCGACCGTTTCGACCTCTGGAATCCTTCCTTAATTGAACTCATCTTTTTAAACATTCGGGTTTCCCGAACGATCGGTCTCATGTGTGGCTTCCATTTATTTAGGAGCTATATAATTAAATTTTATTGTGTGTGGAGAAACACAAGGAGGAACGGATGGTACAGACACGT	GTACAGACACGT	GGACGGCTGGATCGACCGTTTCGACCTCTGGAATCCTTCCTTAATTGAACTCATCTTTTTAAACATTCGGGTTTCCCGAACGATCGGTCTCATGTGTGGCTTCCATTTATTTAGGAGCTATATAATTAAATTTTATTGTGTGTGGAGAAACACAAGGAGGAACGG	42.42
15319	AATAGCACGTGC	44074	642555139	[NC_010725]	5424750	5424929	-	642653743	5424453..5424749	-	COG0236	IQ	16	[Acyl carrier protein]	Proteobacteria	Alphaproteobacteria	Methylobacteriaceae	Methylobacterium	Rhizobiales	[Methylobacterium populi BJ001]	TGCCCGCGCTCCACCGCTTCGTGTAAGGGGTCGCGATCTTTTCAGTAGCGCCATCGGGAACCGGCGGCGAAGCGGGGCCGCGGACCGGCTCGGGCGCCATGGGGGCGTGCCGCGTGAGGGGTCGGCGACGCCGGACATGAAGAATCGAGAAAGCGGCCAGCCCTAATGGCACGTGCTATT	GCACGTGCTATT	TGCCCGCGCTCCACCGCTTCGTGTAAGGGGTCGCGATCTTTTCAGTAGCGCCATCGGGAACCGGCGGCGAAGCGGGGCCGCGGACCGGCTCGGGCGCCATGGGGGCGTGCCGCGTGAGGGGTCGGCGACGCCGGACATGAAGAATCGAGAAAGCGGCCAGCCCTA	70.3
15340	GATGTACTCGTC	7730	637000048	[NC_006348]	1647588	1647767	+	637562274	1647768..1649318	+	COG0513	LKJ	57	[Superfamily II DNA and RNA helicases]	Proteobacteria	Betaproteobacteria	Burkholderiaceae	Burkholderia	Burkholderiales	[Burkholderia mallei ATCC 23344]	GCATCCGATGCGCGCCGCACCCAAAAACAGCTTCTAACGAAATTGTTGTCCGCACGTCGTCGACATGCGGACAATCGCCACGTTTCCCGATTTGCTCGATGAATCCGTCGACTTGGGTATGCGCGATTGGCGCGGCGTTCGACCCACTGTGTTTCAAGGATTGACATGGACGAGTACATC	GACGAGTACATC	GCATCCGATGCGCGCCGCACCCAAAAACAGCTTCTAACGAAATTGTTGTCCGCACGTCGTCGACATGCGGACAATCGCCACGTTTCCCGATTTGCTCGATGAATCCGTCGACTTGGGTATGCGCGATTGGCGCGGCGTTCGACCCACTGTGTTTCAAGGATTGAC	55.76
15342	AGTCTTGCAGGA	15904	644736358	[NC_013204]	1336436	1336615	+	645024068	1336616..1337905	+	COG0766	M	15	[UDP-N-acetylglucosamine enolpyruvyl transferase]	Actinobacteria	Actinobacteria	Coriobacteriaceae	Eggerthella	Coriobacteriales	[Eggerthella lenta VPI 0255, DSM 2243]	GTACCAGCAGCTATCGGCCCTTCTGCTTTCGTTGTGATGATGGTGGGCGCGCAGCCTCCCTGTTCTTATAATGGTGGGTACCGCGAAGGGCGCCTCGGACGGCGTCCGCCACCCAATGAAACCAACGCCCGGACCCTCGTCGTCGCGGGCGCGGAGGATGCTTCCATGTCCTGCAAGACT	TCCTGCAAGACT	GTACCAGCAGCTATCGGCCCTTCTGCTTTCGTTGTGATGATGGTGGGCGCGCAGCCTCCCTGTTCTTATAATGGTGGGTACCGCGAAGGGCGCCTCGGACGGCGTCCGCCACCCAATGAAACCAACGCCCGGACCCTCGTCGTCGCGGGCGCGGAGGATGCTTCC	64.24
15343	GATGCGCCGTAA	10086	637000108	[NC_002695]	198067	198246	+	637080828	198247..199008	+	COG0020	I	18	[Undecaprenyl pyrophosphate synthase]	Proteobacteria	Gammaproteobacteria	Enterobacteriaceae	Escherichia	Enterobacteriales	[Escherichia coli O157:H7 Sakai (EHEC)]	GTCGCGCTATTTGTTAGCGTAGGGCTTCAGTGATATAGTCTGCGCCATCTGATCGTAAGTAGTTGGCTTTATAAGGTCAGGTATGCCGTGGTTTTACACGGCTTTTTTTTGTATAGGCTTCAGTATTCCTGAGTACCGTAAACCCTGTCAGGGAATAAAAAACGCATGTTACGGCGCATC	TTACGGCGCATC	GTCGCGCTATTTGTTAGCGTAGGGCTTCAGTGATATAGTCTGCGCCATCTGATCGTAAGTAGTTGGCTTTATAAGGTCAGGTATGCCGTGGTTTTACACGGCTTTTTTTTGTATAGGCTTCAGTATTCCTGAGTACCGTAAACCCTGTCAGGGAATAAAAAACGC	44.24
15344	AAGTGGTGGAAC	4241	646311948	[NC_013720]	1183539	1183718	+	646478302	1183719..1184552	+	COG0264	J	10	[Translation elongation factor Ts]	Planctomycetes	Planctomycetacia	Pirellulaceae	Pirellula	Pirellulales	[Pirellula staleyi DSM 6068]	CTTTCGCAGGTCGCGCCGCGTCGAAGTGCTCGCCAAAATCGCTAAAATGCGGTCGCGACGAGCTTCTTCCCCCACAACATCCACTTGCTACTGCGAAGTTCCAGCGCCACTTGGCGACCACTTCCAGAGCCCACGCAATACACCACATTTCAGGAGAAATTAGAGATGGTTCCACCACTT	GTTCCACCACTT	CTTTCGCAGGTCGCGCCGCGTCGAAGTGCTCGCCAAAATCGCTAAAATGCGGTCGCGACGAGCTTCTTCCCCCACAACATCCACTTGCTACTGCGAAGTTCCAGCGCCACTTGGCGACCACTTCCAGAGCCCACGCAATACACCACATTTCAGGAGAAATTAGAG	55.76
15345	GGGTCTGTCTAA	30538	649633083	[NC_015174]	5412553	5412732	+	649980445	5412733..5413503	+	COG0149	G	11	[Triosephosphate isomerase]	Planctomycetes	Planctomycetacia	Planctomycetaceae	Planctomyces	Planctomycetales	[Planctomyces brasiliensis IFAM 1448, DSM 5305]	GCTGCTGACTTAAAATTGACATTCCTATCGCGAGTACTGGCGTCAACGCCGGCCGGTTGACAGGCCTTCCTGAAACATCGGCCTCAGGTCGTTTCAATAGCCGCGACTCGGTCGAGTGAAACCGCTCGATATCAATCAACACACCAAACGCTTTCGGAGTTTTCGATGTTAGACAGACCC	TTAGACAGACCC	GCTGCTGACTTAAAATTGACATTCCTATCGCGAGTACTGGCGTCAACGCCGGCCGGTTGACAGGCCTTCCTGAAACATCGGCCTCAGGTCGTTTCAATAGCCGCGACTCGGTCGAGTGAAACCGCTCGATATCAATCAACACACCAAACGCTTTCGGAGTTTTCG	52.73
15347	TGTTAAGCAGCA	23399	650377969	[FP929052]	2073189	2073368	+	650575315	2073369..2077703	+	COG2176	L	11	[DNA polymerase III, alpha subunit (gram-positive type)]	Firmicutes	Clostridia	Ruminococcaceae	Ruminococcus	Clostridiales	[Ruminococcus sp. 18P13]	TGCATCGTCAATGGTCCGGGAGAAGCTCGTGAGGCTGATATCGGCGTGGCAGGCGGCGACGGCTGCGCCGTGATCTTCAAAAAGGATCAGTGCCTGCGCAAGATTCCGGAATCGGAGATCGTGCCGGAACTGTTAAAGGAAATCGAAAAGCTGTAAGGTGATTGCATGTGCTGCTTAACA	TGCTGCTTAACA	TGCATCGTCAATGGTCCGGGAGAAGCTCGTGAGGCTGATATCGGCGTGGCAGGCGGCGACGGCTGCGCCGTGATCTTCAAAAAGGATCAGTGCCTGCGCAAGATTCCGGAATCGGAGATCGTGCCGGAACTGTTAAAGGAAATCGAAAAGCTGTAAGGTGATTGC	55.15
15354	ATGTCCCAGATC	30645	641522606	[NC_010581]	252295	252474	+	641704209	252475..253476	+	COG0524	G	26	[Sugar kinases, ribokinase family]	Proteobacteria	Alphaproteobacteria	Beijerinckiaceae	Beijerinckia	Rhizobiales	[Beijerinckia indica indica ATCC 9039]	GAATTTTAGCGTTCGAGCCCCATGCGAGAATATGTTCGAAGGCCATTCTCGAAAGCGGTCGATCCGATCGCGACCGTGCGGGCGGTCTATTCTCCTTCTTGACCCGGGCCATTGCCGATGCGAGAGCCAAGTTCGTTTCGAATGTCTCCCGGATCGGATGAATAGATGGATCTGGGACAT	GATCTGGGACAT	GAATTTTAGCGTTCGAGCCCCATGCGAGAATATGTTCGAAGGCCATTCTCGAAAGCGGTCGATCCGATCGCGACCGTGCGGGCGGTCTATTCTCCTTCTTGACCCGGGCCATTGCCGATGCGAGAGCCAAGTTCGTTTCGAATGTCTCCCGGATCGGATGAATAG	55.15
15357	ACTGAATACCCG	5153	643692012	[NC_012442]	662193	662372	-	643747268	661671..662192	-	COG2032	P	8	[Cu/Zn superoxide dismutase]	Proteobacteria	Alphaproteobacteria	Brucellaceae	Brucella	Rhizobiales	[Brucella melitensis ATCC 23457]	TGTGTGGTCGCAAAATATATCATGTGAATCATCGATAATTTCGGGGTGGAGACATAGTTTTTTTAATGCTAATTTAGCAATTGCTGTAACTATTTTAATACAGTATCCAGGGGGAATGGCCTTACGGTTTCTCTGGAACTGTTCTAACTATATTCAGGAGAAGTGATGCGGGTATTCAGT	CGGGTATTCAGT	TGTGTGGTCGCAAAATATATCATGTGAATCATCGATAATTTCGGGGTGGAGACATAGTTTTTTTAATGCTAATTTAGCAATTGCTGTAACTATTTTAATACAGTATCCAGGGGGAATGGCCTTACGGTTTCTCTGGAACTGTTCTAACTATATTCAGGAGAAGTG	36.97
15369	CACGGGATAAGT	39658	637000250	[NC_007677]	1407392	1407571	+	637844112	1407572..1410160	+	COG0550	L	28	[Topoisomerase IA]	Bacteroidetes	Sphingobacteria	Rhodothermaceae	Salinibacter	Sphingobacteriales	[Salinibacter ruber M31, DSM 13855]	CATCCGGGTCGCCGTGCCGGATTCAAAACACATCGATCACAAAGTCCCTCGGAACGACCGTCCCGTAGCGAGCGTGATCTACCGGCGCTCTTTTCCCAACGGGTCGCCGTGTCATCTCGCCGTCGACCGCCTGCCTCTTTGTCACCTCCGAATATTCTAGTTTCTATGACTTATCCCGTG	ACTTATCCCGTG	CATCCGGGTCGCCGTGCCGGATTCAAAACACATCGATCACAAAGTCCCTCGGAACGACCGTCCCGTAGCGAGCGTGATCTACCGGCGCTCTTTTCCCAACGGGTCGCCGTGTCATCTCGCCGTCGACCGCCTGCCTCTTTGTCACCTCCGAATATTCTAGTTTCT	58.18
15376	CCCATTGCTGCT	15440	643348516	[NC_011593]	365722	365901	+	643435619	365902..366876	+	COG3118	O	29	[Thioredoxin domain-containing protein]	Actinobacteria	Actinobacteria	Bifidobacteriaceae	Bifidobacterium	Bifidobacteriales	[Bifidobacterium longum infantis ATCC 15697]	GCATAATGGTGCCGTTTGGGGTCACATCGTGGTGGGCGTTTTGCTACGTGGTGGGAATTTCACCGCGTAGTGGAAGAATCACTACGTGGTGGGAATCGGCATTACAATCAATGTCAGCAAATGTGATTGTTGTTGTACGCGAATCGCGTGGAATCGGGAGGCATTATGAGCAGCAATGGG	AGCAGCAATGGG	GCATAATGGTGCCGTTTGGGGTCACATCGTGGTGGGCGTTTTGCTACGTGGTGGGAATTTCACCGCGTAGTGGAAGAATCACTACGTGGTGGGAATCGGCATTACAATCAATGTCAGCAAATGTGATTGTTGTTGTACGCGAATCGCGTGGAATCGGGAGGCATT	50.3
15379	GTCAGAACACGT	15896	644736358	[NC_013204]	1263353	1263532	+	645024010	1263533..1265308	+	COG2200	T	36	[FOG: EAL domain]	Actinobacteria	Actinobacteria	Coriobacteriaceae	Eggerthella	Coriobacteriales	[Eggerthella lenta VPI 0255, DSM 2243]	CCCGCACGGGGCTCTTCCTTTTTTCCGGCTATGTTTTCGAGGCGTTGGCGTCCCGAAGAGGGATGGTCTCGGACAATGCGAGAGGTTCGGATTCGAGAGTGGTATGATAAGGGGGAAATCGTTGTGCGCCGACGGGCTGCGGCGCAAAGATGAAGGAGAGCGCTCATGACGTGTTCTGAC	ACGTGTTCTGAC	CCCGCACGGGGCTCTTCCTTTTTTCCGGCTATGTTTTCGAGGCGTTGGCGTCCCGAAGAGGGATGGTCTCGGACAATGCGAGAGGTTCGGATTCGAGAGTGGTATGATAAGGGGGAAATCGTTGTGCGCCGACGGGCTGCGGCGCAAAGATGAAGGAGAGCGCTC	58.79
15383	GTAGCCTATCCT	4023	643692024	[NC_012489]	848355	848534	+	643773293	848535..849569	+	COG3279	KT	18	[Response regulator of the LytR/AlgR family]	Gemmatimonadetes	Gemmatimonadetes	Gemmatimonadaceae	Gemmatimonas	Gemmatimonadales	[Gemmatimonas aurantiaca T-27T]	TCGGTGAGGGGCACGGGATTTCTACGGAAATCTCGTGCCTCTCGTTTTTCTCACCGATGCAACGTCCGGGAGTGGTGAGGCGTAAGTCCTTAGGGCAAGGGCAATCCCCGTCCGGTCCCACGCGATGCGTCAGCATTGACCCCGCTCTGGTCTTCCCCCCGTCACATGAGGATAGGCTAC	AGGATAGGCTAC	TCGGTGAGGGGCACGGGATTTCTACGGAAATCTCGTGCCTCTCGTTTTTCTCACCGATGCAACGTCCGGGAGTGGTGAGGCGTAAGTCCTTAGGGCAAGGGCAATCCCCGTCCGGTCCCACGCGATGCGTCAGCATTGACCCCGCTCTGGTCTTCCCCCCGTCAC	61.21
15384	GTATCTGGTACC	38886	637000001	[NC_008009]	5341749	5341928	-	637986538	5340405..5341748	-	COG2873	E	20	[O-acetylhomoserine sulfhydrylase]	Acidobacteria	Acidobacteria	Korebacteraceae	Korebacter	Acidobacteriales	[Korebacter versatilis Ellin345]	ACCATGGCCATGTGTATGCACATGTGTGCCCGGCCGCGGGTTCAAGGAGCGACGGACTAACAGCCAGTTCTGAAGTCTAAGTTCCTAAACCCACGGTCCCCCGGATCGTGGGTTTTTGCTTTTGCAGCGTTGGCCAAAAATTTCTCTAGACGACAGGAGCACCCAATGGGTACCAGATAC	GGTACCAGATAC	ACCATGGCCATGTGTATGCACATGTGTGCCCGGCCGCGGGTTCAAGGAGCGACGGACTAACAGCCAGTTCTGAAGTCTAAGTTCCTAAACCCACGGTCCCCCGGATCGTGGGTTTTTGCTTTTGCAGCGTTGGCCAAAAATTTCTCTAGACGACAGGAGCACCCA	54.55
15399	GAGCAGTGTCGT	4576	646311948	[NC_013720]	5761768	5761947	-	646481772	5761135..5761767	-	COG0118	E	5	[Glutamine amidotransferase]	Planctomycetes	Planctomycetacia	Pirellulaceae	Pirellula	Pirellulales	[Pirellula staleyi DSM 6068]	TCCAGTCCATGGCCCCGGCCAAAACGCCCGGGGCTGCTAAAACGGCGTGATTTCGACGCCTCACGCCGCAGGAGTTTCTAGTTATAATCATCAGCTTGAACTTCCGCTCAACGACACACAGCTGACGACCATCTCGACAGCCGCTCCACCCGCAAAGACTGCTCCATGACGACACTGCTC	ACGACACTGCTC	TCCAGTCCATGGCCCCGGCCAAAACGCCCGGGGCTGCTAAAACGGCGTGATTTCGACGCCTCACGCCGCAGGAGTTTCTAGTTATAATCATCAGCTTGAACTTCCGCTCAACGACACACAGCTGACGACCATCTCGACAGCCGCTCCACCCGCAAAGACTGCTCC	58.18
15401	AAATGCATCCTC	40588	637000258	[NC_004349]	151131	151310	-	637346601	150372..151130	-	COG3293	L	21	[Transposase and inactivated derivatives]	Proteobacteria	Gammaproteobacteria	Shewanellaceae	Shewanella	Alteromonadales	[Shewanella oneidensis MR-1]	ACTCTGTGTTGGCTGCCAAAGTAAGTCGGATAAAAGACAAAAAGAGGTAAGCAAGGTTCATCGCCGTGCCAGTACTAGGGTCTGTTGATCTTTCGAGAGTGATTTTTAGACAGCATGCCAAGACGTTATAATTTGCTTCGCCAAAAGTAACCATAACCTCAAGCCATGGAGGATGCATTT	GAGGATGCATTT	ACTCTGTGTTGGCTGCCAAAGTAAGTCGGATAAAAGACAAAAAGAGGTAAGCAAGGTTCATCGCCGTGCCAGTACTAGGGTCTGTTGATCTTTCGAGAGTGATTTTTAGACAGCATGCCAAGACGTTATAATTTGCTTCGCCAAAAGTAACCATAACCTCAAGCC	43.64
15404	AGTCAGGACAGT	37867	644736325	[NC_013205]	2337506	2337685	-	645028395	2336546..2337505	-	COG1072	H	7	[Panthothenate kinase]	Firmicutes	Bacilli	Alicyclobacillaceae	Alicyclobacillus	Bacillales	[Alicyclobacillus acidocaldarius acidocaldarius 104-IA, DSM 446]	GCGCCGGTGACATACGCTACATCGCGGGGCACGGCCGCACGGCGTTCCTTTTCTTTGACTGATTGAACATTGTATACTGTCGTTGGCCCGGCGAGACAGGCCGGGCTTTATGTGTTCATGACGGACTCATCCATCCGCTTCGAGACAGATTGCGGGGGGCGAATGATGACTGTCCTGACT	ACTGTCCTGACT	GCGCCGGTGACATACGCTACATCGCGGGGCACGGCCGCACGGCGTTCCTTTTCTTTGACTGATTGAACATTGTATACTGTCGTTGGCCCGGCGAGACAGGCCGGGCTTTATGTGTTCATGACGGACTCATCCATCCGCTTCGAGACAGATTGCGGGGGGCGAATG	58.18
15405	CTTCTGCTCAAT	16602	637000013	[NC_007530]	4459295	4459474	-	637791578	4458119..4459294	-	COG0626	E	20	[Cystathionine beta-lyases/cystathionine gamma-synthases]	Firmicutes	Bacilli	Bacillaceae	Bacillus	Bacillales	[Bacillus anthracis Ames Ancestor A2084]	TTGTTTTATGCATATAAATTTTGGAAATGAACAAGAAGGAATTTAAAACGATATAAAAGAAGAGATAGAAACACAAATAAAACGCTTACATAAAATGAAGTAAAACGTTCATCAAATTTTTAATGATGAATATGCGGCAATAAAAACATAAAAGGGGATGTTTTTATGATTGAGCAGAAG	ATTGAGCAGAAG	TTGTTTTATGCATATAAATTTTGGAAATGAACAAGAAGGAATTTAAAACGATATAAAAGAAGAGATAGAAACACAAATAAAACGCTTACATAAAATGAAGTAAAACGTTCATCAAATTTTTAATGATGAATATGCGGCAATAAAAACATAAAAGGGGATGTTTTT	24.85
15409	CCATACGCACAC	33600	646564524	[NC_014008]	3609637	3609816	+	646715242	3609817..3611010	+	COG0126	G	19	[3-phosphoglycerate kinase]	Verrucomicrobia	Opitutae	Puniceicoccaceae	Coraliomargarita	Puniceicoccales	[Coraliomargarita akajimensis DSM 45221]	CGGCAGGTTTCCCACCAAGGATTCACTGATCGCGGCGGCCTTTTTCTTTTTATTGTCCAGTGTTCAGCACTGTTGAGAATTCGAAACCCGACTAAGCTTGAAGGGCGAAGACGGGTTGCTCGCAAATCACACCTTCACTCTTACTTTCACACATTACTTTTAATTATGGTGTGCGTATGG	GTGTGCGTATGG	CGGCAGGTTTCCCACCAAGGATTCACTGATCGCGGCGGCCTTTTTCTTTTTATTGTCCAGTGTTCAGCACTGTTGAGAATTCGAAACCCGACTAAGCTTGAAGGGCGAAGACGGGTTGCTCGCAAATCACACCTTCACTCTTACTTTCACACATTACTTTTAATT	46.06
15413	GCGGTTTAAGCA	10217	637000108	[NC_002695]	2043558	2043737	+	637082692	2043738..2045846	+	COG3501	S	11	[Uncharacterized protein conserved in bacteria]	Proteobacteria	Gammaproteobacteria	Enterobacteriaceae	Escherichia	Enterobacteriales	[Escherichia coli O157:H7 Sakai (EHEC)]	GACACCCGTTTCTCTGAAGTAAAATCCCAGACTAAATCATCACATAACCATGACATTTTTCTGATATTCCCCGGTAACGCCAGATGTCGACTCACTTATTTCATCCGCCCGACATGTTGTACATGCAATATGTGCGGATTATTATTCATTTTCACGGAGGTTGCTATGTGCTTAAACCGC	TGCTTAAACCGC	GACACCCGTTTCTCTGAAGTAAAATCCCAGACTAAATCATCACATAACCATGACATTTTTCTGATATTCCCCGGTAACGCCAGATGTCGACTCACTTATTTCATCCGCCCGACATGTTGTACATGCAATATGTGCGGATTATTATTCATTTTCACGGAGGTTGCT	41.82
15415	AGAGAAGAGCGG	31874	648028026	[NC_014541]	2193024	2193203	+	648213333	2193204..2194220	+	COG0057	G	28	[Glyceraldehyde-3-phosphate dehydrogenase/erythrose-4-phosphate dehydrogenase]	Proteobacteria	Gammaproteobacteria	Ferrimonadaceae	Ferrimonas	Alteromonadales	[Ferrimonas balearica PAT, DSM 9799]	GTGGCGTACAACATTCCGGCTCACCCAACCCCGCCGCACTGTACTAGGGTTTACAACGCTGGCTGGCCGAACCGCGCTGGTTTAATTACCAACATTTTGACCAAAAACACTTGACCGGCCGCGCCTTTATTGTAATTTTACTACATATCGACAAGGCATTACGGAATGCCGCTCTTCTCT	CCGCTCTTCTCT	GTGGCGTACAACATTCCGGCTCACCCAACCCCGCCGCACTGTACTAGGGTTTACAACGCTGGCTGGCCGAACCGCGCTGGTTTAATTACCAACATTTTGACCAAAAACACTTGACCGGCCGCGCCTTTATTGTAATTTTACTACATATCGACAAGGCATTACGGA	50.3
15423	ACTATCACCAAG	8539	637000188	[NC_002946]	1951206	1951385	-	637143175	1950486..1951205	-	COG0528	F	22	[Uridylate kinase]	Proteobacteria	Betaproteobacteria	Neisseriaceae	Neisseria	Neisseriales	[Neisseria gonorrhoeae FA 1090]	TTTTTGAGAAAACCGTTTACGGTACCTATTTTAAGACGACCGAATATAAAGGCCGTCTGAAAACAAAACAATAATAGAACGACACACCATATCATTGTAATCCGACCATTTGAAATTCAGACGTCCCAACTCCGACCGACGACATTCAAGAAAGCAAGGTATCCCATGCTTGGTGATAGT	CTTGGTGATAGT	TTTTTGAGAAAACCGTTTACGGTACCTATTTTAAGACGACCGAATATAAAGGCCGTCTGAAAACAAAACAATAATAGAACGACACACCATATCATTGTAATCCGACCATTTGAAATTCAGACGTCCCAACTCCGACCGACGACATTCAAGAAAGCAAGGTATCCC	40
15424	TACGGTGCCTGA	24090	637000196	[NC_008344]	1703235	1703414	+	638131853	1703415..1704572	+	COG0389	L	25	[Nucleotidyltransferase/DNA polymerase involved in DNA repair]	Proteobacteria	Betaproteobacteria	Nitrosomonadaceae	Nitrosomonas	Nitrosomonadales	[Nitrosomonas eutropha C91]	GGAAATACATCAGGCCTCAAACGAATACCATTAAACTACTTTCTCTTACAATATCATACCGTCAAATTTCGCCAGTACAGCTTGGGCAGCCGGCCCGATTATTTTCACAGCCAGTGATTACAGCTTTTTTATACACTGGAATCTGCTCAAAAACATTCTTGCTTCATGTCAGGCACCGTA	TCAGGCACCGTA	GGAAATACATCAGGCCTCAAACGAATACCATTAAACTACTTTCTCTTACAATATCATACCGTCAAATTTCGCCAGTACAGCTTGGGCAGCCGGCCCGATTATTTTCACAGCCAGTGATTACAGCTTTTTTATACACTGGAATCTGCTCAAAAACATTCTTGCTTC	40.61
15427	GTAGTCGTTGCA	4607	646311948	[NC_013720]	6145849	6146028	+	646482081	6146029..6147921	+	COG1566	V	28	[Multidrug resistance efflux pump]	Planctomycetes	Planctomycetacia	Pirellulaceae	Pirellula	Pirellulales	[Pirellula staleyi DSM 6068]	AATACTGGGAGAGTAGCGATTGAATCAGCACCGACTTGCCAGTAGGAATAGTCGTTTCGACGATGATTATCTACCTAGCGAGTCTTGGAGCAGTCTCGATCTCCGCTCTCCCCGCCAGAATTTGTCCCCGCCCGCTTGCTCGACGACTCATAAAGGGTCCCAACCATGTGCAACGACTAC	TGCAACGACTAC	AATACTGGGAGAGTAGCGATTGAATCAGCACCGACTTGCCAGTAGGAATAGTCGTTTCGACGATGATTATCTACCTAGCGAGTCTTGGAGCAGTCTCGATCTCCGCTCTCCCCGCCAGAATTTGTCCCCGCCCGCTTGCTCGACGACTCATAAAGGGTCCCAACC	53.33
15436	TACTTGTTCCCT	300	651053005	[CP002743]	1163232	1163411	-	651200907	1161180..1163231	-	COG2814	G	96	[Arabinose efflux permease]	Actinobacteria	Actinobacteria	Bifidobacteriaceae	Bifidobacterium	Bifidobacteriales	[Bifidobacterium breve ACS-071-V-Sch8b]	ACCATAGCCATCAACTTACGCAAAGCCGCGAATCGTTTGCCGTATATGAATGCGGAACAGATGGCGGCTTTTCCTTTACGCCCGGACTCATCGGTGTCCCCGCGTCTTGACACAAGCATGGGGCCGGATCGCCCACACATGCCGTTACCAACAGAAGGAAATGCTATGAGGGAACAAGTA	AGGGAACAAGTA	ACCATAGCCATCAACTTACGCAAAGCCGCGAATCGTTTGCCGTATATGAATGCGGAACAGATGGCGGCTTTTCCTTTACGCCCGGACTCATCGGTGTCCCCGCGTCTTGACACAAGCATGGGGCCGGATCGCCCACACATGCCGTTACCAACAGAAGGAAATGCT	54.55
15437	ACAGCGTAGCGT	33525	646564524	[NC_014008]	1999853	2000032	-	646713849	1998691..1999852	-	COG1186	J	23	[Protein chain release factor B]	Verrucomicrobia	Opitutae	Puniceicoccaceae	Coraliomargarita	Puniceicoccales	[Coraliomargarita akajimensis DSM 45221]	GCCCTTGTGATCTGGCTGTGTATAGATGTGTTGGGCAGTAATGCGTTCCTGAGCTGTATGTTCGGGCCTGCCGGAGCGTGATCGGGGTGCCAAGCATTGATCCTTGTGCCGTAATTTTACAACTTTGGGCTTTAATCGTTCGGCTACTGTGATTGCACTGCTGGGATGACGCTACGCTGT	ACGCTACGCTGT	GCCCTTGTGATCTGGCTGTGTATAGATGTGTTGGGCAGTAATGCGTTCCTGAGCTGTATGTTCGGGCCTGCCGGAGCGTGATCGGGGTGCCAAGCATTGATCCTTGTGCCGTAATTTTACAACTTTGGGCTTTAATCGTTCGGCTACTGTGATTGCACTGCTGGG	52.12
15442	GACTGTTGTCCA	27700	649633078	[NC_015160]	349210	349389	+	649959698	349390..349965	+	COG1435	F	5	[Thymidine kinase]	Bacteroidetes	Bacteroidia	Porphyromonadaceae	Odoribacter	Bacteroidales	[Odoribacter splanchnicus 1651/6, DSM 20712]	TCCCGATCGTTCGTTTCAGCGACCGTAAAAAGCATCCGTTGGAACCATTGGCTTTATAAATTCCCCTATTCCGGCAACTTAGCAGATGCCGGTAAATTTTGACAGAAAGAACCGTCCCGGAATCCCTTAATTTTATACTTTTGCACGACTAAAAATGAATCAGGGATGTGGACAACAGTC	TGGACAACAGTC	TCCCGATCGTTCGTTTCAGCGACCGTAAAAAGCATCCGTTGGAACCATTGGCTTTATAAATTCCCCTATTCCGGCAACTTAGCAGATGCCGGTAAATTTTGACAGAAAGAACCGTCCCGGAATCCCTTAATTTTATACTTTTGCACGACTAAAAATGAATCAGGG	43.03
15443	CAACGTGACGTT	13656	651053059	[CP002815]	91780	91959	-	651221602	91144..91779	-	COG1595	K	67	[DNA-directed RNA polymerase specialized sigma subunit, sigma24 homolog]	Actinobacteria	Actinobacteria	Propionibacteriaceae	Propionibacterium	Actinomycetales	[Propionibacterium acnes 6609]	CTTGGAATCCTCACGGTCGGACAACAACAGGGCAAGTCCGTTCGACAGCCACCACACGCTCGCCCCGAGGCAGCCACATAAGGCTCTACCCTTTACCGGCGCACAATTTAGGTTATTCTCTAAACCAACGACGGCAGACCAAAGCACCACGGGAAGGAGCGCTCCATGAACGTCACGTTG	AACGTCACGTTG	CTTGGAATCCTCACGGTCGGACAACAACAGGGCAAGTCCGTTCGACAGCCACCACACGCTCGCCCCGAGGCAGCCACATAAGGCTCTACCCTTTACCGGCGCACAATTTAGGTTATTCTCTAAACCAACGACGGCAGACCAAAGCACCACGGGAAGGAGCGCTCC	57.58
15446	ATCAGCCATGAC	22278	637000291	[NC_002737]	1090803	1090982	-	637090887	1089264..1090802	-	COG1020	Q	24	[Non-ribosomal peptide synthetase modules and related proteins]	Firmicutes	Bacilli	Streptococcaceae	Streptococcus	Lactobacillales	[Streptococcus pyogenes M1, GAS SF370]	AAGGTAAAGTATGATAAAAAACAAATCAAGAATGAGAGGAATTGCTGTTTTTATTGGCAAGACAATTTTATTTTATCTGATTTTAATGTTGCTGGTCTATTTCTTTGGTTATCTAGGACATGGTCAAAGTAACTTTATTTATAATGAATTTTAGGAGATTGACTGATGGTCATGGCTGAT	GTCATGGCTGAT	AAGGTAAAGTATGATAAAAAACAAATCAAGAATGAGAGGAATTGCTGTTTTTATTGGCAAGACAATTTTATTTTATCTGATTTTAATGTTGCTGGTCTATTTCTTTGGTTATCTAGGACATGGTCAAAGTAACTTTATTTATAATGAATTTTAGGAGATTGACTG	27.88
15452	CAATCCGACCGA	2969	637000067	[NC_007899]	425042	425221	-	637908775	422831..425041	-	COG0507	L	19	[ATP-dependent exoDNAse (exonuclease V), alpha subunit - helicase superfamily I member]	Chlamydiae	Chlamydiae	Chlamydiaceae	Chlamydophila	Chlamydiales	[Chlamydophila felis Fe/C-56]	GTTTTTCAGTCTCCAAAATATTGGAGAAGAGTAGCTGGCGTTGCCCTAGGAGGCAAGCAAATTGAAAAAAGTCACACCCCCGAATCTCATAAGTTGTGATTGTGGGAACACGTCAGTTCATTCTCCTACGACACTCGTCCCCCGAAAGTAGATTTTAAGAATTCTATGTCGGTCGGATTG	TCGGTCGGATTG	GTTTTTCAGTCTCCAAAATATTGGAGAAGAGTAGCTGGCGTTGCCCTAGGAGGCAAGCAAATTGAAAAAAGTCACACCCCCGAATCTCATAAGTTGTGATTGTGGGAACACGTCAGTTCATTCTCCTACGACACTCGTCCCCCGAAAGTAGATTTTAAGAATTCT	43.64
15454	GTAAGGGTATGG	3447	644736351	[NC_013216]	1115741	1115920	+	645033425	1115921..1116916	+	COG2334	R	7	[Putative homoserine kinase type II (protein kinase fold)]	Firmicutes	Clostridia	Peptococcaceae	Desulfotomaculum	Clostridiales	[Desulfotomaculum acetoxidans 5575, DSM 771]	TGTAATCGGGCACAATGGCAATTGCCTCACCCTGTTAAAGCTATTATGTCCGAGAGCGGACTCAATTATGAGTTAATAAAGTTATCTTCATTTTTTAACAAATTTAAACCTCCAGTAATAGATTAATATGAGGGTGTGGTGTTATCAAACAGGAGGGTTTGTATAATGCCATACCCTTAC	CCATACCCTTAC	TGTAATCGGGCACAATGGCAATTGCCTCACCCTGTTAAAGCTATTATGTCCGAGAGCGGACTCAATTATGAGTTAATAAAGTTATCTTCATTTTTTAACAAATTTAAACCTCCAGTAATAGATTAATATGAGGGTGTGGTGTTATCAAACAGGAGGGTTTGTATA	35.76
15456	GAATGGACATAC	33730	640753026	[NC_009718]	1586354	1586533	-	640875234	1584704..1586353	-	COG2987	E	11	[Urocanate hydratase]	Thermotogae	Thermotogae	Thermotogaceae	Fervidobacterium	Thermotogales	[Fervidobacterium nodosum Rt17-B1]	ACCTCGTGTTTTCAAACTCGAGGTTATTTTTTGTTCTTTAATAACTATGCTTTTGATTTCTTTTAGATTCACAAACTTTTGAAAAATGAAAATAACCAAGTTAGTGTTATAATTAAATTGTTATTCCTGAATATCTTAAGTAATTGCCAAACGGGGGGATGATTTATGGTATGTCCATTC	GTATGTCCATTC	ACCTCGTGTTTTCAAACTCGAGGTTATTTTTTGTTCTTTAATAACTATGCTTTTGATTTCTTTTAGATTCACAAACTTTTGAAAAATGAAAATAACCAAGTTAGTGTTATAATTAAATTGTTATTCCTGAATATCTTAAGTAATTGCCAAACGGGGGGATGATTT	27.88
15458	CATACTGACGAT	20030	639633028	[NC_008526]	1280050	1280229	-	639664242	1279099..1280049	-	COG1597	IR	11	[Sphingosine kinase and enzymes related to eukaryotic diacylglycerol kinase]	Firmicutes	Bacilli	Lactobacillaceae	Lactobacillus	Lactobacillales	[Lactobacillus casei ATCC 334]	AATCCTGTTATCGCCTTGCTAGGTGCTGGACCGACACTTTGCTGGTTTGTAGTCATCTGCCTCTTCAAAAAATGTTCGTTTGATGACAATAAGGTCGTCACTGTTCCATTGTTTTTCGCCTTATTTTCGGTATAATTGAGTGCGTGTCTATTAGGAGGAAAGCTGATGATCGTCAGTATG	ATCGTCAGTATG	AATCCTGTTATCGCCTTGCTAGGTGCTGGACCGACACTTTGCTGGTTTGTAGTCATCTGCCTCTTCAAAAAATGTTCGTTTGATGACAATAAGGTCGTCACTGTTCCATTGTTTTTCGCCTTATTTTCGGTATAATTGAGTGCGTGTCTATTAGGAGGAAAGCTG	42.42
15459	GTAGTTCAGCCT	20573	637000141	[NC_004567]	2011674	2011853	-	637389324	2011275..2011673	-	COG1393	P	17	[Arsenate reductase and related proteins, glutaredoxin family]	Firmicutes	Bacilli	Lactobacillaceae	Lactobacillus	Lactobacillales	[Lactobacillus plantarum WCFS1]	TGAAATCGGTTTATTCAATAGAAAAAATACATATATCGAATAATTGTATTTTAGATTATTAGTTTTAAATAAATTAATTTTGTTAAACCTATTCACAATTAAAAGTGAGTAGCGTATAATGAATTATGTTATAAAATTGATTAACGATGCCAAGGAGGACCCAGGATGAGGCTGAACTAC	AGGCTGAACTAC	TGAAATCGGTTTATTCAATAGAAAAAATACATATATCGAATAATTGTATTTTAGATTATTAGTTTTAAATAAATTAATTTTGTTAAACCTATTCACAATTAAAAGTGAGTAGCGTATAATGAATTATGTTATAAAATTGATTAACGATGCCAAGGAGGACCCAGG	24.24
15466	GATAACGAGTCC	45828	641228474	[NC_009925]	948480	948659	+	641250084	948660..950063	+	COG0654	HC	11	[2-polyprenyl-6-methoxyphenol hydroxylase and related FAD-dependent oxidoreductases]	Cyanobacteria	Synechococcophycidae	Acaryochloridaceae	Acaryochloris	Synechococcales	[Acaryochloris marina MBIC11017]	ACAAGAGGCTTCTAATCCTACATCAGTAGAACAAAATTATTGAATTGGAACAGCGCCAAAAAGCACAAAGGATAGCCTGTTAGCAGCACCTGAAGGTCAAATCTCGCCTCGTTTTAATCACACGAATCAAGCACGGGAGTGCCACCGATGGCGCTGTAAGATGAAATGGGACTCGTTATC	GGACTCGTTATC	ACAAGAGGCTTCTAATCCTACATCAGTAGAACAAAATTATTGAATTGGAACAGCGCCAAAAAGCACAAAGGATAGCCTGTTAGCAGCACCTGAAGGTCAAATCTCGCCTCGTTTTAATCACACGAATCAAGCACGGGAGTGCCACCGATGGCGCTGTAAGATGAA	44.85
15476	TGTATGGGTCGT	25866	643348554	[NC_011979]	479305	479484	+	643637697	479485..480723	+	COG2271	G	43	[Sugar phosphate permease]	Proteobacteria	Deltaproteobacteria	Geobacteraceae	Geobacter	Desulfuromonadales	[Geobacter sp. FRC-32]	TGAGGCCCCGACCAACGGCATGGTGGAGAGATAGTAAACGGGAAGTTCCGTCAGACGGAGCTTCCCGTTTTTTTGTTCCTTAGGCAGGTCATCGATTGCCGGATGGCTTTTTCATGGTAAACATGATACGTTTCCTTCTCACTCAACTTGAGGCTGGTGCCCATCATGACGACCCATACA	ACGACCCATACA	TGAGGCCCCGACCAACGGCATGGTGGAGAGATAGTAAACGGGAAGTTCCGTCAGACGGAGCTTCCCGTTTTTTTGTTCCTTAGGCAGGTCATCGATTGCCGGATGGCTTTTTCATGGTAAACATGATACGTTTCCTTCTCACTCAACTTGAGGCTGGTGCCCATC	50.91
15477	TCCGTGGTGTAG	75	640069314	[NC_008818]	834642	834821	-	640082439	833361..834641	-	COG0001	H	12	[Glutamate-1-semialdehyde aminotransferase]	Crenarchaeota	Thermoprotei	Pyrodictiaceae	Hyperthermus	Desulfurococcales	[Hyperthermus butylicus DSM 5456]	GCTAGCCCCTACTCGTCCGTGGGGCTCAGACCCGTGACCCACTCCTCACCCGAGACTAGCCGTTGGGGCCTCCAACAACCTATTAGCAGTGACTGTCCTCGTGGATATTCGGCGTTCACAGTATAAGGGACCTAAGCGGCTCCTGAATGTTTGAGGGCTCCCGCTATGCTACACCACGGA	CTACACCACGGA	GCTAGCCCCTACTCGTCCGTGGGGCTCAGACCCGTGACCCACTCCTCACCCGAGACTAGCCGTTGGGGCCTCCAACAACCTATTAGCAGTGACTGTCCTCGTGGATATTCGGCGTTCACAGTATAAGGGACCTAAGCGGCTCCTGAATGTTTGAGGGCTCCCGCT	58.79
15480	TCCTAAACGTCT	21037	646862332	[AP011548]	1031459	1031638	+	646896690	1031639..1032673	+	COG1597	IR	11	[Sphingosine kinase and enzymes related to eukaryotic diacylglycerol kinase]	Firmicutes	Bacilli	Lactobacillaceae	Lactobacillus	Lactobacillales	[Lactobacillus rhamnosus GG, ATCC 53103]	ATTGCAACCGATTGACGGCGGTCCGTGGTACACCATTGGGCCGCCGTTTTTCGGGTATTGGTCAGGTTAAGCATGCTTAGAATGTGATGACCTTAGACCACGTGAAAAGAACCCGCAAGTCAGTTGGATTTGGAATTGGCTTGTGCATTGAAGGAGCAGAGAGTCATGAGACGTTTAGGA	AGACGTTTAGGA	ATTGCAACCGATTGACGGCGGTCCGTGGTACACCATTGGGCCGCCGTTTTTCGGGTATTGGTCAGGTTAAGCATGCTTAGAATGTGATGACCTTAGACCACGTGAAAAGAACCCGCAAGTCAGTTGGATTTGGAATTGGCTTGTGCATTGAAGGAGCAGAGAGTC	49.7
15482	ACTGAAGAGACA	29253	644736398	[NC_013061]	2939765	2939944	-	644936180	2936324..2939764	-	COG4771	P	31	[Outer membrane receptor for ferrienterochelin and colicins]	Bacteroidetes	Sphingobacteria	Sphingobacteriaceae	Pedobacter	Sphingobacteriales	[Pedobacter heparinus HIM 762-3, DSM 2366]	CTTAACCGCTTATATGGATAGCCATAAGAAAGGAGTGCAGCGAACACCCCTTTCTAAATCTGCTACCATTCCGGTAAAACCGGCCGAACAATTAATTATTCATGATTCATTGCGCTTGCCCTGAGGTCTTAAATCAACAGCAATCGCATAAACACAGACAATCAAATGTGTCTCTTCAGT	TGTCTCTTCAGT	CTTAACCGCTTATATGGATAGCCATAAGAAAGGAGTGCAGCGAACACCCCTTTCTAAATCTGCTACCATTCCGGTAAAACCGGCCGAACAATTAATTATTCATGATTCATTGCGCTTGCCCTGAGGTCTTAAATCAACAGCAATCGCATAAACACAGACAATCAA	41.82
15487	TCCAATCAACGG	15124	646311958	[NC_013595]	9026588	9026767	+	646459446	9026768..9030487	+	COG1404	O	35	[Subtilisin-like serine proteases]	Actinobacteria	Actinobacteria	Streptosporangiaceae	Streptosporangium	Actinomycetales	[Streptosporangium roseum DSM 43021]	GACCGTCAGGCCGCAGGCGCGGGTCCCGTCGTGAGATCGGGCCCCGGGATCTTGAGGTGTCGCATTGGCGACATGTCGCATTTTTGGCAGGCCGAAACCCGTGACGTGAGAGAGTCCCGTCGCCCACTCTCGTGATCAGCAGTACCGAATCACGGAAGGCCCCTCATGCCGTTGATTGGA	CCGTTGATTGGA	GACCGTCAGGCCGCAGGCGCGGGTCCCGTCGTGAGATCGGGCCCCGGGATCTTGAGGTGTCGCATTGGCGACATGTCGCATTTTTGGCAGGCCGAAACCCGTGACGTGAGAGAGTCCCGTCGCCCACTCTCGTGATCAGCAGTACCGAATCACGGAAGGCCCCTC	64.24
15493	GTTGTTTAGCCA	3142	649633038	[NC_014836]	428406	428585	-	649842701	426306..428405	-	COG0464	O	13	[ATPases of the AAA+ class]	Chrysiogenetes	Chrysiogenetes	Chrysiogenaceae	Desulfurispirillum	Chrysiogenales	[Desulfurispirillum indicum S5]	GCAAGGTGCTCGCGGAGCGTGGAATGAAGCATACTCCCCGTACGTTGCAATGACGCGCGACAGCGGGCAACACCGCAGATGGGGGTTTTTCAGCAGCCTGCTAAGCGACACATCCTGTCGCCGCCCTATGCCATTATGCCCCCACAAACACTTCAGGAGGGCGACATGTGGCTAAACAAC	TGGCTAAACAAC	GCAAGGTGCTCGCGGAGCGTGGAATGAAGCATACTCCCCGTACGTTGCAATGACGCGCGACAGCGGGCAACACCGCAGATGGGGGTTTTTCAGCAGCCTGCTAAGCGACACATCCTGTCGCCGCCCTATGCCATTATGCCCCCACAAACACTTCAGGAGGGCGAC	60
15494	CCATACGCTGAT	10081	637000108	[NC_002695]	90055	90234	+	637080733	90235..91959	+	COG0028	EH	45	[Thiamine pyrophosphate-requiring enzymes [acetolactate synthase, pyruvate dehydrogenase (cytochrome), glyoxylate carboligase, phosphonopyruvate decarboxylase]]	Proteobacteria	Gammaproteobacteria	Enterobacteriaceae	Escherichia	Enterobacteriales	[Escherichia coli O157:H7 Sakai (EHEC)]	TATCATTTTTATCCTTCGTAATGGAGGATTTTATCGTTTCTTTTCACCTTTCCTCCTGTTTATTCTTATTACCCGGCGTTTATGTCTCTGGCTGCCAATTGCTTAAGCAAGATCGGACGGTTAATGTGTTTTACACATTTTTTCCGTCAAACAGTGAGGCAGGCCATGATCAGCGTATGG	ATCAGCGTATGG	TATCATTTTTATCCTTCGTAATGGAGGATTTTATCGTTTCTTTTCACCTTTCCTCCTGTTTATTCTTATTACCCGGCGTTTATGTCTCTGGCTGCCAATTGCTTAAGCAAGATCGGACGGTTAATGTGTTTTACACATTTTTTCCGTCAAACAGTGAGGCAGGCC	40
15495	GCAAGCAATTCG	38330	649633048	[NC_014916]	39482	39661	-	649864565	37562..39481	-	COG3829	KT	11	[Transcriptional regulator containing PAS, AAA-type ATPase, and DNA-binding domains]	Firmicutes	Bacilli	Bacillaceae	Geobacillus	Bacillales	[Geobacillus sp. Y412MC52]	GTTTCCAAATTAAGGTGCTGGGGACACCTATTTTACATAATTTTCAAAAAGGGATATAAGAGAAAAAATAGAAGTTGTCTTTGAAGTATAAGCAAAAATTATGCGATCAATTCACTTATTAACCTGACAAGAAAGGAGGAGTAAATTATCAAGGCCAGGATAGCTATGCGAATTGCTTGC	CGAATTGCTTGC	GTTTCCAAATTAAGGTGCTGGGGACACCTATTTTACATAATTTTCAAAAAGGGATATAAGAGAAAAAATAGAAGTTGTCTTTGAAGTATAAGCAAAAATTATGCGATCAATTCACTTATTAACCTGACAAGAAAGGAGGAGTAAATTATCAAGGCCAGGATAGCT	32.73
15497	TCGGACTGGTAA	32374	637000263	[NC_004741]	82693	82872	+	637422258	82873..84681	+	COG0028	EH	45	[Thiamine pyrophosphate-requiring enzymes [acetolactate synthase, pyruvate dehydrogenase (cytochrome), glyoxylate carboligase, phosphonopyruvate decarboxylase]]	Proteobacteria	Gammaproteobacteria	Enterobacteriaceae	Shigella	Enterobacteriales	[Shigella flexneri 2a 2457T]	ATTCTGAATGTGTGGACTCTCTATTTTAGGATTAATTAAAAAAATAGAGAAATTGCTGTAAGTTGTGGGATTCAGCCGATTTATTATCAATTTAATCCTTCGTAATGGAGGATTTTATCGTTTCTTTTCACCTTTCCTCCTGTTTATTCTTATTACCCTGCGTTTATGTTACCAGTCCGA	TTACCAGTCCGA	ATTCTGAATGTGTGGACTCTCTATTTTAGGATTAATTAAAAAAATAGAGAAATTGCTGTAAGTTGTGGGATTCAGCCGATTTATTATCAATTTAATCCTTCGTAATGGAGGATTTTATCGTTTCTTTTCACCTTTCCTCCTGTTTATTCTTATTACCCTGCGTTT	32.12
15498	AAGTGTCGACAA	41074	650377987	[CP001608]	3917099	3917278	+	650397811	3917279..3919084	+	COG1022	I	15	[Long-chain acyl-CoA synthetases (AMP-forming)]	Proteobacteria	Gammaproteobacteria	Enterobacteriaceae	Yersinia	Enterobacteriales	[Yersinia pestis Medievalis Harbin 35]	GTGTTTTTCATCAAAACCTTACCTCTTATATGGAATATTATTTGCCATAGCGCACAGAGTGAGTAGACTGCGCGAAAAAAAAGTGAACACCTGTACGCTGAATGTTGTCGTACAAATCTTGCAACACACTTTAATGGATATTTCACCAGCGAGCGGTAATTCTTTATGTTGTCGACACTT	TTGTCGACACTT	GTGTTTTTCATCAAAACCTTACCTCTTATATGGAATATTATTTGCCATAGCGCACAGAGTGAGTAGACTGCGCGAAAAAAAAGTGAACACCTGTACGCTGAATGTTGTCGTACAAATCTTGCAACACACTTTAATGGATATTTCACCAGCGAGCGGTAATTCTTT	38.79
15502	CGACGAGATGAC	24511	649633031	[NC_014934]	4270353	4270532	-	649897650	4269501..4270352	-	COG3209	M	18	[Rhs family protein]	Bacteroidetes	Flavobacteria	Flavobacteriaceae	Cellulophaga	Flavobacteriales	[Cellulophaga algicola IC166, DSM 14237]	AGTTTTTATTCTTGATCGATATTTTCTCCTTCTAGCGCTCGTTTGTAACTAGTACCTTATGTAGTAAGTCCTAAAAAACTAGGCAGGCGAACCGCAAAAATTGATCAACCTAAATTTGGCAGTCAAGGTACAATTACCCGTTTTATTTGGGATGGCAATGTACCCATGGTCATCTCGTCG	GTCATCTCGTCG	AGTTTTTATTCTTGATCGATATTTTCTCCTTCTAGCGCTCGTTTGTAACTAGTACCTTATGTAGTAAGTCCTAAAAAACTAGGCAGGCGAACCGCAAAAATTGATCAACCTAAATTTGGCAGTCAAGGTACAATTACCCGTTTTATTTGGGATGGCAATGTACCC	38.18
15510	CGAACACGGTAA	31990	637000253	[NC_004631]	137061	137240	+	637403966	137241..138965	+	COG0028	EH	45	[Thiamine pyrophosphate-requiring enzymes [acetolactate synthase, pyruvate dehydrogenase (cytochrome), glyoxylate carboligase, phosphonopyruvate decarboxylase]]	Proteobacteria	Gammaproteobacteria	Enterobacteriaceae	Salmonella	Enterobacteriales	[Salmonella enterica enterica sv Typhi Ty2]	CCTGGTGTGATTCAGACGGAGTATTTCTCCATTTCTTCTCTTCTTGCCTCCTGATTATTCTAACCTTCCCCATCTTTACGTCATTCCACCCAATTGCCAGGCGTGATAGCGAGCGGTTAAGGTGTCCGTCAAACCGTAATGACAGGTATAAAGTGGAGGCAAGCCATGTTACCGTGTTCG	TTACCGTGTTCG	CCTGGTGTGATTCAGACGGAGTATTTCTCCATTTCTTCTCTTCTTGCCTCCTGATTATTCTAACCTTCCCCATCTTTACGTCATTCCACCCAATTGCCAGGCGTGATAGCGAGCGGTTAAGGTGTCCGTCAAACCGTAATGACAGGTATAAAGTGGAGGCAAGCC	47.88
15512	CAAGGTCAACAA	44540	651053076	[AP012205]	1890937	1891116	-	651079472	1889278..1890936	-	COG0504	F	30	[CTP synthase (UTP-ammonia lyase)]	Cyanobacteria	Synechococcophycidae	Merismopediaceae	Synechocystis	Synechococcales	[Synechocystis sp. PCC 6803]	TATGCCATGTTGGCGGTTCCCAGAGAAAAATTAATGGCTTTACACGATCAACCAATCTTGCTAGCAAGTTAGGCAGTACTCAATTGGAGGTTAGGTTTAGTTATTGGCTGGTATCTCCGGTAAAATGGGCGGGGATTTAAGCGCACTTTGTAGGGAGTTTGGCCAATGTTGTTGACCTTG	TTGTTGACCTTG	TATGCCATGTTGGCGGTTCCCAGAGAAAAATTAATGGCTTTACACGATCAACCAATCTTGCTAGCAAGTTAGGCAGTACTCAATTGGAGGTTAGGTTTAGTTATTGGCTGGTATCTCCGGTAAAATGGGCGGGGATTTAAGCGCACTTTGTAGGGAGTTTGGCCA	44.85
15520	TGACCTGGGATG	25731	640069301	[NC_009085]	3725088	3725267	+	640155404	3725268..3726698	+	COG0427	C	7	[Acetyl-CoA hydrolase]	Proteobacteria	Gammaproteobacteria	Moraxellaceae	Acinetobacter	Pseudomonadales	[Acinetobacter baumannii ATCC 17978]	AGACCTTAGCCTAACACCTATGCACTTTTCATTTTTTCATAGCTAAAATCCGGTATGTTTTGACAATATTGAGGATGTCCAATGTCTTTAAGTCGTATTCGCCTAGCTTCTCTTCATGACAAGGTCATCAGTGCTGAACAAGCTGCGCAATTCATCGAAAATGGAATGCATCCCAGGTCA	CATCCCAGGTCA	AGACCTTAGCCTAACACCTATGCACTTTTCATTTTTTCATAGCTAAAATCCGGTATGTTTTGACAATATTGAGGATGTCCAATGTCTTTAAGTCGTATTCGCCTAGCTTCTCTTCATGACAAGGTCATCAGTGCTGAACAAGCTGCGCAATTCATCGAAAATGGA	39.39
15523	ATCAACGCAGCC	462	637000026	[NC_004663]	702188	702367	-	637408971	701828..702187	-	COG0071	O	36	[Molecular chaperone (small heat shock protein)]	Bacteroidetes	Bacteroidia	Bacteroidaceae	Bacteroides	Bacteroidales	[Bacteroides thetaiotaomicron VPI-5482]	GCAAGAGTCGGGATACCCCCCTCTGCGGAAAGCAGCGAACCGAAATTCAAGAGTGAATAAACCGAATGTTTAACTAAAAGATAGGAGACTAAGATTATGATGCCTGTTAGAAGAACTCAAAGTTGGTTACCAAGTATTTTTAACGATTTCTTTGATAACGATTGGATGGGCTGCGTTGAT	GGCTGCGTTGAT	GCAAGAGTCGGGATACCCCCCTCTGCGGAAAGCAGCGAACCGAAATTCAAGAGTGAATAAACCGAATGTTTAACTAAAAGATAGGAGACTAAGATTATGATGCCTGTTAGAAGAACTCAAAGTTGGTTACCAAGTATTTTTAACGATTTCTTTGATAACGATTGG	39.39
15525	AGGCAGTTTCAG	45694	642555123	[NC_011026]	2661027	2661206	-	642718122	2660139..2661026	-	COG0451	MG	52	[Nucleoside-diphosphate-sugar epimerases]	Chlorobi	Chlorobia	Chlorobiaceae	Chloroherpeton	Chlorobiales	[Chloroherpeton thalassium ATCC 35110]	AGAATTGGAAAGAGCAATTATTCTGAGAATGGCAGATGATTTTTCAAGCAAGGGCGGACACATAGGTTCGCCCCTACAAATCAACCCAAAATGGCAATGTAGGGGCAGACCTGCGCGTCTGCCCTCGATTTGGTATTGAAAAAAAGCGAAAACACTAACGATAAAATGCTGAAACTGCCT	CTGAAACTGCCT	AGAATTGGAAAGAGCAATTATTCTGAGAATGGCAGATGATTTTTCAAGCAAGGGCGGACACATAGGTTCGCCCCTACAAATCAACCCAAAATGGCAATGTAGGGGCAGACCTGCGCGTCTGCCCTCGATTTGGTATTGAAAAAAAGCGAAAACACTAACGATAAA	43.64
15527	GAGGACATGCTG	8828	639633022	[NC_008751]	139556	139735	+	639818307	139736..139924	+	COG4231	C	11	[Indolepyruvate ferredoxin oxidoreductase, alpha and beta subunits]	Proteobacteria	Deltaproteobacteria	Desulfovibrionaceae	Desulfovibrio	Desulfovibrionales	[Desulfovibrio vulgaris vulgaris DP4]	GCTTTCTGCGCGGAAAGCTTGACACCCTTGGGGCCGAAAGCTATCAGCAGGAACAAGTGCTGAACGTGCCCCTGACATGCGAAGCGACATTACTCCTGACATGTCAGGGTGATATCATGAAAAGGGGGCGCATAGGCGCTCACAACAAAACGCCCGGAGGAAGACATGCAGCATGTCCTC	CAGCATGTCCTC	GCTTTCTGCGCGGAAAGCTTGACACCCTTGGGGCCGAAAGCTATCAGCAGGAACAAGTGCTGAACGTGCCCCTGACATGCGAAGCGACATTACTCCTGACATGTCAGGGTGATATCATGAAAAGGGGGCGCATAGGCGCTCACAACAAAACGCCCGGAGGAAGAC	55.15
15529	GGCAAGCAACAG	9093	639633022	[NC_008751]	2757036	2757215	-	639820611	2756259..2757035	-	COG1763	H	3	[Molybdopterin-guanine dinucleotide biosynthesis protein]	Proteobacteria	Deltaproteobacteria	Desulfovibrionaceae	Desulfovibrio	Desulfovibrionales	[Desulfovibrio vulgaris vulgaris DP4]	GCGGGGACGGGCGACCCTTGTGTGGCGGTGCGAAGACAGGCTATCGTGCATCAGCCTCCCGAGGACCCGTTGCGACCAGCAGCGTTGCGTGGCTGAAGCCAGCCCCGACCGGACAAGCCCGGCAGCTGACTTCATCGCGGCACGACCGGAGGATGTCCGGCACTCATGCTGTTGCTTGCC	CTGTTGCTTGCC	GCGGGGACGGGCGACCCTTGTGTGGCGGTGCGAAGACAGGCTATCGTGCATCAGCCTCCCGAGGACCCGTTGCGACCAGCAGCGTTGCGTGGCTGAAGCCAGCCCCGACCGGACAAGCCCGGCAGCTGACTTCATCGCGGCACGACCGGAGGATGTCCGGCACTC	68.48
15531	CCTTGATGAGCC	21238	646862332	[AP011548]	2596128	2596307	-	646898170	2595600..2596127	-	COG4708	S	5	[Predicted membrane protein]	Firmicutes	Bacilli	Lactobacillaceae	Lactobacillus	Lactobacillales	[Lactobacillus rhamnosus GG, ATCC 53103]	GCGAACGCGCTATGGGCGTAAACCAGAACATAAGCGGTCTCAGACGTATGGCCGGTCTTTGGCCATTGCGCCCAAGGTCCTTACACGCAGATCCTTGCGCCGGGGAGCGTGTTATGGAGAATAAGTAATACATAACCAAGCTTAAGTAAGGGAGCGGTAAACGGTATGGGCTCATCAAGG	GGCTCATCAAGG	GCGAACGCGCTATGGGCGTAAACCAGAACATAAGCGGTCTCAGACGTATGGCCGGTCTTTGGCCATTGCGCCCAAGGTCCTTACACGCAGATCCTTGCGCCGGGGAGCGTGTTATGGAGAATAAGTAATACATAACCAAGCTTAAGTAAGGGAGCGGTAAACGGT	52.73
15532	CTTACTTTCGAC	28134	649633065	[NC_014759]	1059969	1060148	-	649785526	1057986..1059968	-	COG0539	J	32	[Ribosomal protein S1]	Bacteroidetes	Cytophagia	Flammeovirgaceae	Marivirga	Cytophagales	[Marivirga tractuosa H-43, DSM 4126]	TGTTTTTATTATCTGAGTGCCAACATATTGTGACTTTCCAAATAAATCGTACCTTTGCAATCCGTTCGAGTGAATGGGCTTATCTGAGTAGATAAGTATTTGTAAACCAAAACGATGGCAATCTTGGCTCGGATTGACATTGTAATTAAAGAGCCCTGACACATTATGGTCGAAAGTAAG	GTCGAAAGTAAG	TGTTTTTATTATCTGAGTGCCAACATATTGTGACTTTCCAAATAAATCGTACCTTTGCAATCCGTTCGAGTGAATGGGCTTATCTGAGTAGATAAGTATTTGTAAACCAAAACGATGGCAATCTTGGCTCGGATTGACATTGTAATTAAAGAGCCCTGACACATT	36.97
15535	TATCAGCCTCTT	31628	637000186	[NC_008095]	4951232	4951411	-	638025392	4949264..4951231	-	COG0003	P	3	[Oxyanion-translocating ATPase]	Proteobacteria	Deltaproteobacteria	Myxococcaceae	Myxococcus	Myxococcales	[Myxococcus xanthus DK 1622]	ACTTTTGACCTCCGGACGGGGGATTCTTGGGGGGTCTCCCACCCACAGGGAGTGCCCGGCCGTACATGTTCCACGCCTCGGGCAACTCCAGCGGCGCCAATCTATTCGGGCGCCCCGGAGTGTGCATCGGGTGCCGCGGGGGGGCACAAGGAAGGCCACAACGCAATGAAGAGGCTGATA	AAGAGGCTGATA	ACTTTTGACCTCCGGACGGGGGATTCTTGGGGGGTCTCCCACCCACAGGGAGTGCCCGGCCGTACATGTTCCACGCCTCGGGCAACTCCAGCGGCGCCAATCTATTCGGGCGCCCCGGAGTGTGCATCGGGTGCCGCGGGGGGGCACAAGGAAGGCCACAACGCA	67.27
15536	GCACCGGTCAAT	41633	637000222	[NC_002947]	334684	334863	-	637143653	334360..334683	-	COG5606	S	1	[Uncharacterized conserved small protein]	Proteobacteria	Gammaproteobacteria	Pseudomonadaceae	Pseudomonas	Pseudomonadales	[Pseudomonas putida KT2440]	GCGATGGGCTGCGCAGCAGCCCCAACCACCCCAAGCAGAAGCAATTCTCTGATCACCAGCACAGCTCAAAAACAGACACACTCTCCAACACAAACGCTTTGACTCGCCAACCAATCCACACTACGATTTATCGCAAATTTTAGATATTTCTGCCGAGGCAAGCCGATGATTGACCGGTGC	ATTGACCGGTGC	GCGATGGGCTGCGCAGCAGCCCCAACCACCCCAAGCAGAAGCAATTCTCTGATCACCAGCACAGCTCAAAAACAGACACACTCTCCAACACAAACGCTTTGACTCGCCAACCAATCCACACTACGATTTATCGCAAATTTTAGATATTTCTGCCGAGGCAAGCCG	50.91
15538	TAGCCTGACAGA	44771	637000307	[NC_006576]	739999	740178	-	637616312	737380..739998	-	COG1032	C	13	[Fe-S oxidoreductase]	Cyanobacteria	Synechococcophycidae	Synechococcaceae	Synechococcus	Synechococcales	[Synechococcus elongatus PCC 6301]	ACATGTCCTCCGTGATTACTGCTCCCTCAAGACGAGCAGCGATCGCGGAGGACAACCCTTTGTGGTGGAGATCGCACGTCGGGTCTTTAGCGACCTGATCGACTTCAGCCAAGCCCAAGCAGGTGAAATGCCACAATTGAACGGTTGTTGCGCTGTCGCGCCGCTATGTCTGTCAGGCTA	TCTGTCAGGCTA	ACATGTCCTCCGTGATTACTGCTCCCTCAAGACGAGCAGCGATCGCGGAGGACAACCCTTTGTGGTGGAGATCGCACGTCGGGTCTTTAGCGACCTGATCGACTTCAGCCAAGCCCAAGCAGGTGAAATGCCACAATTGAACGGTTGTTGCGCTGTCGCGCCGCT	56.97
15541	AGCGAGCGTTGA	41102	650377987	[CP001608]	4137190	4137369	-	650398018	4136761..4137189	-	COG0102	J	31	[Ribosomal protein L13]	Proteobacteria	Gammaproteobacteria	Enterobacteriaceae	Yersinia	Enterobacteriales	[Yersinia pestis Medievalis Harbin 35]	GCGACCCCACGTTACAACAAAGTTTTTTTCCCAAAAACTTTGATAGTGCCAGCATTGGCTATTCGAAGGGGTAGGTTTGCTGGACTGATGGTCGTGTGAGCCTCAACTGTTTTTGAACGTTTGGGTGTTCACCAACGTGTAACTTATTAATTGGGTAAGCTTTTAATGTCAACGCTCGCT	TCAACGCTCGCT	GCGACCCCACGTTACAACAAAGTTTTTTTCCCAAAAACTTTGATAGTGCCAGCATTGGCTATTCGAAGGGGTAGGTTTGCTGGACTGATGGTCGTGTGAGCCTCAACTGTTTTTGAACGTTTGGGTGTTCACCAACGTGTAACTTATTAATTGGGTAAGCTTTTA	43.03
15544	GCATGGTGAAAG	26039	643348554	[NC_011979]	3746567	3746746	-	643640696	3746165..3746566	-	COG2204	T	38	[Response regulator containing CheY-like receiver, AAA-type ATPase, and DNA-binding domains]	Proteobacteria	Deltaproteobacteria	Geobacteraceae	Geobacter	Desulfuromonadales	[Geobacter sp. FRC-32]	CATCCTTTCTGCTGTAGTGAAATTGTACACCTCCCATTGGTCCATTACCGCCCCAGCTTTTCCTTTTGAATTTCAACTAATCGATCCTTAAGGGTTTATAGATTAAATCTCCTGTGAGGCATGGTCTGTGCTCTGCCTTCTTGCACTTTTTTAAGCGGAGGCTATATGCTTTCACCATGC	CTTTCACCATGC	CATCCTTTCTGCTGTAGTGAAATTGTACACCTCCCATTGGTCCATTACCGCCCCAGCTTTTCCTTTTGAATTTCAACTAATCGATCCTTAAGGGTTTATAGATTAAATCTCCTGTGAGGCATGGTCTGTGCTCTGCCTTCTTGCACTTTTTTAAGCGGAGGCTAT	43.03
15549	GGTCATCAACGA	5644	639279302	[NC_003306]	159060	159239	-	639300373	158655..159059	-	COG5622	N	2	[Protein required for attachment to host cells]	Proteobacteria	Alphaproteobacteria	Rhizobiaceae	Agrobacterium	Rhizobiales	[Agrobacterium tumefaciens C58-UWash]	GAAGGCCATCAAGCATTTGACTGGGATGACTGATCAAGGCGATACGCCAAGGCTGGATTTTTGTCGGGCCGACTGCGGAACGGATGGTCTGTAGCGAGGTTATTCTCTGACAGAAACAAGCAGGGTCGGTCATCTGGGCTCGAGCTGCTCACCAAGGAGATCAACATGTCGTTGATGACC	TCGTTGATGACC	GAAGGCCATCAAGCATTTGACTGGGATGACTGATCAAGGCGATACGCCAAGGCTGGATTTTTGTCGGGCCGACTGCGGAACGGATGGTCTGTAGCGAGGTTATTCTCTGACAGAAACAAGCAGGGTCGGTCATCTGGGCTCGAGCTGCTCACCAAGGAGATCAAC	53.94
15553	CATAAACGGGCT	204	651053005	[CP002743]	92915	93094	+	651200036	93095..94075	+	COG0697	GER	20	[Permeases of the drug/metabolite transporter (DMT) superfamily]	Actinobacteria	Actinobacteria	Bifidobacteriaceae	Bifidobacterium	Bifidobacteriales	[Bifidobacterium breve ACS-071-V-Sch8b]	AACATAGCCAATACGAATGCCGGATAGGGTGTATGCCCTACCCGGCATTTTGCTGTTTTGAGCACCCTGTTTTGCCATGTTCTTATTCCGGTCGTGTGCCGTTCTGCCACTGTACATATCCGATGGGTAGAGTGACTTCGAAACGAGGCAAGAGAGGACATGCATATGAGCCCGTTTATG	AGCCCGTTTATG	AACATAGCCAATACGAATGCCGGATAGGGTGTATGCCCTACCCGGCATTTTGCTGTTTTGAGCACCCTGTTTTGCCATGTTCTTATTCCGGTCGTGTGCCGTTCTGCCACTGTACATATCCGATGGGTAGAGTGACTTCGAAACGAGGCAAGAGAGGACATGCAT	49.7
15563	CCTAGACGTATC	9095	639633022	[NC_008751]	2778213	2778392	-	639820629	2777100..2778212	-	COG0686	E	7	[Alanine dehydrogenase]	Proteobacteria	Deltaproteobacteria	Desulfovibrionaceae	Desulfovibrio	Desulfovibrionales	[Desulfovibrio vulgaris vulgaris DP4]	CCGTCCCGCGCCGGTCGGCTGGCGGGCATCACGTGCGTAGCGTTGGCAAGGCCTTTGCTATCGTGGTGATGATGGCAGATGGTCTGTCATGGGCAACACTACGAGGCAGGGCACCCGTTCCGCGCAACGGGGCGCCGCAATCGGTCAATGTCACGGAGGCACAGCATGGATACGTCTAGG	GATACGTCTAGG	CCGTCCCGCGCCGGTCGGCTGGCGGGCATCACGTGCGTAGCGTTGGCAAGGCCTTTGCTATCGTGGTGATGATGGCAGATGGTCTGTCATGGGCAACACTACGAGGCAGGGCACCCGTTCCGCGCAACGGGGCGCCGCAATCGGTCAATGTCACGGAGGCACAGC	65.45
15565	TATAGAGTGGAG	25890	643348554	[NC_011979]	1032424	1032603	+	643638232	1032604..1033773	+	COG2133	G	13	[Glucose/sorbosone dehydrogenases]	Proteobacteria	Deltaproteobacteria	Geobacteraceae	Geobacter	Desulfuromonadales	[Geobacter sp. FRC-32]	CGACAAACCCTCCGTGATGACCGTACCGCCGGGCCGACGGCCATATCTTGTTGTCCTCCATTCTTCCATGACAGAATACCCCACCAGCAGCCATTGCATCCTTAACCGGGAAGGTTAGAATTATCTTGGGACCGGCCAGAACCGACATGACAATCAGGGGGGGCGATGCTCCACTCTATA	CTCCACTCTATA	CGACAAACCCTCCGTGATGACCGTACCGCCGGGCCGACGGCCATATCTTGTTGTCCTCCATTCTTCCATGACAGAATACCCCACCAGCAGCCATTGCATCCTTAACCGGGAAGGTTAGAATTATCTTGGGACCGGCCAGAACCGACATGACAATCAGGGGGGGCG	56.36
15568	AAGGTACGCTAT	29610	638154503	[AY596297]	2696259	2696438	-	638184583	2694813..2696258	-	COG1012	C	59	[NAD-dependent aldehyde dehydrogenases]	Euryarchaeota	Halobacteria	Haloarculaceae	Haloarcula	Halobacteriales	[Haloarcula marismortui ATCC 43049]	ATCCGAGTTGGACCGGTGACGCTGGTTACACTGGCGACGGTGCGTGTTATTCAGCATTGCCGCCGTGACACACCGACATCAGCCGGTCGTTCCATACCGTCAAACGACGCGGCACAGCGAAGCATGGGAAACGCGTAAGTATTGGGAATGAGATGAATTAAACGTATGATAGCGTACCTT	ATAGCGTACCTT	ATCCGAGTTGGACCGGTGACGCTGGTTACACTGGCGACGGTGCGTGTTATTCAGCATTGCCGCCGTGACACACCGACATCAGCCGGTCGTTCCATACCGTCAAACGACGCGGCACAGCGAAGCATGGGAAACGCGTAAGTATTGGGAATGAGATGAATTAAACGT	54.55
15570	CTGAAGTTGCAC	19958	639633028	[NC_008526]	704516	704695	+	639663665	704696..705667	+	COG4120	R	3	[ABC-type uncharacterized transport system, permease component]	Firmicutes	Bacilli	Lactobacillaceae	Lactobacillus	Lactobacillales	[Lactobacillus casei ATCC 334]	CCGGGCTGACTCGCGCTTCTACCATAACGCGCTCACCAGCCCAGAAGCCTGCGTGTAAGGACCTCGGTCGCAATGGTCAAAGAGCGACCATCACGCCCAAGGCCGCTTACACTCCGCTTTCTACCCGGGCTGGCTCGCGCTCACTTAACAAAGGAGCTTTTCATTATGGTGCAACTTCAG	GTGCAACTTCAG	CCGGGCTGACTCGCGCTTCTACCATAACGCGCTCACCAGCCCAGAAGCCTGCGTGTAAGGACCTCGGTCGCAATGGTCAAAGAGCGACCATCACGCCCAAGGCCGCTTACACTCCGCTTTCTACCCGGGCTGGCTCGCGCTCACTTAACAAAGGAGCTTTTCATT	58.79
15572	CCACCTACGTGT	43968	642555139	[NC_010725]	4138890	4139069	-	642652591	4138200..4138889	-	COG0664	T	42	[cAMP-binding proteins - catabolite gene activator and regulatory subunit of cAMP-dependent protein kinases]	Proteobacteria	Alphaproteobacteria	Methylobacteriaceae	Methylobacterium	Rhizobiales	[Methylobacterium populi BJ001]	CCGCAAGTGACGCGCAAGTGCTCCTGCGGATTGAGTCGAGGCGAAGCCGCTCTGCATCCCTACGTAGTCCTCCTTAAGCAGGCCCACTTAAGAGAGTGACCGGAATATCGCCGCCGCCGCGGCGCGCCCACTCTCGCCCCATCGAGACGGATGAGGAGCGCAGCGATGACACGTAGGTGG	ACACGTAGGTGG	CCGCAAGTGACGCGCAAGTGCTCCTGCGGATTGAGTCGAGGCGAAGCCGCTCTGCATCCCTACGTAGTCCTCCTTAAGCAGGCCCACTTAAGAGAGTGACCGGAATATCGCCGCCGCCGCGGCGCGCCCACTCTCGCCCCATCGAGACGGATGAGGAGCGCAGCG	64.85
15573	GGTATCTGAAAG	44084	642555139	[NC_010725]	5602454	5602633	-	642653915	5600522..5602453	-	COG0840	NT	58	[Methyl-accepting chemotaxis protein]	Proteobacteria	Alphaproteobacteria	Methylobacteriaceae	Methylobacterium	Rhizobiales	[Methylobacterium populi BJ001]	GATTGCATCATTTTTAATCTGCCAATAGCGTATGTTAAGAGCACAGAAAGAGATAGCTGAGAGAACCGGTTCAGCAATTATTCCAGTGACGGCGGCAGCATGAAGACCGGTATTCGTACGCGTCTCTACGGCGGATTTTCTGCGCTTGTCGTATTATCCTGCGGCATGCTTTCAGATACC	CTTTCAGATACC	GATTGCATCATTTTTAATCTGCCAATAGCGTATGTTAAGAGCACAGAAAGAGATAGCTGAGAGAACCGGTTCAGCAATTATTCCAGTGACGGCGGCAGCATGAAGACCGGTATTCGTACGCGTCTCTACGGCGGATTTTCTGCGCTTGTCGTATTATCCTGCGGC	47.88
15575	ATAGAGGTGACT	41849	637000222	[NC_002947]	3760470	3760649	+	637146746	3760650..3762740	+	COG4773	P	14	[Outer membrane receptor for ferric coprogen and ferric-rhodotorulic acid]	Proteobacteria	Gammaproteobacteria	Pseudomonadaceae	Pseudomonas	Pseudomonadales	[Pseudomonas putida KT2440]	GAAGCAGGGCGCGGCATCGATGTTGGCATCGAGTGCAGCCTGCACAGCCTACACCGTGGAGCCTGATGGTGTACCCGTTGTGATCCCCTTCGAGCTCGTGGACAGTGCCCAAGTCAGGACGTATCCAACAATGCAACGTTATAGCGTGAAAAACGGAGACTTTACATGAGTCACCTCTAT	AGTCACCTCTAT	GAAGCAGGGCGCGGCATCGATGTTGGCATCGAGTGCAGCCTGCACAGCCTACACCGTGGAGCCTGATGGTGTACCCGTTGTGATCCCCTTCGAGCTCGTGGACAGTGCCCAAGTCAGGACGTATCCAACAATGCAACGTTATAGCGTGAAAAACGGAGACTTTAC	55.76
15576	GTAGTATCGGAG	41858	637000222	[NC_002947]	3872378	3872557	-	637146836	3870884..3872377	-	COG0642	T	71	[Signal transduction histidine kinase]	Proteobacteria	Gammaproteobacteria	Pseudomonadaceae	Pseudomonas	Pseudomonadales	[Pseudomonas putida KT2440]	TTTTAATTTGGAATGTTTCTGCTGGCCAAGTTTTTGCAGCGAAGTTTGTGAAGCGCGACACGCGACAAATGGCAGCTGCGACTGCCCAGGTGGATTGCTACCCAGTGGCTGCTGCCATTGGCCTTGATGCAGTTCTGAACGTACGCCCTGCGCGGGAACCACGCGATGCTCCGATACTAC	CTCCGATACTAC	TTTTAATTTGGAATGTTTCTGCTGGCCAAGTTTTTGCAGCGAAGTTTGTGAAGCGCGACACGCGACAAATGGCAGCTGCGACTGCCCAGGTGGATTGCTACCCAGTGGCTGCTGCCATTGGCCTTGATGCAGTTCTGAACGTACGCCCTGCGCGGGAACCACGCG	55.15
15582	CATGGATAGGCA	38472	643692001	[NC_012483]	2171042	2171221	+	643768061	2171222..2172079	+	COG1398	I	8	[Fatty-acid desaturase]	Acidobacteria	Acidobacteria	Acidobacteriaceae	Acidobacterium	Acidobacteriales	[Acidobacterium capsulatum ATCC 51196]	GATAGCTCCAGACTTCCGTATGCCTGCATTCGCAGGCGCTCTGGAGAGTATCACCACAGCCGAGACGAGATCTGTTGCACGCCATCTGATCCACGTTCTTTGCTGGATCAGAGGAATATGTCCAAATCTTTCGTCGAAGAATCCCCCACAGTCAGCACGCAGCAGATGTGCCTATCCATG	TGCCTATCCATG	GATAGCTCCAGACTTCCGTATGCCTGCATTCGCAGGCGCTCTGGAGAGTATCACCACAGCCGAGACGAGATCTGTTGCACGCCATCTGATCCACGTTCTTTGCTGGATCAGAGGAATATGTCCAAATCTTTCGTCGAAGAATCCCCCACAGTCAGCACGCAGCAG	53.33
15583	GTCTCCACTGTT	17227	649633010	[NC_014829]	3397353	3397532	+	649826908	3397533..3399053	+	COG1292	M	14	[Choline-glycine betaine transporter]	Firmicutes	Bacilli	Bacillaceae	Bacillus	Bacillales	[Bacillus cellulosilyticus N-4, DSM 2522]	AACAAATGGTGTCTCTCAACCAACCTCATACGGAACACCATTTGTTTTTATTGTCTTATTATACTTCCCCTAAAAAAAAGACGTTTTTTTTACAACTCAAATGGATAAAGAAGCATATACTGCTTATTTGTTTCTTAAAATCGATCTCTATTATTGGAGGCAACTATGAACAGTGGAGAC	AACAGTGGAGAC	AACAAATGGTGTCTCTCAACCAACCTCATACGGAACACCATTTGTTTTTATTGTCTTATTATACTTCCCCTAAAAAAAAGACGTTTTTTTTACAACTCAAATGGATAAAGAAGCATATACTGCTTATTTGTTTCTTAAAATCGATCTCTATTATTGGAGGCAACT	31.52
15589	ACGCTTGATAGA	44174	639633020	[NC_008639]	1102523	1102702	+	639765564	1102703..1103134	+	COG0838	C	31	[NADH:ubiquinone oxidoreductase subunit 3 (chain A)]	Chlorobi	Chlorobia	Chlorobiaceae	Chlorobium	Chlorobiales	[Chlorobium phaeobacteroides DSM 266]	TTCTGTATGAATTTTCAGGGCATAGGGGTGGGAGCGATGCCTATCTATGGAAGAAGGTTTTTCCTGATCAGAAAAATAATTTTTATATTGGCGCTCCTGAATCAGATTCGGCTTTTTTTGTAGTGGTTTTTGTCATGAATCCGTGAGTAACTCAAACAGCAGCAGATGTCTATCAAGCGT	TCTATCAAGCGT	TTCTGTATGAATTTTCAGGGCATAGGGGTGGGAGCGATGCCTATCTATGGAAGAAGGTTTTTCCTGATCAGAAAAATAATTTTTATATTGGCGCTCCTGAATCAGATTCGGCTTTTTTTGTAGTGGTTTTTGTCATGAATCCGTGAGTAACTCAAACAGCAGCAG	40
15590	TCCGTCGAATGC	2207	637000087	[NC_008255]	1344437	1344616	-	638071159	1341461..1344436	-	COG3866	G	8	[Pectate lyase]	Bacteroidetes	Cytophagia	Cytophagaceae	Cytophaga	Cytophagales	[Cytophaga hutchinsonii ATCC 33406]	TTTTTATATCCCTTTCCGAAATTGAATTAATCCACTTTTATAAAAAAATATTGAAAATTCCGTTACCTCGGTCATAGCTCTGGTGTATTTAAATAGAATGAAGTTTTAAAACCGAATATTCATACACTAAAAAAATATACTTCTCACACTAATAAGAGACCGACGATGGCATTCGACGGA	GCATTCGACGGA	TTTTTATATCCCTTTCCGAAATTGAATTAATCCACTTTTATAAAAAAATATTGAAAATTCCGTTACCTCGGTCATAGCTCTGGTGTATTTAAATAGAATGAAGTTTTAAAACCGAATATTCATACACTAAAAAAATATACTTCTCACACTAATAAGAGACCGACG	28.48
15595	GCTACAGGTTAT	27730	649633078	[NC_015160]	986017	986196	+	649960222	986197..988146	+	COG1305	E	11	[Transglutaminase-like enzymes, putative cysteine proteases]	Bacteroidetes	Bacteroidia	Porphyromonadaceae	Odoribacter	Bacteroidales	[Odoribacter splanchnicus 1651/6, DSM 20712]	CGGATGAAAAGAACGATTACTTTTCATCCGGTAATTTTTTATACCCCTATCGCAAACAGAAGCAGGCATTAACTCAAATTTCAATCGTACTTTCGGAACTATTTTTTCAAAAACCAAAAAAAGATTACTATTTTTGGAAAAATGTGTTAACCAAATTTCCAGCTTATGATAACCTGTAGC	ATAACCTGTAGC	CGGATGAAAAGAACGATTACTTTTCATCCGGTAATTTTTTATACCCCTATCGCAAACAGAAGCAGGCATTAACTCAAATTTCAATCGTACTTTCGGAACTATTTTTTCAAAAACCAAAAAAAGATTACTATTTTTGGAAAAATGTGTTAACCAAATTTCCAGCTT	31.52
15600	GACAAATGCGTG	32517	637000263	[NC_004741]	1621309	1621488	-	637423703	1620682..1621308	-	COG2801	L	26	[Transposase and inactivated derivatives]	Proteobacteria	Gammaproteobacteria	Enterobacteriaceae	Shigella	Enterobacteriales	[Shigella flexneri 2a 2457T]	TACTGGAAAAACCGTCCTGAAAAACCAGACGGCAGACGGGCTGTATTACGCAGTCAGGTACTTGAGCTACATGGCATCAGCCACGGTTCGGCCGGAGCAAGAAGCATCGCCACAATGGCAACCCGGAGAGGCTACCAGATGGGACGCTGGCTTGCTGGCAGGCTCATGCACGCATTTGTC	CACGCATTTGTC	TACTGGAAAAACCGTCCTGAAAAACCAGACGGCAGACGGGCTGTATTACGCAGTCAGGTACTTGAGCTACATGGCATCAGCCACGGTTCGGCCGGAGCAAGAAGCATCGCCACAATGGCAACCCGGAGAGGCTACCAGATGGGACGCTGGCTTGCTGGCAGGCTC	57.58
15603	AGGCAATTCTAC	40829	650377987	[CP001608]	2034633	2034812	-	650395956	2034282..2034632	-	COG0290	J	23	[Translation initiation factor 3 (IF-3)]	Proteobacteria	Gammaproteobacteria	Enterobacteriaceae	Yersinia	Enterobacteriales	[Yersinia pestis Medievalis Harbin 35]	AATCGCATCAACAAAGAGATTCGCGCCACAGAAGTTCGCTTAACAGGCGTCGATGGTGAACAGATTGGTATTGTCAGTCTGAATGAAGCTCTTGAAAAAGCCGAGGAAGCTGGTGTTGATTTAGTAGAAATCAGTCCGAATGCCGAGCCGCCAGTTTGTCGTATAATGGTAGAATTGCCT	GTAGAATTGCCT	AATCGCATCAACAAAGAGATTCGCGCCACAGAAGTTCGCTTAACAGGCGTCGATGGTGAACAGATTGGTATTGTCAGTCTGAATGAAGCTCTTGAAAAAGCCGAGGAAGCTGGTGTTGATTTAGTAGAAATCAGTCCGAATGCCGAGCCGCCAGTTTGTCGTATA	46.06
15609	TCCGTATGCCCT	28734	644736340	[NC_013132]	1452668	1452847	+	644963371	1452848..1455223	+	COG0577	V	11	[ABC-type antimicrobial peptide transport system, permease component]	Bacteroidetes	Sphingobacteria	Chitinophagaceae	Chitinophaga	Sphingobacteriales	[Chitinophaga pinensis UQM 2034, DSM 2588]	GATAGCAAGAGCGGATGGGCAACCATCCGCTTTTTTTTTGAAACCGGACAGATTTGTACCGAAACCGGACAATAGATGGTTTTTAAGATATTGATATTCAGTTGTATTTTGAGTGGCATTCTTTTGGGGCCTTTCCCGGTAGATGTCATATAAAAGCGAGCAAACATGAGGGCATACGGA	AGGGCATACGGA	GATAGCAAGAGCGGATGGGCAACCATCCGCTTTTTTTTTGAAACCGGACAGATTTGTACCGAAACCGGACAATAGATGGTTTTTAAGATATTGATATTCAGTTGTATTTTGAGTGGCATTCTTTTGGGGCCTTTCCCGGTAGATGTCATATAAAAGCGAGCAAAC	41.21
15611	CGTGAGCATGGA	9329	646311913	[NC_013716]	801665	801844	+	646473007	801845..803413	+	COG1271	C	22	[Cytochrome bd-type quinol oxidase, subunit 1]	Proteobacteria	Gammaproteobacteria	Enterobacteriaceae	Citrobacter	Enterobacteriales	[Citrobacter rodentium ICC168]	TTGAGATTTTTATTAACATATTTGTAACCTTTCACCCTTTCTGTTTGCGTTCTGCAAAAGCGGCGAAGGTGGAAGCGCGCAAATTAATTTGTATTGGGGCATGCGTGTGACCCTTTCTGACGGGGTTCACTCTCGGAGTCTTCATGCGATGAGCAAGGAGTCAAGATGTCCATGCTCACG	TCCATGCTCACG	TTGAGATTTTTATTAACATATTTGTAACCTTTCACCCTTTCTGTTTGCGTTCTGCAAAAGCGGCGAAGGTGGAAGCGCGCAAATTAATTTGTATTGGGGCATGCGTGTGACCCTTTCTGACGGGGTTCACTCTCGGAGTCTTCATGCGATGAGCAAGGAGTCAAG	45.45
15612	ACGCGAGAAGTC	34022	639279306	[NC_006958]	2759665	2759844	-	639317123	2758957..2759664	-	COG0583	K	45	[Transcriptional regulator]	Actinobacteria	Actinobacteria	Corynebacteriaceae	Corynebacterium	Actinomycetales	[Corynebacterium glutamicum Kalinowski ATCC 13032]	TTTCATGGCCAAGACTTCTAAAAGTTCGACCTCGCAGGATCGCTTCTAAGGGCCTTTAGCGGACCAACCTAGGCCGATACCCATGTGGAAATCTCGACGTCTTAAATGGACGATTGGAGCTAAAACCACGAACAGCTGGGATTTTCCACGATAGGATTGGGTCTCATGGACTTCTCGCGT	GACTTCTCGCGT	TTTCATGGCCAAGACTTCTAAAAGTTCGACCTCGCAGGATCGCTTCTAAGGGCCTTTAGCGGACCAACCTAGGCCGATACCCATGTGGAAATCTCGACGTCTTAAATGGACGATTGGAGCTAAAACCACGAACAGCTGGGATTTTCCACGATAGGATTGGGTCTC	49.09
15616	GTGATCTATTGC	27281	641228494	[NC_009972]	5999493	5999672	+	641281860	5999673..6000593	+	COG4974	L	74	[Site-specific recombinase XerD]	Chloroflexi	Chloroflexi	Herpetosiphonaceae	Herpetosiphon	Herpetosiphonales	[Herpetosiphon aurantiacus DSM 785]	ACTCCCAACCTCTAGGCTTCGATTCTGCCCGAAGAATATCCCGATCCCCGCCAACCGATCCCCAATCCCCAACAATCAATCATCTTTGACATAAGCAATTCTTGGTGCTACCATAGGCGCTGCGGGGAATTTTGGAAACGCATATCCCGACGTTGGAGGGTGCTCATGGCAATAGATCAC	GCAATAGATCAC	ACTCCCAACCTCTAGGCTTCGATTCTGCCCGAAGAATATCCCGATCCCCGCCAACCGATCCCCAATCCCCAACAATCAATCATCTTTGACATAAGCAATTCTTGGTGCTACCATAGGCGCTGCGGGGAATTTTGGAAACGCATATCCCGACGTTGGAGGGTGCTC	52.12
15617	GGAAAGGAGACC	8676	639633045	[NC_008767]	955773	955952	+	639827860	955953..956513	+	COG2249	R	8	[Putative NADPH-quinone reductase (modulator of drug activity B)]	Proteobacteria	Betaproteobacteria	Neisseriaceae	Neisseria	Neisseriales	[Neisseria meningitidis FAM18]	TCCCACGAAAGTGGGAATCCGGGAACTTAACGTTACAGTGATTTATCGGAAACGGCTGAAACCGAATGAATTGGATTCCCGCCTGCGCGGGAATGACGAATCCATCCGTACGGAAACCTGCACCACGTCATTCCCACTAACCTACATTCCGTCATTCCCACGAAAATGGGTCTCCTTTCC	GGTCTCCTTTCC	TCCCACGAAAGTGGGAATCCGGGAACTTAACGTTACAGTGATTTATCGGAAACGGCTGAAACCGAATGAATTGGATTCCCGCCTGCGCGGGAATGACGAATCCATCCGTACGGAAACCTGCACCACGTCATTCCCACTAACCTACATTCCGTCATTCCCACGAAA	50.3
15619	TGGGAAGGTGAT	46589	640069327	[NC_007493]	2793809	2793988	-	640072258	2793413..2793808	-	COG0537	FGR	13	[Diadenosine tetraphosphate (Ap4A) hydrolase and other HIT family hydrolases]	Proteobacteria	Alphaproteobacteria	Rhodobacteraceae	Rhodobacter	Rhodobacterales	[Rhodobacter sphaeroides 2.4.1]	AACGGGCCCCCTGCGCGACATGGCCCCTGTGGGGCCACAGAACGGTGCGCGCATCGGGAGGGGAAGGCGCGGAGGACGGAGCGTTGAGCGCTCGCTCATGACCCTCTTGCACAGGCGCGCCCGATCCGGGAGGCTCCTCTGCGACAGATCCCTGAACGACTGAAGATGATCACCTTCCCA	ATCACCTTCCCA	AACGGGCCCCCTGCGCGACATGGCCCCTGTGGGGCCACAGAACGGTGCGCGCATCGGGAGGGGAAGGCGCGGAGGACGGAGCGTTGAGCGCTCGCTCATGACCCTCTTGCACAGGCGCGCCCGATCCGGGAGGCTCCTCTGCGACAGATCCCTGAACGACTGAAG	69.09
15621	TGCCTGACTAAT	8145	650716004	[NC_015138]	649938	650117	+	650733050	650118..651542	+	COG2733	S	2	[Predicted membrane protein]	Proteobacteria	Betaproteobacteria	Comamonadaceae	Acidovorax	Burkholderiales	[Acidovorax avenae subsp. avenae ATCC 19860]	AGCGAAGCGGCCCTGGCCAGGCGTCCCGTCGCAGGCAGTACATCAGGTACGACAGGACGGAACAACAACGCAAGGGGGGGCGTGTTGGTGGCTCTAAACCGCCAAGCCCGTACGGGCAACAGTTCCTTACGCCCCGCCGGGCGGCGGGCGGGCTATTCTCCGGGCATGATTAGTCAGGCA	ATTAGTCAGGCA	AGCGAAGCGGCCCTGGCCAGGCGTCCCGTCGCAGGCAGTACATCAGGTACGACAGGACGGAACAACAACGCAAGGGGGGGCGTGTTGGTGGCTCTAAACCGCCAAGCCCGTACGGGCAACAGTTCCTTACGCCCCGCCGGGCGGCGGGCGGGCTATTCTCCGGGC	67.88
15622	GATTGGTGTTCC	5490	639279302	[NC_003305]	293129	293308	+	639298594	293309..294586	+	COG0845	M	44	[Membrane-fusion protein]	Proteobacteria	Alphaproteobacteria	Rhizobiaceae	Agrobacterium	Rhizobiales	[Agrobacterium tumefaciens C58-UWash]	TCGAGCCCCTGCGTGGCAAGGCGATGCAGCCGTGGCATTGTCGCCGCCATTACAAAAGTTTAAGGTGATTTCGCAGCGCATTGGGTGTCTTGTGGGGGAAAGCTGCTCCCAAGGCTTGCCGCACATGTTCGGGAAACATGTACTCTCATTACGCGGAATCGTCAGATGGGAACACCAATC	GGAACACCAATC	TCGAGCCCCTGCGTGGCAAGGCGATGCAGCCGTGGCATTGTCGCCGCCATTACAAAAGTTTAAGGTGATTTCGCAGCGCATTGGGTGTCTTGTGGGGGAAAGCTGCTCCCAAGGCTTGCCGCACATGTTCGGGAAACATGTACTCTCATTACGCGGAATCGTCAG	55.76
15623	GTATGGACGGAC	16265	637000013	[NC_007530]	1304452	1304631	+	637788300	1304632..1304991	+	COG1780	F	5	[Protein involved in ribonucleotide reduction]	Firmicutes	Bacilli	Bacillaceae	Bacillus	Bacillales	[Bacillus anthracis Ames Ancestor A2084]	TAGTCATTGTATTGAAAAAAATCGACGGTCTTGTCGAAAAGTAAAAGTTAAAAAAAGAAAGAATTTATACATATATCTTGTGTCTTATTTTGAAACGTAATACAATATATAGAGAAATCAAGAAACAACATACAGAGAGTATAGATTGAAAAGGGAGGGTCGGAAATGGTCCGTCCATAC	GTCCGTCCATAC	TAGTCATTGTATTGAAAAAAATCGACGGTCTTGTCGAAAAGTAAAAGTTAAAAAAAGAAAGAATTTATACATATATCTTGTGTCTTATTTTGAAACGTAATACAATATATAGAGAAATCAAGAAACAACATACAGAGAGTATAGATTGAAAAGGGAGGGTCGGAA	28.48
15633	TCTACGGGTAAG	4141	643692024	[NC_012489]	4474972	4475151	+	643776425	4475152..4477164	+	COG0021	G	21	[Transketolase]	Gemmatimonadetes	Gemmatimonadetes	Gemmatimonadaceae	Gemmatimonas	Gemmatimonadales	[Gemmatimonas aurantiaca T-27T]	GGGCCGTTTCCGAAGCGGACCTTGGCTAGATTTGGGGGCTGCGGCGCGTCGGGATTCGATGGCGAATCTCGCGCGCCCACCCCGAATCGGCCCCACTGTGGGGCCTTTGCCTGATCCCTCCGGAGCGCTTTCGTGTCCGCGTCACCCTCTGCGTCTTCTGCTGGTATGCTTACCCGTAGA	CTTACCCGTAGA	GGGCCGTTTCCGAAGCGGACCTTGGCTAGATTTGGGGGCTGCGGCGCGTCGGGATTCGATGGCGAATCTCGCGCGCCCACCCCGAATCGGCCCCACTGTGGGGCCTTTGCCTGATCCCTCCGGAGCGCTTTCGTGTCCGCGTCACCCTCTGCGTCTTCTGCTGGT	66.67
15640	AAGGTACTCTTG	10697	637000344	[NC_003902]	353744	353923	+	637272395	353924..354685	+	COG3568	R	11	[Metal-dependent hydrolase]	Proteobacteria	Gammaproteobacteria	Xanthomonadaceae	Xanthomonas	Xanthomonadales	[Xanthomonas campestris pv campestris ATCC 33913]	TAGATCGGCTGCGTCTAAATCACCGCCAAACAGCAGACAGATCGAGCAAGCGAGCCGATCCATCTCATCCGCACAGGTGCTGACTCAAAGGAGGCCGAGCGGTCGCTGGCGCAACTGCCAACCGTGCCCTCACACATGCACTGAACACGCCATCGGCACAATCGAATGCAAGAGTACCTT	CAAGAGTACCTT	TAGATCGGCTGCGTCTAAATCACCGCCAAACAGCAGACAGATCGAGCAAGCGAGCCGATCCATCTCATCCGCACAGGTGCTGACTCAAAGGAGGCCGAGCGGTCGCTGGCGCAACTGCCAACCGTGCCCTCACACATGCACTGAACACGCCATCGGCACAATCGA	58.79
15641	TATGGCGACCCT	25510	640069301	[NC_009085]	2796530	2796709	-	640154588	2795747..2796529	-	COG3327	K	2	[Phenylacetic acid-responsive transcriptional repressor]	Proteobacteria	Gammaproteobacteria	Moraxellaceae	Acinetobacter	Pseudomonadales	[Acinetobacter baumannii ATCC 17978]	AAAAAAATGTAATATTGTGGTAAGCTTTATTCTGATGTTTAGAGCGCTCACAAATTTTAAATTTTTCGATCTGGAAATGAGATGACTACACAGAAAATTAATGCACGTACTTTAATTACAGATCTGTTACTGGCTTCAGAAGGTAAAATAATTTCAATTAAAGAAATGAGGGTCGCCATA	AGGGTCGCCATA	AAAAAAATGTAATATTGTGGTAAGCTTTATTCTGATGTTTAGAGCGCTCACAAATTTTAAATTTTTCGATCTGGAAATGAGATGACTACACAGAAAATTAATGCACGTACTTTAATTACAGATCTGTTACTGGCTTCAGAAGGTAAAATAATTTCAATTAAAGAA	28.48
15642	CTCTCTGGGAGT	28847	644736340	[NC_013132]	3610266	3610445	+	644965114	3610446..3611741	+	COG1228	Q	10	[Imidazolonepropionase and related amidohydrolases]	Bacteroidetes	Sphingobacteria	Chitinophagaceae	Chitinophaga	Sphingobacteriales	[Chitinophaga pinensis UQM 2034, DSM 2588]	AACCAATGACTTTCTTGTTACCGACAAATACTGTCTTCCACGTGAATATCATTTTCAAGCAAATAAGAATTAATGATCTCTCAGAACGCGTTATAAGACTTCCCGTATCGAAGAGCAAAGGTTTGCATAATGTCTCTACCCAATAATACTAATAATAAAACTCAAATGACTCCCAGAGAG	ACTCCCAGAGAG	AACCAATGACTTTCTTGTTACCGACAAATACTGTCTTCCACGTGAATATCATTTTCAAGCAAATAAGAATTAATGATCTCTCAGAACGCGTTATAAGACTTCCCGTATCGAAGAGCAAAGGTTTGCATAATGTCTCTACCCAATAATACTAATAATAAAACTCAA	33.94
15649	ACCATGATGGCA	6042	639633055	[NC_008380]	3268295	3268474	-	639648982	3267410..3268294	-	COG1175	G	25	[ABC-type sugar transport systems, permease components]	Proteobacteria	Alphaproteobacteria	Rhizobiaceae	Rhizobium	Rhizobiales	[Rhizobium leguminosarum bv. viciae 3841]	AACCCTCTCCCCGTAAACGGGGCGAGGGGACGTGCCATACGAGAGGCTGGTGGGGAACCGAGAGGTTGCCGCATATCCCCTTCGCCCCGTTTACGGGGAGAAGGTGGCGGCAGCCGGATGAGGGGCGGGTCGCCGCTTGCTTTTGTCGCAAATGAGGCTCCTGATATGTGCCATCATGGT	TGCCATCATGGT	AACCCTCTCCCCGTAAACGGGGCGAGGGGACGTGCCATACGAGAGGCTGGTGGGGAACCGAGAGGTTGCCGCATATCCCCTTCGCCCCGTTTACGGGGAGAAGGTGGCGGCAGCCGGATGAGGGGCGGGTCGCCGCTTGCTTTTGTCGCAAATGAGGCTCCTGAT	64.24
15653	AAAGGTCATACC	40891	650377987	[CP001608]	2537178	2537357	-	650396483	2536536..2537177	-	COG0572	F	11	[Uridine kinase]	Proteobacteria	Gammaproteobacteria	Enterobacteriaceae	Yersinia	Enterobacteriales	[Yersinia pestis Medievalis Harbin 35]	TTAAATAGCCAGAGATTGCCTCCTTCCTTGGTATTATTCTTCTGTGTGGCCGCCAAAGCCTTGCCTTAGCACTGGTATCACACCTGCTAACTCCTTATAATTGCCGCTCGAAGCACTTCGTGTGCTTTGTCTCCCTTCACACTTCGTAATCAGGTCTTTAATTTTATGGGTATGACCTTT	GGTATGACCTTT	TTAAATAGCCAGAGATTGCCTCCTTCCTTGGTATTATTCTTCTGTGTGGCCGCCAAAGCCTTGCCTTAGCACTGGTATCACACCTGCTAACTCCTTATAATTGCCGCTCGAAGCACTTCGTGTGCTTTGTCTCCCTTCACACTTCGTAATCAGGTCTTTAATTTT	44.85
15655	CAGAACAGAGAT	45898	641228474	[NC_009925]	1910948	1911127	-	641251012	1909133..1910947	-	COG1132	V	69	[ABC-type multidrug transport system, ATPase and permease components]	Cyanobacteria	Synechococcophycidae	Acaryochloridaceae	Acaryochloris	Synechococcales	[Acaryochloris marina MBIC11017]	TAATCTGTCGGTTGGTCTTTCTGAGGTTTCGAACTTATGAGCGGCATAGCAGATTCGTTTAACCCAGACTTTTGTTTAAGGGCGGTTATATCGATCCTCTCCCTCGCTGAGCTTTGCTTACAGGGTTAGGATAGTTTCGCACTACGCATTGTCAAATGGCAATTTATGATCTCTGTTCTG	ATCTCTGTTCTG	TAATCTGTCGGTTGGTCTTTCTGAGGTTTCGAACTTATGAGCGGCATAGCAGATTCGTTTAACCCAGACTTTTGTTTAAGGGCGGTTATATCGATCCTCTCCCTCGCTGAGCTTTGCTTACAGGGTTAGGATAGTTTCGCACTACGCATTGTCAAATGGCAATTT	44.24
15666	TCGACTAAGAGC	12656	646311961	[NC_013522]	1718753	1718932	-	646434848	1717913..1718752	-	COG2998	H	8	[ABC-type tungstate transport system, permease component]	Synergistetes	Synergistia	Synergistaceae	Thermanaerovibrio	Synergistales	[Thermanaerovibrio acidaminovorans DSM 6589]	ATGGGGCGGGACCGAAGGGCCCTGGGGGAAACCCCTGGGCCTCCCGCGTTTGGAAAGGAGGGCCCGAATCGTCCGTGCGAGACGGTTTTGAGGAGGCCGGCGCCCGCTGAGGGGTCGGCCTCGTTCAGTTGGGTCCTCGGAAGACTGATCAAGGAGGAATCGTCAATGGCTCTTAGTCGA	GCTCTTAGTCGA	ATGGGGCGGGACCGAAGGGCCCTGGGGGAAACCCCTGGGCCTCCCGCGTTTGGAAAGGAGGGCCCGAATCGTCCGTGCGAGACGGTTTTGAGGAGGCCGGCGCCCGCTGAGGGGTCGGCCTCGTTCAGTTGGGTCCTCGGAAGACTGATCAAGGAGGAATCGTCA	66.06
15667	GTCCGTAATCTT	5241	639279302	[NC_003304]	430812	430991	+	639295925	430992..433148	+	COG3972	R	4	[Superfamily I DNA and RNA helicases]	Proteobacteria	Alphaproteobacteria	Rhizobiaceae	Agrobacterium	Rhizobiales	[Agrobacterium tumefaciens C58-UWash]	TTCACCGTTTGACCTCTTTACCTATTGTCTTTGTGCTTCGATGGTAGGTTTTAAGTAGTGTAAATTGGCTTCGAAATCTCTTTTCAAACATGCCCATAAAGGTTCGGTAAATGTGGCCAGCGCTTGCAAGGTGCCTTGTTCCCAAATAGACAATCCAGATGTTGAATGAAGATTACGGAC	AAGATTACGGAC	TTCACCGTTTGACCTCTTTACCTATTGTCTTTGTGCTTCGATGGTAGGTTTTAAGTAGTGTAAATTGGCTTCGAAATCTCTTTTCAAACATGCCCATAAAGGTTCGGTAAATGTGGCCAGCGCTTGCAAGGTGCCTTGTTCCCAAATAGACAATCCAGATGTTGA	41.82
15672	GACTACACGACG	39898	640069313	[NC_009138]	906193	906372	+	640168222	906373..909531	+	COG1196	D	51	[Chromosome segregation ATPases]	Proteobacteria	Betaproteobacteria	Oxalobacteraceae	Herminiimonas	Burkholderiales	[Herminiimonas arsenicoxydans ULPAs1]	GAAGCCGATACCCAGCTCGGAATTATCGCGATTGGTCGCGCCAAGGCAGAGCAACTGGCCCGCAAACGTACCGTAGAACAAATCGCCGAAGAAGCCGCATTGAAAGCGCAGGCTGCCGAAGCAGCTGAAAAACTGGCGCAGGCAACAGAAAAAACGCGTCTGCACATGCGTCGTGTAGTC	CGTCGTGTAGTC	GAAGCCGATACCCAGCTCGGAATTATCGCGATTGGTCGCGCCAAGGCAGAGCAACTGGCCCGCAAACGTACCGTAGAACAAATCGCCGAAGAAGCCGCATTGAAAGCGCAGGCTGCCGAAGCAGCTGAAAAACTGGCGCAGGCAACAGAAAAAACGCGTCTGCAC	56.36
15680	TCGATTGCTGTC	39767	637000250	[NC_007677]	2840997	2841176	-	637845274	2839155..2840996	-	COG1132	V	69	[ABC-type multidrug transport system, ATPase and permease components]	Bacteroidetes	Sphingobacteria	Rhodothermaceae	Salinibacter	Sphingobacteriales	[Salinibacter ruber M31, DSM 13855]	CTGATGGTGGCCGCCCTGACCGAACTGCGGCCCGTAAAGCTCTTGTCGAAAAACTGAATCGCCTAGAGGGCGGCAGAACGCCAATGGGCGCAGGGCCTCTCCGGGTCGTGTGCCGGATCGCCGCCGCCCCGTTTCCGCCTCTGTCTTCGCTTCCGCTGTACGTCTATGGACAGCAATCGA	GACAGCAATCGA	CTGATGGTGGCCGCCCTGACCGAACTGCGGCCCGTAAAGCTCTTGTCGAAAAACTGAATCGCCTAGAGGGCGGCAGAACGCCAATGGGCGCAGGGCCTCTCCGGGTCGTGTGCCGGATCGCCGCCGCCCCGTTTCCGCCTCTGTCTTCGCTTCCGCTGTACGTCT	64.85
15687	CATAGACGAGCG	44838	637000307	[NC_006576]	1765127	1765306	-	637617313	1764320..1765126	-	COG2928	S	1	[Uncharacterized conserved protein]	Cyanobacteria	Synechococcophycidae	Synechococcaceae	Synechococcus	Synechococcales	[Synechococcus elongatus PCC 6301]	TCTAGCGGCGCTTTAGCCTCGCAGTTGTCGGATCTAACACTCGCTGCGATCGCCCTTGATCCCCTGCCCCCCCGCGGAGGAGTCGGATTGTGTCACAGTGAAGCAGGCCCTAGCTGCTAGCGATCGCTTGCTGAGACTGGAAACTTAGCGCTGAGCCAGCCCAAGATGCGCTCGTCTATG	CGCTCGTCTATG	TCTAGCGGCGCTTTAGCCTCGCAGTTGTCGGATCTAACACTCGCTGCGATCGCCCTTGATCCCCTGCCCCCCCGCGGAGGAGTCGGATTGTGTCACAGTGAAGCAGGCCCTAGCTGCTAGCGATCGCTTGCTGAGACTGGAAACTTAGCGCTGAGCCAGCCCAAG	60.61
15690	CACAGCCAGACA	11699	642555104	[NC_010655]	2181582	2181761	-	642613857	2180400..2181581	-	COG1835	I	23	[Predicted acyltransferases]	Verrucomicrobia	Verrucomicrobiae	Verrucomicrobiaceae	Akkermansia	Verrucomicrobiales	[Akkermansia muciniphila ATCC BAA-835]	TAAGACAGGCAACGCCTGTTGAAAGAATCTGCCGGGAAGAAGGGTATTTGCTTAGGCAGCTCAACAACTGCGCCTCCGGAGAACCTGCATCTACCGGAAAGGCGGAAAATGAGCAGCCGTTTTTTCACATTAAAACAAAAACAGCATCGAACAACAGCTTCTCTCATGTGTCTGGCTGTG	TGTCTGGCTGTG	TAAGACAGGCAACGCCTGTTGAAAGAATCTGCCGGGAAGAAGGGTATTTGCTTAGGCAGCTCAACAACTGCGCCTCCGGAGAACCTGCATCTACCGGAAAGGCGGAAAATGAGCAGCCGTTTTTTCACATTAAAACAAAAACAGCATCGAACAACAGCTTCTCTC	47.88
15703	CCGTAGTAGAAG	4011	643692024	[NC_012489]	568110	568289	-	643773063	566157..568109	-	COG4206	H	26	[Outer membrane cobalamin receptor protein]	Gemmatimonadetes	Gemmatimonadetes	Gemmatimonadaceae	Gemmatimonas	Gemmatimonadales	[Gemmatimonas aurantiaca T-27T]	GCCCAGGTGGCTGGTGAAGTCCGTGGGCGAGTCACCGAAGAAGGCACCGGACGCCCGGTGGCCGATGCGCGCATCGAACTGGAAGGCGTGAGCACCAGCGCCCGTACCAATGCCGACGGCACCTACCTCGTGCGCAGTCTCGAGCCACGGGTGTATGTGGTCCGTATGCTTCTACTACGG	CTTCTACTACGG	GCCCAGGTGGCTGGTGAAGTCCGTGGGCGAGTCACCGAAGAAGGCACCGGACGCCCGGTGGCCGATGCGCGCATCGAACTGGAAGGCGTGAGCACCAGCGCCCGTACCAATGCCGACGGCACCTACCTCGTGCGCAGTCTCGAGCCACGGGTGTATGTGGTCCGT	67.27
15712	ACCTTGGTTGGT	44436	651053076	[AP012205]	971185	971364	-	651078620	970882..971184	-	COG0776	L	52	[Bacterial nucleoid DNA-binding protein]	Cyanobacteria	Synechococcophycidae	Merismopediaceae	Synechocystis	Synechococcales	[Synechocystis sp. PCC 6803]	AATAAGGCAGTGAAACAGCCAGTCTGCGGGGATTTCAGGGGTTTTTAATGCCAAATTTCTGTGTCTATCCGGGCTGTGGAGCCTCCCGATGACCCTGTTATGGGGAGAAAATGCCTAAAAAATGAGTCTATTCCAACAAACTCACTCTCAAGGAGATTTTTTCAGATGACCAACCAAGGT	ACCAACCAAGGT	AATAAGGCAGTGAAACAGCCAGTCTGCGGGGATTTCAGGGGTTTTTAATGCCAAATTTCTGTGTCTATCCGGGCTGTGGAGCCTCCCGATGACCCTGTTATGGGGAGAAAATGCCTAAAAAATGAGTCTATTCCAACAAACTCACTCTCAAGGAGATTTTTTCAG	44.85
15718	TAACAGTTGGAC	38550	643692001	[NC_012483]	3394730	3394909	+	643769117	3394910..3399079	+	COG0086	K	12	[DNA-directed RNA polymerase, beta' subunit/160 kD subunit]	Acidobacteria	Acidobacteria	Acidobacteriaceae	Acidobacterium	Acidobacteriales	[Acidobacterium capsulatum ATCC 51196]	TTAGCTCGGAGCTGGCAGCAATAGCAGCGTGAATGAGTTTACGAGCGCGGCAGATGGATCGCCCGCTGCAATGAAACAAGTAGCAACCGCGGCTAAGAGCTAAAAGCTAATAGCTAACAGCTAGCCGCAAGGAGGAACACCTTGTACCGTTCCAGCCCATTTGAAATGGTCCAACTGTTA	GTCCAACTGTTA	TTAGCTCGGAGCTGGCAGCAATAGCAGCGTGAATGAGTTTACGAGCGCGGCAGATGGATCGCCCGCTGCAATGAAACAAGTAGCAACCGCGGCTAAGAGCTAAAAGCTAATAGCTAACAGCTAGCCGCAAGGAGGAACACCTTGTACCGTTCCAGCCCATTTGAA	52.12
15720	CCATCTTCTTTG	18578	643692011	[NC_012491]	219363	219542	+	643782914	219543..220058	+	COG0244	J	47	[Ribosomal protein L10]	Firmicutes	Bacilli	Paenibacillaceae	Brevibacillus	Bacillales	[Brevibacillus brevis NBRC 100599]	AGACAGAAGGTGCGGTGCTTGTGAGAGTAACGCTTAATACCCCTCCGAGGCGTGTAATGTACGAATGAGGAAACGCTGTTTCCTTTGACGATATAGCATTATGCCCTCGTGAGTCTGCGAGGGCATTCTTCATTTTCTAGGATTAGAGCACGGGAGGTGTAATCAATGCAAAGAAGATGG	CAAAGAAGATGG	AGACAGAAGGTGCGGTGCTTGTGAGAGTAACGCTTAATACCCCTCCGAGGCGTGTAATGTACGAATGAGGAAACGCTGTTTCCTTTGACGATATAGCATTATGCCCTCGTGAGTCTGCGAGGGCATTCTTCATTTTCTAGGATTAGAGCACGGGAGGTGTAATCA	47.88
15721	CAGAAGCGTTGC	6959	643348523	[NC_011000]	269792	269971	+	643349139	269972..270352	+	COG0048	J	42	[Ribosomal protein S12]	Proteobacteria	Betaproteobacteria	Burkholderiaceae	Burkholderia	Burkholderiales	[Burkholderia cenocepacia J2315]	ACTTAGTTGGCATTTCCGGAATATCATGCTGGGTTCCGGTATTCGGTGGGCCGAGTCGCGTTCAATAGTTCGCGCCCGATTCGCCGGTTCGGAAGTCAACTGTGCGTCGATTCTCGCTTTGCCCGAAATCGGCGTGCAGATTTTGTTCAATTTCAGGAATAAACAATGGCAACGCTTCTG	GCAACGCTTCTG	ACTTAGTTGGCATTTCCGGAATATCATGCTGGGTTCCGGTATTCGGTGGGCCGAGTCGCGTTCAATAGTTCGCGCCCGATTCGCCGGTTCGGAAGTCAACTGTGCGTCGATTCTCGCTTTGCCCGAAATCGGCGTGCAGATTTTGTTCAATTTCAGGAATAAACA	50.91
15726	CCCAACTTCCTT	31198	649633036	[NC_014972]	867707	867886	+	649925644	867887..871960	+	COG0085	K	73	[DNA-directed RNA polymerase, beta subunit/140 kD subunit]	Proteobacteria	Deltaproteobacteria	Desulfobulbaceae	Desulfobulbus	Desulfobacterales	[Desulfobulbus propionicus 1pr3, DSM 2032]	GGCAAATCATCTCATCAGGCAACGCTATAGGGCTAAAAGCCCCGTAGCGTTCCTGTGTTTGTAGGTATTTCCAATCTTCTAGTCGGATCGCGTTTAGTTTTATATCGTTATTTCGTGTAATTATTAAACTGTGATCTGTTTCACGCGGAATGTTTCGAGGGAACCATGAAGGAAGTTGGG	AAGGAAGTTGGG	GGCAAATCATCTCATCAGGCAACGCTATAGGGCTAAAAGCCCCGTAGCGTTCCTGTGTTTGTAGGTATTTCCAATCTTCTAGTCGGATCGCGTTTAGTTTTATATCGTTATTTCGTGTAATTATTAAACTGTGATCTGTTTCACGCGGAATGTTTCGAGGGAACC	42.42
15727	TCCTGATAGAGC	8882	639633022	[NC_008751]	600231	600410	-	639818679	597018..600230	-	COG1729	S	7	[Uncharacterized protein conserved in bacteria]	Proteobacteria	Deltaproteobacteria	Desulfovibrionaceae	Desulfovibrio	Desulfovibrionales	[Desulfovibrio vulgaris vulgaris DP4]	GGCAGGGGCGTCAGACACACGGCGGAACGCCTGCACCGTTCAGGGGCACTCCCTGAAGGTTCAGGAAGACACGCCGGGCGACGCGCATGAAGACACTCCGGGGACTCGTTTCCCGGAACATGGCAGACCTTCAACATTGCACGGTTCTTGCTTGCGAAACCCGTGATGGCTCTATCAGGA	GCTCTATCAGGA	GGCAGGGGCGTCAGACACACGGCGGAACGCCTGCACCGTTCAGGGGCACTCCCTGAAGGTTCAGGAAGACACGCCGGGCGACGCGCATGAAGACACTCCGGGGACTCGTTTCCCGGAACATGGCAGACCTTCAACATTGCACGGTTCTTGCTTGCGAAACCCGTG	62.42
15730	CGAGGTTAGAGG	134	640069314	[NC_008818]	1614649	1614828	+	640083202	1614829..1615050	+	COG0778	C	27	[Nitroreductase]	Crenarchaeota	Thermoprotei	Pyrodictiaceae	Hyperthermus	Desulfurococcales	[Hyperthermus butylicus DSM 5456]	ACAGCCAGCCTTGGGAGTTCGTGGTGGTCACGGACAGGTCACTGCTGGACAAACTCGCCAACATACATAAGTGGGCCTTGCCCTCAAGAGGGCTCCGCTGGGCATAGTGGTTGTCTGTGACAAGACCAAGTCCCCGTCTTACATGCTGGACTGGCCAACGTAACCATGCCTCTAACCTCG	CCTCTAACCTCG	ACAGCCAGCCTTGGGAGTTCGTGGTGGTCACGGACAGGTCACTGCTGGACAAACTCGCCAACATACATAAGTGGGCCTTGCCCTCAAGAGGGCTCCGCTGGGCATAGTGGTTGTCTGTGACAAGACCAAGTCCCCGTCTTACATGCTGGACTGGCCAACGTAACC	56.97
15731	GATGATGCCAAC	8531	637000188	[NC_002946]	1858507	1858686	-	637143095	1858225..1858506	-	COG2183	K	9	[Transcriptional accessory protein]	Proteobacteria	Betaproteobacteria	Neisseriaceae	Neisseria	Neisseriales	[Neisseria gonorrhoeae FA 1090]	GTGAAATCTAAGCGGTTATCAGATGATGTTTGGCGACGTTGGTGTGATGTGAAGCTAGATAACAATCTGCTCAACGACAAACGTAAATCTTACTTGGCATATCATCGAGAACTTATGCTACAAGAAGACCAAGAATTTCATATTTAGGCAGTTAACCGCGAGCGCATGGTTGGCATCATC	GTTGGCATCATC	GTGAAATCTAAGCGGTTATCAGATGATGTTTGGCGACGTTGGTGTGATGTGAAGCTAGATAACAATCTGCTCAACGACAAACGTAAATCTTACTTGGCATATCATCGAGAACTTATGCTACAAGAAGACCAAGAATTTCATATTTAGGCAGTTAACCGCGAGCGC	41.21
15738	TTGACCATTGTC	32728	637000263	[NC_004741]	3665093	3665272	+	637425514	3665273..3665914	+	COG0235	G	11	[Ribulose-5-phosphate 4-epimerase and related epimerases and aldolases]	Proteobacteria	Gammaproteobacteria	Enterobacteriaceae	Shigella	Enterobacteriales	[Shigella flexneri 2a 2457T]	TCCTGGTTTGTCCAGGGAATGATCAAAGCCACCACCGATGCCTAGCTGAAAGGCTGGGACGAGCGCAACGGCGGCAACCTGACGCTGCGCCTGGATGACGCCGATATCGCGCTTTATCACGACAACTTCCACCCACAACCGCGCTATATTCCGCTCAGCCAACCCATGGACAATGGTCAA	GACAATGGTCAA	TCCTGGTTTGTCCAGGGAATGATCAAAGCCACCACCGATGCCTAGCTGAAAGGCTGGGACGAGCGCAACGGCGGCAACCTGACGCTGCGCCTGGATGACGCCGATATCGCGCTTTATCACGACAACTTCCACCCACAACCGCGCTATATTCCGCTCAGCCAACCC	58.79
15744	ACAAACATGAGG	11297	637000327	[NC_002967]	2512567	2512746	-	637161381	2511481..2512566	-	COG0216	J	13	[Protein chain release factor A]	Spirochaetes	Spirochaetes	Treponemaceae	Treponema	Spirochaetales	[Treponema denticola ATTC 35405]	GCGAAAAATAGCTTTGTTTTTTGGCTGCCGGTGGTTTCACGCTAGCGACGTTTTGCCGTGAGGCAAAACTTGAAGCTTAAAAAATGTACCTCTCTGTACATTTTTTAAGCGGTATACATTTTTCTTAAAAACTGTTATACTCTCCCCTCAATACAAGGAATTTTTATGCCTCATGTTTGT	CCTCATGTTTGT	GCGAAAAATAGCTTTGTTTTTTGGCTGCCGGTGGTTTCACGCTAGCGACGTTTTGCCGTGAGGCAAAACTTGAAGCTTAAAAAATGTACCTCTCTGTACATTTTTTAAGCGGTATACATTTTTCTTAAAAACTGTTATACTCTCCCCTCAATACAAGGAATTTTT	37.58
15745	ATGCCACAAGCA	26196	648028002	[NC_014378]	167201	167380	+	648128508	167381..167899	+	COG0244	J	47	[Ribosomal protein L10]	Firmicutes	Clostridia	Halobacteroidaceae	Acetohalobium	Halanaerobiales	[Acetohalobium arabaticum Z-7288, DSM 5501]	TGTGGGTTGAAAGTTGAAAATTGAATATTAAATTATAGCTGTAGACAGTAGGTGCCAGAAAGGCTTAAATCTGCCTGCCGAGGCTGGAGATAGATGAAGTTATTAGACTGTATAGTCTCCGGCTGTCTGCGGAGGCTTTTTTTAGTTGTAAAAGGAGGTGGAAGGATGTGCTTGTGGCAT	TGCTTGTGGCAT	TGTGGGTTGAAAGTTGAAAATTGAATATTAAATTATAGCTGTAGACAGTAGGTGCCAGAAAGGCTTAAATCTGCCTGCCGAGGCTGGAGATAGATGAAGTTATTAGACTGTATAGTCTCCGGCTGTCTGCGGAGGCTTTTTTTAGTTGTAAAAGGAGGTGGAAGG	41.82
15749	TTGCTCCTCGAA	11318	646564503	[NC_014011]	334201	334380	+	646718296	334381..334911	+	COG0244	J	47	[Ribosomal protein L10]	Synergistetes	Synergistia	Synergistaceae	Aminobacterium	Synergistales	[Aminobacterium colombiense ALA-1, DSM 12261]	ACCTGACAAACCAGAGACAGTGGGCGCGTTTAACGCCTAATGAATTCATATCACCCACCGAGGTTTGGAGAAAGACCCATAGAGTAGCCGTATAAGCTGCTTTCTTTGTGTACTTATCTCCCGGCCTTGATGGTTGGGAGATTTTTTTTGGGAGGAGGTGAACTCATGTTCGAGGAGCAA	TTCGAGGAGCAA	ACCTGACAAACCAGAGACAGTGGGCGCGTTTAACGCCTAATGAATTCATATCACCCACCGAGGTTTGGAGAAAGACCCATAGAGTAGCCGTATAAGCTGCTTTCTTTGTGTACTTATCTCCCGGCCTTGATGGTTGGGAGATTTTTTTTGGGAGGAGGTGAACTC	47.27
15758	TGAGGAGTCTAC	8881	639633022	[NC_008751]	596676	596855	-	639818678	595686..596675	-	COG1355	R	1	[Predicted dioxygenase]	Proteobacteria	Deltaproteobacteria	Desulfovibrionaceae	Desulfovibrio	Desulfovibrionales	[Desulfovibrio vulgaris vulgaris DP4]	CCGACGGTCGTGCCAAAGGTCCGGAGACAACCATACCTTCAGCCCGCCGCACGATGTACGTGATGCCGCATACGGCATTGCCTCCGGCACCGCATTTCGGGTAACAGAGGGGCATGGCACCCTGTCACGCCCCTCACCCGTGGGGCTAGCCCTGTGGGAGGCTCCATGGTAGACTCCTCA	GTAGACTCCTCA	CCGACGGTCGTGCCAAAGGTCCGGAGACAACCATACCTTCAGCCCGCCGCACGATGTACGTGATGCCGCATACGGCATTGCCTCCGGCACCGCATTTCGGGTAACAGAGGGGCATGGCACCCTGTCACGCCCCTCACCCGTGGGGCTAGCCCTGTGGGAGGCTCC	65.45
15760	TTCAAGGAACCG	22825	650377941	[FP929045]	225932	226111	+	650554804	226112..227773	+	COG2759	F	20	[Formyltetrahydrofolate synthetase]	Firmicutes	Clostridia	Ruminococcaceae	Faecalibacterium	Clostridiales	[Faecalibacterium prausnitzii L2-6]	CTTGTGCTGATGTGCTATTTTATAGATGTTAGTTGACCCTTTTGCTGACGGATCTTGTGGAGCACCACAGTGCAGAAGGGGAGAGAAGCTTTCATGCCGACCGTCTGGGCAGCCTTGCGTCGTGGTGCGCAAAGCTGCCCTTTTTGTTTAAGGAGGATGCTGAATATGCGGTTCCTTGAA	CGGTTCCTTGAA	CTTGTGCTGATGTGCTATTTTATAGATGTTAGTTGACCCTTTTGCTGACGGATCTTGTGGAGCACCACAGTGCAGAAGGGGAGAGAAGCTTTCATGCCGACCGTCTGGGCAGCCTTGCGTCGTGGTGCGCAAAGCTGCCCTTTTTGTTTAAGGAGGATGCTGAAT	50.3
15761	TTGGTCCTTTGG	31783	648028026	[NC_014541]	277470	277649	+	648211583	277650..278153	+	COG0244	J	47	[Ribosomal protein L10]	Proteobacteria	Gammaproteobacteria	Ferrimonadaceae	Ferrimonas	Alteromonadales	[Ferrimonas balearica PAT, DSM 9799]	AGACCGCAGGTGAAGCCCCGGCTTCTTAATTTCCTGCGTAGACGGTGATGGACCTGAAGAAGATTTTTAATCTTCTGGAACTCCCCGCCGTATGGAATCCCCCAGTTCTCTGGGGTTGTTAAGTTTCTAGGCGTAAGCCTAGGTGGAATCCAGGAGTGAAGCCCAATGCCAAAGGACCAA	CCAAAGGACCAA	AGACCGCAGGTGAAGCCCCGGCTTCTTAATTTCCTGCGTAGACGGTGATGGACCTGAAGAAGATTTTTAATCTTCTGGAACTCCCCGCCGTATGGAATCCCCCAGTTCTCTGGGGTTGTTAAGTTTCTAGGCGTAAGCCTAGGTGGAATCCAGGAGTGAAGCCCA	51.52
15763	ACCTTCATCGAC	37930	649633048	[NC_014915]	115187	115366	+	649861121	115367..115867	+	COG0244	J	47	[Ribosomal protein L10]	Firmicutes	Bacilli	Bacillaceae	Geobacillus	Bacillales	[Geobacillus sp. Y412MC52]	TTAATTTCCTACCGAGGTATGTGGACGATAGAACAGCGCGCCCTGCGTCGGGGACGAGCGGCGGTGCGTTGAACGACACCTCCATGTCTACGCGGCATGGAGGTTTTTTATTGAGCAGACGGTATAAGTGGTATTCTCTCATTTTCCTTACAGGAGGTGCAGGACATGGTCGATGAAGGT	GTCGATGAAGGT	TTAATTTCCTACCGAGGTATGTGGACGATAGAACAGCGCGCCCTGCGTCGGGGACGAGCGGCGGTGCGTTGAACGACACCTCCATGTCTACGCGGCATGGAGGTTTTTTATTGAGCAGACGGTATAAGTGGTATTCTCTCATTTTCCTTACAGGAGGTGCAGGAC	52.73
15767	CCACGATCGAAG	8530	637000188	[NC_002946]	1857973	1858152	-	637143094	1856758..1857972	-	COG0786	E	9	[Na+/glutamate symporter]	Proteobacteria	Betaproteobacteria	Neisseriaceae	Neisseria	Neisseriales	[Neisseria gonorrhoeae FA 1090]	AGTACAGATAGTACGGCAAGGCGAGTCAACGATGTACTGGTTTAAATTTAATCCACTATAAAAAACGGCGATTCTTTGACAAGCCTTAACTATTCCCCTAATATCTTCGCGCTTGCGTCCCCTTCGGGCGGATATAAAGAAAAACATTTTAGGAGGTCAAACGATATGCTTCGATCGTGG	CTTCGATCGTGG	AGTACAGATAGTACGGCAAGGCGAGTCAACGATGTACTGGTTTAAATTTAATCCACTATAAAAAACGGCGATTCTTTGACAAGCCTTAACTATTCCCCTAATATCTTCGCGCTTGCGTCCCCTTCGGGCGGATATAAAGAAAAACATTTTAGGAGGTCAAACGAT	41.21
15768	CTGAGAGGACAT	4405	646311948	[NC_013720]	3325595	3325774	-	646479909	3325154..3325594	-	COG0690	U	15	[Preprotein translocase subunit SecE]	Planctomycetes	Planctomycetacia	Pirellulaceae	Pirellula	Pirellulales	[Pirellula staleyi DSM 6068]	CGGTATGAGTTCGGTTAGTGCTCGCTCAGCTAAACCCTGAGCAAGCTGTTGTTGATCAGGTCGCGATCGAGGCGGTGATTTACAGTCGAGCGTCCTCAAGTCGGTTTTTCCGGCGCATATCAGGGTAGGTGTGCTATGGGGTCGCAAGGAGCACGGGCAGAACACATGATGTCCTCTCAG	ATGTCCTCTCAG	CGGTATGAGTTCGGTTAGTGCTCGCTCAGCTAAACCCTGAGCAAGCTGTTGTTGATCAGGTCGCGATCGAGGCGGTGATTTACAGTCGAGCGTCCTCAAGTCGGTTTTTCCGGCGCATATCAGGGTAGGTGTGCTATGGGGTCGCAAGGAGCACGGGCAGAACAC	55.76
15769	GAGTGGCATACC	42410	637000224	[NC_007005]	5566964	5567143	+	637655065	5567144..5568031	+	COG2962	R	15	[Predicted permeases]	Proteobacteria	Gammaproteobacteria	Pseudomonadaceae	Pseudomonas	Pseudomonadales	[Pseudomonas syringae pv. syringae B728a]	CGTGCGACGCTCTGTGTCCGATCCTGAGCAAGCGGCGCGGCACAGATGTCGTGAATCAGTCGAACCTGTGTATAACATCGAGCGCTCCAGCGTGAGTACGATCAAAACCATCAACTGCATCACCCCACAATAAAACCGGAATTTTCTGTATTAAAGGGACGCTCCATGGGTATGCCACTC	GGTATGCCACTC	CGTGCGACGCTCTGTGTCCGATCCTGAGCAAGCGGCGCGGCACAGATGTCGTGAATCAGTCGAACCTGTGTATAACATCGAGCGCTCCAGCGTGAGTACGATCAAAACCATCAACTGCATCACCCCACAATAAAACCGGAATTTTCTGTATTAAAGGGACGCTCC	52.12
15775	TGGAGGGAGATT	40638	650377987	[CP001608]	473327	473506	+	650394487	473507..477535	+	COG0085	K	73	[DNA-directed RNA polymerase, beta subunit/140 kD subunit]	Proteobacteria	Gammaproteobacteria	Enterobacteriaceae	Yersinia	Enterobacteriales	[Yersinia pestis Medievalis Harbin 35]	CGGGTAGCTCGGTAGTCAAGGTAACGCGATGAAATGGTTTAAGAGTGATAGAAAAGAGTATTCCGGGAAGTGTTTCGACTTCTCGATCAAAATAATAGTGTTGCATGACCTGTCCTAGTTTAGGGCGGACAGAGTGGGTCACTGATCAGCGAGCTGAGGAACCCTATGAATCTCCCTCCA	AATCTCCCTCCA	CGGGTAGCTCGGTAGTCAAGGTAACGCGATGAAATGGTTTAAGAGTGATAGAAAAGAGTATTCCGGGAAGTGTTTCGACTTCTCGATCAAAATAATAGTGTTGCATGACCTGTCCTAGTTTAGGGCGGACAGAGTGGGTCACTGATCAGCGAGCTGAGGAACCCT	47.27
15784	CATTTGAGTTCG	9493	646311913	[NC_013716]	2896080	2896259	-	646474981	2895594..2896079	-	COG2062	T	5	[Phosphohistidine phosphatase SixA]	Proteobacteria	Gammaproteobacteria	Enterobacteriaceae	Citrobacter	Enterobacteriales	[Citrobacter rodentium ICC168]	GTCAAATTGTAAACACGGATTGACTATACTTACGCCATTGAGGTAAAAAACAGCGTTTCATTCGGTGAACGGATAAGGCACAATGCCGGCCACCGCATTTCAGCCACCGGTTGTTCCGGTTCTGGCTGTCGTGCGGGTGATTCTGGTTAACAAAAGCGGTGCAATATGCGAACTCAAATG	CGAACTCAAATG	GTCAAATTGTAAACACGGATTGACTATACTTACGCCATTGAGGTAAAAAACAGCGTTTCATTCGGTGAACGGATAAGGCACAATGCCGGCCACCGCATTTCAGCCACCGGTTGTTCCGGTTCTGGCTGTCGTGCGGGTGATTCTGGTTAACAAAAGCGGTGCAAT	48.48
15793	AATACGTGATCC	29209	644736398	[NC_013061]	1796871	1797050	-	644935167	1796037..1796870	-	COG0077	E	11	[Prephenate dehydratase]	Bacteroidetes	Sphingobacteria	Sphingobacteriaceae	Pedobacter	Sphingobacteriales	[Pedobacter heparinus HIM 762-3, DSM 2366]	TATCACTACATATTGGTTTGGTTACTTTTACTACTTTAGTAAGAGCCGGGACTAATATGCACTGATATCAGCAAGATAAATGTATAAGAAAAGTCCCGGCCCAACGCCGGGACTTTTTTTTGTTTTTAACGAAACCAGAACCATAAAAAGGGAAAAAACAAATTCATGGGATCACGTATT	GGATCACGTATT	TATCACTACATATTGGTTTGGTTACTTTTACTACTTTAGTAAGAGCCGGGACTAATATGCACTGATATCAGCAAGATAAATGTATAAGAAAAGTCCCGGCCCAACGCCGGGACTTTTTTTTGTTTTTAACGAAACCAGAACCATAAAAAGGGAAAAAACAAATTC	35.76
15797	TGCGCAGAATAT	39121	649633098	[NC_015172]	2421730	2421909	-	649975125	2420476..2421729	-	COG2239	P	20	[Mg/Co/Ni transporter MgtE (contains CBS domain)]	Firmicutes	Clostridia	Peptococcaceae	Syntrophobotulus	Clostridiales	[Syntrophobotulus glycolicus FlGlyR, DSM 8271]	GGTTAGCAGGTTTTGCCGAAAAAACAAGGCATAACCTAACGCAATTTCACGCCTTGAAGTGCCAAAACTTGAACGGGCATCAGTGAAGCCATCTCTCTTTACCTGTTCAAACAGGTAAAGTTTTTTTATGTTTGATGATTCCGCATCGGAGAGGGGGGTTGGATAATGATATTCTGCGCA	ATATTCTGCGCA	GGTTAGCAGGTTTTGCCGAAAAAACAAGGCATAACCTAACGCAATTTCACGCCTTGAAGTGCCAAAACTTGAACGGGCATCAGTGAAGCCATCTCTCTTTACCTGTTCAAACAGGTAAAGTTTTTTTATGTTTGATGATTCCGCATCGGAGAGGGGGGTTGGATA	43.64
15801	ATTGTTCCGTAC	15365	639633010	[NC_008618]	1819626	1819805	+	639764408	1819806..1820294	+	COG0221	C	10	[Inorganic pyrophosphatase]	Actinobacteria	Actinobacteria	Bifidobacteriaceae	Bifidobacterium	Bifidobacteriales	[Bifidobacterium adolescentis ATCC 15703]	AATCACAATCGGCCAAAAAGATGTTGACCAGCGAGCGCATCACGCCTTATCTCCCCAGCACTGAGCACCATTCATATAGGTATCCGGAAAATGGTGCCGATATGGCGCGAAAGCGGGTATTCTAAGTAACGAACTACTGCTGATCATTCGATCAAGGAGAAAACAATGGTACGGAACAAT	GTACGGAACAAT	AATCACAATCGGCCAAAAAGATGTTGACCAGCGAGCGCATCACGCCTTATCTCCCCAGCACTGAGCACCATTCATATAGGTATCCGGAAAATGGTGCCGATATGGCGCGAAAGCGGGTATTCTAAGTAACGAACTACTGCTGATCATTCGATCAAGGAGAAAACA	47.27
15808	GGTCCTTATGAT	38705	637000001	[NC_008009]	1854950	1855129	+	637983529	1855130..1856596	+	COG0624	E	27	[Acetylornithine deacetylase/Succinyl-diaminopimelate desuccinylase and related deacylases]	Acidobacteria	Acidobacteria	Korebacteraceae	Korebacter	Acidobacteriales	[Korebacter versatilis Ellin345]	TGCTGCATCGCATCGATCACATCGAGCAGCGCCATTCGGAAGCGACGCCGACGGACGATTCGTCGAACCTTGTTGTGTTGCATCCGTCGGGAGCGCACCGGTAGTCGATTCGGCGCCGCGCAAAGCTGTTCACTCGCGTAATGGTGTCGTATATTCGTTCGCGACATGATCATAAGGACC	ATCATAAGGACC	TGCTGCATCGCATCGATCACATCGAGCAGCGCCATTCGGAAGCGACGCCGACGGACGATTCGTCGAACCTTGTTGTGTTGCATCCGTCGGGAGCGCACCGGTAGTCGATTCGGCGCCGCGCAAAGCTGTTCACTCGCGTAATGGTGTCGTATATTCGTTCGCGAC	58.79
15823	CTTGCTCCAAAG	7128	643348523	[NC_011000]	2198199	2198378	-	643350892	2196264..2198198	-	COG0760	O	23	[Parvulin-like peptidyl-prolyl isomerase]	Proteobacteria	Betaproteobacteria	Burkholderiaceae	Burkholderia	Burkholderiales	[Burkholderia cenocepacia J2315]	TTGCGCCCGCTGGCGGGTGCGTGAAGAAGCCCGTCTCTCGTGCCGGCTTTTTCATTTCTCGTGTCCCGTTGTCGCATCCCGCTCGCGCACGGTACGTCTGCGTTTTTTCCCGTCCCACCCCGTATGTTGTAATATCGGACGTTTTGTCCAATTTTCCCGTCACGCATGCTTTGGAGCAAG	CTTTGGAGCAAG	TTGCGCCCGCTGGCGGGTGCGTGAAGAAGCCCGTCTCTCGTGCCGGCTTTTTCATTTCTCGTGTCCCGTTGTCGCATCCCGCTCGCGCACGGTACGTCTGCGTTTTTTCCCGTCCCACCCCGTATGTTGTAATATCGGACGTTTTGTCCAATTTTCCCGTCACGC	58.18
15824	GTATAGAGCCCG	7149	643348523	[NC_011000]	2452458	2452637	-	643351127	2452071..2452457	-	COG2963	L	17	[Transposase and inactivated derivatives]	Proteobacteria	Betaproteobacteria	Burkholderiaceae	Burkholderia	Burkholderiales	[Burkholderia cenocepacia J2315]	CCATGTTGCGACGACAACTGGTTGGCCCAGTAGTAGCTGGCGTTGACCTCGGTCGGCAGTAAGCACGAGACCAGTACCGTCTGTGAACGCTCGGTGACGAGTGCCATGATGTCCTGTGAAGGACACGAATGACCGGTCGTGTCCACGATAGGAGTTGTGGACAGAATGCGGGCTCTATAC	CGGGCTCTATAC	CCATGTTGCGACGACAACTGGTTGGCCCAGTAGTAGCTGGCGTTGACCTCGGTCGGCAGTAAGCACGAGACCAGTACCGTCTGTGAACGCTCGGTGACGAGTGCCATGATGTCCTGTGAAGGACACGAATGACCGGTCGTGTCCACGATAGGAGTTGTGGACAGA	56.97
15825	TGATCGAGTCAG	9678	646311913	[NC_013716]	5271515	5271694	-	646477172	5270252..5271514	-	COG0582	L	16	[Integrase]	Proteobacteria	Gammaproteobacteria	Enterobacteriaceae	Citrobacter	Enterobacteriales	[Citrobacter rodentium ICC168]	TTTTTCGTTTCAGAACGCCACAATTTAAGCGTTCTACCTACAAATCAATTCTACCGAACTCAACCAGATTCCCCCCACATCAACCCCATTGTGTGGGTATAATTGCGGGTATACCCCAGTTCGACAGAATTTGTACCCTCTTTAACGCATTCAGAAGGCTGTACTATGCTGACTCGATCA	CTGACTCGATCA	TTTTTCGTTTCAGAACGCCACAATTTAAGCGTTCTACCTACAAATCAATTCTACCGAACTCAACCAGATTCCCCCCACATCAACCCCATTGTGTGGGTATAATTGCGGGTATACCCCAGTTCGACAGAATTTGTACCCTCTTTAACGCATTCAGAAGGCTGTACT	43.64
15833	CATCCGTAAGTA	103	640069314	[NC_008818]	1257798	1257977	-	640082846	1257387..1257797	-	COG2151	R	4	[Predicted metal-sulfur cluster biosynthetic enzyme]	Crenarchaeota	Thermoprotei	Pyrodictiaceae	Hyperthermus	Desulfurococcales	[Hyperthermus butylicus DSM 5456]	GGACTTAGGACTGGCTCCAAACCCATGCTGATTGTTGGGATAGCATTCACGCTTGCATCGCCGTTTACAGCATATGCAGTCACGTTGAAGCTCTGGCCACCAAGGAGGACGGGACGCTAAAATAGGTCCCTATGTTACGGCTGTTTAAATGGAGGTGTATCACTCATGTACTTACGGATG	TACTTACGGATG	GGACTTAGGACTGGCTCCAAACCCATGCTGATTGTTGGGATAGCATTCACGCTTGCATCGCCGTTTACAGCATATGCAGTCACGTTGAAGCTCTGGCCACCAAGGAGGACGGGACGCTAAAATAGGTCCCTATGTTACGGCTGTTTAAATGGAGGTGTATCACTC	50.3
15839	CATGAGACAGGT	5990	639633055	[NC_008380]	2675318	2675497	+	639648414	2675498..2676472	+	COG0596	R	54	[Predicted hydrolases or acyltransferases (alpha/beta hydrolase superfamily)]	Proteobacteria	Alphaproteobacteria	Rhizobiaceae	Rhizobium	Rhizobiales	[Rhizobium leguminosarum bv. viciae 3841]	TCGGTAGATAATTTTATGAGTGGAACAAGCTGCGACACCGATCGGCACGCAATAAGGTTGCGCAAAATTGTGCAGTGATTTGCGTCCGGGAATGCCCTGCCCTCGCCCGTCTTCCCTTTGTCAGCGATATGATGGATAAGGCCCGCTTCGGTCTCAGGTGCGTCCATGACCTGTCTCATG	ACCTGTCTCATG	TCGGTAGATAATTTTATGAGTGGAACAAGCTGCGACACCGATCGGCACGCAATAAGGTTGCGCAAAATTGTGCAGTGATTTGCGTCCGGGAATGCCCTGCCCTCGCCCGTCTTCCCTTTGTCAGCGATATGATGGATAAGGCCCGCTTCGGTCTCAGGTGCGTCC	53.94
15840	CTCAAACCTCCT	23294	650377969	[FP929052]	877361	877540	-	650574289	874301..877360	-	COG1061	KL	10	[DNA or RNA helicases of superfamily II]	Firmicutes	Clostridia	Ruminococcaceae	Ruminococcus	Clostridiales	[Ruminococcus sp. 18P13]	TAGGACGATGTGGAAGACCGCATCCGTCAGCAGTTACAGACGGCGCATATCCCGCACCACACCGAATGGAGCGATGTTGCTGTTTTTGCCGATGGCAGGACGTATTTCCGTGACAGTGATTTCCACGCCTATCTCAAAAAGCAGGGCGTTGAGCGTATGACGCCGATGAGGAGGTTTGAG	AGGAGGTTTGAG	TAGGACGATGTGGAAGACCGCATCCGTCAGCAGTTACAGACGGCGCATATCCCGCACCACACCGAATGGAGCGATGTTGCTGTTTTTGCCGATGGCAGGACGTATTTCCGTGACAGTGATTTCCACGCCTATCTCAAAAAGCAGGGCGTTGAGCGTATGACGCCG	54.55
15844	TCGATTGAGACG	44952	637000320	[NC_004113]	1260457	1260636	+	637313837	1260637..1261209	+	COG1799	S	4	[Uncharacterized protein conserved in bacteria]	Cyanobacteria	Synechococcophycidae	Synechococcaceae	Thermosynechococcus	Synechococcales	[Thermosynechococcus elongatus BP-1]	TTTGTGCATAGGTTCCCTTTTAGTCACGAAACTAAGATTGTTAAAACACGAGGAATACTATCTGGCATTTACGTTTCTGACCTGTCGCGGCGACAATACCACGGCACTTCAGAAGGGTTTTGCAACTCATACATTGACATTTACTAGGAGCAATAGTGAGTCGTTATGCGTCTCAATCGA	CGTCTCAATCGA	TTTGTGCATAGGTTCCCTTTTAGTCACGAAACTAAGATTGTTAAAACACGAGGAATACTATCTGGCATTTACGTTTCTGACCTGTCGCGGCGACAATACCACGGCACTTCAGAAGGGTTTTGCAACTCATACATTGACATTTACTAGGAGCAATAGTGAGTCGTT	41.82
15845	TTTGACGGACTC	40781	650377987	[CP001608]	1672328	1672507	+	650395615	1672508..1673326	+	COG0169	E	8	[Shikimate 5-dehydrogenase]	Proteobacteria	Gammaproteobacteria	Enterobacteriaceae	Yersinia	Enterobacteriales	[Yersinia pestis Medievalis Harbin 35]	ATTCATATCTAAATCAATTAAATTGATGTTTCCCTCTACCTGTAGTTTTTAATATCCTCTTTTTAGTCCATAATTTTTACCACAACAAGCATTTCATCGTCTGTTGTGCTCTCGCGCTACAATGGGAGCCAGTGGGCGGACGCGATTGACATCAAGGTGAAGAAGATGGAGTCCGTCAAA	GAGTCCGTCAAA	ATTCATATCTAAATCAATTAAATTGATGTTTCCCTCTACCTGTAGTTTTTAATATCCTCTTTTTAGTCCATAATTTTTACCACAACAAGCATTTCATCGTCTGTTGTGCTCTCGCGCTACAATGGGAGCCAGTGGGCGGACGCGATTGACATCAAGGTGAAGAAG	39.39
15847	AAACGCTACTTG	862	640753008	[NC_009614]	1148837	1149016	-	640760965	1147943..1148836	-	COG1609	K	57	[Transcriptional regulators]	Bacteroidetes	Bacteroidia	Bacteroidaceae	Bacteroides	Bacteroidales	[Bacteroides vulgatus ATCC 8482]	TTTCTTTGTAGGTGAATCACCGTTTACAGCATTGATATGGCAGAATCGAGACGTACTTCATTGAAAGATTTGGCACAGATATTAGGTGTATCCATACCTACAGTATCCCGTGCCTTGAAAAATAGTCCCGAAATCAGTCGGGAACTTTGTATTAAAGCTCAAAAAATGCAAGTAGCGTTT	CAAGTAGCGTTT	TTTCTTTGTAGGTGAATCACCGTTTACAGCATTGATATGGCAGAATCGAGACGTACTTCATTGAAAGATTTGGCACAGATATTAGGTGTATCCATACCTACAGTATCCCGTGCCTTGAAAAATAGTCCCGAAATCAGTCGGGAACTTTGTATTAAAGCTCAAAAA	38.79
15848	CTCAAGTACAGC	15352	639633010	[NC_008618]	1696390	1696569	-	639764302	1695349..1696389	-	COG0473	CE	12	[Isocitrate/isopropylmalate dehydrogenase]	Actinobacteria	Actinobacteria	Bifidobacteriaceae	Bifidobacterium	Bifidobacteriales	[Bifidobacterium adolescentis ATCC 15703]	ACATTCATGTCTGTCCATCGCTTTGTTGGGCATTGCGCCCATTGCGTTCTTTGTGCCTATCGAAACAAACGGATATCCGCCCGCCGTACGTGGGGCATGGGACGGGTGTCCATTTGCTGAGCGGGTTTGGTCCGCCTGATGAATCACTGACTAGAGTCGCGAGCTATGGCTGTACTTGAG	GCTGTACTTGAG	ACATTCATGTCTGTCCATCGCTTTGTTGGGCATTGCGCCCATTGCGTTCTTTGTGCCTATCGAAACAAACGGATATCCGCCCGCCGTACGTGGGGCATGGGACGGGTGTCCATTTGCTGAGCGGGTTTGGTCCGCCTGATGAATCACTGACTAGAGTCGCGAGCT	55.15
15849	TATGGGTCCGTC	4994	643692012	[NC_012441]	1236960	1237139	-	643745762	1236531..1236959	-	COG0080	J	12	[Ribosomal protein L11]	Proteobacteria	Alphaproteobacteria	Brucellaceae	Brucella	Rhizobiales	[Brucella melitensis ATCC 23457]	CCGGTGGATGGGGTGGGAGTGGTGGAAGGGAAGGCGGCTTAGCCGGTCGTCGATCTCCGCACCACCGAACTGCCCGCCAGTCCGTCTGGCGTCAGTCGAGAGCCGGTATTTCCGGCATTAATCGAGAAAGCCGGATATCCGGCAAAGTTAAAAAGGCAGAAAGCAATGGACGGACCCATA	GACGGACCCATA	CCGGTGGATGGGGTGGGAGTGGTGGAAGGGAAGGCGGCTTAGCCGGTCGTCGATCTCCGCACCACCGAACTGCCCGCCAGTCCGTCTGGCGTCAGTCGAGAGCCGGTATTTCCGGCATTAATCGAGAAAGCCGGATATCCGGCAAAGTTAAAAAGGCAGAAAGCA	59.39
15850	TACATCAAGGCC	6960	643348523	[NC_011000]	274562	274741	+	643349143	274742..275053	+	COG0051	J	43	[Ribosomal protein S10]	Proteobacteria	Betaproteobacteria	Burkholderiaceae	Burkholderia	Burkholderiales	[Burkholderia cenocepacia J2315]	GGCCGAGAAACACGCCACACTGCTCCGGAATTTCGTGTAGAATCGCGGGCTTAGCAGTGGAAGTACCGTCCGGAACCTGATGCTTCGCTCCCCGCTGGTGTCATGTTTCACGTTCTTTTAGTGTCCGGCGATGCAATATCGCCTCGCTCTTTTCAAGGAATTGTCATGGGCCTTGATGTA	GGCCTTGATGTA	GGCCGAGAAACACGCCACACTGCTCCGGAATTTCGTGTAGAATCGCGGGCTTAGCAGTGGAAGTACCGTCCGGAACCTGATGCTTCGCTCCCCGCTGGTGTCATGTTTCACGTTCTTTTAGTGTCCGGCGATGCAATATCGCCTCGCTCTTTTCAAGGAATTGTC	53.94
15856	GCAGAGCAATAC	26813	641228494	[NC_009972]	292733	292912	-	641277373	289880..292732	-	COG5426	S	2	[Uncharacterized membrane protein]	Chloroflexi	Chloroflexi	Herpetosiphonaceae	Herpetosiphon	Herpetosiphonales	[Herpetosiphon aurantiacus DSM 785]	TTCACACGAAAAATGGGGTGAGGGAACCCAATCTGATGATTTAGCGTTCATGCTATTCAGTTGAAGTCTAAATCGAAACGTTCAACAGTTCGGCGTTTGCTGGCGCAAGCTGTTCATGGAGAGGTTCCCGATGCCATTGGCATTTGGCCTTGCTAGGATGAAGTTATGGTATTGCTCTGC	GTATTGCTCTGC	TTCACACGAAAAATGGGGTGAGGGAACCCAATCTGATGATTTAGCGTTCATGCTATTCAGTTGAAGTCTAAATCGAAACGTTCAACAGTTCGGCGTTTGCTGGCGCAAGCTGTTCATGGAGAGGTTCCCGATGCCATTGGCATTTGGCCTTGCTAGGATGAAGTT	46.67
15859	GAGAATCCACCT	24112	637000196	[NC_008344]	1954831	1955010	-	638132074	1953058..1954830	-	COG0405	E	17	[Gamma-glutamyltransferase]	Proteobacteria	Betaproteobacteria	Nitrosomonadaceae	Nitrosomonas	Nitrosomonadales	[Nitrosomonas eutropha C91]	GTTGTGAAATTATAAAATCTGCAACTTAGCCAAACAATTGTGAATTACCGGGCAGCGTGCTTTCTCGTGGGAGAGCATGCTGTCTATCATAACCACTACCCGCCATCCCATTGCGTGGATTGCCGGCTGCATTGAGCAGCATGGGATTAAAAAAGGAGTATCCATATGAGGTGGATTCTC	AGGTGGATTCTC	GTTGTGAAATTATAAAATCTGCAACTTAGCCAAACAATTGTGAATTACCGGGCAGCGTGCTTTCTCGTGGGAGAGCATGCTGTCTATCATAACCACTACCCGCCATCCCATTGCGTGGATTGCCGGCTGCATTGAGCAGCATGGGATTAAAAAAGGAGTATCCAT	46.06
15864	GAGGACTCGAAG	13351	641228504	[NC_009953]	5026405	5026584	-	641273864	5025622..5026404	-	COG1414	K	17	[Transcriptional regulator]	Actinobacteria	Actinobacteria	Micromonosporaceae	Salinispora	Actinomycetales	[Salinispora arenicola CNS-205]	ATCCCGGCTCCTGATCGTTGACCGATTTGTCGCGTCCGCATTCAGCGGAAAGTGATCGTTTTGTCACTAGCGGTCGCTGGAGATCCTGGCAGTCACCACCCGAACAGGCGTTTCGTACCGGTCCTGCATTTCATATGGTGTAAGTCCCCGGCTGCGGAGGTGGTTATGCTTCGAGTCCTC	CTTCGAGTCCTC	ATCCCGGCTCCTGATCGTTGACCGATTTGTCGCGTCCGCATTCAGCGGAAAGTGATCGTTTTGTCACTAGCGGTCGCTGGAGATCCTGGCAGTCACCACCCGAACAGGCGTTTCGTACCGGTCCTGCATTTCATATGGTGTAAGTCCCCGGCTGCGGAGGTGGTT	56.97
15869	AGGAGGAAGCAC	26198	648028002	[NC_014378]	175460	175639	+	648128512	175640..176008	+	COG0048	J	42	[Ribosomal protein S12]	Firmicutes	Clostridia	Halobacteroidaceae	Acetohalobium	Halanaerobiales	[Acetohalobium arabaticum Z-7288, DSM 5501]	TAAAATACGTAAGTGTGTTATGGTACTAAGTTAATTCTGGATTTTCTGATGATAGATTCTTTCTAGTGACTAGTGAGAGGTTGTTAGGTATTGAGAAGAGGTGGGGGTGCCCACCTCTTCTTTAAGGAATGATACTTGTTTAAATCTGCGGAAGGGGGTGTAGCAATGGTGCTTCCTCCT	GTGCTTCCTCCT	TAAAATACGTAAGTGTGTTATGGTACTAAGTTAATTCTGGATTTTCTGATGATAGATTCTTTCTAGTGACTAGTGAGAGGTTGTTAGGTATTGAGAAGAGGTGGGGGTGCCCACCTCTTCTTTAAGGAATGATACTTGTTTAAATCTGCGGAAGGGGGTGTAGCA	39.39
15873	AATCCTATCGAG	37891	644736325	[NC_013205]	2791415	2791594	-	645028849	2790902..2791414	-	COG0244	J	47	[Ribosomal protein L10]	Firmicutes	Bacilli	Alicyclobacillaceae	Alicyclobacillus	Bacillales	[Alicyclobacillus acidocaldarius acidocaldarius 104-IA, DSM 446]	GAAAGGCCGTAGACAGCAGGTCTGCCCTCCTAGGGCAGTGAAAGTTGCCTGCCGAGGCGTTTCCCGCACCGATGTGCAACAGGCATGTCGACTTTGGTGGGCGCCTCGCGTCGTCGAGGCGCCTTTCGCTGTGTAAAGGTCACATTTTGCGGGGAGGTGGGCCGTATGCTCGATAGGATT	CTCGATAGGATT	GAAAGGCCGTAGACAGCAGGTCTGCCCTCCTAGGGCAGTGAAAGTTGCCTGCCGAGGCGTTTCCCGCACCGATGTGCAACAGGCATGTCGACTTTGGTGGGCGCCTCGCGTCGTCGAGGCGCCTTTCGCTGTGTAAAGGTCACATTTTGCGGGGAGGTGGGCCGT	61.82
15877	CAGAACAAACGG	12918	644736331	[NC_013172]	2678738	2678917	-	644998445	2673308..2678737	-	COG1404	O	35	[Subtilisin-like serine proteases]	Actinobacteria	Actinobacteria	Dermabacteraceae	Brachybacterium	Actinomycetales	[Brachybacterium faecium 6-10, DSM 4810]	CGTGACCTCCGAGGGATGACGATCAGCTGAAAGTCCGCTGAATCCTCCTTAAGCTGAGCGCGCCTATGTCGTGAATCACCCCCGGGGGTCCCTGTGCCGCTTCGGCCGCTACGTCGTCTCGCCGCGCTGTCCGGCGCCGTGCTGATCGGGACCCTCGGTCTCTGCATGCCGTTTGTTCTG	CCGTTTGTTCTG	CGTGACCTCCGAGGGATGACGATCAGCTGAAAGTCCGCTGAATCCTCCTTAAGCTGAGCGCGCCTATGTCGTGAATCACCCCCGGGGGTCCCTGTGCCGCTTCGGCCGCTACGTCGTCTCGCCGCGCTGTCCGGCGCCGTGCTGATCGGGACCCTCGGTCTCTGC	66.06
15878	AGTGGCAATTGC	2870	637000062	[NC_002620]	722393	722572	-	637061410	719378..722392	-	COG4889	R	4	[Predicted helicase]	Chlamydiae	Chlamydiae	Chlamydiaceae	Chlamydia	Chlamydiales	[Chlamydia muridarum MoPn / Nigg]	TAGGGGATAGGTGGTAAAACTTCTTTAGAGTAGTTGCGTTCTCCCCATAATTTAGTAGTCAAGATAGTTGAATCGAAAACTCTACCGTTGAAGCAGCGGGAAAACGAGGTTTTCCAGCTAATTTGCTCCAAAATGATGGAGTTTCTGCATTAATGATATAGAATTATGGCAATTGCCACT	GCAATTGCCACT	TAGGGGATAGGTGGTAAAACTTCTTTAGAGTAGTTGCGTTCTCCCCATAATTTAGTAGTCAAGATAGTTGAATCGAAAACTCTACCGTTGAAGCAGCGGGAAAACGAGGTTTTCCAGCTAATTTGCTCCAAAATGATGGAGTTTCTGCATTAATGATATAGAATT	38.18
15882	TTGGTACTTCCC	29329	646564527	[NC_013943]	387014	387193	+	646668802	387194..387565	+	COG0048	J	42	[Ribosomal protein S12]	Deferribacteres	Deferribacteres	Deferribacteraceae	Denitrovibrio	Deferribacterales	[Denitrovibrio acetiphilus N2460, DSM 12809]	GCAACTCTGCATAGTGTTTCCGGCAGGAATACACAGTGGATTGCAAATATCAATATAATACTTGACAATACTTGCTTGTATTGGTAGATTACATGCTCTTTCGCCCTAGAGATGGGAGGATTACGTCTTGTCTCAGGGTAAAAGAAATATAAAGGAGGTGCGACGATGGGGAAGTACCAA	GGGAAGTACCAA	GCAACTCTGCATAGTGTTTCCGGCAGGAATACACAGTGGATTGCAAATATCAATATAATACTTGACAATACTTGCTTGTATTGGTAGATTACATGCTCTTTCGCCCTAGAGATGGGAGGATTACGTCTTGTCTCAGGGTAAAAGAAATATAAAGGAGGTGCGACG	41.21
15884	GTCGTCCCAGTA	8880	639633022	[NC_008751]	589360	589539	-	639818671	588031..589359	-	COG0617	J	11	[tRNA nucleotidyltransferase/poly(A) polymerase]	Proteobacteria	Deltaproteobacteria	Desulfovibrionaceae	Desulfovibrio	Desulfovibrionales	[Desulfovibrio vulgaris vulgaris DP4]	CGTGGCAGGACGGGTTGCGTCCCCCTGCCGCCCTTGACATTTCGCCCCGCACTTGTGATGCAGACCCGTAGCGGAATATCCCGATGCGGCGCGCCGTGCGCGCCGCTCACCTGTTTTGCACAGCCGCCCTGCCAGCCGGGGCTTCATAAAGATCAGGAGGAACGGATGTACTGGGACGAC	TACTGGGACGAC	CGTGGCAGGACGGGTTGCGTCCCCCTGCCGCCCTTGACATTTCGCCCCGCACTTGTGATGCAGACCCGTAGCGGAATATCCCGATGCGGCGCGCCGTGCGCGCCGCTCACCTGTTTTGCACAGCCGCCCTGCCAGCCGGGGCTTCATAAAGATCAGGAGGAACGG	66.06
15892	CGCAGTCAATCG	1468	650716072	[NC_015571]	1570684	1570863	+	650869608	1570864..1571562	+	COG0664	T	42	[cAMP-binding proteins - catabolite gene activator and regulatory subunit of cAMP-dependent protein kinases]	Bacteroidetes	Bacteroidia	Porphyromonadaceae	Porphyromonas	Bacteroidales	[Porphyromonas gingivalis TDC60]	GGTTATTCCGACTTTCAGACTTATTTTTGCAATATACAAGGATGGAAGATATTGATAGAGAAGCACTTTTCCCTCTATTCTTCGCCGGATCTCATAATAATAGTTCTACGGCCTTTCTTCCTCGTTGTACGGATTTGACCAAATAGACATTCTCTGAACACTTATATGCGATTGACTGCG	CGATTGACTGCG	GGTTATTCCGACTTTCAGACTTATTTTTGCAATATACAAGGATGGAAGATATTGATAGAGAAGCACTTTTCCCTCTATTCTTCGCCGGATCTCATAATAATAGTTCTACGGCCTTTCTTCCTCGTTGTACGGATTTGACCAAATAGACATTCTCTGAACACTTAT	37.58
15902	GAGTCCCATCCT	6609	637000356	[NC_006526]	746013	746192	-	637612170	745089..746012	-	COG0031	E	32	[Cysteine synthase]	Proteobacteria	Alphaproteobacteria	Sphingomonadaceae	Zymomonas	Sphingomonadales	[Zymomonas mobilis mobilis ZM4]	CTCACGGTGGGGCGTTTTTATTTTATAGAAAAGAATTTCCTGACACACTGATAGTAAAGTTTAATTGTCAGACCGTTCGCGCCTTCCTTATAAAAGAAAAGACGCGCCCTACATATAAATGAACAGATTATTCTGCCTAGACAATCATTTTTAAGGACAGGAAAAATGAGGATGGGACTC	AGGATGGGACTC	CTCACGGTGGGGCGTTTTTATTTTATAGAAAAGAATTTCCTGACACACTGATAGTAAAGTTTAATTGTCAGACCGTTCGCGCCTTCCTTATAAAAGAAAAGACGCGCCCTACATATAAATGAACAGATTATTCTGCCTAGACAATCATTTTTAAGGACAGGAAAA	36.97
15903	GTAGCTCATGGA	38442	643692001	[NC_012483]	1721902	1722081	-	643767689	1721506..1721901	-	COG0048	J	42	[Ribosomal protein S12]	Acidobacteria	Acidobacteria	Acidobacteriaceae	Acidobacterium	Acidobacteriales	[Acidobacterium capsulatum ATCC 51196]	GTCCTGATTCTCGTCTGAGAAGGTAAGGAAGCAGACGCGAAGCAGAATCAGGGCTTCGTGCGGGCATGGGCCGCCTCCAAGGGTGGCCGGGAGAACCGCGCGACTCGAGGATGCTGCGCGCCTGACAGGTTTGAGCAGGTTTTAGGACAGGTAAGGAGTTTCAGTATGTCCATGAGCTAC	TCCATGAGCTAC	GTCCTGATTCTCGTCTGAGAAGGTAAGGAAGCAGACGCGAAGCAGAATCAGGGCTTCGTGCGGGCATGGGCCGCCTCCAAGGGTGGCCGGGAGAACCGCGCGACTCGAGGATGCTGCGCGCCTGACAGGTTTGAGCAGGTTTTAGGACAGGTAAGGAGTTTCAGT	59.39
15904	CGCACATAGAGC	33832	646564505	[NC_014218]	1518107	1518286	-	646849263	1517798..1518106	-	COG0051	J	43	[Ribosomal protein S10]	Actinobacteria	Actinobacteria	Actinomycetaceae	Arcanobacterium	Actinomycetales	[Arcanobacterium haemolyticum CCM, DSM 20595]	GTTGTATCCAGACGTTAAGAACTTGGCCGAAGTGCAAAAGTATTTCGGTACATAAGGCCGGTTCACTGAAAAATCTCATAGGGCTTGACGTTGTTGATTGCTTAACCGCGACACGCCCGAATGCGGGTTTCAGTGTTCCGCGGTAGAAGAGAGGGAGACGACGCCATGGCTCTATGTGCG	GCTCTATGTGCG	GTTGTATCCAGACGTTAAGAACTTGGCCGAAGTGCAAAAGTATTTCGGTACATAAGGCCGGTTCACTGAAAAATCTCATAGGGCTTGACGTTGTTGATTGCTTAACCGCGACACGCCCGAATGCGGGTTTCAGTGTTCCGCGGTAGAAGAGAGGGAGACGACGCC	50.3
15918	TGCTTCTATCTC	19626	637000281	[NC_004461]	1893896	1894075	+	637366960	1894076..1894279	+	COG1526	C	4	[Uncharacterized protein required for formate dehydrogenase activity]	Firmicutes	Bacilli	Staphylococcaceae	Staphylococcus	Bacillales	[Staphylococcus epidermidis ATCC 12228]	TATGATGACGCAATTACAGGATGCAAGTATTATTTTCAAACAAATGGGTGGTCTCCATAATGCTGCCATCAGTGATGGAAAAAATTTTTTGAACATCGCTACGAAATCTGACGTCATAACGCTCTTGATAAATTATACAGTTATTGTATTCAACGACATATACCGATGGAGATAGAAGCA	GAGATAGAAGCA	TATGATGACGCAATTACAGGATGCAAGTATTATTTTCAAACAAATGGGTGGTCTCCATAATGCTGCCATCAGTGATGGAAAAAATTTTTTGAACATCGCTACGAAATCTGACGTCATAACGCTCTTGATAAATTATACAGTTATTGTATTCAACGACATATACCG	35.15
15920	TAAGGTCTGTGT	12359	646564577	[NC_014220]	2261103	2261282	-	646855260	2260791..2261102	-	COG0051	J	43	[Ribosomal protein S10]	Firmicutes	Clostridia	Syntrophomonadaceae	Syntrophothermus	Clostridiales	[Syntrophothermus lipocalidus DSM 12680]	AACCAGGAGCATGTCCCCGGTTAGGAGAAGGTAAGGCTTTTGCCGTATAGCGGGGGATGTGCTGCCTGGTAGCAAACCAGGCCGAAGGGTGTTTGTGACGTTTGCCTATTAACACGCCCGGATGCGTGGAATAGGAGTTACCTGTATAAGGAGGTAAAGCAAGAAATGACACAGACCTTA	ACACAGACCTTA	AACCAGGAGCATGTCCCCGGTTAGGAGAAGGTAAGGCTTTTGCCGTATAGCGGGGGATGTGCTGCCTGGTAGCAAACCAGGCCGAAGGGTGTTTGTGACGTTTGCCTATTAACACGCCCGGATGCGTGGAATAGGAGTTACCTGTATAAGGAGGTAAAGCAAGAA	52.12
15934	CGTTGGTACACA	23363	650377969	[FP929052]	1618241	1618420	+	650574890	1618421..1618960	+	COG0094	J	4	[Ribosomal protein L5]	Firmicutes	Clostridia	Ruminococcaceae	Ruminococcus	Clostridiales	[Ruminococcus sp. 18P13]	ACGCATGCAAGGTACAGGTCGTTTGCCCCAAGTGCGGCAAGCCCACCCGTGTTGGCCACGGTTTCGAGACCAAGACCAATGGCGCCGGCGTAGAGAAGAAGCTGCCGATCCGTATCTGCAAGAATAAAGACTGCGGCCACCATTTCTGATAGGAGGAGAACGAGAATGTGTGTACCAACG	TGTGTACCAACG	ACGCATGCAAGGTACAGGTCGTTTGCCCCAAGTGCGGCAAGCCCACCCGTGTTGGCCACGGTTTCGAGACCAAGACCAATGGCGCCGGCGTAGAGAAGAAGCTGCCGATCCGTATCTGCAAGAATAAAGACTGCGGCCACCATTTCTGATAGGAGGAGAACGAGA	56.36
15940	ATTCGAAGCCAT	4686	637000061	[NC_002696]	1417249	1417428	+	637087311	1417429..1417797	+	COG0099	J	24	[Ribosomal protein S13]	Proteobacteria	Alphaproteobacteria	Caulobacteraceae	Caulobacter	Caulobacterales	[Caulobacter crescentus CB15]	GAATTCGGGGGATGTCTCCCGGATTCAGTTGTTGACGGAAGCGAAACGATCCCTATAACGGGGCGCTTCCGCGAAAGGGCGCGATCCGTGCGCGCCGGTTTGGGTCTCTGATCCGGCCGGGCGCGCCGTTCGCGTCTTTAGTGCGTGACTAGGAGAACATTAGACATGATGGCTTCGAAT	ATGGCTTCGAAT	GAATTCGGGGGATGTCTCCCGGATTCAGTTGTTGACGGAAGCGAAACGATCCCTATAACGGGGCGCTTCCGCGAAAGGGCGCGATCCGTGCGCGCCGGTTTGGGTCTCTGATCCGGCCGGGCGCGCCGTTCGCGTCTTTAGTGCGTGACTAGGAGAACATTAGAC	60.61
15946	GTAGGGTGAAGT	26077	637000324	[NC_007404]	442260	442439	+	637709081	442440..442808	+	COG0093	J	13	[Ribosomal protein L14]	Proteobacteria	Betaproteobacteria	Hydrogenophilaceae	Thiobacillus	Hydrogenophilales	[Thiobacillus denitrificans ATCC 25259]	ACGAACCCGGTATAGTGCCGGGTTTTCCGGTTGGTGAGCCGGTAGGTGTGTTCCCGGTTCGCTGACTCAACATTCCGCTCTGGCGGAATTTCTCCCGAACGGGTTCCAAAACTGGCCGCCGCTGTGTTTGATTAACGCGTGGTGGATAAAGTTGGAGGCAATTAAATGACTTCACCCTAC	ACTTCACCCTAC	ACGAACCCGGTATAGTGCCGGGTTTTCCGGTTGGTGAGCCGGTAGGTGTGTTCCCGGTTCGCTGACTCAACATTCCGCTCTGGCGGAATTTCTCCCGAACGGGTTCCAAAACTGGCCGCCGCTGTGTTTGATTAACGCGTGGTGGATAAAGTTGGAGGCAATTAA	54.55
15949	GCAGTATGCTGT	27655	637000024	[NC_003228]	4845163	4845342	-	637229787	4844677..4845162	-	COG0716	C	9	[Flavodoxins]	Bacteroidetes	Bacteroidia	Bacteroidaceae	Bacteroides	Bacteroidales	[Bacteroides fragilis NCTC 9343]	CGAAAGGTCTGTTGTTCAAGTTCCGTCCGGATATCTTGCAAAATCCGTAATCGTGTTACACTTATCCGTAATTTGTATACGGTAGATTTTGTTGTAACGGCATACTTTTGCATAGTGAATGTAGAGTACTAAATATTATTAGAATTAGATCAAGGAGAAAGAGTTATGACAGCATACTGC	ACAGCATACTGC	CGAAAGGTCTGTTGTTCAAGTTCCGTCCGGATATCTTGCAAAATCCGTAATCGTGTTACACTTATCCGTAATTTGTATACGGTAGATTTTGTTGTAACGGCATACTTTTGCATAGTGAATGTAGAGTACTAAATATTATTAGAATTAGATCAAGGAGAAAGAGTT	35.15
15950	CGAACTTAGCAG	6961	643348523	[NC_011000]	280105	280284	+	643349154	280285..280653	+	COG0093	J	13	[Ribosomal protein L14]	Proteobacteria	Betaproteobacteria	Burkholderiaceae	Burkholderia	Burkholderiales	[Burkholderia cenocepacia J2315]	GAAGCGGACTGGCGCCTGCCTGTCCGAAAGATTCACCGAATTGCGATGGCGGGTTTCGTTTGCCGTCGCTGCTGTTCCAACCCAAGCAGCCGATTGGCTGACGGGACCAAGACTGACCGAATGCATCATGGTGGTGCATCCGGATTAAGTTGGGAAAGACAAACCATGCTGCTAAGTTCG	CTGCTAAGTTCG	GAAGCGGACTGGCGCCTGCCTGTCCGAAAGATTCACCGAATTGCGATGGCGGGTTTCGTTTGCCGTCGCTGCTGTTCCAACCCAAGCAGCCGATTGGCTGACGGGACCAAGACTGACCGAATGCATCATGGTGGTGCATCCGGATTAAGTTGGGAAAGACAAACC	56.36
15952	AAACGGCGATCT	43855	642555139	[NC_010725]	2355747	2355926	-	642650924	2354688..2355746	-	COG5397	S	2	[Uncharacterized conserved protein]	Proteobacteria	Alphaproteobacteria	Methylobacteriaceae	Methylobacterium	Rhizobiales	[Methylobacterium populi BJ001]	TCGACCACTCGGCGAAGCAGGGCTGCCCCCGAGAGACCGGATGATGGGCGGTCAGGGTCAAGCCCCCCGCGACAGCCGTTTCGATCCGGTCTCTTCCGCTTTTCGCAGCCGCGGGCCATATTTAACCCTCGTCGGCACGCCTTCGCGGTCGATGGGGTTAAATTCATGAGATCGCCGTTT	AGATCGCCGTTT	TCGACCACTCGGCGAAGCAGGGCTGCCCCCGAGAGACCGGATGATGGGCGGTCAGGGTCAAGCCCCCCGCGACAGCCGTTTCGATCCGGTCTCTTCCGCTTTTCGCAGCCGCGGGCCATATTTAACCCTCGTCGGCACGCCTTCGCGGTCGATGGGGTTAAATTC	64.24
15953	TCCGTTTGAGAT	1242	640753039	[NC_009615]	2868723	2868902	-	640766721	2867565..2868722	-	COG0642	T	71	[Signal transduction histidine kinase]	Bacteroidetes	Bacteroidia	Porphyromonadaceae	Parabacteroides	Bacteroidales	[Parabacteroides distasonis ATCC 8503]	TGTGTTTCATCCCCTAGCAATAGTAATTTAAATACTATTAGTCTGTAGTGAGACGCAGCACGCTGCGTCTCTACAACTGGGTGAGATTTCATTGTTTGCTGAATCGGGAACAATAAAGTTCGTATCTTGCCGTTATATTAAGAATTCACCGAATGATTCTGATTTATGATCTCAAACGGA	ATCTCAAACGGA	TGTGTTTCATCCCCTAGCAATAGTAATTTAAATACTATTAGTCTGTAGTGAGACGCAGCACGCTGCGTCTCTACAACTGGGTGAGATTTCATTGTTTGCTGAATCGGGAACAATAAAGTTCGTATCTTGCCGTTATATTAAGAATTCACCGAATGATTCTGATTT	38.18
15956	TGAAGTGTCCGC	14321	637000304	[NC_003155]	6063610	6063789	+	637208156	6063790..6064947	+	COG0515	RTKL	22	[Serine/threonine protein kinase]	Actinobacteria	Actinobacteria	Streptomycetaceae	Streptomyces	Actinomycetales	[Streptomyces avermitilis MA-4680]	ACGGGCGCGGCCGCCGGACATACGGGCTCGGCCGCCGGACACACGGGCTCGCACGGGGCGCATGAGGCGCACGGGGCGCACATGGCGCACTGACGAAACGCACCGGTCACGTCGTTTGTCGGCCACTCACCCGTCGCTACCCGGAGGGCTTTCGTCCGGTGCGGCATGGCGGACACTTCA	GCGGACACTTCA	ACGGGCGCGGCCGCCGGACATACGGGCTCGGCCGCCGGACACACGGGCTCGCACGGGGCGCATGAGGCGCACGGGGCGCACATGGCGCACTGACGAAACGCACCGGTCACGTCGTTTGTCGGCCACTCACCCGTCGCTACCCGGAGGGCTTTCGTCCGGTGCGGC	73.33
15961	GCTTGCAGTAGC	40081	640069313	[NC_009138]	3209780	3209959	-	640170527	3208460..3209779	-	COG2223	P	34	[Nitrate/nitrite transporter]	Proteobacteria	Betaproteobacteria	Oxalobacteraceae	Herminiimonas	Burkholderiales	[Herminiimonas arsenicoxydans ULPAs1]	TTGAATCGTCAGGGCGGAGGCGGAACGGCGATCGACCGGACCATGTATATGGCTGCCTTAGCAAACCTTGAGAGTGGCCTGTGCTTTTGGCACAGGTAAATATTCAATCCAAGCATTGACTGATTTGCACATTAACCAAAACAGCCAATGGACATGAGGAACAACATGGCTACTGCAAGC	GCTACTGCAAGC	TTGAATCGTCAGGGCGGAGGCGGAACGGCGATCGACCGGACCATGTATATGGCTGCCTTAGCAAACCTTGAGAGTGGCCTGTGCTTTTGGCACAGGTAAATATTCAATCCAAGCATTGACTGATTTGCACATTAACCAAAACAGCCAATGGACATGAGGAACAAC	48.48
15963	CACATTCTGGCG	1241	640753039	[NC_009615]	2866586	2866765	-	640766719	2865581..2866585	-	COG0332	I	22	[3-oxoacyl-[acyl-carrier-protein] synthase III]	Bacteroidetes	Bacteroidia	Porphyromonadaceae	Parabacteroides	Bacteroidales	[Parabacteroides distasonis ATCC 8503]	GTATGTGGTGAGTGCGGTTATTACAGAGGTAAATTAGCGATTGAAAAAGAAGCTGCTGTGTAAGTTTGTCAACTTATATGGTTTGATGAACAAAAGAAATAGCCCTAAAAGTTTTTTTAGGGCTTTTTTTTAATTGGGATAAGTAGTCCTTTTATTTTTAAAGTTATGCGCCAGAATGTG	CGCCAGAATGTG	GTATGTGGTGAGTGCGGTTATTACAGAGGTAAATTAGCGATTGAAAAAGAAGCTGCTGTGTAAGTTTGTCAACTTATATGGTTTGATGAACAAAAGAAATAGCCCTAAAAGTTTTTTTAGGGCTTTTTTTTAATTGGGATAAGTAGTCCTTTTATTTTTAAAGTT	31.52
15964	TGGGTATTTAGC	13348	641228504	[NC_009953]	4997767	4997946	-	641273841	4996666..4997766	-	COG4963	U	3	[Flp pilus assembly protein, ATPase CpaE]	Actinobacteria	Actinobacteria	Micromonosporaceae	Salinispora	Actinomycetales	[Salinispora arenicola CNS-205]	GCGAAGGCGAGTCGACACCAAGGGCTTAGCAGATCAACTGCCCCGGCGGGACCCTGTCCACAGGTGCCTTTGTCGTCCACAGGGCGGGCGGTCGGGGACGCCCGGACCGGGCGGACCGAGCAGGGTTCCGACCAGCGAAACCAGAGCCAACCGCTGGAGGTCGTGATGGCTAAATACCCA	GCTAAATACCCA	GCGAAGGCGAGTCGACACCAAGGGCTTAGCAGATCAACTGCCCCGGCGGGACCCTGTCCACAGGTGCCTTTGTCGTCCACAGGGCGGGCGGTCGGGGACGCCCGGACCGGGCGGACCGAGCAGGGTTCCGACCAGCGAAACCAGAGCCAACCGCTGGAGGTCGTG	69.09
15965	GTTCGTGCAGCA	44854	637000307	[NC_006576]	2052958	2053137	-	637617598	2051320..2052957	-	COG0025	P	18	[NhaP-type Na+/H+ and K+/H+ antiporters]	Cyanobacteria	Synechococcophycidae	Synechococcaceae	Synechococcus	Synechococcales	[Synechococcus elongatus PCC 6301]	CCGTAAGCTACAAGCAGGGTGATGGAGCTCACCTCAACCGCGCACTCGGCATGGCCCGATCGCTGATGGCTCCTACAGTTCTGGCTAGGGCAAGATCTGTAGCGAGTGCATCGTTCAAGCTTTTCCCTAGCCACACACGCAAGCTGAATTGAAGGAATCAGCGTGATGTGCTGCACGAAC	TGCTGCACGAAC	CCGTAAGCTACAAGCAGGGTGATGGAGCTCACCTCAACCGCGCACTCGGCATGGCCCGATCGCTGATGGCTCCTACAGTTCTGGCTAGGGCAAGATCTGTAGCGAGTGCATCGTTCAAGCTTTTCCCTAGCCACACACGCAAGCTGAATTGAAGGAATCAGCGTG	55.76
15969	GGACGAAGTCAG	40080	640069313	[NC_009138]	3208070	3208249	-	640170526	3206966..3208069	-	COG2132	Q	16	[Putative multicopper oxidases]	Proteobacteria	Betaproteobacteria	Oxalobacteraceae	Herminiimonas	Burkholderiales	[Herminiimonas arsenicoxydans ULPAs1]	TTTTTTGGCGACATGCTTTTGATGTTTTTTATTGCAATCCAATTTAAAGCTGGATAGGATATGCATGTTTAAAAGAGATCCGTGAGTTCCGGCCATTTTTTTTAATCTTAAATATGCATCTTAAATGCCTGTTATTTAAAACACGTTGAATTGAGTGCATTTTTTATGCTGACTTCGTCC	CTGACTTCGTCC	TTTTTTGGCGACATGCTTTTGATGTTTTTTATTGCAATCCAATTTAAAGCTGGATAGGATATGCATGTTTAAAAGAGATCCGTGAGTTCCGGCCATTTTTTTTAATCTTAAATATGCATCTTAAATGCCTGTTATTTAAAACACGTTGAATTGAGTGCATTTTTT	30.91
15970	TGAGGAGGGAAC	38683	637000001	[NC_008009]	1538719	1538898	+	637983276	1538899..1539675	+	COG0263	E	12	[Glutamate 5-kinase]	Acidobacteria	Acidobacteria	Korebacteraceae	Korebacter	Acidobacteriales	[Korebacter versatilis Ellin345]	AAATCTCCGAGATCGTGCTGACGCTATTGAATGGTTGGAAGACATGGGCTTCGTGATGGAAAGCGAAGAGAAGCCGCAGACGAATTCCGAGCCGATGAAGCACGAACCAGCCGCGTAACCCGCCCTGCAAGACTTCATCGCTGAGATTGCTACACTGTACGAACCATGGTTCCCTCCTCA	GTTCCCTCCTCA	AAATCTCCGAGATCGTGCTGACGCTATTGAATGGTTGGAAGACATGGGCTTCGTGATGGAAAGCGAAGAGAAGCCGCAGACGAATTCCGAGCCGATGAAGCACGAACCAGCCGCGTAACCCGCCCTGCAAGACTTCATCGCTGAGATTGCTACACTGTACGAACC	53.33
15974	TAGCTCACAACC	8571	639633045	[NC_008767]	144110	144289	+	639827109	144290..144658	+	COG0093	J	13	[Ribosomal protein L14]	Proteobacteria	Betaproteobacteria	Neisseriaceae	Neisseria	Neisseriales	[Neisseria meningitidis FAM18]	CGTGTAAACTTCGTTTCCTGTCTTTCAGTTTCTTCTGGAAGTTTCTTCCCTTTCGGGGTCCAAGACTGGTTTACTTGAACCGCAAGGTTTCATTTAATAAGCAGCGGCTTTGCTGTAAGTTATCTGAAAGTGGTAAATTAAGTTGGTTAATTTAAAGGTAATAACATGGGTTGTGAGCTA	GGTTGTGAGCTA	CGTGTAAACTTCGTTTCCTGTCTTTCAGTTTCTTCTGGAAGTTTCTTCCCTTTCGGGGTCCAAGACTGGTTTACTTGAACCGCAAGGTTTCATTTAATAAGCAGCGGCTTTGCTGTAAGTTATCTGAAAGTGGTAAATTAAGTTGGTTAATTTAAAGGTAATAAC	38.18
15975	AGGTGTAGAGTG	42409	637000224	[NC_007005]	5550573	5550752	-	637655048	5548767..5550572	-	COG1960	I	40	[Acyl-CoA dehydrogenases]	Proteobacteria	Gammaproteobacteria	Pseudomonadaceae	Pseudomonas	Pseudomonadales	[Pseudomonas syringae pv. syringae B728a]	GTGGACGAATGGTGCATGCTGCACTATTGACAAGGTTTGGGCGTAAACGTATGTTTCAAACACCTGTTTGACCGCGAGGCATACGAGATTGTCTGGCGCTTGAGGGTGTCTCTCCAGCGACCGCCCGGTCATTCGTTCCAGGATTCATCAGCAGAGGTTATCGCTATGCACTCTACACCT	CACTCTACACCT	GTGGACGAATGGTGCATGCTGCACTATTGACAAGGTTTGGGCGTAAACGTATGTTTCAAACACCTGTTTGACCGCGAGGCATACGAGATTGTCTGGCGCTTGAGGGTGTCTCTCCAGCGACCGCCCGGTCATTCGTTCCAGGATTCATCAGCAGAGGTTATCGCT	52.73
15985	GTCAAGATCTTC	13035	640427108	[NC_009480]	2983069	2983248	-	640541997	2982466..2983068	-	COG3707	T	6	[Response regulator with putative antiterminator output domain]	Actinobacteria	Actinobacteria	Microbacteriaceae	Clavibacter	Actinomycetales	[Clavibacter michiganensis michiganensis NCPPB 382]	CGAACGGCTCCCCGTGAGTTCTCGTCCCAGACGCTTTGCGCGCAAATCGATGGTGCGATACTCGAATGGTCGAGCCGGGGCTCGGCGTCTCGCCGCGCTGCGGAGGGTCCGGGCCGCGCATCGCCCGAGATCCGCCGACGTCCCCGAAAGCACGGGAGGGACCGGATGGAAGATCTTGAC	GAAGATCTTGAC	CGAACGGCTCCCCGTGAGTTCTCGTCCCAGACGCTTTGCGCGCAAATCGATGGTGCGATACTCGAATGGTCGAGCCGGGGCTCGGCGTCTCGCCGCGCTGCGGAGGGTCCGGGCCGCGCATCGCCCGAGATCCGCCGACGTCCCCGAAAGCACGGGAGGGACCGG	70.3
15990	CCGTACATTGGA	24283	640427135	[NC_009376]	2010888	2011067	+	640469797	2011068..2012210	+	COG0535	R	22	[Predicted Fe-S oxidoreductases]	Crenarchaeota	Thermoprotei	Thermoproteaceae	Pyrobaculum	Thermoproteales	[Pyrobaculum arsenaticum PZ6, DSM 13514]	CTAAAGGGCGGCTCTTTACAGTCTTGTAATGCCGCCTGGACACAATATTGGAGGAAGATAATCGGCCCAGGACGCCTCTTTCACCAGCTTCAACCGGGTCTTCTCCTCACCCGCAAGTTTGGCTGTTATATGCAAATTTAAAATCTTGTCTCATGATTATACCTCATGTCCAATGTACGG	TCCAATGTACGG	CTAAAGGGCGGCTCTTTACAGTCTTGTAATGCCGCCTGGACACAATATTGGAGGAAGATAATCGGCCCAGGACGCCTCTTTCACCAGCTTCAACCGGGTCTTCTCCTCACCCGCAAGTTTGGCTGTTATATGCAAATTTAAAATCTTGTCTCATGATTATACCTC	46.67
15992	GTTAAGCACCAC	39354	643348584	[NC_011978]	1002542	1002721	-	643636369	1001267..1002541	-	COG2206	T	22	[HD-GYP domain]	Thermotogae	Thermotogae	Thermotogaceae	Thermotoga	Thermotogales	[Thermotoga neapolitana DSM 4359]	AAGCCATGAGAAAACTCGTGAAAATAATCCTCGTTCTTGGAAGCCTCTTTGGAGCTCTGATGGCAGTGGTTGGGACCAACAGGCTCTGGTAATGTAGTATTCTTTTATCTGGCATTCCCCTGCCCCAGTGTGTAACTCATTATACTTCCCTTAAGGAGTGAGAGTATGGTGGTGCTTAAC	GTGGTGCTTAAC	AAGCCATGAGAAAACTCGTGAAAATAATCCTCGTTCTTGGAAGCCTCTTTGGAGCTCTGATGGCAGTGGTTGGGACCAACAGGCTCTGGTAATGTAGTATTCTTTTATCTGGCATTCCCCTGCCCCAGTGTGTAACTCATTATACTTCCCTTAAGGAGTGAGAGT	45.45
15995	AGCAATCACCTT	16999	649633010	[NC_014829]	1884110	1884289	+	649825416	1884290..1885183	+	COG1752	R	17	[Predicted esterase of the alpha-beta hydrolase superfamily]	Firmicutes	Bacilli	Bacillaceae	Bacillus	Bacillales	[Bacillus cellulosilyticus N-4, DSM 2522]	GGTTACGCGCATTGCTTAGGGACACTGGAAAATGGAAAGAACACCACTTTTTCAATGCCCTTGATTGTTACCTTTTGAGTCAGTCTTTGTATGAATATTTTTTACCCTTTATTAGTAATCATTTTTTTGTAAATCGTGATTACAATGTAATAGGGGGTGATACCCATGAAGGTGATTGCT	AAGGTGATTGCT	GGTTACGCGCATTGCTTAGGGACACTGGAAAATGGAAAGAACACCACTTTTTCAATGCCCTTGATTGTTACCTTTTGAGTCAGTCTTTGTATGAATATTTTTTACCCTTTATTAGTAATCATTTTTTTGTAAATCGTGATTACAATGTAATAGGGGGTGATACCC	35.76
16000	GGAGCAAGTATA	45424	642555123	[NC_011026]	152346	152525	-	642716006	151896..152345	-	COG0509	E	5	[Glycine cleavage system H protein (lipoate-binding)]	Chlorobi	Chlorobia	Chlorobiaceae	Chloroherpeton	Chlorobiales	[Chloroherpeton thalassium ATCC 35110]	ACATCTGAGGTAGGGGCAGACCTACTTGTCTGCCCTCTTCTCACACGACCGAAGACATGAAAATTGCACCGCAAGCAAACACGGTTCGATTCACTCTATTCAACCGAAAGGTTTTATAAAAAGCGTTAGGGGACGCGAAAAGCAAAACAATAAAGGAGCTACAACATGTATACTTGCTCC	TATACTTGCTCC	ACATCTGAGGTAGGGGCAGACCTACTTGTCTGCCCTCTTCTCACACGACCGAAGACATGAAAATTGCACCGCAAGCAAACACGGTTCGATTCACTCTATTCAACCGAAAGGTTTTATAAAAAGCGTTAGGGGACGCGAAAAGCAAAACAATAAAGGAGCTACAAC	45.45
16004	ACGTGATAGGCT	29567	638154503	[AY596297]	1853366	1853545	-	638183692	1852394..1853365	-	COG1562	I	4	[Phytoene/squalene synthetase]	Euryarchaeota	Halobacteria	Haloarculaceae	Haloarcula	Halobacteriales	[Haloarcula marismortui ATCC 43049]	ATACATGTAGTGATACCGAACCAGTGTCCTGTTTGTCACCGGCGAACCGACGGGACACAGACCCCCGTAATAGCGGCGCACTCACGGACCGACCGGACTATTACGGACAGCCTGCCGACAAGCGCGCGACGCATCGCCCGCCGAATGACCGCCCGATAGCTTTCAATGAGCCTATCACGT	AGCCTATCACGT	ATACATGTAGTGATACCGAACCAGTGTCCTGTTTGTCACCGGCGAACCGACGGGACACAGACCCCCGTAATAGCGGCGCACTCACGGACCGACCGGACTATTACGGACAGCCTGCCGACAAGCGCGCGACGCATCGCCCGCCGAATGACCGCCCGATAGCTTTCA	60.61
16012	CCGTGAAACGCT	44307	639633020	[NC_008639]	2851530	2851709	-	639767037	2849847..2851529	-	COG0119	E	37	[Isopropylmalate/homocitrate/citramalate synthases]	Chlorobi	Chlorobia	Chlorobiaceae	Chlorobium	Chlorobiales	[Chlorobium phaeobacteroides DSM 266]	ACCTTCTGCTTATCCCTGGACTGCTGCTGCTGAGCGGCAAGGCTATAGGGGGAGGTGCGTTTTAGTTCATTTATTGAGATTAAGCAACAGTAGATAATAAAGCCGCCGCCCTCCTGGGGTAGGTGGCTTTTTTCAGTTTAAAGGCAAAAAGGAGAGTGATTGGTTATGAGCGTTTCACGG	AGCGTTTCACGG	ACCTTCTGCTTATCCCTGGACTGCTGCTGCTGAGCGGCAAGGCTATAGGGGGAGGTGCGTTTTAGTTCATTTATTGAGATTAAGCAACAGTAGATAATAAAGCCGCCGCCCTCCTGGGGTAGGTGGCTTTTTTCAGTTTAAAGGCAAAAAGGAGAGTGATTGGTT	47.27
16016	GTTAGGGCGTAT	32792	637000263	[NC_004741]	4416472	4416651	+	637426203	4416652..4418790	+	COG1328	F	29	[Oxygen-sensitive ribonucleoside-triphosphate reductase]	Proteobacteria	Gammaproteobacteria	Enterobacteriaceae	Shigella	Enterobacteriales	[Shigella flexneri 2a 2457T]	GTATTAATCGACTATAATTGCTACTACAGCTCCCCACGAAAAAGGTGCGGCGTTGTGGATAAGCGGATGGCGATTGCGGAAAGCACCGGAAAACGAAACGAAAAAACCGGAAAACGCCTTTCCCAATTTCTGTGGATAACCTGTTCTTAAAAATATGGAGCGATCATGATACGCCCTAAC	ATACGCCCTAAC	GTATTAATCGACTATAATTGCTACTACAGCTCCCCACGAAAAAGGTGCGGCGTTGTGGATAAGCGGATGGCGATTGCGGAAAGCACCGGAAAACGAAACGAAAAAACCGGAAAACGCCTTTCCCAATTTCTGTGGATAACCTGTTCTTAAAAATATGGAGCGATC	44.85
16020	AGTGTCTACCGC	26078	637000324	[NC_007404]	448092	448271	+	637709093	448272..448628	+	COG0099	J	24	[Ribosomal protein S13]	Proteobacteria	Betaproteobacteria	Hydrogenophilaceae	Thiobacillus	Hydrogenophilales	[Thiobacillus denitrificans ATCC 25259]	TGCAAGGTCGTGCGCCGCAAGGGTGTCGTGCGCGTGATTTGTGACGACCCGCGTCACAAGCAGCGTCAGGGCTGAACACGCTGACGCCCTCGGCCTCGAATTCGAGCCAACCCGAAGGCGGGTTGGCGTGTTATAATTTTTTGTTTTGCGTTTGGAGCTTTGCGAATGGCGGTAGACACT	GCGGTAGACACT	TGCAAGGTCGTGCGCCGCAAGGGTGTCGTGCGCGTGATTTGTGACGACCCGCGTCACAAGCAGCGTCAGGGCTGAACACGCTGACGCCCTCGGCCTCGAATTCGAGCCAACCCGAAGGCGGGTTGGCGTGTTATAATTTTTTGTTTTGCGTTTGGAGCTTTGCGA	58.18
16025	TATCCCGACAAT	29544	638154503	[AY596297]	1448611	1448790	-	638183288	1446979..1448610	-	COG5258	R	1	[GTPase]	Euryarchaeota	Halobacteria	Haloarculaceae	Haloarcula	Halobacteriales	[Haloarcula marismortui ATCC 43049]	ACCCCGTATAGTGGTTCAGTCCATGAGCCGGTCTGGCTGCGCCCTCGCGTATAAATATCCGTCCGGCTGTTATTGTGAGAGAGAGACTCATTCACTGGATTCAGGAGGGCTCTGGAGGCCTAAATCCGGGGAAGGCTTATGTCTGCCCCACGGTAACGAGGGGATATGATTGTCGGGATA	ATTGTCGGGATA	ACCCCGTATAGTGGTTCAGTCCATGAGCCGGTCTGGCTGCGCCCTCGCGTATAAATATCCGTCCGGCTGTTATTGTGAGAGAGAGACTCATTCACTGGATTCAGGAGGGCTCTGGAGGCCTAAATCCGGGGAAGGCTTATGTCTGCCCCACGGTAACGAGGGGAT	55.76
16026	CGAATAAGCTGC	20457	637000141	[NC_004567]	974150	974329	+	637388341	974330..975442	+	COG1477	H	12	[Membrane-associated lipoprotein involved in thiamine biosynthesis]	Firmicutes	Bacilli	Lactobacillaceae	Lactobacillus	Lactobacillales	[Lactobacillus plantarum WCFS1]	TGGCTGTGGTAGTACAAACCCGACCGTCGAGTTGTACCGTTTGCTGTAGGTGCGCTGATGTCAGACTAGCGTAGAAAAGCTTGGATGACGCGCAAACAGTCTCACCGGATGAATCAAGACTTTGGTATAATGACAATTGAAATTAAAAATAGGGGAAGTATTGGAATGGCAGCTTATTCG	GCAGCTTATTCG	TGGCTGTGGTAGTACAAACCCGACCGTCGAGTTGTACCGTTTGCTGTAGGTGCGCTGATGTCAGACTAGCGTAGAAAAGCTTGGATGACGCGCAAACAGTCTCACCGGATGAATCAAGACTTTGGTATAATGACAATTGAAATTAAAAATAGGGGAAGTATTGGA	44.85
16027	GTCCATGGTTAC	34924	637000154	[NC_002973]	2696251	2696430	-	637166454	2694181..2696250	-	COG1762	GT	20	[Phosphotransferase system mannitol/fructose-specific IIA domain (Ntr-type)]	Firmicutes	Bacilli	Listeriaceae	Listeria	Bacillales	[Listeria monocytogenes 4b F2365]	TCAAGCTTTACAAGCAACTTTCACATATTTGCAAATAATAGGATTGTTAAAAAAGTCACAAGTAAAGCCCAATGATGTACATTCTTTCCGCAAGTTATTGGGATGAAAGCGTGTACATTTTTATTAGATTTAGATTTATAATTAAAACGAACAGGAGGGAACGACATGGTAACCATGGAC	GTAACCATGGAC	TCAAGCTTTACAAGCAACTTTCACATATTTGCAAATAATAGGATTGTTAAAAAAGTCACAAGTAAAGCCCAATGATGTACATTCTTTCCGCAAGTTATTGGGATGAAAGCGTGTACATTTTTATTAGATTTAGATTTATAATTAAAACGAACAGGAGGGAACGAC	32.12
16036	TCGGTGAGTTCT	20874	640427118	[NC_009513]	1531716	1531895	-	640591331	1530684..1531715	-	COG3464	L	19	[Transposase and inactivated derivatives]	Firmicutes	Bacilli	Lactobacillaceae	Lactobacillus	Lactobacillales	[Lactobacillus reuteri F275, JCM 1112]	CAGTTTGATTACTGTAGTTCTTTTTTGGGTTCTACAATATCTGGTGTTGATATAGAAATATTACATTCTATACCAATATCAGATTTTTTGTTTTTAAACTAAAAAAGAGGCTCGCCCTCTGATACAATGAAATCGCCAAATCACATAGAAAAGAAGGTAACCTCCATGAGAACTCACCGA	AGAACTCACCGA	CAGTTTGATTACTGTAGTTCTTTTTTGGGTTCTACAATATCTGGTGTTGATATAGAAATATTACATTCTATACCAATATCAGATTTTTTGTTTTTAAACTAAAAAAGAGGCTCGCCCTCTGATACAATGAAATCGCCAAATCACATAGAAAAGAAGGTAACCTCC	32.12
16044	ACGGTAAGAGGC	6963	643348523	[NC_011000]	292868	293047	-	643349174	291869..292867	-	COG0113	H	7	[Delta-aminolevulinic acid dehydratase]	Proteobacteria	Betaproteobacteria	Burkholderiaceae	Burkholderia	Burkholderiales	[Burkholderia cenocepacia J2315]	GCGGGTCAAACAGCCTAATCGAAAAACGACAGGCACCCGCTCAGGGAGGAGAAGCGGGGAGCTGCACGCAACGCGTGCCGCTCGATCGCTATCATATACCAACGATCTCGAAAATGACCTAAGGGTTCCGTAAGGTCTTCTTGCCCTGATTTCTGCCAAATCGCCATGGCCTCTTACCGT	GCCTCTTACCGT	GCGGGTCAAACAGCCTAATCGAAAAACGACAGGCACCCGCTCAGGGAGGAGAAGCGGGGAGCTGCACGCAACGCGTGCCGCTCGATCGCTATCATATACCAACGATCTCGAAAATGACCTAAGGGTTCCGTAAGGTCTTCTTGCCCTGATTTCTGCCAAATCGCC	55.15
16045	ATTAGGACGATG	4691	637000061	[NC_002696]	1441926	1442105	-	637087336	1439877..1441925	-	COG4247	I	4	[3-phytase (myo-inositol-hexaphosphate 3-phosphohydrolase)]	Proteobacteria	Alphaproteobacteria	Caulobacteraceae	Caulobacter	Caulobacterales	[Caulobacter crescentus CB15]	CGCCTTGGGTATCCGGTTCGGAACGCGGCGCTTTCGTTGACCTCTGGCCACGGAGAATTCTCCATCCCAAAGAGGGTGTGGCCCAAAGAGGGTGTGGATTTCTCTTCGCGCCACCCGTTTCGTCAGCCGGACGTCAGGTCCAGACGGCTAAGCTAGCTGCGAGACATGCATCGTCCTAAT	CATCGTCCTAAT	CGCCTTGGGTATCCGGTTCGGAACGCGGCGCTTTCGTTGACCTCTGGCCACGGAGAATTCTCCATCCCAAAGAGGGTGTGGCCCAAAGAGGGTGTGGATTTCTCTTCGCGCCACCCGTTTCGTCAGCCGGACGTCAGGTCCAGACGGCTAAGCTAGCTGCGAGAC	60.61
16048	AAGTCTCGGTAA	22977	650377941	[FP929045]	1471822	1472001	+	650555877	1472002..1472703	+	COG0745	TK	83	[Response regulators consisting of a CheY-like receiver domain and a winged-helix DNA-binding domain]	Firmicutes	Clostridia	Ruminococcaceae	Faecalibacterium	Clostridiales	[Faecalibacterium prausnitzii L2-6]	GATGTGACCATAGAGGACCCGGATTACCGGCTCTCCCGGTCGCTGTACCGGCTGAATTAGCCCTCTCAGGCCGGGGAAGTCTGAGCGGACTGAATAAAAATGATTTTTCGTAACATGCCGGGCCTTGCGCATAAGGCAAACCGGATAGAAACGGAGGAACGATAAATGTTACCGAGACTT	TTACCGAGACTT	GATGTGACCATAGAGGACCCGGATTACCGGCTCTCCCGGTCGCTGTACCGGCTGAATTAGCCCTCTCAGGCCGGGGAAGTCTGAGCGGACTGAATAAAAATGATTTTTCGTAACATGCCGGGCCTTGCGCATAAGGCAAACCGGATAGAAACGGAGGAACGATAA	53.33
16052	CCGATCTAGGAT	20180	639633028	[NC_008526]	2477559	2477738	-	639665422	2477088..2477558	-	COG0049	J	4	[Ribosomal protein S7]	Firmicutes	Bacilli	Lactobacillaceae	Lactobacillus	Lactobacillales	[Lactobacillus casei ATCC 334]	ATTTTTAGATCCGCTATGTGCGGTATAGACAGAGCGTGAGCTGGCGCGGTAGAAACCGGAGCATAAGTGGGCTTAGGCGTGATGGTCGGTTTTTGACCATTGCGACCAAGGTCGTTATGTGCAGGTTTTTGCGTCAGCGAGCGCGTTTAAGAGGAGGCAAAGTGCATGATCCTAGATCGG	ATCCTAGATCGG	ATTTTTAGATCCGCTATGTGCGGTATAGACAGAGCGTGAGCTGGCGCGGTAGAAACCGGAGCATAAGTGGGCTTAGGCGTGATGGTCGGTTTTTGACCATTGCGACCAAGGTCGTTATGTGCAGGTTTTTGCGTCAGCGAGCGCGTTTAAGAGGAGGCAAAGTGC	52.12
16060	GTAGTATCTGTC	12914	644736331	[NC_013172]	2638561	2638740	-	644998408	2638339..2638560	-	COG0361	J	24	[Translation initiation factor 1 (IF-1)]	Actinobacteria	Actinobacteria	Dermabacteraceae	Brachybacterium	Actinomycetales	[Brachybacterium faecium 6-10, DSM 4810]	ACGTCTCGACCGGCTCTGCCGTGTCGAACCGTGAGGCCGACGATTCGCCGAGGCAAACCCGTGTCGACCACCGTACCGTCGTCCGACGGTCGGTGAGCACAGCCTGAGAAGTCAGGAACGCGGAACTCGGCCCCGGCAGTGCCGGAGGCGAGAGATTGGGGAGGCATGGACAGATACTAC	GACAGATACTAC	ACGTCTCGACCGGCTCTGCCGTGTCGAACCGTGAGGCCGACGATTCGCCGAGGCAAACCCGTGTCGACCACCGTACCGTCGTCCGACGGTCGGTGAGCACAGCCTGAGAAGTCAGGAACGCGGAACTCGGCCCCGGCAGTGCCGGAGGCGAGAGATTGGGGAGGC	67.27
16064	AGAGAGACATGG	27324	641228494	[NC_009973]	203152	203331	+	641282311	203332..210456	+	COG3209	M	18	[Rhs family protein]	Chloroflexi	Chloroflexi	Herpetosiphonaceae	Herpetosiphon	Herpetosiphonales	[Herpetosiphon aurantiacus DSM 785]	ATTTGCTAGGATGCCCACAATTCCCGAGCGAGAGAGAGCATCCCTTGGCTGGAGAGCCGACGGATGGACAATTCCACCCACCAATCGTTATGACACGTATTCCGTATGATCGTAGGATGACTCCTCTCGCAGGGTACGCATCAATCTGCATCCAAAGGAGTCTCTATGCCATGTCTCTCT	CCATGTCTCTCT	ATTTGCTAGGATGCCCACAATTCCCGAGCGAGAGAGAGCATCCCTTGGCTGGAGAGCCGACGGATGGACAATTCCACCCACCAATCGTTATGACACGTATTCCGTATGATCGTAGGATGACTCCTCTCGCAGGGTACGCATCAATCTGCATCCAAAGGAGTCTCT	52.12
16067	CCTAGTCCCTTT	28315	649633065	[NC_014759]	3620676	3620855	+	649787742	3620856..3621365	+	COG4815	S	1	[Uncharacterized protein conserved in bacteria]	Bacteroidetes	Cytophagia	Flammeovirgaceae	Marivirga	Cytophagales	[Marivirga tractuosa H-43, DSM 4126]	AATCTCGTAAAGCTATTTACTCATAAACTTAAGAGCTAAACGGATAGGCTGTTAAAACCGAATGATTAACTAGCTATTGTTCAAATTATATTGACCTACAAATAATGCACTATTTCAAATAAAACGGAATTTAGAGTATATTCGCAATTAGTCAGAAAAGAACCAATGAAAGGGACTAGG	AAAGGGACTAGG	AATCTCGTAAAGCTATTTACTCATAAACTTAAGAGCTAAACGGATAGGCTGTTAAAACCGAATGATTAACTAGCTATTGTTCAAATTATATTGACCTACAAATAATGCACTATTTCAAATAAAACGGAATTTAGAGTATATTCGCAATTAGTCAGAAAAGAACCA	29.7
16069	GACCGTCGACTT	46422	640069327	[NC_007493]	332888	333067	+	640069908	333068..333436	+	COG0633	C	7	[Ferredoxin]	Proteobacteria	Alphaproteobacteria	Rhodobacteraceae	Rhodobacter	Rhodobacterales	[Rhodobacter sphaeroides 2.4.1]	GCCTTTTTCGTGCCTCTGCCCCATTTTCGGGCAAACCCCGGCCGGAGAGACCCGCGCGCCTGCGACGGCGGGAGAGGTCTTGCGCGCGCCCGAGGTTGCTATCGTTCCGGTGAGACAAGCCGCCCGCCCGCGAGGAGGGACGGGCGTTCAGAAAGGGACAAGCACATGAAGTCGACGGTC	AAGTCGACGGTC	GCCTTTTTCGTGCCTCTGCCCCATTTTCGGGCAAACCCCGGCCGGAGAGACCCGCGCGCCTGCGACGGCGGGAGAGGTCTTGCGCGCGCCCGAGGTTGCTATCGTTCCGGTGAGACAAGCCGCCCGCCCGCGAGGAGGGACGGGCGTTCAGAAAGGGACAAGCAC	68.48
16072	ACACGTTACAGG	8184	650716004	[NC_015138]	1379129	1379308	-	650733673	1376294..1379128	-	COG3170	NU	3	[Tfp pilus assembly protein FimV]	Proteobacteria	Betaproteobacteria	Comamonadaceae	Acidovorax	Burkholderiales	[Acidovorax avenae subsp. avenae ATCC 19860]	ACCCTCCCATGGAGGTGATCGCGCGGGGCCCGGCACCTCGCTTGTCACTGCAAAACATTGATGCTATGGTGCTTTTTACATATTTTCACGCGTGGGCGCGGAACCGGGTTCATCCCGCTTCCGCGCTTTTCGCGAAGGCTCAAACTTGATCGGCTGATGGCACACATGCCTGTAACGTGT	CCTGTAACGTGT	ACCCTCCCATGGAGGTGATCGCGCGGGGCCCGGCACCTCGCTTGTCACTGCAAAACATTGATGCTATGGTGCTTTTTACATATTTTCACGCGTGGGCGCGGAACCGGGTTCATCCCGCTTCCGCGCTTTTCGCGAAGGCTCAAACTTGATCGGCTGATGGCACAC	57.58
16075	TTTGGTCAATGC	8085	637000048	[NC_006349]	1997637	1997816	+	637565706	1997817..1998635	+	COG1120	PH	14	[ABC-type cobalamin/Fe3+-siderophores transport systems, ATPase components]	Proteobacteria	Betaproteobacteria	Burkholderiaceae	Burkholderia	Burkholderiales	[Burkholderia mallei ATCC 23344]	GTCCTTCGAGTCCTTCGAGTCCTTCGAGTCCTTCGAGTCCTTCGAGTCTCAAGTCCATCGAACTCATCTGACTCATCGAGTTCATCGAACCCGAACCCGAACCCGAACCCATCGAGAGCCTCATCGAAAACCCATCGATAGTCCACCCATAGCCCATCGAACGCCATGGCATTGACCAAA	GCATTGACCAAA	GTCCTTCGAGTCCTTCGAGTCCTTCGAGTCCTTCGAGTCCTTCGAGTCTCAAGTCCATCGAACTCATCTGACTCATCGAGTTCATCGAACCCGAACCCGAACCCGAACCCATCGAGAGCCTCATCGAAAACCCATCGATAGTCCACCCATAGCCCATCGAACGCC	54.55
16076	TGCGTCATTTGC	24547	649633031	[NC_014934]	4739883	4740062	-	649898059	4738476..4739882	-	COG1215	M	21	[Glycosyltransferases, probably involved in cell wall biogenesis]	Bacteroidetes	Flavobacteria	Flavobacteriaceae	Cellulophaga	Flavobacteriales	[Cellulophaga algicola IC166, DSM 14237]	TAGATTTGTGTAAAGCTGTGTAATTACACAGTAAGTGTATAAAATTTACACACTTTTTAGTTCTAAAATACCTGAAAACAGCAGTAAATAGGTTTTTTGCAGGATTGGTACACAAGTTGCCATAAGTATTGAAGATTGATACAAAATAAAGAGAGAACGCATATTATGGCAAATGACGCA	GCAAATGACGCA	TAGATTTGTGTAAAGCTGTGTAATTACACAGTAAGTGTATAAAATTTACACACTTTTTAGTTCTAAAATACCTGAAAACAGCAGTAAATAGGTTTTTTGCAGGATTGGTACACAAGTTGCCATAAGTATTGAAGATTGATACAAAATAAAGAGAGAACGCATATT	29.7
16088	ATAGGAACATGG	32021	637000253	[NC_004631]	585204	585383	+	637404342	585384..586070	+	COG4215	E	3	[ABC-type arginine transport system, permease component]	Proteobacteria	Gammaproteobacteria	Enterobacteriaceae	Salmonella	Enterobacteriales	[Salmonella enterica enterica sv Typhi Ty2]	AAAGCCCAAAGAATATTGACTGTCTGCATTGCCTGAGGGCGCTGTGCGCGTCAGGCCTACGGGGAGCATCGTAGGCCGGGCAAGGCACAGCCGCCATCCGGCGTGATGTGAGGCAAAAATGCAAAAGAGGCTTCTTACTTCACCACACACAACAGGACAGGCTGCATGCCATGTTCCTAT	CCATGTTCCTAT	AAAGCCCAAAGAATATTGACTGTCTGCATTGCCTGAGGGCGCTGTGCGCGTCAGGCCTACGGGGAGCATCGTAGGCCGGGCAAGGCACAGCCGCCATCCGGCGTGATGTGAGGCAAAAATGCAAAAGAGGCTTCTTACTTCACCACACACAACAGGACAGGCTGC	56.97
16093	TTGCGTACCGGA	4936	643692012	[NC_012441]	796560	796739	+	643745318	796740..797108	+	COG3293	L	21	[Transposase and inactivated derivatives]	Proteobacteria	Alphaproteobacteria	Brucellaceae	Brucella	Rhizobiales	[Brucella melitensis ATCC 23457]	TCGACGATACACCAGCATGACCGATATACTTATAGCTTGCAGCGGTATTAATTTCGCGTCGGGGTAAAAATGGACAGCGATTCGAGGTTGGTTTAGGGCCTGTCTGCATTCAAGGATTCCCTTTTGTACGAAATTCTGATTCAAGGTTGTTAAAGGAGAACAGCCATGTCCGGTACGCAA	TCCGGTACGCAA	TCGACGATACACCAGCATGACCGATATACTTATAGCTTGCAGCGGTATTAATTTCGCGTCGGGGTAAAAATGGACAGCGATTCGAGGTTGGTTTAGGGCCTGTCTGCATTCAAGGATTCCCTTTTGTACGAAATTCTGATTCAAGGTTGTTAAAGGAGAACAGCC	44.85
16094	GACACATAGGCT	7810	637000048	[NC_006348]	2490877	2491056	-	637563007	2490550..2490876	-	COG1862	U	4	[Preprotein translocase subunit YajC]	Proteobacteria	Betaproteobacteria	Burkholderiaceae	Burkholderia	Burkholderiales	[Burkholderia mallei ATCC 23344]	CGCCCGCCCCGCAAAACCTTACAATCGTCTTTCGCCGCGCGCGCGAACGCCACGGGATCGAGGTTAACAGCTTGAAACCAAAGCGCATTTGCGCCGCTGTCGCGGATAGGGCCGGTGGTAGAATAACCGGCTTATTTTTCGATCTTCCCTAACGGAGAGACCAACATGAGCCTATGTGTC	AGCCTATGTGTC	CGCCCGCCCCGCAAAACCTTACAATCGTCTTTCGCCGCGCGCGCGAACGCCACGGGATCGAGGTTAACAGCTTGAAACCAAAGCGCATTTGCGCCGCTGTCGCGGATAGGGCCGGTGGTAGAATAACCGGCTTATTTTTCGATCTTCCCTAACGGAGAGACCAAC	57.58
16100	CAAAGTGGTTTC	39522	637000250	[NC_007677]	36657	36836	+	637843051	36837..37853	+	COG0416	I	9	[Fatty acid/phospholipid biosynthesis enzyme]	Bacteroidetes	Sphingobacteria	Rhodothermaceae	Salinibacter	Sphingobacteriales	[Salinibacter ruber M31, DSM 13855]	GTCTTCGTTCCGAACACGGAGGCGCGTCCGGCGATTGTCTCTGCGTACGCCTATGTTTGCGCCGGAGTGGCGCCGCACTTCTGAGGGGAACAGTGCCCTCCCTTCCGGCGAGACGACAGGCGTCTCTCCGGCACGCATGTTCTGGCAGACACACGGACGGTTCGTATGGAAACCACTTTG	GAAACCACTTTG	GTCTTCGTTCCGAACACGGAGGCGCGTCCGGCGATTGTCTCTGCGTACGCCTATGTTTGCGCCGGAGTGGCGCCGCACTTCTGAGGGGAACAGTGCCCTCCCTTCCGGCGAGACGACAGGCGTCTCTCCGGCACGCATGTTCTGGCAGACACACGGACGGTTCGT	64.24
16104	GCCTTTCCATAT	14326	637000304	[NC_003155]	6104717	6104896	+	637208191	6104897..6108574	+	COG1216	R	17	[Predicted glycosyltransferases]	Actinobacteria	Actinobacteria	Streptomycetaceae	Streptomyces	Actinomycetales	[Streptomyces avermitilis MA-4680]	CACACAACCCTTACGTAACGAACGGCCCGTCGCAGGTGGGTTATCCACAGGCGGCGGGCCGCCGTGTTGGCCAGCCGTTAGTGTGGGCCCTCGTCCGAGACGTCCCGCTGTCCCCGCCGGACACAGACGTCCACCGCAGTCCATCGAACCGGGGCCCGCACCTCGATGATATGGAAAGGC	ATATGGAAAGGC	CACACAACCCTTACGTAACGAACGGCCCGTCGCAGGTGGGTTATCCACAGGCGGCGGGCCGCCGTGTTGGCCAGCCGTTAGTGTGGGCCCTCGTCCGAGACGTCCCGCTGTCCCCGCCGGACACAGACGTCCACCGCAGTCCATCGAACCGGGGCCCGCACCTCG	69.09
16108	AACGAGAGAGCC	11395	641522601	[NC_010163]	121156	121335	+	641527322	121336..122685	+	COG0008	J	27	[Glutamyl- and glutaminyl-tRNA synthetases]	Tenericutes	Mollicutes	Acholeplasmataceae	Acholeplasma	Acholeplasmatales	[Acholeplasma laidlawii PG-8A]	ATTTTATGTGTCTGTAGCTACATTAAGTGGTGCAATAGAAAGTTAAAATTTGTATGTTTAGTTAATTAGGAATAAGAAGTTAGATAAATAACAAGCATAATACATAATAAACTTGTTTATTCAGTCGAAATAATTTATAATAAAGGTTGCGAAATGAGGGTGAACATGGGCTCTCTCGTT	GGCTCTCTCGTT	ATTTTATGTGTCTGTAGCTACATTAAGTGGTGCAATAGAAAGTTAAAATTTGTATGTTTAGTTAATTAGGAATAAGAAGTTAGATAAATAACAAGCATAATACATAATAAACTTGTTTATTCAGTCGAAATAATTTATAATAAAGGTTGCGAAATGAGGGTGAAC	26.06
16111	AATCCTGATCCG	11316	646564503	[NC_014011]	317160	317339	+	646718276	317340..318692	+	COG2239	P	20	[Mg/Co/Ni transporter MgtE (contains CBS domain)]	Synergistetes	Synergistia	Synergistaceae	Aminobacterium	Synergistales	[Aminobacterium colombiense ALA-1, DSM 12261]	AGCGGTTTAGTCCCTTTATCGTGTAACTACATTAAAATTTTAATGAACTAACTGGCGTCGAGTACGTTTTCACTCCTCATGGCAGGTTCGATAACGCCCGACGCCCGTCGGGTGTGAACTGATTCTCACCCTTTAAAAAAACTGTAACAAAGGGGGGAGATGCCGATGCGGATCAGGATT	CGGATCAGGATT	AGCGGTTTAGTCCCTTTATCGTGTAACTACATTAAAATTTTAATGAACTAACTGGCGTCGAGTACGTTTTCACTCCTCATGGCAGGTTCGATAACGCCCGACGCCCGTCGGGTGTGAACTGATTCTCACCCTTTAAAAAAACTGTAACAAAGGGGGGAGATGCCG	46.06
16112	GCCTCGTGTGAT	33828	646564505	[NC_014218]	1486567	1486746	-	646849217	1486084..1486566	-	COG0102	J	31	[Ribosomal protein L13]	Actinobacteria	Actinobacteria	Actinomycetaceae	Arcanobacterium	Actinomycetales	[Arcanobacterium haemolyticum CCM, DSM 20595]	GGTGTTTCCTTTGACCGGGGGCGTTTCTCGCAGTAGAGTTGCTTAATGCTGTGCATGTTGTATGACGATGCAATCCCACTCATCGGATAACAGTGCCAGCAACGTTAACTTGACCATTGGATAGATCGGTTGTTTTTAGGCAGAAAGCCATTGCCAGAACAGTTGATGATCACACGAGGC	ATCACACGAGGC	GGTGTTTCCTTTGACCGGGGGCGTTTCTCGCAGTAGAGTTGCTTAATGCTGTGCATGTTGTATGACGATGCAATCCCACTCATCGGATAACAGTGCCAGCAACGTTAACTTGACCATTGGATAGATCGGTTGTTTTTAGGCAGAAAGCCATTGCCAGAACAGTTG	47.27
16114	TGCAAGGTGTGA	730	637000026	[NC_004663]	5170149	5170328	-	637412449	5165823..5170148	-	COG3696	P	5	[Putative silver efflux pump]	Bacteroidetes	Bacteroidia	Bacteroidaceae	Bacteroides	Bacteroidales	[Bacteroides thetaiotaomicron VPI-5482]	ACCAAAGGAGGTTCAAACTCCTTGATTCGACAGACAACAGCCCTTCACGTTCAGACCTTGATTTCGTCATTTCACCTGTCAATCTTTCCGCTTCATCCTTTCCCGATAATCACGGATAAGGATAGTCCGTAACTTTGTAACATGAAACAATAACACTGTAAAATCATGTCACACCTTGCA	TCACACCTTGCA	ACCAAAGGAGGTTCAAACTCCTTGATTCGACAGACAACAGCCCTTCACGTTCAGACCTTGATTTCGTCATTTCACCTGTCAATCTTTCCGCTTCATCCTTTCCCGATAATCACGGATAAGGATAGTCCGTAACTTTGTAACATGAAACAATAACACTGTAAAATC	41.21
16115	GTCTCGTATTTG	372	651053005	[CP002743]	1947819	1947998	-	651201559	1947369..1947818	-	COG0102	J	31	[Ribosomal protein L13]	Actinobacteria	Actinobacteria	Bifidobacteriaceae	Bifidobacterium	Bifidobacteriales	[Bifidobacterium breve ACS-071-V-Sch8b]	TGTTGTGTTTCCCTAAGGGGTCCTTCAAAGCGCTATCCCACTCGCCATCGAGGACTTTCAGGGAGCCCACGGATAATGAGGCCTGAAGCCTCTTGGATGCGGCCCTGACCAAGCCGCGCCAAGCAGCTGACAGCCCGGAACACAATATATAGAAAAGGTAATCCAATGCAAATACGAGAC	CAAATACGAGAC	TGTTGTGTTTCCCTAAGGGGTCCTTCAAAGCGCTATCCCACTCGCCATCGAGGACTTTCAGGGAGCCCACGGATAATGAGGCCTGAAGCCTCTTGGATGCGGCCCTGACCAAGCCGCGCCAAGCAGCTGACAGCCCGGAACACAATATATAGAAAAGGTAATCCA	54.55
16117	GCATACCACACA	28470	650716019	[NC_015846]	1294623	1294802	-	651036131	1294167..1294622	-	COG0102	J	31	[Ribosomal protein L13]	Bacteroidetes	Flavobacteria	Flavobacteriaceae	Capnocytophaga	Flavobacteriales	[Capnocytophaga canimorsus Cc5]	TTATGTTTTTATTTTTTAGAGTTTTCTAGATTTTGACGCATATTTTGGTATTTTAATGTGCCAAGTATTTGTATTTTACGTAAATAATTGTATTTTTGCACCCCAATTCTAGATACTATCGTGTTTAGGGTTGGAAAGGAATGTTTAATTTTTAAAAATAGGAATATGTGTGTGGTATGC	TGTGTGGTATGC	TTATGTTTTTATTTTTTAGAGTTTTCTAGATTTTGACGCATATTTTGGTATTTTAATGTGCCAAGTATTTGTATTTTACGTAAATAATTGTATTTTTGCACCCCAATTCTAGATACTATCGTGTTTAGGGTTGGAAAGGAATGTTTAATTTTTAAAAATAGGAAT	25.45
16122	CGCTACTAAGAC	9207	637000132	[NC_000915]	94968	95147	-	637017821	92952..94967	-	COG0568	K	49	[DNA-directed RNA polymerase, sigma subunit (sigma70/sigma32)]	Proteobacteria	Epsilonproteobacteria	Helicobacteraceae	Helicobacter	Campylobacterales	[Helicobacter pylori 26695]	TTTTTTACATTTTGTGATGAATATTTAATAAAGCGGGGAAAAATTCCAATAATATAATTAGAATTTAAGCTATTTTTTAGTAGAATAACAAAGGATTAGGTGTATCTTATCTTATGGATCTAGCTTTTGATTGAAAGCATGGGTTCTTACTTTATGGAGTGTCCAATGGTCTTAGTAGCG	GTCTTAGTAGCG	TTTTTTACATTTTGTGATGAATATTTAATAAAGCGGGGAAAAATTCCAATAATATAATTAGAATTTAAGCTATTTTTTAGTAGAATAACAAAGGATTAGGTGTATCTTATCTTATGGATCTAGCTTTTGATTGAAAGCATGGGTTCTTACTTTATGGAGTGTCCA	27.27
16125	ACCAGAGAGGTC	39406	648028027	[NC_014472]	980253	980432	+	648161222	980433..981557	+	COG0052	J	34	[Ribosomal protein S2]	Bacteroidetes	Flavobacteria	Flavobacteriaceae	Maribacter	Flavobacteriales	[Maribacter sp. HTCC2170]	AGACAATTAAAAAATCCCTTTTCCATTTCCAATGGAAATTATCAATTCAACAAAATGAATTGATTTAAGGGTAAGTTAGTTTAGCATCTAAATGTGCGAGGCTTCTGAATTGATCAGATACCACTCGAACATTGCTAATTCATAAGAACGTAAACTAAATTTAAAATGGACCTCTCTGGT	GACCTCTCTGGT	AGACAATTAAAAAATCCCTTTTCCATTTCCAATGGAAATTATCAATTCAACAAAATGAATTGATTTAAGGGTAAGTTAGTTTAGCATCTAAATGTGCGAGGCTTCTGAATTGATCAGATACCACTCGAACATTGCTAATTCATAAGAACGTAAACTAAATTTAAA	29.7
16126	TCGTACAAGTAC	4302	646311948	[NC_013720]	1975877	1976056	+	646478915	1976057..1977109	+	COG0329	EM	21	[Dihydrodipicolinate synthase/N-acetylneuraminate lyase]	Planctomycetes	Planctomycetacia	Pirellulaceae	Pirellula	Pirellulales	[Pirellula staleyi DSM 6068]	GGGCTAGGCAGCGCTTGCTTGGGATCTTGTCAGAGGCAACTAACTCGACCGAAGCTCCCTTGCGCGCTTATGGGGTCGCACCCTCCTCTGTTCGCCTTGCCTCCGCTCGCCGATACTAAAGTGCCCGTTCCGATCCCACCTCGGCCAGCGAAACATTCTTCAGCAATGGTACTTGTACGA	GTACTTGTACGA	GGGCTAGGCAGCGCTTGCTTGGGATCTTGTCAGAGGCAACTAACTCGACCGAAGCTCCCTTGCGCGCTTATGGGGTCGCACCCTCCTCTGTTCGCCTTGCCTCCGCTCGCCGATACTAAAGTGCCCGTTCCGATCCCACCTCGGCCAGCGAAACATTCTTCAGCA	60
16127	TTCGGTCACCCT	30471	649633083	[NC_015174]	4525316	4525495	-	649979773	4523924..4525315	-	COG5271	R	19	[AAA ATPase containing von Willebrand factor type A (vWA) domain]	Planctomycetes	Planctomycetacia	Planctomycetaceae	Planctomyces	Planctomycetales	[Planctomyces brasiliensis IFAM 1448, DSM 5305]	TTCCCGAAGGGCTACACATCAGGTTCTTTTTCCACTCTCCAGAGGTGAATGGAAGTTCGGTCTGCTTCTGTTATCGGTGATGAGATAGCAGAACAGCTCGGGATTGACCGTTCGCTCAACTGTTGGTCTTCCTTTGAATTTTCGCAGCACGGAGCCGGGCAACTCATGAGGGTGACCGAA	AGGGTGACCGAA	TTCCCGAAGGGCTACACATCAGGTTCTTTTTCCACTCTCCAGAGGTGAATGGAAGTTCGGTCTGCTTCTGTTATCGGTGATGAGATAGCAGAACAGCTCGGGATTGACCGTTCGCTCAACTGTTGGTCTTCCTTTGAATTTTCGCAGCACGGAGCCGGGCAACTC	50.91
16129	CGTACAAGCAAG	11765	644736404	[NC_013159]	435011	435190	+	644974545	435191..436525	+	COG1109	G	34	[Phosphomannomutase]	Actinobacteria	Actinobacteria	Pseudonocardiaceae	Saccharomonospora	Actinomycetales	[Saccharomonospora viridis P101, DSM 43017]	ATCTGGGATCGCATCCGGCCTGCTCAACGTGGTGTGAGCACTTCAGTGGCCACGTTCAGCCCGCTAAACGTTGTCGAGTGGCCGGTGGGGGCCAGGGCGTGCATCGTGGAATCGCTAGGTTATTTGTCGTCGGTTGTGTGCTCGCGATGACGGAGGTCGACGAACATGCTTGCTTGTACG	CTTGCTTGTACG	ATCTGGGATCGCATCCGGCCTGCTCAACGTGGTGTGAGCACTTCAGTGGCCACGTTCAGCCCGCTAAACGTTGTCGAGTGGCCGGTGGGGGCCAGGGCGTGCATCGTGGAATCGCTAGGTTATTTGTCGTCGGTTGTGTGCTCGCGATGACGGAGGTCGACGAAC	60.61
16139	GACGCCAATTAA	15812	644736358	[NC_013204]	46905	47084	+	645023011	47085..48377	+	COG0151	F	15	[Phosphoribosylamine-glycine ligase]	Actinobacteria	Actinobacteria	Coriobacteriaceae	Eggerthella	Coriobacteriales	[Eggerthella lenta VPI 0255, DSM 2243]	CGTATGAGTTCGACCTATAAAGCGACGAAACGTTTCACGTGAAACACTTCGTCGCAATGACGTGCGACATGGGAACAAATGTTTCACGTGAAACAGTGGCAACACCAGCAGCACTGAAGCGCTTTTGCACGACGTAAGTAGTTTGAGGGTTTGAAAGGACCTGACATGTTAATTGGCGTC	TTAATTGGCGTC	CGTATGAGTTCGACCTATAAAGCGACGAAACGTTTCACGTGAAACACTTCGTCGCAATGACGTGCGACATGGGAACAAATGTTTCACGTGAAACAGTGGCAACACCAGCAGCACTGAAGCGCTTTTGCACGACGTAAGTAGTTTGAGGGTTTGAAAGGACCTGAC	47.88
16141	TTTGGTCGCGGT	23088	650377941	[FP929045]	2327188	2327367	-	650556560	2326444..2327187	-	COG1134	GM	1	[ABC-type polysaccharide/polyol phosphate transport system, ATPase component]	Firmicutes	Clostridia	Ruminococcaceae	Faecalibacterium	Clostridiales	[Faecalibacterium prausnitzii L2-6]	ATATCACGGGCTTCCGCCGCACCCTGATGTGGGGCATCCCGCTGGACATCAACATGTTCCTCGTCTGCGGCCTCTGCGCCCTCGTTTCGATGCTGGTGGGCGTCCAGATGTTCCGCAAGACACAGGACCGCTTCGTGCTGCATATATAAGAGGGAGGAGAGAACGATGACCGCGACCAAA	ACCGCGACCAAA	ATATCACGGGCTTCCGCCGCACCCTGATGTGGGGCATCCCGCTGGACATCAACATGTTCCTCGTCTGCGGCCTCTGCGCCCTCGTTTCGATGCTGGTGGGCGTCCAGATGTTCCGCAAGACACAGGACCGCTTCGTGCTGCATATATAAGAGGGAGGAGAGAACG	59.39
16143	TATCGAAAGGAG	21389	639633034	[NC_008531]	1487832	1488011	-	639675182	1485039..1487831	-	COG0060	J	31	[Isoleucyl-tRNA synthetase]	Firmicutes	Bacilli	Leuconostocaceae	Leuconostoc	Lactobacillales	[Leuconostoc mesenteroides mesenteroides ATCC 8293]	ATCGTTAAACCCCAGTTGAGGGCAGCATTTTTATGCTGCTAAACGTTGGGTGGTACCACGCTATTGCGTCCCTATGCTTTCGAGCATAGGGGCTTTTTATATTTATTATGGTTTAAATAAATTTGTTTAAAATGGCTAAAAAATGATAAAAAGGAGAATTTATCAATGCTCCTTTCGATA	CTCCTTTCGATA	ATCGTTAAACCCCAGTTGAGGGCAGCATTTTTATGCTGCTAAACGTTGGGTGGTACCACGCTATTGCGTCCCTATGCTTTCGAGCATAGGGGCTTTTTATATTTATTATGGTTTAAATAAATTTGTTTAAAATGGCTAAAAAATGATAAAAAGGAGAATTTATCA	35.15
16150	CGTTGGGAGGTA	46038	641228474	[NC_009925]	3933998	3934177	-	641252962	3932063..3933997	-	COG0155	P	14	[Sulfite reductase, beta subunit (hemoprotein)]	Cyanobacteria	Synechococcophycidae	Acaryochloridaceae	Acaryochloris	Synechococcales	[Acaryochloris marina MBIC11017]	GTGATAAGATAAGAGGTGATTCATCGATATCCCGACCGACTTACCGGGCATTAATATCTCCGCGTTGGAATTGCTCGGATATATTGACGTTAGCCTAGCCTTTTCTTAAGGGTAGAAATCGTTCGATTCGCTACCTAAACACTGTCATCAACTGCCTATTTCCTCATGTACCTCCCAACG	TACCTCCCAACG	GTGATAAGATAAGAGGTGATTCATCGATATCCCGACCGACTTACCGGGCATTAATATCTCCGCGTTGGAATTGCTCGGATATATTGACGTTAGCCTAGCCTTTTCTTAAGGGTAGAAATCGTTCGATTCGCTACCTAAACACTGTCATCAACTGCCTATTTCCTC	43.64
16154	TTTAGGAAGGCG	45613	642555123	[NC_011026]	1752937	1753116	-	642717382	1751053..1752936	-	COG0674	C	20	[Pyruvate:ferredoxin oxidoreductase and related 2-oxoacid:ferredoxin oxidoreductases, alpha subunit]	Chlorobi	Chlorobia	Chlorobiaceae	Chloroherpeton	Chlorobiales	[Chloroherpeton thalassium ATCC 35110]	GTCATTTGAGGCTGATGCAACAAGGGCGGATAGGTGATTTTGCGTTCATTTTTTTCATTTAATTTTAACTGCTTGCCACTATCAAAAAGGGCAAGCCCGATTTTTTAGCTAACTGACCCAATGAGGGGCGTAAAATAACTTTAAACGTAGGGAGGAATCATACACATGCGCCTTCCTAAA	CGCCTTCCTAAA	GTCATTTGAGGCTGATGCAACAAGGGCGGATAGGTGATTTTGCGTTCATTTTTTTCATTTAATTTTAACTGCTTGCCACTATCAAAAAGGGCAAGCCCGATTTTTTAGCTAACTGACCCAATGAGGGGCGTAAAATAACTTTAAACGTAGGGAGGAATCATACAC	40
16161	ATGCCAGCGTTC	12143	646564577	[NC_014220]	138378	138557	+	646853174	138558..140225	+	COG2759	F	20	[Formyltetrahydrofolate synthetase]	Firmicutes	Clostridia	Syntrophomonadaceae	Syntrophothermus	Clostridiales	[Syntrophothermus lipocalidus DSM 12680]	GTTGCTAACCGAGGAGTCTTGGAGCGAGCTGGCTGACACTTTTTCCGCCAATCGATTTTTGAGGCAGACTTGTATTGATACAAGTGGCTTCGCGTTAATCTGCATCTCATGCTAATCTGTGCTAATTGGTGGCTCAAGCTATTGAGTAAAGAGGGGGTTGAACGAATGGAACGCTGGCAT	GAACGCTGGCAT	GTTGCTAACCGAGGAGTCTTGGAGCGAGCTGGCTGACACTTTTTCCGCCAATCGATTTTTGAGGCAGACTTGTATTGATACAAGTGGCTTCGCGTTAATCTGCATCTCATGCTAATCTGTGCTAATTGGTGGCTCAAGCTATTGAGTAAAGAGGGGGTTGAACGA	46.67
16167	ACCTCCGAAACA	22725	644736367	[NC_012781]	2431413	2431592	-	644787176	2430084..2431412	-	COG2256	L	7	[ATPase related to the helicase subunit of the Holliday junction resolvase]	Firmicutes	Clostridia	Eubacteriaceae	Eubacterium	Clostridiales	[Eubacterium rectale ATCC 33656]	TATCTTATTATAAGGAAATGAATTTTGCACCACTTTTTTATGCATAATTAGCACTTATAAAACACGTAATTGCCGATTATATCAATGCAAAATGAATTTTTTGCTAAAAGAAATTGCAAAATGATATAACAGATATATCAAATATGCATTTCAGGCGGGGATGATATGTGTTTCGGAGGT	TGTTTCGGAGGT	TATCTTATTATAAGGAAATGAATTTTGCACCACTTTTTTATGCATAATTAGCACTTATAAAACACGTAATTGCCGATTATATCAATGCAAAATGAATTTTTTGCTAAAAGAAATTGCAAAATGATATAACAGATATATCAAATATGCATTTCAGGCGGGGATGAT	27.27
16168	GAAACAGTTCCG	38263	649633048	[NC_014915]	3212453	3212632	-	649864141	3211829..3212452	-	COG0040	E	15	[ATP phosphoribosyltransferase]	Firmicutes	Bacilli	Bacillaceae	Geobacillus	Bacillales	[Geobacillus sp. Y412MC52]	GGTTGGTCATCGACGCTGTTGAAAACGACAGCGATTGGCGGGACAGAGCGGATGCGAAGAACGGACGGGAGAGGCTGCCCATGGCGGTGGAGATGGTGGAGAGCATGCGGTGTACTCGAGGACCAGCGCCGCATTTGACATGATGAGGAGCAAGGAGGAAGAATGATGCGGAACTGTTTC	CGGAACTGTTTC	GGTTGGTCATCGACGCTGTTGAAAACGACAGCGATTGGCGGGACAGAGCGGATGCGAAGAACGGACGGGAGAGGCTGCCCATGGCGGTGGAGATGGTGGAGAGCATGCGGTGTACTCGAGGACCAGCGCCGCATTTGACATGATGAGGAGCAAGGAGGAAGAATG	58.79
16176	TAGTCTAGTGCA	15524	643348516	[NC_011593]	1272218	1272397	+	643436376	1272398..1273348	+	COG1481	S	1	[Uncharacterized protein conserved in bacteria]	Actinobacteria	Actinobacteria	Bifidobacteriaceae	Bifidobacterium	Bifidobacteriales	[Bifidobacterium longum infantis ATCC 15697]	GTGACCACACTGCGAGAAAGCAAAGCCCATAATACGTATCAAACGGGTTCGCTTGTCCACCAGATTAGGTATCACAGAAAGCCGATGGCTTCCGACCGTGTGACAGCAAATAACGGCACGAAGCGCCTGAAGCATTGAGAAGAACGGGACTGTAGGAGGTAGATCATGTGCACTAGACTA	TGCACTAGACTA	GTGACCACACTGCGAGAAAGCAAAGCCCATAATACGTATCAAACGGGTTCGCTTGTCCACCAGATTAGGTATCACAGAAAGCCGATGGCTTCCGACCGTGTGACAGCAAATAACGGCACGAAGCGCCTGAAGCATTGAGAAGAACGGGACTGTAGGAGGTAGATC	50.91
16177	CGAGTGGTCAAC	9452	646311913	[NC_013716]	2262320	2262499	-	646474408	2261153..2262319	-	COG1004	M	21	[Predicted UDP-glucose 6-dehydrogenase]	Proteobacteria	Gammaproteobacteria	Enterobacteriaceae	Citrobacter	Enterobacteriales	[Citrobacter rodentium ICC168]	TATTTCTTAATAATAACTCCATATTATTCCTTTATGATGGTGAAGATAATCCTAATTACATTAGGCTTCATTGACATATTATTATCTCAGAAGCTAAAACAGTATTAACTTGTCACGATGCGAATACATCCTGATGTCTAATTAAGTTTATTCTGAGAGTAAGTAATGGTTGACCACTCG	GTTGACCACTCG	TATTTCTTAATAATAACTCCATATTATTCCTTTATGATGGTGAAGATAATCCTAATTACATTAGGCTTCATTGACATATTATTATCTCAGAAGCTAAAACAGTATTAACTTGTCACGATGCGAATACATCCTGATGTCTAATTAAGTTTATTCTGAGAGTAAGTA	28.48
16184	GTGACAGGAACG	30137	649633083	[NC_015174]	723487	723666	-	649976725	723295..723486	-	COG1551	T	9	[Carbon storage regulator (could also regulate swarming and quorum sensing)]	Planctomycetes	Planctomycetacia	Planctomycetaceae	Planctomyces	Planctomycetales	[Planctomyces brasiliensis IFAM 1448, DSM 5305]	ACCGGGGGGAATCAAAGCAGACTGGCTTCGGCTGGTGTCTCACTTCTTGATGTGCAGACTGAGTTCTCTGTAAAGCTGATCAGAGCACGATCGGGCCGTCGGTCTGATACGGAAACTCGGTGACGGAATCAGCGAGTTATCGACAGATTCAGGGGTTAGGAACGAATGCGTTCCTGTCAC	CGTTCCTGTCAC	ACCGGGGGGAATCAAAGCAGACTGGCTTCGGCTGGTGTCTCACTTCTTGATGTGCAGACTGAGTTCTCTGTAAAGCTGATCAGAGCACGATCGGGCCGTCGGTCTGATACGGAAACTCGGTGACGGAATCAGCGAGTTATCGACAGATTCAGGGGTTAGGAACGA	53.33
16185	CCTATTGCGCAT	13742	651053059	[CP002815]	1499977	1500156	-	651222936	1497223..1499976	-	COG4581	L	3	[Superfamily II RNA helicase]	Actinobacteria	Actinobacteria	Propionibacteriaceae	Propionibacterium	Actinomycetales	[Propionibacterium acnes 6609]	CACAAGCGTTCAAGCCGCTGATATTTCGTGGCTTGCCACGGTCAAGGTGACCGGCTCGTTGTCATGGGATGGTGACGGCATGCGGATACGCTCGCGCCCCAGCGTCGTCGCCCGACCCCTTGTCGGGGTTCCCGGAGAGTCGTAGCCTCCCGCTAGGTTGGAGGTATGATGCGCAATAGG	ATGCGCAATAGG	CACAAGCGTTCAAGCCGCTGATATTTCGTGGCTTGCCACGGTCAAGGTGACCGGCTCGTTGTCATGGGATGGTGACGGCATGCGGATACGCTCGCGCCCCAGCGTCGTCGCCCGACCCCTTGTCGGGGTTCCCGGAGAGTCGTAGCCTCCCGCTAGGTTGGAGGT	63.64
16188	TGGCTCTAGATG	23400	650377969	[FP929052]	2096366	2096545	+	650575334	2096546..2096923	+	COG3694	R	1	[ABC-type uncharacterized transport system, permease component]	Firmicutes	Clostridia	Ruminococcaceae	Ruminococcus	Clostridiales	[Ruminococcus sp. 18P13]	AAAGCCGCTTTTGATTAGGGTATCAAAGGCGGCTTTTCGCATTCTCTGAAAATTATCTAATCCGACAAAAATTGCCCGATATACAACAAATACTATATATCTTATTGCATCCATGCCGAATCTGTGCTACAATGAAAGCAGCACATAGCGAAAGGGGACGGAGCCATGCATCTAGAGCCA	CATCTAGAGCCA	AAAGCCGCTTTTGATTAGGGTATCAAAGGCGGCTTTTCGCATTCTCTGAAAATTATCTAATCCGACAAAAATTGCCCGATATACAACAAATACTATATATCTTATTGCATCCATGCCGAATCTGTGCTACAATGAAAGCAGCACATAGCGAAAGGGGACGGAGCC	41.21
16189	CACGAGTAGCCT	40315	637000258	[NC_004347]	2204108	2204287	+	637343972	2204288..2205784	+	COG3131	P	8	[Periplasmic glucans biosynthesis protein]	Proteobacteria	Gammaproteobacteria	Shewanellaceae	Shewanella	Alteromonadales	[Shewanella oneidensis MR-1]	TTAGATTATTTTTAGGTTACCTATTCTATGGTTAGCTTGTTGCGTTGCCAATCGTTTAAACCTTCTTCAATCATTTGCTCACTTGCTCTTAGCGCGGCATTTGCGCTGTCGGGCACTGCGTTTGCTGATGAGTCAAAGCCTGCTGAGAACAAACCTGCTACTCCTATGAGGCTACTCGTG	AGGCTACTCGTG	TTAGATTATTTTTAGGTTACCTATTCTATGGTTAGCTTGTTGCGTTGCCAATCGTTTAAACCTTCTTCAATCATTTGCTCACTTGCTCTTAGCGCGGCATTTGCGCTGTCGGGCACTGCGTTTGCTGATGAGTCAAAGCCTGCTGAGAACAAACCTGCTACTCCT	44.24
16195	CTGATGCTCCAC	4665	637000061	[NC_002696]	1006125	1006304	+	637086944	1006305..1008407	+	COG1298	NU	6	[Flagellar biosynthesis pathway, component FlhA]	Proteobacteria	Alphaproteobacteria	Caulobacteraceae	Caulobacter	Caulobacterales	[Caulobacter crescentus CB15]	GCCTGTCGAAGGGCGAGGACGACGCAAAGCTCCGGGCCGATCTGGCCGCCGCCGCGACCATCGGTCCGGCGCCGCGCCGCGAAAAATTTGGTTAACAAGATGGCGGCGGGCCGCAAATCGCTCCAAGCGAAAGCCTAGCTTCCCATCCCCGGTTCAAGGTTCCGAATGGTGGAGCATCAG	GTGGAGCATCAG	GCCTGTCGAAGGGCGAGGACGACGCAAAGCTCCGGGCCGATCTGGCCGCCGCCGCGACCATCGGTCCGGCGCCGCGCCGCGAAAAATTTGGTTAACAAGATGGCGGCGGGCCGCAAATCGCTCCAAGCGAAAGCCTAGCTTCCCATCCCCGGTTCAAGGTTCCGA	65.45
16197	GACCACTAGATA	9560	646311913	[NC_013716]	3790501	3790680	-	646475780	3787669..3790500	-	COG1391	OT	5	[Glutamine synthetase adenylyltransferase]	Proteobacteria	Gammaproteobacteria	Enterobacteriaceae	Citrobacter	Enterobacteriales	[Citrobacter rodentium ICC168]	CCTACGGACCGGAAGAAACTGTAGGCCGGATAAGGTGGGACACCGCCATCCGGCAATAAGGTAATGGCTGATGGCGCAGCGCTTATCAGTCCTGCGGGCCGGAAGAAACTGTAGGCCGGATAAGGTGGAACACCGCCATCCGGCAACTGTACAAGGAACCCTTTAATGTATCTAGTGGTC	TATCTAGTGGTC	CCTACGGACCGGAAGAAACTGTAGGCCGGATAAGGTGGGACACCGCCATCCGGCAATAAGGTAATGGCTGATGGCGCAGCGCTTATCAGTCCTGCGGGCCGGAAGAAACTGTAGGCCGGATAAGGTGGAACACCGCCATCCGGCAACTGTACAAGGAACCCTTTA	56.97
16199	ATCGATTCGCCT	33496	646564524	[NC_014008]	1199774	1199953	+	646713164	1199954..1200652	+	COG1102	F	2	[Cytidylate kinase]	Verrucomicrobia	Opitutae	Puniceicoccaceae	Coraliomargarita	Puniceicoccales	[Coraliomargarita akajimensis DSM 45221]	CTGTCTAAATGCCGCCGAGCGCTGCGTGCCGACATTCACGATCCCGACAGGGCAAATAGCGCCTGATAAGCTTGCCAAAACGGGGCAAACCGCTTATAAGTGAGACATCCCCACAAGGGAGTTACGTAGCCATCAATCGACCGTTCTTATTCAACCCCGATCAGCATGAGGCGAATCGAT	AGGCGAATCGAT	CTGTCTAAATGCCGCCGAGCGCTGCGTGCCGACATTCACGATCCCGACAGGGCAAATAGCGCCTGATAAGCTTGCCAAAACGGGGCAAACCGCTTATAAGTGAGACATCCCCACAAGGGAGTTACGTAGCCATCAATCGACCGTTCTTATTCAACCCCGATCAGC	53.94
16209	AAATTGCCGCCT	1566	648028051	[NC_014370]	534422	534601	+	648114935	534602..535795	+	COG0436	E	27	[Aspartate/tyrosine/aromatic aminotransferase]	Bacteroidetes	Bacteroidia	Prevotellaceae	Prevotella	Bacteroidales	[Prevotella melaninogenica ATCC 25845]	TTTGTTTATAAAGAGTTCATTTATTATATAATTGTTTAATTTAAACTGTCAAATCGGCAGTAAAAATGTTATATAGATAAAATAAAGAAAGAAAAGTTGCGTTATCAAAATGATTTTGCGTACTTTTGTACTTGATATTATTTATAAAGAAAGATAAGGTTCGAAATGAGGCGGCAATTT	AGGCGGCAATTT	TTTGTTTATAAAGAGTTCATTTATTATATAATTGTTTAATTTAAACTGTCAAATCGGCAGTAAAAATGTTATATAGATAAAATAAAGAAAGAAAAGTTGCGTTATCAAAATGATTTTGCGTACTTTTGTACTTGATATTATTTATAAAGAAAGATAAGGTTCGAA	21.82
16222	CGTTAGGTTCAT	13274	641228504	[NC_009953]	3903722	3903901	+	641272806	3903902..3904381	+	COG1522	K	17	[Transcriptional regulators]	Actinobacteria	Actinobacteria	Micromonosporaceae	Salinispora	Actinomycetales	[Salinispora arenicola CNS-205]	GGGCGCGGCGGGGTTTCCGAGCAGGTGGTAGGCAGCCGGGTGCGACCGGTATGGCTCGGACTCTCACGGCCGCGACCGAATACTGAGGAGCCGACAAGGGATAGCTCCGCATGAAGTTCAGTACATTATGGTGAAAACAGCATGTTATAGGGACAAAATACCTCCATGATGAACCTAACG	ATGAACCTAACG	GGGCGCGGCGGGGTTTCCGAGCAGGTGGTAGGCAGCCGGGTGCGACCGGTATGGCTCGGACTCTCACGGCCGCGACCGAATACTGAGGAGCCGACAAGGGATAGCTCCGCATGAAGTTCAGTACATTATGGTGAAAACAGCATGTTATAGGGACAAAATACCTCC	58.18
16223	TCGACAATAGGC	44977	637000320	[NC_004113]	2039984	2040163	+	637314587	2040164..2040529	+	COG1695	K	26	[Predicted transcriptional regulators]	Cyanobacteria	Synechococcophycidae	Synechococcaceae	Thermosynechococcus	Synechococcales	[Thermosynechococcus elongatus BP-1]	TTTAGTTACTTTCATGCTATGGGACCTGAGGAAAGTGCTGATATGGGGGGGATACTTGTGTTTCCTGTCCTTGGGAACAACAGAGTTGAATTCAGCCCCTTCTATGATCTGAGGAATTTTGCAAAGTCAACGCATCAGCAGTAGCCCATTGCTGAGGACAAGGTTATGGCCTATTGTCGA	GCCTATTGTCGA	TTTAGTTACTTTCATGCTATGGGACCTGAGGAAAGTGCTGATATGGGGGGGATACTTGTGTTTCCTGTCCTTGGGAACAACAGAGTTGAATTCAGCCCCTTCTATGATCTGAGGAATTTTGCAAAGTCAACGCATCAGCAGTAGCCCATTGCTGAGGACAAGGTT	45.45
16225	TAAGTAGTGGCG	17383	649633010	[NC_014829]	4404955	4405134	-	649827815	4404424..4404954	-	COG1971	S	12	[Predicted membrane protein]	Firmicutes	Bacilli	Bacillaceae	Bacillus	Bacillales	[Bacillus cellulosilyticus N-4, DSM 2522]	GATGCACGAAAATCGACAGTAATCACGCGAAACTCCGTCCAAACCATGCATAACCCACCCGAAACTTGCCCCCCTATCCCTACTAAAAAATAGAGATAATTTCCTTTGGACTTGCATATTCTACTTATAGCTAGTCCTAGGGGTGATAACGTGTTAGGAGAATTGATGCGCCACTACTTA	CGCCACTACTTA	GATGCACGAAAATCGACAGTAATCACGCGAAACTCCGTCCAAACCATGCATAACCCACCCGAAACTTGCCCCCCTATCCCTACTAAAAAATAGAGATAATTTCCTTTGGACTTGCATATTCTACTTATAGCTAGTCCTAGGGGTGATAACGTGTTAGGAGAATTG	43.03
16226	GTGGATGCGTAG	30807	641522606	[NC_010581]	1469717	1469896	+	641705257	1469897..1471375	+	COG0659	P	29	[Sulfate permease and related transporters (MFS superfamily)]	Proteobacteria	Alphaproteobacteria	Beijerinckiaceae	Beijerinckia	Rhizobiales	[Beijerinckia indica indica ATCC 9039]	TGCGTTGCAGCGGGAGGCAAGATATTCTGAAATCATTCGTTTTGGACCCGGTGTAATTCCGGGTGGCTCTTCCGGCCGCCAATCCGCCGGATAACGCACATAACACGACAACACTAGAGGCCTTCCATAGGCCTGTGTTTTGTATGTTTATTGCGGACCTTTAGCATGCTACGCATCCAC	CTACGCATCCAC	TGCGTTGCAGCGGGAGGCAAGATATTCTGAAATCATTCGTTTTGGACCCGGTGTAATTCCGGGTGGCTCTTCCGGCCGCCAATCCGCCGGATAACGCACATAACACGACAACACTAGAGGCCTTCCATAGGCCTGTGTTTTGTATGTTTATTGCGGACCTTTAGC	51.52
16227	GTAACTCGTCCG	18961	643692011	[NC_012491]	5782539	5782718	-	643788305	5781462..5782538	-	COG0216	J	13	[Protein chain release factor A]	Firmicutes	Bacilli	Paenibacillaceae	Brevibacillus	Bacillales	[Brevibacillus brevis NBRC 100599]	TTATAATGCACTTTGACTTCTTGCGCCTTTCCTCCTATAATTTATCTGTTATAACCGTTTTTATGGTAGATAGCATATTTATCGCAATTCATATCTAACATACATGCTACCAAGGCTTCGCCTGCGCCAAAAGGCAATTATTCTTTGCGATGGGGTGAAATAAAAATGCGGACGAGTTAC	CGGACGAGTTAC	TTATAATGCACTTTGACTTCTTGCGCCTTTCCTCCTATAATTTATCTGTTATAACCGTTTTTATGGTAGATAGCATATTTATCGCAATTCATATCTAACATACATGCTACCAAGGCTTCGCCTGCGCCAAAAGGCAATTATTCTTTGCGATGGGGTGAAATAAAA	36.36
16240	TGCCTTAGCTAC	46577	640069327	[NC_007493]	2634094	2634273	+	640072110	2634274..2635122	+	COG2897	P	10	[Rhodanese-related sulfurtransferase]	Proteobacteria	Alphaproteobacteria	Rhodobacteraceae	Rhodobacter	Rhodobacterales	[Rhodobacter sphaeroides 2.4.1]	CGTCGAGGACCGCCCGGACCTCGTCCGAAGATCGGCGAGCCCACCGGGCGATACGCGTCCAGTCGGGAAGACCTCCCCCTCCTTGCGCGCACCGGTCACGCCCGTCCGGGCTTGCCTGCGGGCGGCCACGGGATTAAGCGGGATTGGCTTTCCGAGGAGCCCGACATGGTAGCTAAGGCA	GTAGCTAAGGCA	CGTCGAGGACCGCCCGGACCTCGTCCGAAGATCGGCGAGCCCACCGGGCGATACGCGTCCAGTCGGGAAGACCTCCCCCTCCTTGCGCGCACCGGTCACGCCCGTCCGGGCTTGCCTGCGGGCGGCCACGGGATTAAGCGGGATTGGCTTTCCGAGGAGCCCGAC	71.52
16247	GAGTACACCGAC	4702	637000061	[NC_002696]	1524003	1524182	+	637087418	1524183..1525214	+	COG1612	O	5	[Uncharacterized protein required for cytochrome oxidase assembly]	Proteobacteria	Alphaproteobacteria	Caulobacteraceae	Caulobacter	Caulobacterales	[Caulobacter crescentus CB15]	TCCCATTCCGCTCATTGATCGCTCCGCTTCGTCCGCGCGTGCAGATGTTTCGCACGAAGCGGCGGCTCCGTCATGTCGGGCCACACAGAGATTGATGCGGGCCATTGTCGGGCGTAGGGAAGGAGCCGCCGCAATTCGGCCCACAAGTGACGCTTTTCCGACCCCATGGTCGGTGTACTC	GTCGGTGTACTC	TCCCATTCCGCTCATTGATCGCTCCGCTTCGTCCGCGCGTGCAGATGTTTCGCACGAAGCGGCGGCTCCGTCATGTCGGGCCACACAGAGATTGATGCGGGCCATTGTCGGGCGTAGGGAAGGAGCCGCCGCAATTCGGCCCACAAGTGACGCTTTTCCGACCCC	63.03
16249	GTGCCAAGTTGA	34315	646311931	[NC_013757]	4805891	4806070	-	646520113	4805225..4805890	-	COG2344	R	6	[AT-rich DNA-binding protein]	Actinobacteria	Actinobacteria	Geodermatophilaceae	Geodermatophilus	Actinomycetales	[Geodermatophilus obscurus DSM 43160]	GGCGGCAGATCGCCCGGGTCCCCGATGTCGTTCGACCGCTTCCGGCACCCGCCGGACCTCCGAGCGCGACCGTCCGTGGAGTGCCACATGACCGAGCCTGCGAGGTCGTGCGACGGCACAGCTCCTCAGGGCACGGGGTCGACGAGCGCCAGCGAGGAGTGGCCCATGTCAACTTGGCAC	TCAACTTGGCAC	GGCGGCAGATCGCCCGGGTCCCCGATGTCGTTCGACCGCTTCCGGCACCCGCCGGACCTCCGAGCGCGACCGTCCGTGGAGTGCCACATGACCGAGCCTGCGAGGTCGTGCGACGGCACAGCTCCTCAGGGCACGGGGTCGACGAGCGCCAGCGAGGAGTGGCCC	73.33
16250	TAGAGCCCGTAG	20897	640427118	[NC_009513]	1783111	1783290	-	640591568	1782022..1783110	-	COG0079	E	15	[Histidinol-phosphate/aromatic aminotransferase and cobyric acid decarboxylase]	Firmicutes	Bacilli	Lactobacillaceae	Lactobacillus	Lactobacillales	[Lactobacillus reuteri F275, JCM 1112]	TAAGGACTGCAAGAAAAGATAGTTAATGTTTTTTTTACATATTCAAACACTAATATCGCTTATTCGTCTTATGCGTTGTTAAGTATTGAACTATCAAGTTAAACATCGTAATTTTATAGGTGAAAAAGTTAGAAAACGTTTTCTTTGATTTTAGTAGGTGATTTTATGCTACGGGCTCTA	CTACGGGCTCTA	TAAGGACTGCAAGAAAAGATAGTTAATGTTTTTTTTACATATTCAAACACTAATATCGCTTATTCGTCTTATGCGTTGTTAAGTATTGAACTATCAAGTTAAACATCGTAATTTTATAGGTGAAAAAGTTAGAAAACGTTTTCTTTGATTTTAGTAGGTGATTTT	26.67
16253	TTGGTCCGAGAT	5916	639633055	[NC_008380]	1752083	1752262	-	639647551	1751618..1752082	-	COG0102	J	31	[Ribosomal protein L13]	Proteobacteria	Alphaproteobacteria	Rhizobiaceae	Rhizobium	Rhizobiales	[Rhizobium leguminosarum bv. viciae 3841]	CGGGATATCGATATTGACCCAATGTCACATTGCCTTTATACACCGCCTCAGAACGCAGCCTGTCCGGGCTGCTTTCTTTTTGGCATGCCTAAAGCCTGCCAATCCAAGCAACAAGAAACGCCCTTCAAGCCCTCGGGCCAAGGGTCCCAAAAGAGAGTATTCACTATGATCTCGGACCAA	ATCTCGGACCAA	CGGGATATCGATATTGACCCAATGTCACATTGCCTTTATACACCGCCTCAGAACGCAGCCTGTCCGGGCTGCTTTCTTTTTGGCATGCCTAAAGCCTGCCAATCCAAGCAACAAGAAACGCCCTTCAAGCCCTCGGGCCAAGGGTCCCAAAAGAGAGTATTCACT	51.52
16257	AGTATTGCTCTC	3986	646311901	[NC_013740]	2288465	2288644	-	646508651	2287238..2288464	-	COG0493	ER	14	[NADPH-dependent glutamate synthase beta chain and related oxidoreductases]	Firmicutes	Negativicutes	Acidaminococcaceae	Acidaminococcus	Selenomonadales	[Acidaminococcus fermentans DSM 20731]	ACCGGTCTTTTTCTGTTTCGTTTTGGAGAAGGTGGCTTAGGCCTTCGGCTATTGACCATTGACAATTCAAGGTACTGTTGCCCATGCAACAGCACCTTGACAGAATCCCTGCCGGTTCGATAGACTATAGGGAAATACCATCTTTGAGGAAACGAGGTTTTCCGTATGGAGAGCAATACT	GAGAGCAATACT	ACCGGTCTTTTTCTGTTTCGTTTTGGAGAAGGTGGCTTAGGCCTTCGGCTATTGACCATTGACAATTCAAGGTACTGTTGCCCATGCAACAGCACCTTGACAGAATCCCTGCCGGTTCGATAGACTATAGGGAAATACCATCTTTGAGGAAACGAGGTTTTCCGT	46.67
16258	AATTGGAGACCT	5114	643692012	[NC_012442]	187663	187842	+	643746845	187843..188403	+	COG3038	C	9	[Cytochrome B561]	Proteobacteria	Alphaproteobacteria	Brucellaceae	Brucella	Rhizobiales	[Brucella melitensis ATCC 23457]	TACAATTCTGGATTTATAGAAAAATTTTTTACGTGATATTTGGATCAGTTTAGATATGGCGTTAAAAATTTGTAATGTTGCATGCCATGAACAATATTTGATTTCAGTTGGCTGTTTTATTCCGGCAAAATGTGGGAAGCCTTTTTGTTATACAGGTATGGGTTGATGAGGTCTCCAATT	AGGTCTCCAATT	TACAATTCTGGATTTATAGAAAAATTTTTTACGTGATATTTGGATCAGTTTAGATATGGCGTTAAAAATTTGTAATGTTGCATGCCATGAACAATATTTGATTTCAGTTGGCTGTTTTATTCCGGCAAAATGTGGGAAGCCTTTTTGTTATACAGGTATGGGTTG	32.12
16267	GCTCATTACGCA	34590	640427123	[NC_009565]	1255172	1255351	-	640605904	1253699..1255171	-	COG0574	G	16	[Phosphoenolpyruvate synthase/pyruvate phosphate dikinase]	Actinobacteria	Actinobacteria	Mycobacteriaceae	Mycobacterium	Actinomycetales	[Mycobacterium tuberculosis F11 (ExPEC)]	GTCCACGCCGCCAGCCACCATCACCGGCAGCCGGCGTTGTCTCGCAGCATGGGTAAGGCCCAACACCAGACACAAGCTGAGTAGTCCGACCGCTGACCAAGGCGCCCCCTGTGGGCCCACAGTGGGCGGTCTGGCGTTGCCCATAAGTAGCATCAAGGGGTGCCCATGTGCGTAATGAGC	TGCGTAATGAGC	GTCCACGCCGCCAGCCACCATCACCGGCAGCCGGCGTTGTCTCGCAGCATGGGTAAGGCCCAACACCAGACACAAGCTGAGTAGTCCGACCGCTGACCAAGGCGCCCCCTGTGGGCCCACAGTGGGCGGTCTGGCGTTGCCCATAAGTAGCATCAAGGGGTGCCC	66.06
16279	GGTCTGAATATG	28184	649633065	[NC_014759]	1812054	1812233	-	649786166	1809855..1812053	-	COG1506	E	32	[Dipeptidyl aminopeptidases/acylaminoacyl-peptidases]	Bacteroidetes	Cytophagia	Flammeovirgaceae	Marivirga	Cytophagales	[Marivirga tractuosa H-43, DSM 4126]	ACTACCAACCCATTCATCATAATAGTCAGAACCAAAAGACTTCGAAACTTACAAACGTCAAAACCTGAAAACTTGCCAACCTGCCAACCAATTTTCCCACTCATTTTTACTAAATTCAAGCCTTAATTAAAATTGAAAAATAAAATCATGGTAAGGAAACGATTTATGCATATTCAGACC	CATATTCAGACC	ACTACCAACCCATTCATCATAATAGTCAGAACCAAAAGACTTCGAAACTTACAAACGTCAAAACCTGAAAACTTGCCAACCTGCCAACCAATTTTCCCACTCATTTTTACTAAATTCAAGCCTTAATTAAAATTGAAAAATAAAATCATGGTAAGGAAACGATTT	32.73
16280	CACATGGCAGAT	34411	643692028	[NC_012207]	1586880	1587059	+	643734274	1587060..1587575	+	COG3616	E	2	[Predicted amino acid aldolase or racemase]	Actinobacteria	Actinobacteria	Mycobacteriaceae	Mycobacterium	Actinomycetales	[Mycobacterium bovis BCG Tokyo 172]	TCGATACGCCCGACGTGCTGATCGACCGCGACATCCTTGACCGCAACATCGGGCGAATGAGTTCCGCCGTCGCCGCGAAAGGGATCGCCCGGCGTCCCCACGTGAAGACGCACAAGCTGCCTGAGATCGCCCATATGCAACTCCGCGCGGGCGCGCGGCCTGACGATGATCTGCCATGTG	ATCTGCCATGTG	TCGATACGCCCGACGTGCTGATCGACCGCGACATCCTTGACCGCAACATCGGGCGAATGAGTTCCGCCGTCGCCGCGAAAGGGATCGCCCGGCGTCCCCACGTGAAGACGCACAAGCTGCCTGAGATCGCCCATATGCAACTCCGCGCGGGCGCGCGGCCTGACG	66.67
16281	CCATCTCCGTCT	24055	637000196	[NC_008344]	1173183	1173362	-	638131367	1171734..1173182	-	COG0569	P	13	[K+ transport systems, NAD-binding component]	Proteobacteria	Betaproteobacteria	Nitrosomonadaceae	Nitrosomonas	Nitrosomonadales	[Nitrosomonas eutropha C91]	GCATAACCCCGGCTCTTCCCTTTCTTGGATTTGGGGTAGGGATGATATAACATGACGCAGTTTTTACTTACCAACCAACCATGCAATCTTCCGCTCCATGATCCACCATGAGCCGAAATACAGGCAGTATCAAATGTTATCGACTTGTGAAAGCAGGCATCTCTAATGAGACGGAGATGG	AGACGGAGATGG	GCATAACCCCGGCTCTTCCCTTTCTTGGATTTGGGGTAGGGATGATATAACATGACGCAGTTTTTACTTACCAACCAACCATGCAATCTTCCGCTCCATGATCCACCATGAGCCGAAATACAGGCAGTATCAAATGTTATCGACTTGTGAAAGCAGGCATCTCTA	45.45
16282	TAGGTACACAGC	44818	637000307	[NC_006576]	1450087	1450266	-	637617002	1448968..1450086	-	COG0031	E	32	[Cysteine synthase]	Cyanobacteria	Synechococcophycidae	Synechococcaceae	Synechococcus	Synechococcales	[Synechococcus elongatus PCC 6301]	GATCAAGCCGCAGACAACAGGGAAGAGCAAGACCCAGACAGAAGCTCTGCCGGCCAACGACTATGTTGAGTTTCGAAAACTTTTGCTGGAAGATTCGGGCGATCGCCCTCGACAAGATTGAAGAGTTCCTTAAATTTGCTGATCGATCCCCCAAAACTCCAGACAATGGCTGTGTACCTA	GCTGTGTACCTA	GATCAAGCCGCAGACAACAGGGAAGAGCAAGACCCAGACAGAAGCTCTGCCGGCCAACGACTATGTTGAGTTTCGAAAACTTTTGCTGGAAGATTCGGGCGATCGCCCTCGACAAGATTGAAGAGTTCCTTAAATTTGCTGATCGATCCCCCAAAACTCCAGACA	49.7
16285	TAGCATTGGTAC	17288	649633010	[NC_014829]	3787807	3787986	-	649827279	3786616..3787806	-	COG3705	E	13	[ATP phosphoribosyltransferase involved in histidine biosynthesis]	Firmicutes	Bacilli	Bacillaceae	Bacillus	Bacillales	[Bacillus cellulosilyticus N-4, DSM 2522]	CTGTAGACTACAATGTATAACTTTATTTCGTTATCACATTAGCACACTAAAGTGAAAGGCGGTAACGGAGGAAAAAGCGGATGAAAAACAATTTACAAGATACATGTGATGATCACGAAGGAAATGTGAAATTCCGAGTGTGGATATAGAGAGAGGTGGAGTTGGATGGTACCAATGCTA	GTACCAATGCTA	CTGTAGACTACAATGTATAACTTTATTTCGTTATCACATTAGCACACTAAAGTGAAAGGCGGTAACGGAGGAAAAAGCGGATGAAAAACAATTTACAAGATACATGTGATGATCACGAAGGAAATGTGAAATTCCGAGTGTGGATATAGAGAGAGGTGGAGTTGG	38.18
16289	ACACTGGTGGCA	38839	637000001	[NC_008009]	4497433	4497612	-	637985827	4495108..4497432	-	COG3206	M	4	[Uncharacterized protein involved in exopolysaccharide biosynthesis]	Acidobacteria	Acidobacteria	Korebacteraceae	Korebacter	Acidobacteriales	[Korebacter versatilis Ellin345]	GTTAGGTGGAATTAGCGGAGAGCGTGGGTAAAAGTGCGCTACACTGACTGAAACCGCTAAATCGAATCGTTGGTACCCCCGGTAATGAGCCGCCCCTTTAGCGGCAGTCCTCGAATTGACCGGACTTAACGTGGATCGCACAACCAACGGAAGGTTTTGAAGCGCATGTGCCACCAGTGT	TGCCACCAGTGT	GTTAGGTGGAATTAGCGGAGAGCGTGGGTAAAAGTGCGCTACACTGACTGAAACCGCTAAATCGAATCGTTGGTACCCCCGGTAATGAGCCGCCCCTTTAGCGGCAGTCCTCGAATTGACCGGACTTAACGTGGATCGCACAACCAACGGAAGGTTTTGAAGCGC	53.33
16292	GCAAGGAATCTG	28054	649633063	[NC_014655]	3287307	3287486	+	649732826	3287487..3289049	+	COG1530	J	23	[Ribonucleases G and E]	Bacteroidetes	Cytophagia	Cytophagaceae	Leadbetterella	Cytophagales	[Leadbetterella byssophila 4M15, DSM 17132]	AAAGAAGCGTCTAAGAAAAAACCGTCATAAGAAGAAGTAATTAGGTATTACTACGATAAACAGTAGGAGGTAAGCAGCGGAATACTGCTTACTTTTTTTGTTAAAAATTTGTGTACTAGTATCTTTATGTGAAGATAGTAGTATTAATGATCCCGACCCCTTACTATGCAGATTCCTTGC	CAGATTCCTTGC	AAAGAAGCGTCTAAGAAAAAACCGTCATAAGAAGAAGTAATTAGGTATTACTACGATAAACAGTAGGAGGTAAGCAGCGGAATACTGCTTACTTTTTTTGTTAAAAATTTGTGTACTAGTATCTTTATGTGAAGATAGTAGTATTAATGATCCCGACCCCTTACT	33.33
16295	ACTACATACGCA	39708	637000250	[NC_007677]	2013322	2013501	+	637844612	2013502..2016165	+	COG1674	D	29	[DNA segregation ATPase FtsK/SpoIIIE and related proteins]	Bacteroidetes	Sphingobacteria	Rhodothermaceae	Salinibacter	Sphingobacteriales	[Salinibacter ruber M31, DSM 13855]	TGTCCCGGCTAGACAGTGGATACACATGTACACCACGCTCCCTGTCGCTGCGTCCCCTTTTCTCCGCCTCGCCTGTTCGGCTGTATGGCTGCCTCGGGTTCCGATACGAATACGGAGGAGGCCTTCCTGATCTCTCCGCGTCGGAAGGTGGAGATCTTCGGGCTCATGTGCGTATGTAGT	TGCGTATGTAGT	TGTCCCGGCTAGACAGTGGATACACATGTACACCACGCTCCCTGTCGCTGCGTCCCCTTTTCTCCGCCTCGCCTGTTCGGCTGTATGGCTGCCTCGGGTTCCGATACGAATACGGAGGAGGCCTTCCTGATCTCTCCGCGTCGGAAGGTGGAGATCTTCGGGCTC	60.61
16301	CAACGATCTCCC	38462	643692001	[NC_012483]	1995483	1995662	-	643767900	1992441..1995482	-	COG1530	J	23	[Ribonucleases G and E]	Acidobacteria	Acidobacteria	Acidobacteriaceae	Acidobacterium	Acidobacteriales	[Acidobacterium capsulatum ATCC 51196]	TCTCCGCGCAGGTTGGCGGACCGTGGGCCCACGCCCACTGCATCGCGACAGCTCTCTCTGGCTGAGGCCTCTTTCTGGCGGCTCCCGGTCTTCTCCGGTTTCAAGGATCTCCCGCAAGGGGGCATCCCGGTCTGATTTCTGCCTGGCTGCCGAAAAGAGGCAGCAATGGGGAGATCGTTG	GGGAGATCGTTG	TCTCCGCGCAGGTTGGCGGACCGTGGGCCCACGCCCACTGCATCGCGACAGCTCTCTCTGGCTGAGGCCTCTTTCTGGCGGCTCCCGGTCTTCTCCGGTTTCAAGGATCTCCCGCAAGGGGGCATCCCGGTCTGATTTCTGCCTGGCTGCCGAAAAGAGGCAGCA	64.85
16302	GATACCAAGACC	38582	643692001	[NC_012483]	4039318	4039497	+	643769658	4039498..4041867	+	COG1012	C	59	[NAD-dependent aldehyde dehydrogenases]	Acidobacteria	Acidobacteria	Acidobacteriaceae	Acidobacterium	Acidobacteriales	[Acidobacterium capsulatum ATCC 51196]	GCAGAGACGGAAAGTATCAGGGCATGGCTTTAGCCATGCCACAAGCACTGAGCAAAATCCGAGGGCTTTAGCCCCTGAAAACCGTGAAGGGTGCGGGCCTTGGCCCGCGCATCCACCGATCCAACCAACCCATGGGCTCTCGCCCTTGAGGGAATCAAGACTCCGATGGGTCTTGGTATC	GGTCTTGGTATC	GCAGAGACGGAAAGTATCAGGGCATGGCTTTAGCCATGCCACAAGCACTGAGCAAAATCCGAGGGCTTTAGCCCCTGAAAACCGTGAAGGGTGCGGGCCTTGGCCCGCGCATCCACCGATCCAACCAACCCATGGGCTCTCGCCCTTGAGGGAATCAAGACTCCG	58.79
16315	AATACGCCCTTT	35581	637000076	[NC_003030]	3399064	3399243	-	637178924	3395707..3399063	-	COG1404	O	35	[Subtilisin-like serine proteases]	Firmicutes	Clostridia	Clostridiaceae	Clostridium	Clostridiales	[Clostridium acetobutylicum ATCC 824]	TAATAGGCATATACTTTATAGATATACTTTTTTGGGGGTATTTTTACGAGTAAGAATGATGCATTTCTAGACTTATTTTATAATGTTCCGGAAAACGTAAAAAATAAGTTATTAACACTTAAGAACATTAATGGTGCCCAAAACATTGAGGTTGTTATTAAATTTATGAAAGGGCGTATT	AAAGGGCGTATT	TAATAGGCATATACTTTATAGATATACTTTTTTGGGGGTATTTTTACGAGTAAGAATGATGCATTTCTAGACTTATTTTATAATGTTCCGGAAAACGTAAAAAATAAGTTATTAACACTTAAGAACATTAATGGTGCCCAAAACATTGAGGTTGTTATTAAATTT	26.67
16317	CATGTTCAGGGA	33589	646564524	[NC_014008]	3440716	3440895	-	646715081	3440407..3440715	-	COG3411	C	9	[Ferredoxin]	Verrucomicrobia	Opitutae	Puniceicoccaceae	Coraliomargarita	Puniceicoccales	[Coraliomargarita akajimensis DSM 45221]	ACATTCGATCGGACCATCATCACCCATCACGTATCACGTAGCACGTATCTCGCATCTCGTAGCACGTATCTCGCATCTCGTAGCACGTATCTCGCATCTCGCATCACGTATCTCGCATCTCGCATCTCGTATCTCGTATCTCGTATCACCAAACATCCAATCATCATGTCCCTGAACATG	TCCCTGAACATG	ACATTCGATCGGACCATCATCACCCATCACGTATCACGTAGCACGTATCTCGCATCTCGTAGCACGTATCTCGCATCTCGTAGCACGTATCTCGCATCTCGCATCACGTATCTCGCATCTCGCATCTCGTATCTCGTATCTCGTATCACCAAACATCCAATCATC	49.09
16320	ACGAAACACAGT	9694	646311926	[NC_000913]	85450	85629	+	646311977	85630..87354	+	COG0028	EH	45	[Thiamine pyrophosphate-requiring enzymes [acetolactate synthase, pyruvate dehydrogenase (cytochrome), glyoxylate carboligase, phosphonopyruvate decarboxylase]]	Proteobacteria	Gammaproteobacteria	Enterobacteriaceae	Escherichia	Enterobacteriales	[Escherichia coli K-12, MG1655]	TATCAATTTAATCCTCTGTAATGGAGGATTTTATCGTTTCTTTTCACCTTTCCTCCTGTTTATTCTTATTACCCCGTGTTTATGTCTCTGGCTGCCAATTGCTTAAGCAAGATCGGACGGTTAATGTGTTTTACACATTTTTTCCGTCAAACAGTGAGGCAGGCCATGACTGTGTTTCGT	ACTGTGTTTCGT	TATCAATTTAATCCTCTGTAATGGAGGATTTTATCGTTTCTTTTCACCTTTCCTCCTGTTTATTCTTATTACCCCGTGTTTATGTCTCTGGCTGCCAATTGCTTAAGCAAGATCGGACGGTTAATGTGTTTTACACATTTTTTCCGTCAAACAGTGAGGCAGGCC	39.39
16321	TCTTTGCTGATC	2480	644736369	[NC_009441]	1493120	1493299	-	644740711	1492199..1493119	-	COG2207	K	56	[AraC-type DNA-binding domain-containing proteins]	Bacteroidetes	Flavobacteria	Flavobacteriaceae	Flavobacterium	Flavobacteriales	[Flavobacterium johnsoniae UW101, ATCC 17061]	AATTCAATAATCCAGACACAAAAGAGCTCCAGCGGAGCAAAATATTTATCGCAATGAATATGTCGCTCCGCTGGAGCTTTGTTCTCAATAATAAACATGATTTCTATAAATATTTCGCTTCTCCGAAGCTGATTTTAGTCTCTCAAATTTTCATACTTTTATATCATGGATCAGCAAAGA	GATCAGCAAAGA	AATTCAATAATCCAGACACAAAAGAGCTCCAGCGGAGCAAAATATTTATCGCAATGAATATGTCGCTCCGCTGGAGCTTTGTTCTCAATAATAAACATGATTTCTATAAATATTTCGCTTCTCCGAAGCTGATTTTAGTCTCTCAAATTTTCATACTTTTATATC	33.94
16322	AGTGTGGCCTTT	38214	649633048	[NC_014915]	2754159	2754338	-	649863657	2752422..2754158	-	COG0028	EH	45	[Thiamine pyrophosphate-requiring enzymes [acetolactate synthase, pyruvate dehydrogenase (cytochrome), glyoxylate carboligase, phosphonopyruvate decarboxylase]]	Firmicutes	Bacilli	Bacillaceae	Geobacillus	Bacillales	[Geobacillus sp. Y412MC52]	AATGAGCGGCCGGCTTCGGCTGGCCGCTCCTGAGGCGGCCGTCACGGCCGTGAAGAAGGGTGGTACCGCGGAAAGGAAACCTTTTCGCCCCTTTGGCTGGAAATGACAGCCATCGTGGGCGGAAAGGTTTTTTATATGGATGACAAATCACAGGGAGGATCGACGATGAAAGGCCACACT	AAAGGCCACACT	AATGAGCGGCCGGCTTCGGCTGGCCGCTCCTGAGGCGGCCGTCACGGCCGTGAAGAAGGGTGGTACCGCGGAAAGGAAACCTTTTCGCCCCTTTGGCTGGAAATGACAGCCATCGTGGGCGGAAAGGTTTTTTATATGGATGACAAATCACAGGGAGGATCGACG	58.18
16328	GCAAACGACTAT	38698	637000001	[NC_008009]	1773281	1773460	+	637983476	1773461..1776556	+	COG1530	J	23	[Ribonucleases G and E]	Acidobacteria	Acidobacteria	Korebacteraceae	Korebacter	Acidobacteriales	[Korebacter versatilis Ellin345]	GTGATCAAGATTCCACAGTTGCTAGAGAATCCATTAAGCCCGCCGGATCGCGCGGAACTCGCGCAGCTTCGTCCGCCGGACTTGTCACCTGCATTCCTGCACGGCCTCACTTCGCCTCTCCGGTAAGACTGGCTTCCTCACGGAAGACCGGTCGCGGAGAAGTCAATGATAGTCGTTTGC	ATAGTCGTTTGC	GTGATCAAGATTCCACAGTTGCTAGAGAATCCATTAAGCCCGCCGGATCGCGCGGAACTCGCGCAGCTTCGTCCGCCGGACTTGTCACCTGCATTCCTGCACGGCCTCACTTCGCCTCTCCGGTAAGACTGGCTTCCTCACGGAAGACCGGTCGCGGAGAAGTCA	59.39
16334	TTCGTGCGTAAG	169	638154515	[AE009950]	919278	919457	-	638173514	918903..919277	-	COG1373	R	25	[Predicted ATPase (AAA+ superfamily)]	Euryarchaeota	Thermococci	Thermococcaceae	Pyrococcus	Thermococcales	[Pyrococcus furiosus DSM 3638]	TTTGAAGCTCTAGTGTTTTTTGTGAGGCTTTCTTTAGAAACTTCATGTTTGAAGTTCTAGATGGCATATCCTTAAATAAGTCTTTGTTTGCCATGCCCTCCTTTTTATCCTCAAGGGACTGAATAAAGTTTGCCATAGTCCTGATTGAAGAACTAGCCTCTAACGATGCTTACGCACGAA	CTTACGCACGAA	TTTGAAGCTCTAGTGTTTTTTGTGAGGCTTTCTTTAGAAACTTCATGTTTGAAGTTCTAGATGGCATATCCTTAAATAAGTCTTTGTTTGCCATGCCCTCCTTTTTATCCTCAAGGGACTGAATAAAGTTTGCCATAGTCCTGATTGAAGAACTAGCCTCTAACG	37.58
16343	TATACCCTGCAA	44807	637000307	[NC_006576]	1235575	1235754	+	637616787	1235755..1237335	+	COG4188	R	4	[Predicted dienelactone hydrolase]	Cyanobacteria	Synechococcophycidae	Synechococcaceae	Synechococcus	Synechococcales	[Synechococcus elongatus PCC 6301]	GCTGGGCAATGTCACAATTTTCTTGAGAATCCCTTGAATTCCAGTGAACGCCCACTAGCGTTGAACTAGTCAGCGGTTGAGGCAACGGCCCTTGCGTTGGAGCCTCGTCCCTACCTTCCAATCGCTGCATCTTTTCTTGTCCGCGCTGCTAAGGATAGCCAGAAGATGTTGCAGGGTATA	TTGCAGGGTATA	GCTGGGCAATGTCACAATTTTCTTGAGAATCCCTTGAATTCCAGTGAACGCCCACTAGCGTTGAACTAGTCAGCGGTTGAGGCAACGGCCCTTGCGTTGGAGCCTCGTCCCTACCTTCCAATCGCTGCATCTTTTCTTGTCCGCGCTGCTAAGGATAGCCAGAAG	52.73
16349	GATAGGCAACGT	4964	643692012	[NC_012441]	993808	993987	+	643745533	993988..995367	+	COG3200	E	2	[3-deoxy-D-arabino-heptulosonate 7-phosphate (DAHP) synthase]	Proteobacteria	Alphaproteobacteria	Brucellaceae	Brucella	Rhizobiales	[Brucella melitensis ATCC 23457]	TAAAATCTCTGTGTGCATTATATCAGCGCGACCACGCATGCCGGGTTTGCGAGCGCGGGCTGTCAACCTGTACAGGCATGGCCCGCCACATTCGGAATTCCGGCTTTCGTGCAAGGAGGATATAATCCGAGAGAAATCTAGCGGATAACGTAGACAGGTGCTCAAATGACGTTGCCTATC	ACGTTGCCTATC	TAAAATCTCTGTGTGCATTATATCAGCGCGACCACGCATGCCGGGTTTGCGAGCGCGGGCTGTCAACCTGTACAGGCATGGCCCGCCACATTCGGAATTCCGGCTTTCGTGCAAGGAGGATATAATCCGAGAGAAATCTAGCGGATAACGTAGACAGGTGCTCAA	52.73
16352	GAGCTTACACAC	20783	640427118	[NC_009513]	351484	351663	+	640590108	351664..353076	+	COG0215	J	14	[Cysteinyl-tRNA synthetase]	Firmicutes	Bacilli	Lactobacillaceae	Lactobacillus	Lactobacillales	[Lactobacillus reuteri F275, JCM 1112]	ACGCTATATATAATAACAGTAGAATGTGAAGAAAGTATGACCAAATGGTAAATAATTTTTTGGATACAAATTAATATCATCAGAAATGCTATTCTAATACGGAATGTGGTAAGATTAACTGTACAAATTAATTCTTTATTAATGATTTTTAAGGAGCGGATAGACATGGTGTGTAAGCTC	GTGTGTAAGCTC	ACGCTATATATAATAACAGTAGAATGTGAAGAAAGTATGACCAAATGGTAAATAATTTTTTGGATACAAATTAATATCATCAGAAATGCTATTCTAATACGGAATGTGGTAAGATTAACTGTACAAATTAATTCTTTATTAATGATTTTTAAGGAGCGGATAGAC	26.67
16354	GTAGTGCGAAGC	8453	637000188	[NC_002946]	960109	960288	-	637142219	959239..960108	-	COG0350	L	10	[Methylated DNA-protein cysteine methyltransferase]	Proteobacteria	Betaproteobacteria	Neisseriaceae	Neisseria	Neisseriales	[Neisseria gonorrhoeae FA 1090]	GAAACGGTTGGATGATGTGCCGGAATGCGCAAATGCAAAAATCGTGGTTTCAGACGACCCTTTGAAGGCCGTCTGAAATTTTTCATAGGGCGACGCTTTATGTGTCGTCCTGTGTGTTGAAACATTCCTTTCCCTGATGCTTTGGAAATATTGTATATTTAGGCAATGGCTTCGCACTAC	GCTTCGCACTAC	GAAACGGTTGGATGATGTGCCGGAATGCGCAAATGCAAAAATCGTGGTTTCAGACGACCCTTTGAAGGCCGTCTGAAATTTTTCATAGGGCGACGCTTTATGTGTCGTCCTGTGTGTTGAAACATTCCTTTCCCTGATGCTTTGGAAATATTGTATATTTAGGCA	43.64
16356	GAATATGCTCGA	19306	637000279	[NC_007795]	2454753	2454932	+	637895281	2454933..2455361	+	COG0071	O	36	[Molecular chaperone (small heat shock protein)]	Firmicutes	Bacilli	Staphylococcaceae	Staphylococcus	Bacillales	[Staphylococcus aureus aureus NCTC 8325]	TTATCTTTATTGCTTGTATAAATCTCGATGCTCAGTTCTTTTGCCCTGATTCCTTATCAGGCACAAATCTACCCATTTATTACTTTTTTATCTCCCCTTTTACTTTAACTTTTTTAATACTACTCATATAATGGCTTTGTAATACAAATTTCTATAATGGAAGTGATGTCGAGCATATTC	TCGAGCATATTC	TTATCTTTATTGCTTGTATAAATCTCGATGCTCAGTTCTTTTGCCCTGATTCCTTATCAGGCACAAATCTACCCATTTATTACTTTTTTATCTCCCCTTTTACTTTAACTTTTTTAATACTACTCATATAATGGCTTTGTAATACAAATTTCTATAATGGAAGTG	29.7
16361	ATTGGAACCTAG	38661	637000001	[NC_008009]	1248236	1248415	+	637982991	1248416..1250869	+	COG0577	V	11	[ABC-type antimicrobial peptide transport system, permease component]	Acidobacteria	Acidobacteria	Korebacteraceae	Korebacter	Acidobacteriales	[Korebacter versatilis Ellin345]	ACGCGCTGAAATCTACCCCCTTTCGCAAGCCCCCGACACCACCAGTCCGCATTTTTCCTGTCCGGAATGCGATCGTCCGAGTCCAATTCCGGACAGCCGCGTTTCACACTAGTTCTGTAGTTTCAATGTTTTACCTTTGGCGATTTTGGTGCTCTGATAGGCAATATGCTAGGTTCCAAT	CTAGGTTCCAAT	ACGCGCTGAAATCTACCCCCTTTCGCAAGCCCCCGACACCACCAGTCCGCATTTTTCCTGTCCGGAATGCGATCGTCCGAGTCCAATTCCGGACAGCCGCGTTTCACACTAGTTCTGTAGTTTCAATGTTTTACCTTTGGCGATTTTGGTGCTCTGATAGGCAAT	51.52
16362	TCCCTGAGTGTA	42298	637000224	[NC_007005]	4122214	4122393	-	637653809	4121878..4122213	-	COG1677	NU	2	[Flagellar hook-basal body protein]	Proteobacteria	Gammaproteobacteria	Pseudomonadaceae	Pseudomonas	Pseudomonadales	[Pseudomonas syringae pv. syringae B728a]	ATCCCGGCGCCCCGTAGATACGGGCGGCCCGGCGCGAACTCGTGTCAAGCGACATGATGCACTCATCTGGTGTGGCAAATAGCCGCCATCTAGCTGGCATCGTTGTTGCTATACCTTCTGTACCCGCTGAATCAGTGTCAAAAATTTGCGGGCCTTACGAGAGATATGTACACTCAGGGA	TACACTCAGGGA	ATCCCGGCGCCCCGTAGATACGGGCGGCCCGGCGCGAACTCGTGTCAAGCGACATGATGCACTCATCTGGTGTGGCAAATAGCCGCCATCTAGCTGGCATCGTTGTTGCTATACCTTCTGTACCCGCTGAATCAGTGTCAAAAATTTGCGGGCCTTACGAGAGAT	55.76
16363	AAACGCCGTTAG	40432	637000258	[NC_004347]	3334069	3334248	-	637345009	3331303..3334068	-	COG1596	M	15	[Periplasmic protein involved in polysaccharide export]	Proteobacteria	Gammaproteobacteria	Shewanellaceae	Shewanella	Alteromonadales	[Shewanella oneidensis MR-1]	GGCCGCAATCTATGGGCGGTAGCGTGCCTGAAAGCAAAGAAGGACGTTGCTTTGCAACTGCTAGAACGCAGCAAAGAGCGCTGCTCTAGGACCTAGAATCTAGAAGGGCGTAGCCCGCACTGCTTTATCATTGTTTTTCATCTTTAACCCAATCGGAGATATCTGATGCTAACGGCGTTT	CTAACGGCGTTT	GGCCGCAATCTATGGGCGGTAGCGTGCCTGAAAGCAAAGAAGGACGTTGCTTTGCAACTGCTAGAACGCAGCAAAGAGCGCTGCTCTAGGACCTAGAATCTAGAAGGGCGTAGCCCGCACTGCTTTATCATTGTTTTTCATCTTTAACCCAATCGGAGATATCTG	49.7
16364	AGACCTACCGAT	10787	637000344	[NC_003902]	1348336	1348515	+	637273264	1348516..1349460	+	COG1622	C	17	[Heme/copper-type cytochrome/quinol oxidases, subunit 2]	Proteobacteria	Gammaproteobacteria	Xanthomonadaceae	Xanthomonas	Xanthomonadales	[Xanthomonas campestris pv campestris ATCC 33913]	GGATCATTGCCAATGGGTTTCGTGCAGGTGCAGCAAAGACTAAAATCAGGGAGCTAACCCGTGTCTTCGATCTGGGCCGCCATCTCCACCGGGAGCGGGCTGTTCAAAACGCCGCTGGCGGATCAGACGAACGAGGCTGGCGTTCCTTCGCACTTGGATCGACCGATGATCGGTAGGTCT	ATCGGTAGGTCT	GGATCATTGCCAATGGGTTTCGTGCAGGTGCAGCAAAGACTAAAATCAGGGAGCTAACCCGTGTCTTCGATCTGGGCCGCCATCTCCACCGGGAGCGGGCTGTTCAAAACGCCGCTGGCGGATCAGACGAACGAGGCTGGCGTTCCTTCGCACTTGGATCGACCG	58.79
16369	TTTAGGTGCGAT	8820	639633022	[NC_008751]	47424	47603	+	639818225	47604..49127	+	COG0144	J	9	[tRNA and rRNA cytosine-C5-methylases]	Proteobacteria	Deltaproteobacteria	Desulfovibrionaceae	Desulfovibrio	Desulfovibrionales	[Desulfovibrio vulgaris vulgaris DP4]	TCTGTTTCTCGTCCGGGCTGTCCGTACCGCAATGACGACGGCTGGACCCTGACCGAGTGGGATTGTTTCCGCCTTGGGGCTTGATGCGTCTCCACTGTCTGGCGTGACTCGGCTACCGTTGCTGTTTTCCTCTCTTCCTACCTGCTGTCTCAAGAGACCTAATTCATGATCGCACCTAAA	ATCGCACCTAAA	TCTGTTTCTCGTCCGGGCTGTCCGTACCGCAATGACGACGGCTGGACCCTGACCGAGTGGGATTGTTTCCGCCTTGGGGCTTGATGCGTCTCCACTGTCTGGCGTGACTCGGCTACCGTTGCTGTTTTCCTCTCTTCCTACCTGCTGTCTCAAGAGACCTAATTC	56.97
16372	CACTAGTATGCC	40956	650377987	[CP001608]	2970402	2970581	-	650396904	2969973..2970401	-	COG0105	F	13	[Nucleoside diphosphate kinase]	Proteobacteria	Gammaproteobacteria	Enterobacteriaceae	Yersinia	Enterobacteriales	[Yersinia pestis Medievalis Harbin 35]	GTATGCAATTGCTACAAGCGCACTTATAATCTGCGGCCACTGATTATTCGGCATACGTAAAGCGGCATCATTTTAGTGTAAAGGAACGGGCTGCCAGCCAAGTAAATACGCTTATCAGAGCAGGTTCCGAGTCCGGTTAATATTAGAAATCCAATAGAGGTTATTATGGGCATACTAGTG	GGCATACTAGTG	GTATGCAATTGCTACAAGCGCACTTATAATCTGCGGCCACTGATTATTCGGCATACGTAAAGCGGCATCATTTTAGTGTAAAGGAACGGGCTGCCAGCCAAGTAAATACGCTTATCAGAGCAGGTTCCGAGTCCGGTTAATATTAGAAATCCAATAGAGGTTATT	43.03
16377	TTGGCCCATTAT	35164	637000101	[NC_004668]	2750583	2750762	-	637416006	2749842..2750582	-	COG2226	H	48	[Methylase involved in ubiquinone/menaquinone biosynthesis]	Firmicutes	Bacilli	Enterococcaceae	Enterococcus	Lactobacillales	[Enterococcus faecalis V583]	TTGAAGTCAAACGTGTGGAAGGTAAAGAAGGCGGAAAATGGATTTTAATCGATTTAGGCGATGTTATTGTCCATGTATTCCAATCTTCAGAACGTGCCTTTTACAATTTAGAAAAATTATGGTCAGATGCCCCAATGGTTGATCTAAGCGCTTGGGTCGACTAAAATGATAATGGGCCAA	ATAATGGGCCAA	TTGAAGTCAAACGTGTGGAAGGTAAAGAAGGCGGAAAATGGATTTTAATCGATTTAGGCGATGTTATTGTCCATGTATTCCAATCTTCAGAACGTGCCTTTTACAATTTAGAAAAATTATGGTCAGATGCCCCAATGGTTGATCTAAGCGCTTGGGTCGACTAAA	38.79
16378	TCTCATCTGGCA	26846	641228494	[NC_009972]	598681	598860	-	641277642	597910..598680	-	COG0330	O	26	[Membrane protease subunits, stomatin/prohibitin homologs]	Chloroflexi	Chloroflexi	Herpetosiphonaceae	Herpetosiphon	Herpetosiphonales	[Herpetosiphon aurantiacus DSM 785]	GCAATTGCCACTCTGGCTTATCACTTTGGAACAGCAGGTTCGATTCCTGACCCGTTACACGCTTATCCACTATTGTACCCGCAAAAGGCTCTGCAAAGCTACGGGCTTTCCGCCGATTGTGGTATGTGGGGCGGCGTGTAACATCATTTTTGAGAGGTAGATCGTATGTGCCAGATGAGA	TGCCAGATGAGA	GCAATTGCCACTCTGGCTTATCACTTTGGAACAGCAGGTTCGATTCCTGACCCGTTACACGCTTATCCACTATTGTACCCGCAAAAGGCTCTGCAAAGCTACGGGCTTTCCGCCGATTGTGGTATGTGGGGCGGCGTGTAACATCATTTTTGAGAGGTAGATCGT	50.3
16386	TGGGTCCATCTT	14581	646311958	[NC_013595]	715621	715800	-	646452277	714904..715620	-	COG2188	K	23	[Transcriptional regulators]	Actinobacteria	Actinobacteria	Streptosporangiaceae	Streptosporangium	Actinomycetales	[Streptosporangium roseum DSM 43021]	GCAGAGCGACGCGTGGCGTCACATAGAGGCTCAGGCTATGTGGGTCGCTCTACTGTCTGGAATGGTGAGGTAGCCGTTCTTCCCGGTGGTGGAGGTCCTGACAGGTGCCTGCTCAGCCGGTACTGTGCTTATGCAGACAAGTGGAAGAGTGATCGGGCGGTTAACATGAAGATGGACCCA	AAGATGGACCCA	GCAGAGCGACGCGTGGCGTCACATAGAGGCTCAGGCTATGTGGGTCGCTCTACTGTCTGGAATGGTGAGGTAGCCGTTCTTCCCGGTGGTGGAGGTCCTGACAGGTGCCTGCTCAGCCGGTACTGTGCTTATGCAGACAAGTGGAAGAGTGATCGGGCGGTTAAC	58.79
16405	GTGAGTGCAATG	12048	638154522	[BA000011]	525652	525831	+	638191064	525832..526731	+	COG0726	G	29	[Predicted xylanase/chitin deacetylase]	Euryarchaeota	Thermoplasmata	Thermoplasmataceae	Thermoplasma	Thermoplasmatales	[Thermoplasma volcanium GSS1]	ATAGAATTTTTCAGACTGATTTTTTTAGTTGGCAGGATTCGTATTTATACGCTAAAATCTGCGGTTTTGGCGAGTATAAATAGTGTATAAAATCATATTTTTTTAAATATTAATCTCAATCCATAAAGTGGACAATGTATTAATGCGATGCAATAATCTGCCCATATGCATTGCACTCAC	CATTGCACTCAC	ATAGAATTTTTCAGACTGATTTTTTTAGTTGGCAGGATTCGTATTTATACGCTAAAATCTGCGGTTTTGGCGAGTATAAATAGTGTATAAAATCATATTTTTTTAAATATTAATCTCAATCCATAAAGTGGACAATGTATTAATGCGATGCAATAATCTGCCCAT	29.09
16411	TGAAGTTCGACA	30728	641522606	[NC_010581]	900202	900381	+	641704806	900382..901437	+	COG1566	V	28	[Multidrug resistance efflux pump]	Proteobacteria	Alphaproteobacteria	Beijerinckiaceae	Beijerinckia	Rhizobiales	[Beijerinckia indica indica ATCC 9039]	GCTCTGGGGCTGATAGCCTTCGGCTCACAATGACGATGGCTTGGCTTGTTCCATCGGCGGACCGAATGATCTTCTGCTGCGGGAAACGAAACGGTGACGGAAGAGACATCGACCACGCCGAAAGTCGACACTGCTGTCGGTGCCGTCACCCCTGAGCAGAAGGGGATGTGTCGAACTTCA	TGTCGAACTTCA	GCTCTGGGGCTGATAGCCTTCGGCTCACAATGACGATGGCTTGGCTTGTTCCATCGGCGGACCGAATGATCTTCTGCTGCGGGAAACGAAACGGTGACGGAAGAGACATCGACCACGCCGAAAGTCGACACTGCTGTCGGTGCCGTCACCCCTGAGCAGAAGGGG	59.39
16412	GCGCCAGTCTAT	254	651053005	[CP002743]	496617	496796	-	651200357	495615..496616	-	COG0679	R	14	[Predicted permeases]	Actinobacteria	Actinobacteria	Bifidobacteriaceae	Bifidobacterium	Bifidobacteriales	[Bifidobacterium breve ACS-071-V-Sch8b]	TTCAAAACCGAAAACGGTTGAGCCAGAGATTCTGTTTTTCATATGGTTTGCGGCCTGTTTCCGCCCTTCCGGCACCCACTCGTCCACGGTGTGGCGATGATATCGCGCGATATCCGAAATACGCGGACAATAGAATCTATCAGAGGCTAGATAAGGGAGAGAGTTATGATAGACTGGCGC	ATAGACTGGCGC	TTCAAAACCGAAAACGGTTGAGCCAGAGATTCTGTTTTTCATATGGTTTGCGGCCTGTTTCCGCCCTTCCGGCACCCACTCGTCCACGGTGTGGCGATGATATCGCGCGATATCCGAAATACGCGGACAATAGAATCTATCAGAGGCTAGATAAGGGAGAGAGTT	49.7
16419	TCTGCTGTAACG	33006	637000148	[NC_002942]	2905568	2905747	-	637132513	2905190..2905567	-	COG3189	S	6	[Uncharacterized conserved protein]	Proteobacteria	Gammaproteobacteria	Legionellaceae	Legionella	Legionellales	[Legionella pneumophila pneumophila Philadelphia-1]	ATCGTCTCGAAGCCTTGGCACGAAACATTAAATTTCATACAAGGCTTCGAGACAGCATTAATGCCTCCTCAGTCCGAACGATTAGAGATAACCCCCTATCTTATCCATATAATCAAAGAGATTAAAATGGCCCTGAAATTTTTCCAATGATACGGATGACATAATATGCGTTACAGCAGA	CGTTACAGCAGA	ATCGTCTCGAAGCCTTGGCACGAAACATTAAATTTCATACAAGGCTTCGAGACAGCATTAATGCCTCCTCAGTCCGAACGATTAGAGATAACCCCCTATCTTATCCATATAATCAAAGAGATTAAAATGGCCCTGAAATTTTTCCAATGATACGGATGACATAAT	38.79
16421	CGGTACTAGTGC	43589	646564550	[NC_014002]	528793	528972	-	646706558	528403..528792	-	COG1878	R	6	[Predicted metal-dependent hydrolase]	Euryarchaeota	Methanomicrobia	Methanosarcinaceae	Methanohalophilus	Methanosarcinales	[Methanohalophilus mahii SLP, DSM 5219]	CCGGGTGATCCAAAAGTTACTGTCAAAAGGGTCACTTCTATAGAATCCTGCGGATACAGTGTCTCAAAACTCGAAATAGGTAGTCACACTGCCACCCATATCGATGCTCCTGCCCATATATTTGAGGGCGGGCGCACAGTAGATGAACTGGAATTATCCTCTCTTATGGCACTAGTACCG	GCACTAGTACCG	CCGGGTGATCCAAAAGTTACTGTCAAAAGGGTCACTTCTATAGAATCCTGCGGATACAGTGTCTCAAAACTCGAAATAGGTAGTCACACTGCCACCCATATCGATGCTCCTGCCCATATATTTGAGGGCGGGCGCACAGTAGATGAACTGGAATTATCCTCTCTT	46.67
16427	CGATCGTCTCAA	14352	637000304	[NC_003155]	6409338	6409517	-	637208446	6408531..6409337	-	COG2356	L	7	[Endonuclease I]	Actinobacteria	Actinobacteria	Streptomycetaceae	Streptomyces	Actinomycetales	[Streptomyces avermitilis MA-4680]	GGCATGCCGCATCGCGTGCGCAACACCTGCCGCATCGCGTGCACATCAAGCGACTTGCCGGTTTCCGACATGGAACCGACACCTCCCGTTCATTGACCGGACCTCATGTCCATGTCACGATCCGGTTGCCCGCTCAATCAACACGCGTAGAACGGACTCCCCACGATGTTGAGACGATCG	TTGAGACGATCG	GGCATGCCGCATCGCGTGCGCAACACCTGCCGCATCGCGTGCACATCAAGCGACTTGCCGGTTTCCGACATGGAACCGACACCTCCCGTTCATTGACCGGACCTCATGTCCATGTCACGATCCGGTTGCCCGCTCAATCAACACGCGTAGAACGGACTCCCCACG	61.21
16438	GTGGATGTTGCA	26891	641228494	[NC_009972]	1141756	1141935	-	641278131	1140463..1141755	-	COG1262	S	15	[Uncharacterized conserved protein]	Chloroflexi	Chloroflexi	Herpetosiphonaceae	Herpetosiphon	Herpetosiphonales	[Herpetosiphon aurantiacus DSM 785]	ATAACAACGCCGTTTATTTGGCACTCATCCCACCTTTTATCGCGTCGCGACACCAAGAGTTGCCTCATGTTGGTTATCGACCAACTGACCTCTGTTCGTCACCCGCCGCCCTTGAGTGTGTGTACTTTGGGGCAATAGCAAAGGATGCAGTCGATGGAGACACTGATGTGCAACATCCAC	TGCAACATCCAC	ATAACAACGCCGTTTATTTGGCACTCATCCCACCTTTTATCGCGTCGCGACACCAAGAGTTGCCTCATGTTGGTTATCGACCAACTGACCTCTGTTCGTCACCCGCCGCCCTTGAGTGTGTGTACTTTGGGGCAATAGCAAAGGATGCAGTCGATGGAGACACTG	51.52
16449	CGCTGACCAAAT	14138	637000304	[NC_003155]	3864565	3864744	-	637206202	3862846..3864564	-	COG0747	E	44	[ABC-type dipeptide transport system, periplasmic component]	Actinobacteria	Actinobacteria	Streptomycetaceae	Streptomyces	Actinomycetales	[Streptomyces avermitilis MA-4680]	CGACATTCACTGTCGCTGACGTCCGCCTCTGGCGTACGCGTCGCGATTCTCCCTCTCTCCGTGACTTCGTCGCGGTTTTCGACGACCTGACGCCCGGGCAGACGTCTGTTCATTTTCGTCTCACTCCTCGTCAATCCGTCTCATCATTCGAGAGGTCGTCTTCCGATGATTTGGTCAGCG	ATTTGGTCAGCG	CGACATTCACTGTCGCTGACGTCCGCCTCTGGCGTACGCGTCGCGATTCTCCCTCTCTCCGTGACTTCGTCGCGGTTTTCGACGACCTGACGCCCGGGCAGACGTCTGTTCATTTTCGTCTCACTCCTCGTCAATCCGTCTCATCATTCGAGAGGTCGTCTTCCG	58.79
16450	TTCGATGCTACG	15140	646311958	[NC_013595]	9298275	9298454	-	646459690	9297471..9298274	-	COG1611	R	9	[Predicted Rossmann fold nucleotide-binding protein]	Actinobacteria	Actinobacteria	Streptosporangiaceae	Streptosporangium	Actinomycetales	[Streptosporangium roseum DSM 43021]	GGGCGGATGGGCATAAATGAAAGTGGCTTTCCTCGCCGGCCATTTGGCGGGGAAAGCCACTTTCAGTCCCGAGCAGCACCCTCGGCAGTTAGACGCAGGCTCGTCGAAATCCGGTTCCGTCTTTTCCCGGAGATTTTCCAAGATTTTTCTGAAGGCGGCGCTACGATGCGTAGCATCGAA	CGTAGCATCGAA	GGGCGGATGGGCATAAATGAAAGTGGCTTTCCTCGCCGGCCATTTGGCGGGGAAAGCCACTTTCAGTCCCGAGCAGCACCCTCGGCAGTTAGACGCAGGCTCGTCGAAATCCGGTTCCGTCTTTTCCCGGAGATTTTCCAAGATTTTTCTGAAGGCGGCGCTACG	56.97
16457	CAAGCAGTCAAG	9110	639633022	[NC_008751]	2940665	2940844	-	639820765	2939474..2940664	-	COG1748	E	8	[Saccharopine dehydrogenase and related proteins]	Proteobacteria	Deltaproteobacteria	Desulfovibrionaceae	Desulfovibrio	Desulfovibrionales	[Desulfovibrio vulgaris vulgaris DP4]	GGGTGTCGTGTATGCTGTGTCCGGGCTTCTCGTCCTGATGGTCCCGGAACAGAAGCAAGGTGACGTGTGACATGGGCCGGCGTGTTGCGTCCGGCCCCGTGACAGGATCATATGGCGGCAAGTCGCCCCTCTCCGGGGGCATGTGTGCCGCAAAGGAGATGCGCTATGCTTGACTGCTTG	CTTGACTGCTTG	GGGTGTCGTGTATGCTGTGTCCGGGCTTCTCGTCCTGATGGTCCCGGAACAGAAGCAAGGTGACGTGTGACATGGGCCGGCGTGTTGCGTCCGGCCCCGTGACAGGATCATATGGCGGCAAGTCGCCCCTCTCCGGGGGCATGTGTGCCGCAAAGGAGATGCGCT	63.64
16463	ACTTATGGCAGG	19169	637000279	[NC_007795]	1232154	1232333	+	637893902	1232334..1233152	+	COG0580	G	23	[Glycerol uptake facilitator and related permeases (Major Intrinsic Protein Family)]	Firmicutes	Bacilli	Staphylococcaceae	Staphylococcus	Bacillales	[Staphylococcus aureus aureus NCTC 8325]	AATTAAATTTGACAAAATTTTTACAAAAACCATTGACAACGCTTTCATATCGATAGTATCATAACAAATATAATAAAAGTTAATACATAGAATAGAGACGGGAGATTTCTACGAGCCAAACTGCTAGTGTAGGAATCTCTTTGTCTTTTTGGGAGGACATTTAATATGCCTGCCATAAGT	CCTGCCATAAGT	AATTAAATTTGACAAAATTTTTACAAAAACCATTGACAACGCTTTCATATCGATAGTATCATAACAAATATAATAAAAGTTAATACATAGAATAGAGACGGGAGATTTCTACGAGCCAAACTGCTAGTGTAGGAATCTCTTTGTCTTTTTGGGAGGACATTTAAT	29.7
16464	GAATGCAAACGC	10923	637000344	[NC_003902]	3054526	3054705	+	637274678	3054706..3056850	+	COG3590	O	11	[Predicted metalloendopeptidase]	Proteobacteria	Gammaproteobacteria	Xanthomonadaceae	Xanthomonas	Xanthomonadales	[Xanthomonas campestris pv campestris ATCC 33913]	TAATGCTCTCCACGGCCCCGCGAGGGGCCGTTTTTTTGTCCGAAGCCTGCTAGAACGAGAGGCCACGTTGACCTGCGTGCCCCACCCATGACCTTCGACACCATGCGTGCTGTCATACAGAAAGGTAGAGTGCCGCCACGGCTCCGCTGTGACGGGGCTTCCCAAATGGCGTTTGCATTC	GCGTTTGCATTC	TAATGCTCTCCACGGCCCCGCGAGGGGCCGTTTTTTTGTCCGAAGCCTGCTAGAACGAGAGGCCACGTTGACCTGCGTGCCCCACCCATGACCTTCGACACCATGCGTGCTGTCATACAGAAAGGTAGAGTGCCGCCACGGCTCCGCTGTGACGGGGCTTCCCAA	61.21
16465	TCGACAAGATAG	33562	646564524	[NC_014008]	2889424	2889603	+	646714602	2889604..2890242	+	COG0118	E	5	[Glutamine amidotransferase]	Verrucomicrobia	Opitutae	Puniceicoccaceae	Coraliomargarita	Puniceicoccales	[Coraliomargarita akajimensis DSM 45221]	TCCCCTGCTTAGGCAGGAGGCATTGGTTTCGTTCACAGATGAACAAAATTCCATTCGTTTTGGGGATGGATCAACAGTCTTCATCTATTGGATGAAGACTTTTCCCGCTCAGAAGCGTTGCTGGCTTGCATCGTGGCACGGAATTCGCAGCTTGGTGCGTTTCCCATGCTATCTTGTCGA	CTATCTTGTCGA	TCCCCTGCTTAGGCAGGAGGCATTGGTTTCGTTCACAGATGAACAAAATTCCATTCGTTTTGGGGATGGATCAACAGTCTTCATCTATTGGATGAAGACTTTTCCCGCTCAGAAGCGTTGCTGGCTTGCATCGTGGCACGGAATTCGCAGCTTGGTGCGTTTCCC	49.7
16469	GATCAGCCGGAA	8474	637000188	[NC_002946]	1216930	1217109	-	637142482	1215967..1216929	-	COG3547	L	34	[Transposase and inactivated derivatives]	Proteobacteria	Betaproteobacteria	Neisseriaceae	Neisseria	Neisseriales	[Neisseria gonorrhoeae FA 1090]	ATAAAATCAGACACGGCAAAGGAATAGCTACCCTTTGCCGAAACCGTCCAGCCTGAACAAACCACAAACTTAAAGTTTGATGACGAGAATAGGCGGGCGGTTTTCTTGTTTGTGAAATTGAGTAGTATCAAAGAACACAGATTCTGAATAGATAAGGGTAATCCCATGTTCCGGCTGATC	TTCCGGCTGATC	ATAAAATCAGACACGGCAAAGGAATAGCTACCCTTTGCCGAAACCGTCCAGCCTGAACAAACCACAAACTTAAAGTTTGATGACGAGAATAGGCGGGCGGTTTTCTTGTTTGTGAAATTGAGTAGTATCAAAGAACACAGATTCTGAATAGATAAGGGTAATCCC	41.21
16472	TGGCCGTGATAT	184	638154515	[AE009950]	1560593	1560772	+	638174302	1560773..1561858	+	COG0119	E	37	[Isopropylmalate/homocitrate/citramalate synthases]	Euryarchaeota	Thermococci	Thermococcaceae	Pyrococcus	Thermococcales	[Pyrococcus furiosus DSM 3638]	ATGCACAAAAATTTTTTCGAATAAATTGACATTTAACCTAAATTTTTTCGACGTTTATGAAAATTCAAGAAATTTGTTCGACAAGACAAAAAATTTGCCGAAAATTTTAAATACCCATTCAGAATGATGTGAAGCGGGTGGTGTATATTAAGCAGGAGAGAAATAATGATATCACGGCCA	ATATCACGGCCA	ATGCACAAAAATTTTTTCGAATAAATTGACATTTAACCTAAATTTTTTCGACGTTTATGAAAATTCAAGAAATTTGTTCGACAAGACAAAAAATTTGCCGAAAATTTTAAATACCCATTCAGAATGATGTGAAGCGGGTGGTGTATATTAAGCAGGAGAGAAATA	29.09
16474	TTCAGAGGAGGA	40886	650377987	[CP001608]	2513703	2513882	-	650396469	2512293..2513702	-	COG0362	G	10	[6-phosphogluconate dehydrogenase]	Proteobacteria	Gammaproteobacteria	Enterobacteriaceae	Yersinia	Enterobacteriales	[Yersinia pestis Medievalis Harbin 35]	CTCGCGAAAGCAAACGTGTGCGCACAGCAACTAGTCAGTTGTGCTATCTATCGCACCAATCACTACCCAGCTGACATAATCCTGAGTTAACATGTTTCCCACATCAAAAACCTGTTGGCCTTAAGGCTGGTAACAGGTGTCATCCTTCAGACAGGAGTTTTTTTAATGTCCTCCTCTGAA	TCCTCCTCTGAA	CTCGCGAAAGCAAACGTGTGCGCACAGCAACTAGTCAGTTGTGCTATCTATCGCACCAATCACTACCCAGCTGACATAATCCTGAGTTAACATGTTTCCCACATCAAAAACCTGTTGGCCTTAAGGCTGGTAACAGGTGTCATCCTTCAGACAGGAGTTTTTTTA	45.45
16476	ATTGACCTGGCT	45957	641228474	[NC_009925]	2754070	2754249	+	641251810	2754250..2754900	+	COG0664	T	42	[cAMP-binding proteins - catabolite gene activator and regulatory subunit of cAMP-dependent protein kinases]	Cyanobacteria	Synechococcophycidae	Acaryochloridaceae	Acaryochloris	Synechococcales	[Acaryochloris marina MBIC11017]	TTGGTATTTGGTACTATTCCTAAATTTCATTTTTAGTGATTAGTATCATGTATCCTACATAACTTCTTGCCTCACCCTATTGTCCTCATGGCTAACTAGCATAGGCAATATTCCTCGGTGAGTCTGACGCAAAGTTTCATTCAGTTTTTCGCAGGTACGCAGCTAATGAGCCAGGTCAAT	AGCCAGGTCAAT	TTGGTATTTGGTACTATTCCTAAATTTCATTTTTAGTGATTAGTATCATGTATCCTACATAACTTCTTGCCTCACCCTATTGTCCTCATGGCTAACTAGCATAGGCAATATTCCTCGGTGAGTCTGACGCAAAGTTTCATTCAGTTTTTCGCAGGTACGCAGCTA	38.79
16480	TGAACTAGTTGC	24361	649633031	[NC_014934]	1292210	1292389	+	649895068	1292390..1294198	+	COG3975	R	2	[Predicted protease with the C-terminal PDZ domain]	Bacteroidetes	Flavobacteria	Flavobacteriaceae	Cellulophaga	Flavobacteriales	[Cellulophaga algicola IC166, DSM 14237]	ATGCACACCAATTAAATATCTTACGAACAAAAACATCCCTGCCTATCGGCTGTCCCCTCAAGGGGACAATTCTTAATAGCTACATTTCTTACGGAAATAAAAACGGTGAGCCCACTTTTTCTCTTAATTGAAAATACTATCTTAGTCCACCTAAATAGTATTTACATGGCAACTAGTTCA	GCAACTAGTTCA	ATGCACACCAATTAAATATCTTACGAACAAAAACATCCCTGCCTATCGGCTGTCCCCTCAAGGGGACAATTCTTAATAGCTACATTTCTTACGGAAATAAAAACGGTGAGCCCACTTTTTCTCTTAATTGAAAATACTATCTTAGTCCACCTAAATAGTATTTAC	36.36
16487	TCCTCGATCTTG	30476	649633083	[NC_015174]	4552442	4552621	-	649979795	4551380..4552441	-	COG0790	R	18	[FOG: TPR repeat, SEL1 subfamily]	Planctomycetes	Planctomycetacia	Planctomycetaceae	Planctomyces	Planctomycetales	[Planctomyces brasiliensis IFAM 1448, DSM 5305]	CCTCACGTCAGCATAAGCTAAAGAATGCGTACGGCCAGTCGCGCGGTAAGCAACGTTCTGGTTTGGATGATTGAACGAGACAGGTAATAACATTCGTTGCAAGACGCTGGCAGACAAATGCGTATACACTTGGATTCTGTTCTCCTTCGCTGGAAAAGTTTACCTATGCAAGATCGAGGA	CAAGATCGAGGA	CCTCACGTCAGCATAAGCTAAAGAATGCGTACGGCCAGTCGCGCGGTAAGCAACGTTCTGGTTTGGATGATTGAACGAGACAGGTAATAACATTCGTTGCAAGACGCTGGCAGACAAATGCGTATACACTTGGATTCTGTTCTCCTTCGCTGGAAAAGTTTACCT	47.27
16493	CGTAAACAGATG	34420	643692028	[NC_012207]	1793222	1793401	+	643734453	1793402..1793842	+	COG2314	S	4	[Predicted membrane protein]	Actinobacteria	Actinobacteria	Mycobacteriaceae	Mycobacterium	Actinomycetales	[Mycobacterium bovis BCG Tokyo 172]	GTGCCCGACCCTCGGTGCGCACCAATTTGAGCCAACTCAGGAAATGAATCTCTGAGCGGAGGTGCACCGGTTGCCCGCCTCACAACGACATGCTGAGGCGCACACGGTCGCTCGCAGCCGGGCACAACGAACACCCCTGCTCTGCCGCGCCGATGTTGGGAACGCATGCATCTGTTTACG	CATCTGTTTACG	GTGCCCGACCCTCGGTGCGCACCAATTTGAGCCAACTCAGGAAATGAATCTCTGAGCGGAGGTGCACCGGTTGCCCGCCTCACAACGACATGCTGAGGCGCACACGGTCGCTCGCAGCCGGGCACAACGAACACCCCTGCTCTGCCGCGCCGATGTTGGGAACGC	64.24
16494	CTCAGTGAATAC	30277	649633083	[NC_015174]	2264422	2264601	-	649978021	2263258..2264421	-	COG0225	O	11	[Peptide methionine sulfoxide reductase]	Planctomycetes	Planctomycetacia	Planctomycetaceae	Planctomyces	Planctomycetales	[Planctomyces brasiliensis IFAM 1448, DSM 5305]	GCCGTGACTTGGGAAGAATCGCCGAGTCGGACGGTCTTGAGGGGGCAAAATGATGTTTCCACGGCTGTCTGTGTCTATAATACTATCAGGCCCGTTTCTACAGACGTGAAAGGCCCGGACAACATCGTCCCGGGACTGTCTTGATAAAGGAAGCCTGTCGAAATCATGGTATTCACTGAG	GTATTCACTGAG	GCCGTGACTTGGGAAGAATCGCCGAGTCGGACGGTCTTGAGGGGGCAAAATGATGTTTCCACGGCTGTCTGTGTCTATAATACTATCAGGCCCGTTTCTACAGACGTGAAAGGCCCGGACAACATCGTCCCGGGACTGTCTTGATAAAGGAAGCCTGTCGAAATC	52.73
16495	ACTATCTAGCAG	23304	650377969	[FP929052]	997442	997621	-	650574385	996662..997441	-	COG1215	M	21	[Glycosyltransferases, probably involved in cell wall biogenesis]	Firmicutes	Clostridia	Ruminococcaceae	Ruminococcus	Clostridiales	[Ruminococcus sp. 18P13]	TCTTCTGCGCAGTGTTCCTGTTTGCGCCGCTGCTCCAGCTGCCCCATCTGGCAACGGGAGGCGCTATGCTTCTGCCCTTTGTTGCCATTCCCGGCATTCTGATCGCTGTGTTGCTGAAGATCCCTCGCCAGCAAAGGAAAGCTGCACTTTAAAGGAGGCATCACCATGCTGCTAGATAGT	CTGCTAGATAGT	TCTTCTGCGCAGTGTTCCTGTTTGCGCCGCTGCTCCAGCTGCCCCATCTGGCAACGGGAGGCGCTATGCTTCTGCCCTTTGTTGCCATTCCCGGCATTCTGATCGCTGTGTTGCTGAAGATCCCTCGCCAGCAAAGGAAAGCTGCACTTTAAAGGAGGCATCACC	56.97
16500	ACAATGACCTCG	18417	646311909	[NC_000964]	2377417	2377596	-	646318832	2375869..2377416	-	COG0147	EH	24	[Anthranilate/para-aminobenzoate synthases component I]	Firmicutes	Bacilli	Bacillaceae	Bacillus	Bacillales	[Bacillus subtilis subtilis 168]	AATGAGTTGAGTTAGAGAATAGGGTAGCAGAGAATGAGTTTAGTTGAGCTGAGACATTATGTTTATTCTACCCAAAAGAAGTCTTTCTTTTGGGTTTATTTGTTATATAGTATTTTATCCTCTCATGCCATCTTCTCATTCTCCTTGCCATAAGGAGTGAGAGCAATGCGAGGTCATTGT	CGAGGTCATTGT	AATGAGTTGAGTTAGAGAATAGGGTAGCAGAGAATGAGTTTAGTTGAGCTGAGACATTATGTTTATTCTACCCAAAAGAAGTCTTTCTTTTGGGTTTATTTGTTATATAGTATTTTATCCTCTCATGCCATCTTCTCATTCTCCTTGCCATAAGGAGTGAGAGCA	35.76
16502	GCCTTTGCTCAA	9111	639633022	[NC_008751]	2978850	2979029	+	639820801	2979030..2980421	+	COG1757	C	19	[Na+/H+ antiporter]	Proteobacteria	Deltaproteobacteria	Desulfovibrionaceae	Desulfovibrio	Desulfovibrionales	[Desulfovibrio vulgaris vulgaris DP4]	ACTGTTGCGGGTGCAACCGACACTCATTTCAGCTTTCCGTATTGTGAACACATGGATTAGCTGCTGGCGGAGTCGCCCACACAAGACGAAGCCCGCACAAGGAACATCACTGGCGGAAGGCGCTGCAACAAATGGTCACTGCAACTCATCGATAATGGGGCCTCTATGTTGAGCAAAGGC	TTGAGCAAAGGC	ACTGTTGCGGGTGCAACCGACACTCATTTCAGCTTTCCGTATTGTGAACACATGGATTAGCTGCTGGCGGAGTCGCCCACACAAGACGAAGCCCGCACAAGGAACATCACTGGCGGAAGGCGCTGCAACAAATGGTCACTGCAACTCATCGATAATGGGGCCTCT	53.94
16503	TTGTACTCGTAC	29985	649633056	[NC_014633]	527820	527999	-	649704080	527517..527819	-	COG3118	O	29	[Thioredoxin domain-containing protein]	Fusobacteria	Fusobacteria	Fusobacteriaceae	Ilyobacter	Fusobacteriales	[Ilyobacter polytropus CuHBu1, DSM 2926]	AGAAATAATCTGAAAAAGTTCGTCTTTACTGTATAGAGGCGGACTTTTTCTTTATCTTTTATTACCTAAAAATCCCATATAATTTTACAACAAATGATAAACATTATTAAAATAACTTGGTTATGAAAATAATTATATTAAGAATTTTCACAAAGGAGAAAGCCTATGGTACGAGTACAA	GTACGAGTACAA	AGAAATAATCTGAAAAAGTTCGTCTTTACTGTATAGAGGCGGACTTTTTCTTTATCTTTTATTACCTAAAAATCCCATATAATTTTACAACAAATGATAAACATTATTAAAATAACTTGGTTATGAAAATAATTATATTAAGAATTTTCACAAAGGAGAAAGCCT	24.24
16507	ACCAGAGCTCAA	43246	640069316	[NC_009135]	562110	562289	-	640166102	561396..562109	-	COG4902	S	2	[Uncharacterized protein conserved in archaea]	Euryarchaeota	Methanococci	Methanococcaceae	Methanococcus	Methanococcales	[Methanococcus maripaludis C5]	AGTTCTTTTTTAAAATAAATAATCATATTAAAAAATTATGGGGGATGGGCAATAATGAAAACGATGAGATTTACTGCAACTGCAATAATACTCTTAGTCATCCTAAGTTCTGCGTTTGCATAGGGTAATCAGGGTAAGGGCTACGGACAAAATCAAGGTGGACAAATGTTGAGCTCTGGT	TTGAGCTCTGGT	AGTTCTTTTTTAAAATAAATAATCATATTAAAAAATTATGGGGGATGGGCAATAATGAAAACGATGAGATTTACTGCAACTGCAATAATACTCTTAGTCATCCTAAGTTCTGCGTTTGCATAGGGTAATCAGGGTAAGGGCTACGGACAAAATCAAGGTGGACAA	34.55
16517	GCCTTTGCATTC	27727	649633078	[NC_015160]	938160	938339	-	649960170	937317..938159	-	COG0338	L	12	[Site-specific DNA methylase]	Bacteroidetes	Bacteroidia	Porphyromonadaceae	Odoribacter	Bacteroidales	[Odoribacter splanchnicus 1651/6, DSM 20712]	GAAAAAGCCCCCGGCCTGTAAGTAGTTATCTCACCCACATACTTACACAAAGATGCGACCAACCGCACAGCCGGGGGCTAAATACCCTCTGCTGCGGTTGGTCGCATTTGTATGTTATGTGAGTGAGATGTCGCAAAGATAGTAACATTTAAAGGAATAACAGCAATGGAATGCAAAGGC	GAATGCAAAGGC	GAAAAAGCCCCCGGCCTGTAAGTAGTTATCTCACCCACATACTTACACAAAGATGCGACCAACCGCACAGCCGGGGGCTAAATACCCTCTGCTGCGGTTGGTCGCATTTGTATGTTATGTGAGTGAGATGTCGCAAAGATAGTAACATTTAAAGGAATAACAGCA	46.67
16520	GCGGTAATCAGA	44567	651053076	[AP012205]	2155083	2155262	-	651079718	2154090..2155082	-	COG0697	GER	20	[Permeases of the drug/metabolite transporter (DMT) superfamily]	Cyanobacteria	Synechococcophycidae	Merismopediaceae	Synechocystis	Synechococcales	[Synechocystis sp. PCC 6803]	AAGTAATGAAAGGCGCCAGTTGCGTAATAGTTCTATGTTACCATTGACCCTAAATTTGGCAAATATTGCCATGGTGATATCAACTATTGCCTTGGCCATAGCTTTGTAACAAAACTATACATACAATGGGAGGATGGCCATACCTGCTCCATTACCCCCCCGCCAATGTCTGATTACCGC	TCTGATTACCGC	AAGTAATGAAAGGCGCCAGTTGCGTAATAGTTCTATGTTACCATTGACCCTAAATTTGGCAAATATTGCCATGGTGATATCAACTATTGCCTTGGCCATAGCTTTGTAACAAAACTATACATACAATGGGAGGATGGCCATACCTGCTCCATTACCCCCCCGCCA	43.03
16522	ACTTACCTTGAC	28415	650716019	[NC_015846]	518455	518634	-	651035357	518074..518454	-	COG1970	M	7	[Large-conductance mechanosensitive channel]	Bacteroidetes	Flavobacteria	Flavobacteriaceae	Capnocytophaga	Flavobacteriales	[Capnocytophaga canimorsus Cc5]	TAAGGTGAAAATTATTTTTTCCAGATATGGAACATCCCCTTACACGAAATCTTAAACTTTCGTTATAATTTTTTTATTTAGCTTTTTTTAAAATACCTTTGCCTACTAGAAAAGGGTTATGTGTTTTAACCCAAAAAATTAGTACTCACTTAAAATAAAAAATGTATGGTCAAGGTAAGT	GTCAAGGTAAGT	TAAGGTGAAAATTATTTTTTCCAGATATGGAACATCCCCTTACACGAAATCTTAAACTTTCGTTATAATTTTTTTATTTAGCTTTTTTTAAAATACCTTTGCCTACTAGAAAAGGGTTATGTGTTTTAACCCAAAAAATTAGTACTCACTTAAAATAAAAAATGT	25.45
16524	TGGATAAGGGCC	37712	649633034	[NC_014958]	2871893	2872072	+	649903076	2872073..2872957	+	COG0596	R	54	[Predicted hydrolases or acyltransferases (alpha/beta hydrolase superfamily)]	Thermi	Deinococci	Deinococcaceae	Deinococcus	Deinococcales	[Deinococcus maricopensis LB-34, DSM 21211]	TGTGAGCCTGAGTGGGCTTCTCAAGGTTCGTTCGACGTTGAGTAAAGGGGCGTGATGGGTCACGGTGTGGGTGCGCGCTGCCCGCACCGTAGCGTGACGGCAGTTGCGACACCTGCCGGCCATGACCGCGTCCGGCGGGTTCCGTCTGCACAGAAGGAGCTCCCTATGGGCCCTTATCCA	GGCCCTTATCCA	TGTGAGCCTGAGTGGGCTTCTCAAGGTTCGTTCGACGTTGAGTAAAGGGGCGTGATGGGTCACGGTGTGGGTGCGCGCTGCCCGCACCGTAGCGTGACGGCAGTTGCGACACCTGCCGGCCATGACCGCGTCCGGCGGGTTCCGTCTGCACAGAAGGAGCTCCCT	64.85
16525	TAACGGTATTGG	10428	637000108	[NC_002695]	4382664	4382843	+	637084997	4382844..4383197	+	COG0640	K	53	[Predicted transcriptional regulators]	Proteobacteria	Gammaproteobacteria	Enterobacteriaceae	Escherichia	Enterobacteriales	[Escherichia coli O157:H7 Sakai (EHEC)]	AGTCGGTTTTTTTACGTCCTGATTCAGACCTCCTTTCAAATGAATAGCCAACGCTTAATTCACACCTATTACCTTCCTCTGCACATACACATTCGTTAAACCATATATGTTTTTGACTTATCCGCTTCGAAGAGAGACACTACCTGCAACAATCAGGAGCGCAATATGCCAATACCGTTA	CCAATACCGTTA	AGTCGGTTTTTTTACGTCCTGATTCAGACCTCCTTTCAAATGAATAGCCAACGCTTAATTCACACCTATTACCTTCCTCTGCACATACACATTCGTTAAACCATATATGTTTTTGACTTATCCGCTTCGAAGAGAGACACTACCTGCAACAATCAGGAGCGCAAT	40.61
16526	TGAAATGCCGGG	22890	650377941	[FP929045]	775308	775487	-	650555272	774561..775307	-	COG1381	L	3	[Recombinational DNA repair protein (RecF pathway)]	Firmicutes	Clostridia	Ruminococcaceae	Faecalibacterium	Clostridiales	[Faecalibacterium prausnitzii L2-6]	AGTACCATAGAGGTGACACTATACCTTAAGGAAAGGAGCGTTGTCCGATGGATGTGGAGCTCAGCTGGCAGACGTTTGCCTGCACCGGTGATATTCTGTGTTATCTGGACTACAGGCGGCAGCTCGCTCAGCAGCGGCTCACCGCCCCGGCAGGAGAAAAAACAGATGCCCGGCATTTCA	CCCGGCATTTCA	AGTACCATAGAGGTGACACTATACCTTAAGGAAAGGAGCGTTGTCCGATGGATGTGGAGCTCAGCTGGCAGACGTTTGCCTGCACCGGTGATATTCTGTGTTATCTGGACTACAGGCGGCAGCTCGCTCAGCAGCGGCTCACCGCCCCGGCAGGAGAAAAAACAG	55.15
16530	CTTTAGGTCGCC	20924	646862332	[AP011548]	124029	124208	+	646895788	124209..124529	+	COG1813	K	6	[Predicted transcription factor, homolog of eukaryotic MBF1]	Firmicutes	Bacilli	Lactobacillaceae	Lactobacillus	Lactobacillales	[Lactobacillus rhamnosus GG, ATCC 53103]	ATTTTTCTTTTTGACTAAAATTGGTAAAGTTCGATCTTGACAACCTGTATCTGCTATTCTATCTTGAAAACAATATAAAGCACGTTAACCATTTATTATTGGCGATATTGAGTGATAACTAACAATGACGGTTCATGGTGAGGACTTTACGGAGGCGAGCAGCACATGGGCGACCTAAAG	GGCGACCTAAAG	ATTTTTCTTTTTGACTAAAATTGGTAAAGTTCGATCTTGACAACCTGTATCTGCTATTCTATCTTGAAAACAATATAAAGCACGTTAACCATTTATTATTGGCGATATTGAGTGATAACTAACAATGACGGTTCATGGTGAGGACTTTACGGAGGCGAGCAGCAC	35.76
16533	TATTGTGCGAAG	41413	637000218	[NC_002516]	3575698	3575877	-	637053602	3574846..3575697	-	COG0676	G	2	[Uncharacterized enzymes related to aldose 1-epimerase]	Proteobacteria	Gammaproteobacteria	Pseudomonadaceae	Pseudomonas	Pseudomonadales	[Pseudomonas aeruginosa PAO1]	CGGGCGGGCCGTTTTTTTCCGGCGACCGCTCTTCCCGGCTGCCTGTTACAAACCGACTACGCTTTTCCTGTGCCGATCATTTGGGGCTTGCGTGCGAAATGTAGTAAAACTACACGGATGCACGCCCGGGCTTTCCGGGAAGGGGAGAGGGTAGGACAATCGGACATGCTTCGCACAATA	CTTCGCACAATA	CGGGCGGGCCGTTTTTTTCCGGCGACCGCTCTTCCCGGCTGCCTGTTACAAACCGACTACGCTTTTCCTGTGCCGATCATTTGGGGCTTGCGTGCGAAATGTAGTAAAACTACACGGATGCACGCCCGGGCTTTCCGGGAAGGGGAGAGGGTAGGACAATCGGAC	58.79
16542	ATCTAGTTCGGC	8216	650716004	[NC_015138]	1997053	1997232	-	650734249	1996735..1997052	-	COG3123	S	4	[Uncharacterized protein conserved in bacteria]	Proteobacteria	Betaproteobacteria	Comamonadaceae	Acidovorax	Burkholderiales	[Acidovorax avenae subsp. avenae ATCC 19860]	ACGCGCCGCACCGCGACGAGGAGCCTCCGGGCTCCTTTTTCATGCCCGGGCCGCGGGCGGCCTGCGGGGCCCTGCCGGGGCATGCCGTGTAGGACGCGGCCGGACACGCTCTAGAATCTTCGGCTTCCGCCCTCTTCCTTCCCCCTTTCAGAGAACAGCGCATCCATGGCCGAACTAGAT	GCCGAACTAGAT	ACGCGCCGCACCGCGACGAGGAGCCTCCGGGCTCCTTTTTCATGCCCGGGCCGCGGGCGGCCTGCGGGGCCCTGCCGGGGCATGCCGTGTAGGACGCGGCCGGACACGCTCTAGAATCTTCGGCTTCCGCCCTCTTCCTTCCCCCTTTCAGAGAACAGCGCATCC	70.3
16543	GCTCGTAACATG	25144	640069301	[NC_009085]	1274004	1274183	+	640153268	1274184..1274702	+	COG4992	E	19	[Ornithine/acetylornithine aminotransferase]	Proteobacteria	Gammaproteobacteria	Moraxellaceae	Acinetobacter	Pseudomonadales	[Acinetobacter baumannii ATCC 17978]	ACTTGTGCAGTAATTGTAGAGCCTGTACAAGGTGAAGGCGGAGTTATTCCAGCTGATATCGAATTTTTAAAAGGTTTACGTGAACTGTGTGATCAGTTCGGTGCCTTACTTATTTTTGATGAAGTACAAACTGGTGTGGGCCGTACAGGTGCACTTTATGCCTACATGCATGTTACGAGC	CATGTTACGAGC	ACTTGTGCAGTAATTGTAGAGCCTGTACAAGGTGAAGGCGGAGTTATTCCAGCTGATATCGAATTTTTAAAAGGTTTACGTGAACTGTGTGATCAGTTCGGTGCCTTACTTATTTTTGATGAAGTACAAACTGGTGTGGGCCGTACAGGTGCACTTTATGCCTAC	42.42
16546	ACAGCTCCAGAA	27223	641228494	[NC_009972]	5430616	5430795	+	641281412	5430796..5432205	+	COG1674	D	29	[DNA segregation ATPase FtsK/SpoIIIE and related proteins]	Chloroflexi	Chloroflexi	Herpetosiphonaceae	Herpetosiphon	Herpetosiphonales	[Herpetosiphon aurantiacus DSM 785]	TTCGAGACCAGACCAGGAAAACTATCGGAGGCTGCGTTGATTGTTGGCGTGTCGGTTCAGCAATCAACATGAATATAATAGCACAAAAGTTCTGTTTTGACAAGTAGTTTATGCATAATCATGGAGCCAATGTTTGAGGTTGCATCTGGATAAAGGTGGTTGGGTATGTTCTGGAGCTGT	TTCTGGAGCTGT	TTCGAGACCAGACCAGGAAAACTATCGGAGGCTGCGTTGATTGTTGGCGTGTCGGTTCAGCAATCAACATGAATATAATAGCACAAAAGTTCTGTTTTGACAAGTAGTTTATGCATAATCATGGAGCCAATGTTTGAGGTTGCATCTGGATAAAGGTGGTTGGGT	42.42
16550	GACTAGTGGATT	4516	646311948	[NC_013720]	5007187	5007366	+	646481202	5007367..5007984	+	COG0723	C	12	[Rieske Fe-S protein]	Planctomycetes	Planctomycetacia	Pirellulaceae	Pirellula	Pirellulales	[Pirellula staleyi DSM 6068]	TTCTTCCTGTTCCATCGATCGAGCCTCTTACCAACTTTTGTGTAGCGATAGCGGCTGTCACAACCATCTCGGTTAGAGGCACACGCTAGAGCTGCGAAGCGAAAGGCTTGCGATCGATTTTTGCCTACCAAAGTCCGGCTCATCCCACAGCGGAGTTAACGAGCGATGAATCCACTAGTC	AATCCACTAGTC	TTCTTCCTGTTCCATCGATCGAGCCTCTTACCAACTTTTGTGTAGCGATAGCGGCTGTCACAACCATCTCGGTTAGAGGCACACGCTAGAGCTGCGAAGCGAAAGGCTTGCGATCGATTTTTGCCTACCAAAGTCCGGCTCATCCCACAGCGGAGTTAACGAGCG	52.73
16553	CCGCTTAGTGAT	44927	637000320	[NC_004113]	761334	761513	+	637313353	761514..762299	+	COG1191	K	17	[DNA-directed RNA polymerase specialized sigma subunit]	Cyanobacteria	Synechococcophycidae	Synechococcaceae	Thermosynechococcus	Synechococcales	[Thermosynechococcus elongatus BP-1]	GATCACAGGGAAATGAGGGATATCTGAGCATACTAGGTGTGGGATAGTGAAAGTAGGGAAGCTGCCCAGGGGGCGATCCCTATCCAAGTCAGTCCAGCCAGTCAGATGCACCTGCCTCTGCTGATTTTGTTTTGGCCACAGTAGGGAAACCCAAGGGTCTATTCTATGATCACTAAGCGG	ATCACTAAGCGG	GATCACAGGGAAATGAGGGATATCTGAGCATACTAGGTGTGGGATAGTGAAAGTAGGGAAGCTGCCCAGGGGGCGATCCCTATCCAAGTCAGTCCAGCCAGTCAGATGCACCTGCCTCTGCTGATTTTGTTTTGGCCACAGTAGGGAAACCCAAGGGTCTATTCT	51.52
16562	AGAACTGTCTAC	44810	637000307	[NC_006576]	1263334	1263513	-	637616810	1261150..1263333	-	COG0659	P	29	[Sulfate permease and related transporters (MFS superfamily)]	Cyanobacteria	Synechococcophycidae	Synechococcaceae	Synechococcus	Synechococcales	[Synechococcus elongatus PCC 6301]	AGCCCGACAGCGATCGCTACAACAATCAGAGAACCCCAACGGGAAGGCGTCATGACTTGCTCGCAGAAAACCTCTGTGTTGAGCTTAGAGGCTTAATTCGGGAAAGTCAGCCACCGAACTAGTCAGAGGTTAGGATTGCCAAGCAGACTTTAGCCAGTACTTCTGATGGTAGACAGTTCT	GTAGACAGTTCT	AGCCCGACAGCGATCGCTACAACAATCAGAGAACCCCAACGGGAAGGCGTCATGACTTGCTCGCAGAAAACCTCTGTGTTGAGCTTAGAGGCTTAATTCGGGAAAGTCAGCCACCGAACTAGTCAGAGGTTAGGATTGCCAAGCAGACTTTAGCCAGTACTTCTG	50.91
16571	ACCAGAGACGCT	23214	650377941	[FP929045]	3291983	3292162	-	650557389	3291101..3291982	-	COG0226	P	50	[ABC-type phosphate transport system, periplasmic component]	Firmicutes	Clostridia	Ruminococcaceae	Faecalibacterium	Clostridiales	[Faecalibacterium prausnitzii L2-6]	AGCGCAAAAACACTGCACAAAGCTTTACCTGCATTTTGCGCCTCCATGGTCGCAGCCGGATGGGCAGTGCGCTACAATAAAGGCGTCCCAAGAGAGATACAATGAGGAAAAGGAAAACAGCCCGGCCAGAACAAAAGGGCCGGCCTAATTGAAGGAGATATTATTATGAGCGTCTCTGGT	AGCGTCTCTGGT	AGCGCAAAAACACTGCACAAAGCTTTACCTGCATTTTGCGCCTCCATGGTCGCAGCCGGATGGGCAGTGCGCTACAATAAAGGCGTCCCAAGAGAGATACAATGAGGAAAAGGAAAACAGCCCGGCCAGAACAAAAGGGCCGGCCTAATTGAAGGAGATATTATT	49.7
16575	AGGATACTTCTG	39469	648028027	[NC_014472]	2759653	2759832	-	648162757	2759215..2759652	-	COG1595	K	67	[DNA-directed RNA polymerase specialized sigma subunit, sigma24 homolog]	Bacteroidetes	Flavobacteria	Flavobacteriaceae	Maribacter	Flavobacteriales	[Maribacter sp. HTCC2170]	TACATTCGTGTTGTCTTTGAAGTAATAAAAGTAATTGAGTAGGTAAAAACCATCCTGTAATCCTTGGAAACTGATATCCGTTTTACGCACCGTGACCTTGTAGAACAATGCAAGTCCGGAGACCCAAGCTCGCAATACCAGCTGTATTCGCTCTATGTTGATGCGATGCAGAAGTATCCT	CAGAAGTATCCT	TACATTCGTGTTGTCTTTGAAGTAATAAAAGTAATTGAGTAGGTAAAAACCATCCTGTAATCCTTGGAAACTGATATCCGTTTTACGCACCGTGACCTTGTAGAACAATGCAAGTCCGGAGACCCAAGCTCGCAATACCAGCTGTATTCGCTCTATGTTGATGCG	41.82
16583	GTGTCTGGACTT	45001	641522622	[NC_010546]	28326	28505	-	641674495	28095..28325	-	COG1918	P	26	[Fe2+ transport system protein A]	Cyanobacteria	Oscillatoriophycidae	Cyanobacteriaceae	Cyanothece	Chroococcales	[Cyanothece sp. BH68, ATCC 51142]	AACTTGAAAATTAACCTTCAAGTGATGATTTTAAGATTATAAAAAAGCCGTTTTCCTTCATAATTCTCCATGAAATAGTCACCAGTAGAAGCATTAAAATCATTAAAATAAGGAAAAAGATAAGAATTATTCTTAATAATATTTTGATTTCTTGAGAAAGGAAAGATGAAGTCCAGACAC	AAGTCCAGACAC	AACTTGAAAATTAACCTTCAAGTGATGATTTTAAGATTATAAAAAAGCCGTTTTCCTTCATAATTCTCCATGAAATAGTCACCAGTAGAAGCATTAAAATCATTAAAATAAGGAAAAAGATAAGAATTATTCTTAATAATATTTTGATTTCTTGAGAAAGGAAAG	24.85
16588	GTACTTCGGGTT	14494	637000304	[NC_003155]	8412044	8412223	+	637210235	8412224..8413720	+	COG0513	LKJ	57	[Superfamily II DNA and RNA helicases]	Actinobacteria	Actinobacteria	Streptomycetaceae	Streptomyces	Actinomycetales	[Streptomyces avermitilis MA-4680]	ACATTCGCCGTGCGTGGTCATGGCATCATGGGTGAAAAGTAGTACTCCGCCGCGTCGGCGCGGTCGGCTTCTTTTTTTGTCTTGCACCCGGCTCGTTCCTGCAATTCATTCGGCTCGTGCCCGCCGAGAATTCCTCGATGCGTGCCCTGTCGAGGAAGGTTCTCCATGAACCCGAAGTAC	AACCCGAAGTAC	ACATTCGCCGTGCGTGGTCATGGCATCATGGGTGAAAAGTAGTACTCCGCCGCGTCGGCGCGGTCGGCTTCTTTTTTTGTCTTGCACCCGGCTCGTTCCTGCAATTCATTCGGCTCGTGCCCGCCGAGAATTCCTCGATGCGTGCCCTGTCGAGGAAGGTTCTCC	58.79
16591	ACTGCTGGTATA	38511	643692001	[NC_012483]	2724202	2724381	-	643768550	2722369..2724201	-	COG0173	J	14	[Aspartyl-tRNA synthetase]	Acidobacteria	Acidobacteria	Acidobacteriaceae	Acidobacterium	Acidobacteriales	[Acidobacterium capsulatum ATCC 51196]	GCGAGCGGAAGCCATGCCCAAATACAGGACCGGAAAGATTCGCAGGGGCAGATTGCGATACAAAGGTTGCAGAGGCTGGAGCCTCAACATTTGAGCTGCACCAACGGTATGGCTTAGGCCATGCCCGGATACAAGATTCGAAAGATCATTTCAGGAAGAATCACTATGTATACCAGCAGT	TATACCAGCAGT	GCGAGCGGAAGCCATGCCCAAATACAGGACCGGAAAGATTCGCAGGGGCAGATTGCGATACAAAGGTTGCAGAGGCTGGAGCCTCAACATTTGAGCTGCACCAACGGTATGGCTTAGGCCATGCCCGGATACAAGATTCGAAAGATCATTTCAGGAAGAATCACT	51.52
16595	GCCGATTCTTGT	33988	639279306	[NC_006958]	2245822	2246001	-	639316632	2242657..2245821	-	COG0060	J	31	[Isoleucyl-tRNA synthetase]	Actinobacteria	Actinobacteria	Corynebacteriaceae	Corynebacterium	Actinomycetales	[Corynebacterium glutamicum Kalinowski ATCC 13032]	CCTAGTAGAACCGAACGGGTGGGACCGTGAAAGACCTTTTGTGTCAACGAAGGGAAGCTAGTTAATTTAGCTCAAGCTGGGTGGTACCGCGTCCGTTTTTTAGGGCGTCCCCGCAGGTAGAACGATAATTATTGTTACTTGCGTGAAGGATGGGACCGAACACACATGACAAGAATCGGC	ACAAGAATCGGC	CCTAGTAGAACCGAACGGGTGGGACCGTGAAAGACCTTTTGTGTCAACGAAGGGAAGCTAGTTAATTTAGCTCAAGCTGGGTGGTACCGCGTCCGTTTTTTAGGGCGTCCCCGCAGGTAGAACGATAATTATTGTTACTTGCGTGAAGGATGGGACCGAACACAC	50.3
16598	AGGAGAGAGAGT	14729	646311958	[NC_013595]	3219146	3219325	+	646454482	3219326..3220528	+	COG0683	E	40	[ABC-type branched-chain amino acid transport systems, periplasmic component]	Actinobacteria	Actinobacteria	Streptosporangiaceae	Streptosporangium	Actinomycetales	[Streptosporangium roseum DSM 43021]	GCCGAAAAGAATCGGTGTTGTAACGAAACGATAACGGGAGGCTCTCCTGTATCGACCCGTAACATCCGCTGGCTGTACTAACCGACACAACCCCCTGGCCACTCCGCCAGGGGAGGGCATCTGTGAACCCGGTCCTGAAGCGGGACTGGCGAAAGGAAGGCAACCATGACTCTCTCTCCT	ACTCTCTCTCCT	GCCGAAAAGAATCGGTGTTGTAACGAAACGATAACGGGAGGCTCTCCTGTATCGACCCGTAACATCCGCTGGCTGTACTAACCGACACAACCCCCTGGCCACTCCGCCAGGGGAGGGCATCTGTGAACCCGGTCCTGAAGCGGGACTGGCGAAAGGAAGGCAACC	58.79
16602	AAGAGAGGTCGA	8315	650716004	[NC_015138]	4072798	4072977	+	650736054	4072978..4074714	+	COG2804	NU	19	[Type II secretory pathway, ATPase PulE/Tfp pilus assembly pathway, ATPase PilB]	Proteobacteria	Betaproteobacteria	Comamonadaceae	Acidovorax	Burkholderiales	[Acidovorax avenae subsp. avenae ATCC 19860]	AGTGCCCACTGCCGGGTCATTTCCCTGCAAGCCCCGCGCCATGGTTACGCAGCGGCTGCGCAACATGCCGCGAGCCACCCCGATTGCCGGCCATGCCATGCACGGAGCTTTGCGGTTGCGATGATAGGATGGTTCACTTTCCAACCTATCGACTCCTCTGGTTACATGTCGACCTCTCTT	TCGACCTCTCTT	AGTGCCCACTGCCGGGTCATTTCCCTGCAAGCCCCGCGCCATGGTTACGCAGCGGCTGCGCAACATGCCGCGAGCCACCCCGATTGCCGGCCATGCCATGCACGGAGCTTTGCGGTTGCGATGATAGGATGGTTCACTTTCCAACCTATCGACTCCTCTGGTTAC	61.21
16603	GGACTGATTCCG	25614	640069301	[NC_009085]	3213427	3213606	+	640154949	3213607..3215025	+	COG2067	I	9	[Long-chain fatty acid transport protein]	Proteobacteria	Gammaproteobacteria	Moraxellaceae	Acinetobacter	Pseudomonadales	[Acinetobacter baumannii ATCC 17978]	GGCAACACAGTTTAAACGGTTTAACTCTGTTACTTTTAAAAAAATGTCTTGAAGTTCAAGGAAAGATTAAAAATGAAATTAAAACATCTGAGCACTGCAATGATTTTAGCAACGCTGCCTGCAACTGGGGTTTTTGCAGCAGCTTTAGATCGCTCTGGACAGTCAATGCGGAATCAGTCC	CGGAATCAGTCC	GGCAACACAGTTTAAACGGTTTAACTCTGTTACTTTTAAAAAAATGTCTTGAAGTTCAAGGAAAGATTAAAAATGAAATTAAAACATCTGAGCACTGCAATGATTTTAGCAACGCTGCCTGCAACTGGGGTTTTTGCAGCAGCTTTAGATCGCTCTGGACAGTCA	37.58
16605	GAGAACTTCCAA	5254	639279302	[NC_003304]	636494	636673	-	639296135	634670..636493	-	COG0840	NT	58	[Methyl-accepting chemotaxis protein]	Proteobacteria	Alphaproteobacteria	Rhizobiaceae	Agrobacterium	Rhizobiales	[Agrobacterium tumefaciens C58-UWash]	TTTGGCCGCTAAGTGGATTTATAGTGCAATGCAGCACAGAAAGAGGCCATAGCGCGTGCAGTCGCTTCGGCCCTTTCATCGCGCATCATGCGCCTCTCCCCTCTCCGAAACATCGGTACCGCGCGGCGTTTTTACGACGCGCGATCCCAAACCTTGCGAGCGCCCATGTTGGAAGTTCTC	TTGGAAGTTCTC	TTTGGCCGCTAAGTGGATTTATAGTGCAATGCAGCACAGAAAGAGGCCATAGCGCGTGCAGTCGCTTCGGCCCTTTCATCGCGCATCATGCGCCTCTCCCCTCTCCGAAACATCGGTACCGCGCGGCGTTTTTACGACGCGCGATCCCAAACCTTGCGAGCGCCC	58.79
16606	TCCGAGGAAGTC	1912	650377904	[FP929032]	1252479	1252658	+	650521465	1252659..1254026	+	COG2814	G	96	[Arabinose efflux permease]	Bacteroidetes	Bacteroidia	Rikenellaceae	Alistipes	Bacteroidales	[Alistipes shahii WAL 8301]	GCTCTCTTACCGGCCGCCGCGACGGAAAAGCCCATATGACAGTTGTGCGACGAAGGCCCGGAATTTCCGGGCCTTTTGCCGGAAAAGCCCGGAAAAATCCCTACTTTTGCTGTCGCAATGCACGCCGCGCCCCACATACCCCAGCGTCCTGCGGACGGACTGCCCATGGACTTCCTCGGA	GACTTCCTCGGA	GCTCTCTTACCGGCCGCCGCGACGGAAAAGCCCATATGACAGTTGTGCGACGAAGGCCCGGAATTTCCGGGCCTTTTGCCGGAAAAGCCCGGAAAAATCCCTACTTTTGCTGTCGCAATGCACGCCGCGCCCCACATACCCCAGCGTCCTGCGGACGGACTGCCC	61.82
16612	GACCTGATGCGA	7956	637000048	[NC_006349]	417706	417885	+	637564345	417886..418203	+	COG0662	G	10	[Mannose-6-phosphate isomerase]	Proteobacteria	Betaproteobacteria	Burkholderiaceae	Burkholderia	Burkholderiales	[Burkholderia mallei ATCC 23344]	TTTCGGCGCTGCATTGCCGCTCGAAGCCGGCGGGCGCGCACGTCCCGCTCCGCCTTCGCCGATCGGCCGATCCCCGGCAACTTACGTTCGCGATGCCGGGCGAGTTACTATCCGTCCGGCATGGTGCCGCGCGATCGTCGCGCCGGCCGCCGCGACACCACGGGAATGTCGCATCAGGTC	TCGCATCAGGTC	TTTCGGCGCTGCATTGCCGCTCGAAGCCGGCGGGCGCGCACGTCCCGCTCCGCCTTCGCCGATCGGCCGATCCCCGGCAACTTACGTTCGCGATGCCGGGCGAGTTACTATCCGTCCGGCATGGTGCCGCGCGATCGTCGCGCCGGCCGCCGCGACACCACGGGA	72.12
16613	TACTGGCAGACC	28893	644736340	[NC_013132]	4621925	4622104	-	644965853	4621043..4621924	-	COG0248	FP	8	[Exopolyphosphatase]	Bacteroidetes	Sphingobacteria	Chitinophagaceae	Chitinophaga	Sphingobacteriales	[Chitinophaga pinensis UQM 2034, DSM 2588]	AGTGACGCTAATGGCCAACGTAAGGCTAAAGTGTATATCTGGGTATCGTTAGCCATACCAAACACAGTATTTAGCTTTTTGTCATTTCGGTATAAATGTCAGCCAGTTTGATCCAATTCTTAATTTTTAATTCTTAATTCCTAATTGATCTTTATTTTTGCGCCCATGGGTCTGCCAGTA	GGTCTGCCAGTA	AGTGACGCTAATGGCCAACGTAAGGCTAAAGTGTATATCTGGGTATCGTTAGCCATACCAAACACAGTATTTAGCTTTTTGTCATTTCGGTATAAATGTCAGCCAGTTTGATCCAATTCTTAATTTTTAATTCTTAATTCCTAATTGATCTTTATTTTTGCGCCC	35.15
16617	TGAACGAGGGTG	2162	637000087	[NC_008255]	564937	565116	-	638070489	563074..564936	-	COG2885	M	28	[Outer membrane protein and related peptidoglycan-associated (lipo)proteins]	Bacteroidetes	Cytophagia	Cytophagaceae	Cytophaga	Cytophagales	[Cytophaga hutchinsonii ATCC 33406]	CTAAAGCTTTTTTACAGTAAATTTAAAAATCCTCTCATTATATGAGAGGATTTTTTGCTTCAAGCCTTAGGCTTTACACATTAAGCTTTTTTCAAAAAGGCATCGTTTTTATCTATAGATTCGTTAATATAGTATACATCATTGCCTCAACCAACCGTTAAACCAATGCACCCTCGTTCA	CACCCTCGTTCA	CTAAAGCTTTTTTACAGTAAATTTAAAAATCCTCTCATTATATGAGAGGATTTTTTGCTTCAAGCCTTAGGCTTTACACATTAAGCTTTTTTCAAAAAGGCATCGTTTTTATCTATAGATTCGTTAATATAGTATACATCATTGCCTCAACCAACCGTTAAACCA	30.3
16621	ATTACAGCAGGC	40051	640069313	[NC_009138]	2825554	2825733	-	640170130	2824453..2825553	-	COG3842	E	20	[ABC-type spermidine/putrescine transport systems, ATPase components]	Proteobacteria	Betaproteobacteria	Oxalobacteraceae	Herminiimonas	Burkholderiales	[Herminiimonas arsenicoxydans ULPAs1]	TTGAATTTCAAGGCATCGCGCAATGCTGGCTGGCTTGTTCTGCTGGGTGGCAAAAATGGCTCTCTTTGCCGCTAGGCTACTATTTTAGAAATCACCTCTGCTATTTGCTACAATTGCCCCGGTTTTTGAATCCCTGTAATCCCTTGCAGCTCTCTCCAGGACAAGATGGCCTGCTGTAAT	GCCTGCTGTAAT	TTGAATTTCAAGGCATCGCGCAATGCTGGCTGGCTTGTTCTGCTGGGTGGCAAAAATGGCTCTCTTTGCCGCTAGGCTACTATTTTAGAAATCACCTCTGCTATTTGCTACAATTGCCCCGGTTTTTGAATCCCTGTAATCCCTTGCAGCTCTCTCCAGGACAAG	47.88
16622	ATCGTTATCGGC	38736	637000001	[NC_008009]	2508816	2508995	+	637984111	2508996..2509967	+	COG0031	E	32	[Cysteine synthase]	Acidobacteria	Acidobacteria	Korebacteraceae	Korebacter	Acidobacteriales	[Korebacter versatilis Ellin345]	ATGCTTGTTACAGTGTTTGCCTGTGAACGCCCCGTTCTACGCCTGTTGCTGTTGTTGTTGACCGCCGGCGGCGGTGTGCCTGCCACCCTTTCTTGCGCAGGCGTCCCCAATCAAAATTTAGATTCGCAGCACGGTCATTTCGCATCGTGTAGCAAGGAGCTATCCATGGCCGATAACGAT	GCCGATAACGAT	ATGCTTGTTACAGTGTTTGCCTGTGAACGCCCCGTTCTACGCCTGTTGCTGTTGTTGTTGACCGCCGGCGGCGGTGTGCCTGCCACCCTTTCTTGCGCAGGCGTCCCCAATCAAAATTTAGATTCGCAGCACGGTCATTTCGCATCGTGTAGCAAGGAGCTATCC	55.15
16625	CACTGAGAGGTC	20510	637000141	[NC_004567]	1484320	1484499	+	637388826	1484500..1485195	+	COG0571	K	7	[dsRNA-specific ribonuclease]	Firmicutes	Bacilli	Lactobacillaceae	Lactobacillus	Lactobacillales	[Lactobacillus plantarum WCFS1]	CGTGTAAGAGTAGCACTGAATACATGTCGGAAGCACTCGAACGGCAGATGAATGACCACCTTAAATAATGATTCATGCTAAGTTAGGCACCACCAGTAACAGATTGTGATAACTGGCTGATCCAATGGGGTTAGTCGATAGAATGATAACGAAAGGAAGTTTCAAATGGACCTCTCAGTG	GACCTCTCAGTG	CGTGTAAGAGTAGCACTGAATACATGTCGGAAGCACTCGAACGGCAGATGAATGACCACCTTAAATAATGATTCATGCTAAGTTAGGCACCACCAGTAACAGATTGTGATAACTGGCTGATCCAATGGGGTTAGTCGATAGAATGATAACGAAAGGAAGTTTCAA	41.82
16631	AGGAAAGCGTGC	8512	637000188	[NC_002946]	1718836	1719015	-	637142956	1716628..1718835	-	COG0210	L	21	[Superfamily I DNA and RNA helicases]	Proteobacteria	Betaproteobacteria	Neisseriaceae	Neisseria	Neisseriales	[Neisseria gonorrhoeae FA 1090]	GTCCGTCCAAATCGGTTTGGAACGCCGCAATGTGATATCCGCCTATCAAGGTTTTGCGTGCGTGTGTCGGCGAGGGCTTTGCCAAAACCGAAATCAAAATCAAGTTGTCAGGCATCCTTCCGTTTCTATTAAAATAGCGCATTCCATTTTTCAGACGGCATCCTTATGGCACGCTTTCCT	GCACGCTTTCCT	GTCCGTCCAAATCGGTTTGGAACGCCGCAATGTGATATCCGCCTATCAAGGTTTTGCGTGCGTGTGTCGGCGAGGGCTTTGCCAAAACCGAAATCAAAATCAAGTTGTCAGGCATCCTTCCGTTTCTATTAAAATAGCGCATTCCATTTTTCAGACGGCATCCTT	47.27
16633	TGTAACGACGAT	4168	646311948	[NC_013720]	235904	236083	+	646477532	236084..237346	+	COG0644	C	14	[Dehydrogenases (flavoproteins)]	Planctomycetes	Planctomycetacia	Pirellulaceae	Pirellula	Pirellulales	[Pirellula staleyi DSM 6068]	GGCGCAGCGAAATTCTTCGCGCGGTTTTCTCGGAAAAATGTGGACACACGTTTTTCCCTCGCTAAAATCCGCCAGCACACCTACCTGAAGATCCTCTAGGCGACTTCCCCTCTCCTCCCCCTCCTTTCGACGTTTCGAGCCTCTAGCTTTTGGCCCCACCTGCCGATGATCGTCGTTACA	ATCGTCGTTACA	GGCGCAGCGAAATTCTTCGCGCGGTTTTCTCGGAAAAATGTGGACACACGTTTTTCCCTCGCTAAAATCCGCCAGCACACCTACCTGAAGATCCTCTAGGCGACTTCCCCTCTCCTCCCCCTCCTTTCGACGTTTCGAGCCTCTAGCTTTTGGCCCCACCTGCCG	56.36
16636	AGAAACGGCTTC	1791	648028051	[NC_014371]	1015291	1015470	+	648116663	1015471..1016286	+	COG0084	L	11	[Mg-dependent DNase]	Bacteroidetes	Bacteroidia	Prevotellaceae	Prevotella	Bacteroidales	[Prevotella melaninogenica ATCC 25845]	GATAAGGTCAGGATAAAGTTAAATAGGTGCATTGATTGCTGAGAAATACTACTCGTCAAGACCTGTCATCCAAAAAAACAACAACACCCAACATTCAACACCCATCACCCCTACACTTCATCAACACCCAACATTTAACACCCAACACCCATCACTCACCACCCAATGGAAGCCGTTTCT	GAAGCCGTTTCT	GATAAGGTCAGGATAAAGTTAAATAGGTGCATTGATTGCTGAGAAATACTACTCGTCAAGACCTGTCATCCAAAAAAACAACAACACCCAACATTCAACACCCATCACCCCTACACTTCATCAACACCCAACATTTAACACCCAACACCCATCACTCACCACCCA	42.42
16643	GTTTATTACCGC	12172	646564577	[NC_014220]	435313	435492	+	646853464	435493..437406	+	COG1154	HI	16	[Deoxyxylulose-5-phosphate synthase]	Firmicutes	Clostridia	Syntrophomonadaceae	Syntrophothermus	Clostridiales	[Syntrophothermus lipocalidus DSM 12680]	GCTGATGACTATTTTCTTTCCTCAGCATCAAGAAAATCACCTGGTTTATAATAAAATCTGTGTATATCAGTGAAAATCTGTGTGCATCTGTGGCTATTTTCCAAGTTCTGCGTTAATCAGCGTCTAAATCAAATAAGTTAAAGCTTCCTTAAGGGGGCGGAACTGATGGCGGTAATAAAC	GCGGTAATAAAC	GCTGATGACTATTTTCTTTCCTCAGCATCAAGAAAATCACCTGGTTTATAATAAAATCTGTGTATATCAGTGAAAATCTGTGTGCATCTGTGGCTATTTTCCAAGTTCTGCGTTAATCAGCGTCTAAATCAAATAAGTTAAAGCTTCCTTAAGGGGGCGGAACTG	37.58
16647	TCTGAAATGTGG	25066	640069301	[NC_009085]	956385	956564	+	640152983	956565..957710	+	COG0161	H	12	[Adenosylmethionine-8-amino-7-oxononanoate aminotransferase]	Proteobacteria	Gammaproteobacteria	Moraxellaceae	Acinetobacter	Pseudomonadales	[Acinetobacter baumannii ATCC 17978]	AGATTTGATTGCTGTAAAAGGGTATAGAGGATGACCGATAATTTTGATTTGGAACATATTTGGCATCCATATACTTCAATGACCCAACCTTTACCCACATTTAAAGTGAAGCGTGCCTATGGGGCAACGATTGAACTTGATGATGGTAGAACTTTAATTGATGGTATGCCACATTTCAGA	CCACATTTCAGA	AGATTTGATTGCTGTAAAAGGGTATAGAGGATGACCGATAATTTTGATTTGGAACATATTTGGCATCCATATACTTCAATGACCCAACCTTTACCCACATTTAAAGTGAAGCGTGCCTATGGGGCAACGATTGAACTTGATGATGGTAGAACTTTAATTGATGGT	37.58
16648	TGCTACGACTAT	16130	637000013	[NC_007530]	44548	44727	+	637786996	44728..45285	+	COG1658	L	5	[Small primase-like proteins (Toprim domain)]	Firmicutes	Bacilli	Bacillaceae	Bacillus	Bacillales	[Bacillus anthracis Ames Ancestor A2084]	AGTGACAGAAAAGATAAGATTGAATGAGTAGATGTTACAATAAGGAGAGAGAACAAAGTTTTGGACATTCTATTTTTTAAAATGTAAGAATGGGGAAAATAATAATGGAAAAGTCGTCATTTTTTTGTTTTACTAAGTAGAGACGAAACGAGTGTGGAGGCAAGCATGATAGTCGTAGCA	ATAGTCGTAGCA	AGTGACAGAAAAGATAAGATTGAATGAGTAGATGTTACAATAAGGAGAGAGAACAAAGTTTTGGACATTCTATTTTTTAAAATGTAAGAATGGGGAAAATAATAATGGAAAAGTCGTCATTTTTTTGTTTTACTAAGTAGAGACGAAACGAGTGTGGAGGCAAGC	32.12
16652	AGATGACCATAG	403	651053005	[CP002743]	2196032	2196211	-	651201760	2195021..2196031	-	COG0313	R	3	[Predicted methyltransferases]	Actinobacteria	Actinobacteria	Bifidobacteriaceae	Bifidobacterium	Bifidobacteriales	[Bifidobacterium breve ACS-071-V-Sch8b]	GGCGAAATATCATTGATAGCAGGCCGTTCCTACTCACGTTTTGACGTTTGGGGAGCCCCTCGAAACGGAAGTAGATCTCCGGAACATGTGAAATCAACCCCTCGAAGTGCAGAATGCTCCTGATCCCACAGCAGATTGCTCTTTGGCTTGGGCAATACTGGGAGTATGCTATGGTCATCT	CTATGGTCATCT	GGCGAAATATCATTGATAGCAGGCCGTTCCTACTCACGTTTTGACGTTTGGGGAGCCCCTCGAAACGGAAGTAGATCTCCGGAACATGTGAAATCAACCCCTCGAAGTGCAGAATGCTCCTGATCCCACAGCAGATTGCTCTTTGGCTTGGGCAATACTGGGAGT	50.91
16653	AAGGACGCAAAT	15645	643348516	[NC_011593]	2787055	2787234	+	643437780	2787235..2788692	+	COG1823	R	6	[Predicted Na+/dicarboxylate symporter]	Actinobacteria	Actinobacteria	Bifidobacteriaceae	Bifidobacterium	Bifidobacteriales	[Bifidobacterium longum infantis ATCC 15697]	CCGCCCATGGAGGCGGAATGGCCCGAAGCGCCGCTCTGATAGGCGACTATAGGAAACGGCGATAACCACAGGGCGTTGCGTCAACGATGCGACGGATAGATTGATTCCAACATGAAACGGATCGTCCCGCACGGACACATCCTGATTTTCAGAGAAGGGAACATCATGATTTGCGTCCTT	ATTTGCGTCCTT	CCGCCCATGGAGGCGGAATGGCCCGAAGCGCCGCTCTGATAGGCGACTATAGGAAACGGCGATAACCACAGGGCGTTGCGTCAACGATGCGACGGATAGATTGATTCCAACATGAAACGGATCGTCCCGCACGGACACATCCTGATTTTCAGAGAAGGGAACATC	55.76
16661	GGTATGGTTACC	13611	637000198	[NC_006361]	5312377	5312556	-	637577628	5311522..5312376	-	COG0767	Q	10	[ABC-type transport system involved in resistance to organic solvents, permease component]	Actinobacteria	Actinobacteria	Nocardiaceae	Nocardia	Actinomycetales	[Nocardia farcinica IFM 10152]	CCGCATGGGGATCAACGCCAATTCGATACAGAATACCTATTCACATAGAACTTGTGGTGCACGGCCAGGCTGTGTAACACTTCACACGCTCCGCGCCCTCGCCGGGGAGAGCCGCTATCGGCAGGCGAGCGAGCGAAGAGAACGCCCAGAAAGGACTCGGGCAGCATGGGTAACCATACC	GGTAACCATACC	CCGCATGGGGATCAACGCCAATTCGATACAGAATACCTATTCACATAGAACTTGTGGTGCACGGCCAGGCTGTGTAACACTTCACACGCTCCGCGCCCTCGCCGGGGAGAGCCGCTATCGGCAGGCGAGCGAGCGAAGAGAACGCCCAGAAAGGACTCGGGCAGC	60
16664	GTCGGTTTGATC	5991	639633055	[NC_008380]	2676668	2676847	+	639648415	2676848..2677453	+	COG3672	S	2	[Predicted periplasmic protein]	Proteobacteria	Alphaproteobacteria	Rhizobiaceae	Rhizobium	Rhizobiales	[Rhizobium leguminosarum bv. viciae 3841]	AACGAATTCGCGACAAATCCGCATCGAATTTTATGCGCATTCGAATCTGTTTTTAGCCAAGTTTTATCGGCATTTGAATCAACTAAGCCTCTAATTCTATTGCGTAATTTTGCGTGAGATAAAAACGTCTGTGCCATTGTCACCTCAACTTACGGGGAGACGGCAATGGATCAAACCGAC	GATCAAACCGAC	AACGAATTCGCGACAAATCCGCATCGAATTTTATGCGCATTCGAATCTGTTTTTAGCCAAGTTTTATCGGCATTTGAATCAACTAAGCCTCTAATTCTATTGCGTAATTTTGCGTGAGATAAAAACGTCTGTGCCATTGTCACCTCAACTTACGGGGAGACGGCA	41.21
16665	AATTACCTGGCC	32584	637000263	[NC_004741]	2250465	2250644	-	637424264	2248995..2250464	-	COG0833	E	16	[Amino acid transporters]	Proteobacteria	Gammaproteobacteria	Enterobacteriaceae	Shigella	Enterobacteriales	[Shigella flexneri 2a 2457T]	GACGCAGCGCCTTCAGCATGCATTCGCCAGAAAAGAGATTGGCTGCTTTACTTATAATCCCTGGGCGATCATGAAGGTGTCTTATAACCGTGTATTTCTGCCGGAAGGATTGCCAATCGTCTGCTACAATCGCGCCATCATTTTTAAGATGGATAGCATTTTTGTATGGGCCAGGTAATT	GGCCAGGTAATT	GACGCAGCGCCTTCAGCATGCATTCGCCAGAAAAGAGATTGGCTGCTTTACTTATAATCCCTGGGCGATCATGAAGGTGTCTTATAACCGTGTATTTCTGCCGGAAGGATTGCCAATCGTCTGCTACAATCGCGCCATCATTTTTAAGATGGATAGCATTTTTGT	45.45
16668	TACAGGGTGGCT	46179	641228474	[NC_009925]	5863867	5864046	+	641254847	5864047..5864919	+	COG3021	S	4	[Uncharacterized protein conserved in bacteria]	Cyanobacteria	Synechococcophycidae	Acaryochloridaceae	Acaryochloris	Synechococcales	[Acaryochloris marina MBIC11017]	TAAGGGGGATAAGGATGCACGCAACCCACGACTCACGTCTAACACGAATAGAAATCTTCTCTCAACCCAACTTAAATCCAGCTTTTAGCCCTTATGTATTTTCGGTTGATATCTAGTGCAATACTGCTCATCAGCGGGCTGGAAGTACTGGTTTATTACAGTCCTATGAGCCACCCTGTA	AGCCACCCTGTA	TAAGGGGGATAAGGATGCACGCAACCCACGACTCACGTCTAACACGAATAGAAATCTTCTCTCAACCCAACTTAAATCCAGCTTTTAGCCCTTATGTATTTTCGGTTGATATCTAGTGCAATACTGCTCATCAGCGGGCTGGAAGTACTGGTTTATTACAGTCCT	43.64
16670	ACATGGCAGGTG	17757	637000016	[NC_003909]	3712444	3712623	-	637280759	3710968..3712443	-	COG0769	M	11	[UDP-N-acetylmuramyl tripeptide synthase]	Firmicutes	Bacilli	Bacillaceae	Bacillus	Bacillales	[Bacillus cereus ATCC 10987]	TCTTTATAGAAGAGTTACTTAATTTGAGACCGCAAGAGTCGCGGTTATAAATAGGTCTATTTATTAGACAGAGTAGCACTTACCTCCTATTTTACATAATTAGGAGGTAACGTGTTGCTTATTAATAAAAGAGATAAATACACAATGTAGAGAGGGTTTAGTGAAATGCACCTGCCATGT	CACCTGCCATGT	TCTTTATAGAAGAGTTACTTAATTTGAGACCGCAAGAGTCGCGGTTATAAATAGGTCTATTTATTAGACAGAGTAGCACTTACCTCCTATTTTACATAATTAGGAGGTAACGTGTTGCTTATTAATAAAAGAGATAAATACACAATGTAGAGAGGGTTTAGTGAA	32.73
16673	TCTACTAGGGAG	12729	643692008	[NC_012669]	2332206	2332385	+	643866145	2332386..2333186	+	COG0600	P	14	[ABC-type nitrate/sulfonate/bicarbonate transport system, permease component]	Actinobacteria	Actinobacteria	Beutenbergiaceae	Beutenbergia	Actinomycetales	[Beutenbergia cavernae HKI 0122, DSM 12333]	AGGCCCTTGGGCCGAGCGGTTGACCTGGTGGAACTCCAGGACCGACGGTGAAAGTCCGGATGGGAGGAAGCACGAGGTGGGGCGACGCCGTCGTCCTGCCGACGACGGCGCGCACCCGCGCCCGTCGTCCCCCGGGTCGCGTACTTGCGACCCGGAGAGGACGACATGCTCCCTAGTAGA	CTCCCTAGTAGA	AGGCCCTTGGGCCGAGCGGTTGACCTGGTGGAACTCCAGGACCGACGGTGAAAGTCCGGATGGGAGGAAGCACGAGGTGGGGCGACGCCGTCGTCCTGCCGACGACGGCGCGCACCCGCGCCCGTCGTCCCCCGGGTCGCGTACTTGCGACCCGGAGAGGACGAC	71.52
16680	CATGCAATTCGG	34242	646311931	[NC_013757]	3277947	3278126	-	646518690	3275991..3277946	-	COG1198	L	11	[Primosomal protein N' (replication factor Y) - superfamily II helicase]	Actinobacteria	Actinobacteria	Geodermatophilaceae	Geodermatophilus	Actinomycetales	[Geodermatophilus obscurus DSM 43160]	GAGGACACGCCACGGGCGCACGTCGCTGCCGGTGACTGTCGGAGCCGGCGACGACACTCCCGGGCCACCACCAGCTCCCGCCGAACGGAGATCCCGCTGTCGAAGGACCCCGCCCCCCTCACCCCTCGCGAGCTCGGTGCGAGCCTCCGGGCGGGGCCGGAGCGGATGCCGAATTGCATG	CCGAATTGCATG	GAGGACACGCCACGGGCGCACGTCGCTGCCGGTGACTGTCGGAGCCGGCGACGACACTCCCGGGCCACCACCAGCTCCCGCCGAACGGAGATCCCGCTGTCGAAGGACCCCGCCCCCCTCACCCCTCGCGAGCTCGGTGCGAGCCTCCGGGCGGGGCCGGAGCGG	76.36
16685	GTCTAGCTCAGA	39640	637000250	[NC_007677]	1169966	1170145	+	637843909	1170146..1170760	+	COG0711	C	6	[F0F1-type ATP synthase, subunit b]	Bacteroidetes	Sphingobacteria	Rhodothermaceae	Salinibacter	Sphingobacteriales	[Salinibacter ruber M31, DSM 13855]	CAGTCCACGTTGCCTCGGGGCGAGCACGATTAGAGACTCGACGGTGCGAGGGGGCAGCGTTGCGGCCGTCCCGTCCCGCCCGGGAGAACGTGGCCGTCCGCCGCACTCGTCCTGCCACAATGGTTCGGGGATACGTCTCCTGATGCCACGGCCGAGGCCCACGAGATGTCTGAGCTAGAC	TCTGAGCTAGAC	CAGTCCACGTTGCCTCGGGGCGAGCACGATTAGAGACTCGACGGTGCGAGGGGGCAGCGTTGCGGCCGTCCCGTCCCGCCCGGGAGAACGTGGCCGTCCGCCGCACTCGTCCTGCCACAATGGTTCGGGGATACGTCTCCTGATGCCACGGCCGAGGCCCACGAG	69.7
16688	AGTGGAAGACGC	22273	637000291	[NC_002737]	1043446	1043625	-	637090850	1043197..1043445	-	COG2261	S	7	[Predicted membrane protein]	Firmicutes	Bacilli	Streptococcaceae	Streptococcus	Lactobacillales	[Streptococcus pyogenes M1, GAS SF370]	TTTTGAAATATCGGTATTCAAACAAAAAATAAACTAACACTTTATTATTTAGTTTATATAGTCACTTTTTGAAAGTCGACTATTAAAAGACTATTGCTTGAAGAATGACAGCTGTTATTCTTCCTTGGACAAAAGGTACAGGAGTATCTAAAAAGGAGAATTATCATGGCGTCTTCCACT	GCGTCTTCCACT	TTTTGAAATATCGGTATTCAAACAAAAAATAAACTAACACTTTATTATTTAGTTTATATAGTCACTTTTTGAAAGTCGACTATTAAAAGACTATTGCTTGAAGAATGACAGCTGTTATTCTTCCTTGGACAAAAGGTACAGGAGTATCTAAAAAGGAGAATTATC	27.88
16691	AAGGTTCAGACA	43451	638154517	[CP000077]	2192883	2193062	-	638199255	2192493..2192882	-	COG0838	C	31	[NADH:ubiquinone oxidoreductase subunit 3 (chain A)]	Crenarchaeota	Thermoprotei	Sulfolobaceae	Sulfolobus	Sulfolobales	[Sulfolobus acidocaldarius 98-3, DSM 639]	ATTAGTCTTTTGGATTGAAACTATATCAGCATCCCCGTCTAGTAATTTATATCCTGTTCAATAGAATCCGTAAATAAATTGTCATTTTCACCGCAGAATATTCCAATTTTTCCATTCTAATTATCATTAGGAAACTATTTTAGGATAGTGTTATGAATACTACTTATGTGTCTGAACCTT	TGTCTGAACCTT	ATTAGTCTTTTGGATTGAAACTATATCAGCATCCCCGTCTAGTAATTTATATCCTGTTCAATAGAATCCGTAAATAAATTGTCATTTTCACCGCAGAATATTCCAATTTTTCCATTCTAATTATCATTAGGAAACTATTTTAGGATAGTGTTATGAATACTACTT	29.09
16693	GCTTTGAAGGTG	25381	640069301	[NC_009085]	2238518	2238697	-	640154106	2237612..2238517	-	COG0552	U	11	[Signal recognition particle GTPase]	Proteobacteria	Gammaproteobacteria	Moraxellaceae	Acinetobacter	Pseudomonadales	[Acinetobacter baumannii ATCC 17978]	ATAGATGCTGAGATCGGGGATGACGATGTCACATTGCCTAATTTACCTGCTATCGATGTTCCTATCGTTGAGTCACCTGTTAAGCAAGAAGTAAAAGCTGAAGAAGTGGTCGAGGCTGCACCTTCTACAGAACCTGAGCAACCAAAATCTGGTTTCTTTGGGCGAATGCACCTTCAAAGC	CACCTTCAAAGC	ATAGATGCTGAGATCGGGGATGACGATGTCACATTGCCTAATTTACCTGCTATCGATGTTCCTATCGTTGAGTCACCTGTTAAGCAAGAAGTAAAAGCTGAAGAAGTGGTCGAGGCTGCACCTTCTACAGAACCTGAGCAACCAAAATCTGGTTTCTTTGGGCGA	45.45
16694	GTGGTTATCCGT	2033	650377904	[FP929032]	2620406	2620585	-	650522434	2619521..2620405	-	COG0039	C	23	[Malate/lactate dehydrogenases]	Bacteroidetes	Bacteroidia	Rikenellaceae	Alistipes	Bacteroidales	[Alistipes shahii WAL 8301]	CAAGGCGGGGATTTAGGGGTGGGTACAATTTGCAAACGCGGCGGAACGCCGCGAATGGAACCATCCAAGAGAAGCAAAACGAACAATTAACACAAAATACTTACTGTTATGTCAAAAGTTACTGTCGTAGGTGCAGGCGCCGTAGGTGCAACCTGTGCAAACGTGATGACGGATAACCAC	ACGGATAACCAC	CAAGGCGGGGATTTAGGGGTGGGTACAATTTGCAAACGCGGCGGAACGCCGCGAATGGAACCATCCAAGAGAAGCAAAACGAACAATTAACACAAAATACTTACTGTTATGTCAAAAGTTACTGTCGTAGGTGCAGGCGCCGTAGGTGCAACCTGTGCAAACGTG	49.09
16698	CGTACCTTCCAA	7148	643348523	[NC_011000]	2445249	2445428	+	643351122	2445429..2447516	+	COG0339	E	8	[Zn-dependent oligopeptidases]	Proteobacteria	Betaproteobacteria	Burkholderiaceae	Burkholderia	Burkholderiales	[Burkholderia cenocepacia J2315]	CCGGCGCGCCTCGCTGCGCATCCGACCCTGCGTCAATCGCGTCATTAGAAACTAACGATTGGAAAGCGCACGATGCACCCCAATAATGTCGGTATCGGGCGCGTTCGCGCGCCGCCGCCGTTACCCTTTTCATCCCGGTTCATCCGGCAACAGACAGGGAGTCTTATGTTGGAAGGTACG	TTGGAAGGTACG	CCGGCGCGCCTCGCTGCGCATCCGACCCTGCGTCAATCGCGTCATTAGAAACTAACGATTGGAAAGCGCACGATGCACCCCAATAATGTCGGTATCGGGCGCGTTCGCGCGCCGCCGCCGTTACCCTTTTCATCCCGGTTCATCCGGCAACAGACAGGGAGTCTT	60.61
16713	TCTTTGAACCTG	15727	649633046	[NC_014644]	889765	889944	+	649720555	889945..890868	+	COG0039	C	23	[Malate/lactate dehydrogenases]	Actinobacteria	Actinobacteria	Bifidobacteriaceae	Gardnerella	Bifidobacteriales	[Gardnerella vaginalis 317, ATCC 14019]	TAAGCTTTGAGCTGAAGTTTATTTTTGGTCAGTCGCAATAAAATGCGGCTGGCCGTTTTTGTATATTTTCAATGATTTCTTAAAATTTTAAAAAAATTTTTCTAAAATTACTTTCATTATCTCCAGAATAGTGCTATTTTTATGAAAAACTAAAAACAGAAGGAGATGCAGGTTCAAAGA	CAGGTTCAAAGA	TAAGCTTTGAGCTGAAGTTTATTTTTGGTCAGTCGCAATAAAATGCGGCTGGCCGTTTTTGTATATTTTCAATGATTTCTTAAAATTTTAAAAAAATTTTTCTAAAATTACTTTCATTATCTCCAGAATAGTGCTATTTTTATGAAAAACTAAAAACAGAAGGAG	27.27
16720	CCTTCGAAACGG	13690	651053059	[CP002815]	600461	600640	+	651222084	600641..601081	+	COG2919	D	13	[Septum formation initiator]	Actinobacteria	Actinobacteria	Propionibacteriaceae	Propionibacterium	Actinomycetales	[Propionibacterium acnes 6609]	CGACCGGCCGGGGGACGGACACACGCGTCCTCGCCGAACCGCTCAGGTCCGAGGAACCGCGGAAATTACCAGCGCACTACGCGCACAGAGCCTCCTCGTAATCGAGCTACTCAGGAGGAGGGGGGTCAGCCTCGCCGGTTCGGGCTCACCCTCAGAGCAGTCGTTATGCCGTTTCGAAGG	CCGTTTCGAAGG	CGACCGGCCGGGGGACGGACACACGCGTCCTCGCCGAACCGCTCAGGTCCGAGGAACCGCGGAAATTACCAGCGCACTACGCGCACAGAGCCTCCTCGTAATCGAGCTACTCAGGAGGAGGGGGGTCAGCCTCGCCGGTTCGGGCTCACCCTCAGAGCAGTCGTT	66.67
16721	GACGGTAACAGG	42150	637000224	[NC_007005]	1735656	1735835	+	637651883	1735836..1736894	+	COG0379	H	13	[Quinolinate synthase]	Proteobacteria	Gammaproteobacteria	Pseudomonadaceae	Pseudomonas	Pseudomonadales	[Pseudomonas syringae pv. syringae B728a]	TTTGGCGCTAGAATCGGCGCGCCTTAAGAAGTCTGGCCGGTGTCCACCGGATATCAGCCATAAGCCTTTGTACAGATGGCGCAGCCTCTGTCAGGCTTTTTTTATTGCCTGTATTTCGGGTGTAAACTTGCCTTTCGCGCACTGGCGCTTTCAGGTCCCGTGAACATGCCTGTTACCGTC	CCTGTTACCGTC	TTTGGCGCTAGAATCGGCGCGCCTTAAGAAGTCTGGCCGGTGTCCACCGGATATCAGCCATAAGCCTTTGTACAGATGGCGCAGCCTCTGTCAGGCTTTTTTTATTGCCTGTATTTCGGGTGTAAACTTGCCTTTCGCGCACTGGCGCTTTCAGGTCCCGTGAAC	53.33
16722	AGTTCCGGGAAA	5974	639633055	[NC_008380]	2425209	2425388	-	639648184	2424171..2425208	-	COG0596	R	54	[Predicted hydrolases or acyltransferases (alpha/beta hydrolase superfamily)]	Proteobacteria	Alphaproteobacteria	Rhizobiaceae	Rhizobium	Rhizobiales	[Rhizobium leguminosarum bv. viciae 3841]	GGCAGAAGAGGCGGCTGTTGCACCTAGGTATCGACGACACCTTGGTATGCCCAATACCTTCGTCCACTAGCGGACCCCGGTCATCAGTCTCAAACTCCCGATGCCAACGCTCTCTGAGCATGATCTCGAGGCGGCCATTCATCGTCCATTATCGGAGAAGCAATCATGTTTCCCGGAACT	TTTCCCGGAACT	GGCAGAAGAGGCGGCTGTTGCACCTAGGTATCGACGACACCTTGGTATGCCCAATACCTTCGTCCACTAGCGGACCCCGGTCATCAGTCTCAAACTCCCGATGCCAACGCTCTCTGAGCATGATCTCGAGGCGGCCATTCATCGTCCATTATCGGAGAAGCAATC	55.76
16729	CGGTGTACTATT	9579	646311913	[NC_013716]	4040711	4040890	-	646476024	4039721..4040710	-	COG1613	P	13	[ABC-type sulfate transport system, periplasmic component]	Proteobacteria	Gammaproteobacteria	Enterobacteriaceae	Citrobacter	Enterobacteriales	[Citrobacter rodentium ICC168]	TACAAATCTTTGCGATCTATAGGCCGGATAAGGCGTCAGCCGCTATCCGGCATAAGCTCTTCATATATTCCCCCAAGTTATAGCCAATCTTTTTTTATTCTTTAATGTTTGATTTCCTTTCTGGCACGCTTTGCTCATCACAACACAACAAAAGAGAGTTGGGCGATGAATAGTACACCG	AATAGTACACCG	TACAAATCTTTGCGATCTATAGGCCGGATAAGGCGTCAGCCGCTATCCGGCATAAGCTCTTCATATATTCCCCCAAGTTATAGCCAATCTTTTTTTATTCTTTAATGTTTGATTTCCTTTCTGGCACGCTTTGCTCATCACAACACAACAAAAGAGAGTTGGGCG	41.82
16732	TCTGTAGAGTGA	34760	637000154	[NC_002973]	400766	400945	+	637164136	400946..401962	+	COG0673	R	41	[Predicted dehydrogenases and related proteins]	Firmicutes	Bacilli	Listeriaceae	Listeria	Bacillales	[Listeria monocytogenes 4b F2365]	AAAACTTGTTAGGACGCCTTAAACAGACGTTTTAGCAAGTTTTTTATTGGCTAAATAGCGCGTTAGTGTAGTACTATGGATGGGTAACAAGTGAGATATATACACTGATAAATTAGCAGCGTTTAAGCTAAATTTGTTAGTTTGTTAAAATAAGGAGGAAATAGTATGTCACTCTACAGA	TCACTCTACAGA	AAAACTTGTTAGGACGCCTTAAACAGACGTTTTAGCAAGTTTTTTATTGGCTAAATAGCGCGTTAGTGTAGTACTATGGATGGGTAACAAGTGAGATATATACACTGATAAATTAGCAGCGTTTAAGCTAAATTTGTTAGTTTGTTAAAATAAGGAGGAAATAGT	32.73
16737	ATGTGAGAGGCA	188	638154515	[AE009950]	1793354	1793533	-	638174580	1792853..1793353	-	COG1374	J	1	[Protein involved in ribosomal biogenesis, contains PUA domain]	Euryarchaeota	Thermococci	Thermococcaceae	Pyrococcus	Thermococcales	[Pyrococcus furiosus DSM 3638]	TCAAGAAAGAGTTTGAAGAAGAAGAGGAGCTTTTAGAAGAGATGGAGGAAGATTGGACGGAAGAAGAGGAGTGGGAAGACTGGGAGGAAGAAGAATACGAGGAAGATTGGGAAGAAGATTGGGACGAAGAGTGGGAAGAGGAGGAGTGGGAGGAAGAAGAAGAGGATGTGCCTCTCACAT	TGCCTCTCACAT	TCAAGAAAGAGTTTGAAGAAGAAGAGGAGCTTTTAGAAGAGATGGAGGAAGATTGGACGGAAGAAGAGGAGTGGGAAGACTGGGAGGAAGAAGAATACGAGGAAGATTGGGAAGAAGATTGGGACGAAGAGTGGGAAGAGGAGGAGTGGGAGGAAGAAGAAGAGG	47.27
16738	ATTATGTTGCGG	23392	650377969	[FP929052]	2011397	2011576	+	650575259	2011577..2012785	+	COG1570	L	8	[Exonuclease VII, large subunit]	Firmicutes	Clostridia	Ruminococcaceae	Ruminococcus	Clostridiales	[Ruminococcus sp. 18P13]	ACAGCTGCCGGTGGTGTATGCAGGCGGTGTTATGTCCAATCAGCTGATCCGCCGGGAGATCTGTCGGCATGGAACAGCATATTTTGCTGCGCCGGCATTTTCCTGTGACAATGCAGCAGGTGTTGCTGTGTATGCGGCTCTGTCAGCAGAAGAAGGGAAACAGCCATGCCGCAACATAAT	CCGCAACATAAT	ACAGCTGCCGGTGGTGTATGCAGGCGGTGTTATGTCCAATCAGCTGATCCGCCGGGAGATCTGTCGGCATGGAACAGCATATTTTGCTGCGCCGGCATTTTCCTGTGACAATGCAGCAGGTGTTGCTGTGTATGCGGCTCTGTCAGCAGAAGAAGGGAAACAGCC	55.15
16740	TGCACCTGCATC	40219	637000258	[NC_004347]	1264571	1264750	+	637343170	1264751..1266082	+	COG0213	F	5	[Thymidine phosphorylase]	Proteobacteria	Gammaproteobacteria	Shewanellaceae	Shewanella	Alteromonadales	[Shewanella oneidensis MR-1]	TAATACTAAAATCGTATATCGAAACTAATTAAGTGTGACCTAAATCTAGTTGGGAACATCAAAACTTCGATAGCATGTAATTGTAATATTGCTACAGTTTTGATGTTTCATTGCAAAGCTAAATAACAAATATGTTGTATTAGTATTTAGCTTGGAGGCAGTATCATGGATGCAGGTGCA	GATGCAGGTGCA	TAATACTAAAATCGTATATCGAAACTAATTAAGTGTGACCTAAATCTAGTTGGGAACATCAAAACTTCGATAGCATGTAATTGTAATATTGCTACAGTTTTGATGTTTCATTGCAAAGCTAAATAACAAATATGTTGTATTAGTATTTAGCTTGGAGGCAGTATC	29.7
16743	CTCGAGAGGGAA	5310	639279302	[NC_003304]	1158150	1158329	+	639296653	1158330..1159661	+	COG2989	S	8	[Uncharacterized protein conserved in bacteria]	Proteobacteria	Alphaproteobacteria	Rhizobiaceae	Agrobacterium	Rhizobiales	[Agrobacterium tumefaciens C58-UWash]	CTGTTTCTCCTGTTGTTGCGGCAAGTTGTCGACTGTACTGCCAGACATCAACGCCCTGATGATGCGTATCGGGTATTACCGGCCGGCAGACACGTTGTACGTGTTTGTTAATCATATTGATTTAGGCATTGTTCAGAATGCCGAAGAGAGTGGCTGGTAGGTAGAATGTTCCCTCTCGAG	TTCCCTCTCGAG	CTGTTTCTCCTGTTGTTGCGGCAAGTTGTCGACTGTACTGCCAGACATCAACGCCCTGATGATGCGTATCGGGTATTACCGGCCGGCAGACACGTTGTACGTGTTTGTTAATCATATTGATTTAGGCATTGTTCAGAATGCCGAAGAGAGTGGCTGGTAGGTAGA	48.48
16749	AGCTTTGAGTCC	21591	637000144	[NC_002662]	1595451	1595630	-	637068814	1594476..1595450	-	COG0673	R	41	[Predicted dehydrogenases and related proteins]	Firmicutes	Bacilli	Streptococcaceae	Lactococcus	Lactobacillales	[Lactococcus lactis lactis Il1403]	CAGAAGCAACTGTAAAAATCATTCAAAACGATATCAGTGGTGACCGATTTTTTGATGTTAATACAGTAGAAAATTTGGCCAGAGTCCGTGTTACCACTGTAGGAGTTGAAACCGTAGATACCGTGATTATTGGTATTTAAACCCAGAGACGAAAGAGGAAGTCAAATGGGACTCAAAGCT	GGACTCAAAGCT	CAGAAGCAACTGTAAAAATCATTCAAAACGATATCAGTGGTGACCGATTTTTTGATGTTAATACAGTAGAAAATTTGGCCAGAGTCCGTGTTACCACTGTAGGAGTTGAAACCGTAGATACCGTGATTATTGGTATTTAAACCCAGAGACGAAAGAGGAAGTCAA	38.18
16751	AGATGTGGACAA	34385	643692028	[NC_012207]	911458	911637	-	643733653	910624..911457	-	COG2897	P	10	[Rhodanese-related sulfurtransferase]	Actinobacteria	Actinobacteria	Mycobacteriaceae	Mycobacterium	Actinomycetales	[Mycobacterium bovis BCG Tokyo 172]	GCACGTCCGCGCAGCACTTAGAGCAGCCTAGGAGCCCCACCGTAGCGTGTCGCCCGCCGTTTCTGTGCAACAGACGTCCCAAGGAGCAGTCAAGCAGTAACACTCCCCGTCCCGCCTAACCAGTTGACCACGCTGGTCACCGAACTATGCGAAAGGATTCCCGCCATGTTGTCCACATCT	TTGTCCACATCT	GCACGTCCGCGCAGCACTTAGAGCAGCCTAGGAGCCCCACCGTAGCGTGTCGCCCGCCGTTTCTGTGCAACAGACGTCCCAAGGAGCAGTCAAGCAGTAACACTCCCCGTCCCGCCTAACCAGTTGACCACGCTGGTCACCGAACTATGCGAAAGGATTCCCGCC	61.82
16759	CTGCACTTCTAC	40731	650377987	[CP001608]	1286009	1286188	+	650395224	1286189..1286896	+	COG0593	L	21	[ATPase involved in DNA replication initiation]	Proteobacteria	Gammaproteobacteria	Enterobacteriaceae	Yersinia	Enterobacteriales	[Yersinia pestis Medievalis Harbin 35]	CGCGATGCGCCTGTTAGGGCGCGGCTGGTAACAGAGCCTTATAGGCGCATATGAAAAACCTCCGGCTATGCCGGAGGATATTTATTCACCAAATTCAGGTTGTTATGTTGTTATAAATTTTTGTGGTAAACTCGTCACGTTTTCCCGCCCGTTTTGTTGGTTGAGATGGTAGAAGTGCAG	GTAGAAGTGCAG	CGCGATGCGCCTGTTAGGGCGCGGCTGGTAACAGAGCCTTATAGGCGCATATGAAAAACCTCCGGCTATGCCGGAGGATATTTATTCACCAAATTCAGGTTGTTATGTTGTTATAAATTTTTGTGGTAAACTCGTCACGTTTTCCCGCCCGTTTTGTTGGTTGAG	46.67
16767	TTGTAGATTGGG	23167	650377941	[FP929045]	2868762	2868941	+	650557032	2868942..2869616	+	COG1192	D	48	[ATPases involved in chromosome partitioning]	Firmicutes	Clostridia	Ruminococcaceae	Faecalibacterium	Clostridiales	[Faecalibacterium prausnitzii L2-6]	ACCTGTGAAAATCTAGGCATCGGGCTGGCAATGGAGGGCAAAAAAGTCCTGCTGGTGGACACCGACCCACAGGGCAGCTTGACCATAGTCGCTTCACTCCTATGGCTAGTCGTGTGCACTGCGTGCAGATTTATATTTGCCCGCCATGCGGACATTGCCATCAGTATGCCCAATCTACAA	CCCAATCTACAA	ACCTGTGAAAATCTAGGCATCGGGCTGGCAATGGAGGGCAAAAAAGTCCTGCTGGTGGACACCGACCCACAGGGCAGCTTGACCATAGTCGCTTCACTCCTATGGCTAGTCGTGTGCACTGCGTGCAGATTTATATTTGCCCGCCATGCGGACATTGCCATCAGT	53.94
16769	AACTCTACAGGC	29489	638154503	[AY596297]	292239	292418	+	638182073	292419..294176	+	COG0028	EH	45	[Thiamine pyrophosphate-requiring enzymes [acetolactate synthase, pyruvate dehydrogenase (cytochrome), glyoxylate carboligase, phosphonopyruvate decarboxylase]]	Euryarchaeota	Halobacteria	Haloarculaceae	Haloarcula	Halobacteriales	[Haloarcula marismortui ATCC 43049]	CTATTCTCGGCGTGCGTATTGTAGGGGCACTATAGCCCCTCTCTTTACCTTTTCACCCCCGGCCGAATCGATTCGTCATACCACCACAGAGTCATCAGTCATGCACGCAGCACACACATCACCGCGGTATCGACCCCGAACACGAACAGACGGAGGGATGACACGATGGCCTGTAGAGTT	GCCTGTAGAGTT	CTATTCTCGGCGTGCGTATTGTAGGGGCACTATAGCCCCTCTCTTTACCTTTTCACCCCCGGCCGAATCGATTCGTCATACCACCACAGAGTCATCAGTCATGCACGCAGCACACACATCACCGCGGTATCGACCCCGAACACGAACAGACGGAGGGATGACACG	55.76
16778	GTAGGTGCCAGT	32724	637000263	[NC_004741]	3642477	3642656	+	637425492	3642657..3643667	+	COG1494	G	6	[Fructose-1,6-bisphosphatase/sedoheptulose 1,7-bisphosphatase and related proteins]	Proteobacteria	Gammaproteobacteria	Enterobacteriaceae	Shigella	Enterobacteriales	[Shigella flexneri 2a 2457T]	GGCCTACGAGCCAATGCCATTTTGTGTAGGCGGGATAAGGCGTTCACGCCGCATCCGGCATCACGCAGACTCTGAAACCGTGCGGGGGCAACCCCGCACACATCAATAATCCCACCCTTCCCCTGTGCTACACTTCGCGCCATTCCTTACTGCTTAGAGTTTGCTATGACTGGCACCTAC	ACTGGCACCTAC	GGCCTACGAGCCAATGCCATTTTGTGTAGGCGGGATAAGGCGTTCACGCCGCATCCGGCATCACGCAGACTCTGAAACCGTGCGGGGGCAACCCCGCACACATCAATAATCCCACCCTTCCCCTGTGCTACACTTCGCGCCATTCCTTACTGCTTAGAGTTTGCT	56.97
16779	TTGTCGTGTCGT	23515	637000303	[NC_006448]	49425	49604	+	637590458	49605..50903	+	COG0015	F	14	[Adenylosuccinate lyase]	Firmicutes	Bacilli	Streptococcaceae	Streptococcus	Lactobacillales	[Streptococcus thermophilus LMG 18311]	GAATAAAATAAACAAAAAAAGAAAGGAACAAGGGCACTCGTATTCACTAAAACTGAATACGGGCTACGGACTTGGTCGAAAAGATAGTTTTTCCTAGAAGCTGACGCTTCTTCGTCTAAACTCCTATTTTGACTGTGTCCGCTTAACGCCCTTAATATCTTAATTATGACGACACGACAA	ACGACACGACAA	GAATAAAATAAACAAAAAAAGAAAGGAACAAGGGCACTCGTATTCACTAAAACTGAATACGGGCTACGGACTTGGTCGAAAAGATAGTTTTTCCTAGAAGCTGACGCTTCTTCGTCTAAACTCCTATTTTGACTGTGTCCGCTTAACGCCCTTAATATCTTAATT	37.58
16781	GGCACTATTGCT	42461	637000333	[NC_002505]	291023	291202	-	637046715	289352..291022	-	COG0840	NT	58	[Methyl-accepting chemotaxis protein]	Proteobacteria	Gammaproteobacteria	Vibrionaceae	Vibrio	Vibrionales	[Vibrio cholerae O1 bv El Tor, N16961]	ACCTTTGGTGACGCTGGCGCTCACTGATTGCGCGCTTTCACATTTCTGCTGAGGATTTGAAGCGAAATTCGACATCGTGCACAACTTCACCACTTTGCCTCTTTAGTCGCATTTACCGCTCTGAAAACAATCTGTTACAGTCTTGCGTACCATGAAATATTCATCATGAGCAATAGTGCC	AGCAATAGTGCC	ACCTTTGGTGACGCTGGCGCTCACTGATTGCGCGCTTTCACATTTCTGCTGAGGATTTGAAGCGAAATTCGACATCGTGCACAACTTCACCACTTTGCCTCTTTAGTCGCATTTACCGCTCTGAAAACAATCTGTTACAGTCTTGCGTACCATGAAATATTCATC	45.45
16783	TGAGTGTACTTG	45801	641228474	[NC_009925]	598020	598199	-	641249722	597315..598019	-	COG4700	S	2	[Uncharacterized protein conserved in bacteria containing a divergent form of TPR repeats]	Cyanobacteria	Synechococcophycidae	Acaryochloridaceae	Acaryochloris	Synechococcales	[Acaryochloris marina MBIC11017]	GTCAAAATCATTATAGCCATTCGTTTTTTGACCTAGAAAATCGTGATTTTTATTCAAAAACTTGAAATTCGATCACCTAAAGGTTGGAAATGGGAAACCTAAGGGTAATTCATAAGACTACCTTTGATGTTTCATATTGTTGTATTTGCCACAACGGGTTTTTGGATGCAAGTACACTCA	CAAGTACACTCA	GTCAAAATCATTATAGCCATTCGTTTTTTGACCTAGAAAATCGTGATTTTTATTCAAAAACTTGAAATTCGATCACCTAAAGGTTGGAAATGGGAAACCTAAGGGTAATTCATAAGACTACCTTTGATGTTTCATATTGTTGTATTTGCCACAACGGGTTTTTGG	33.33
16785	TCCTGCGCAATT	11611	642555104	[NC_010655]	646124	646303	-	642612594	642890..646123	-	COG1729	S	7	[Uncharacterized protein conserved in bacteria]	Verrucomicrobia	Verrucomicrobiae	Verrucomicrobiaceae	Akkermansia	Verrucomicrobiales	[Akkermansia muciniphila ATCC BAA-835]	AAGAACTTTCTTGCAAGGATGACTAAAAAGGTAAAACTTTCTTCTTTAGAGTTTGACGCATCCTGTTAAAATGACGCAATCCATTACAGATAGGTGTATTCCGTGTATTTGCACAGATATTGCACCTGTTTTATTATCTCTTCTGTTTCAACGAATTTTAAACACATGAATTGCGCAGGA	AATTGCGCAGGA	AAGAACTTTCTTGCAAGGATGACTAAAAAGGTAAAACTTTCTTCTTTAGAGTTTGACGCATCCTGTTAAAATGACGCAATCCATTACAGATAGGTGTATTCCGTGTATTTGCACAGATATTGCACCTGTTTTATTATCTCTTCTGTTTCAACGAATTTTAAACAC	33.94
16792	TTGAATCGAGCC	45202	641522622	[NC_010546]	2505666	2505845	-	641676938	2504835..2505665	-	COG0834	ET	49	[ABC-type amino acid transport/signal transduction systems, periplasmic component/domain]	Cyanobacteria	Oscillatoriophycidae	Cyanobacteriaceae	Cyanothece	Chroococcales	[Cyanothece sp. BH68, ATCC 51142]	ACTTCGATTAAATTAGCTAGTTTGTAAGTGTTCAGCTATTAGCAGTTAGCTATATTCTTACAACCCTGTTCGCACTTAGCGGGAACTTCGTTAAGAAACTACTTACGTTATTAACGTTTATTTGTTTCGGTGCAAGATTTCAGTTTATAGTTAAATAATTATCAAATGGGCTCGATTCAA	GGCTCGATTCAA	ACTTCGATTAAATTAGCTAGTTTGTAAGTGTTCAGCTATTAGCAGTTAGCTATATTCTTACAACCCTGTTCGCACTTAGCGGGAACTTCGTTAAGAAACTACTTACGTTATTAACGTTTATTTGTTTCGGTGCAAGATTTCAGTTTATAGTTAAATAATTATCAA	32.12
16802	GAAAGCGTCTAC	6129	639633055	[NC_008380]	4236899	4237078	+	639649890	4237079..4238959	+	COG3263	P	6	[NhaP-type Na+/H+ and K+/H+ antiporters with a unique C-terminal domain]	Proteobacteria	Alphaproteobacteria	Rhizobiaceae	Rhizobium	Rhizobiales	[Rhizobium leguminosarum bv. viciae 3841]	AGCCGTTCAGCAGCATGAAGCAGCATCACGACGAGGTTAAGCCGCAAGGCCTACCCTTCTCTGACGTTTTGCCGTTTACTGACGGATCGCCGCGCGTGACGGAGGGGTTAAATAAAGGCGGATCGGCCGGGGCGGCTGTGTTCGCGAAGCAGTCGATGGAAAGGGATGGTAGACGCTTTC	GTAGACGCTTTC	AGCCGTTCAGCAGCATGAAGCAGCATCACGACGAGGTTAAGCCGCAAGGCCTACCCTTCTCTGACGTTTTGCCGTTTACTGACGGATCGCCGCGCGTGACGGAGGGGTTAAATAAAGGCGGATCGGCCGGGGCGGCTGTGTTCGCGAAGCAGTCGATGGAAAGGG	59.39
16803	GAGCTGGTAGAA	23389	650377969	[FP929052]	1981412	1981591	+	650575230	1981592..1982851	+	COG0044	F	11	[Dihydroorotase and related cyclic amidohydrolases]	Firmicutes	Clostridia	Ruminococcaceae	Ruminococcus	Clostridiales	[Ruminococcus sp. 18P13]	TGCATCCAGCTGGCGGCACTGGTGGACAGAGGACACCGGGAGCTGCCCATCCGTCCGGATTATGTGGGAAAGAATCTCCCCACTTCCGGGGAGGAAACAGTGCGGGTGAAAATGACGGAGCTCGACAATGCCGATGGTGTTTTTTTGTATGCGGAGGAGGGCTGAATGTTCTACCAGCTC	TTCTACCAGCTC	TGCATCCAGCTGGCGGCACTGGTGGACAGAGGACACCGGGAGCTGCCCATCCGTCCGGATTATGTGGGAAAGAATCTCCCCACTTCCGGGGAGGAAACAGTGCGGGTGAAAATGACGGAGCTCGACAATGCCGATGGTGTTTTTTTGTATGCGGAGGAGGGCTGA	57.58
16804	AGCGTGGACTTC	13327	641228504	[NC_009953]	4773440	4773619	+	641273625	4773620..4774432	+	COG0739	M	29	[Membrane proteins related to metalloendopeptidases]	Actinobacteria	Actinobacteria	Micromonosporaceae	Salinispora	Actinomycetales	[Salinispora arenicola CNS-205]	CCACAACCTGGTGTAGCCAGTACTACCAAAATTCGTGACGAGGGCCGACAAAGCTCCGACGATCGCATCGGACCGATCCCGCCGGATCGACCCTCGCTCCGCGCCGGCTCCGAGCCCACCTCACTATGTCGGGGTCACGTGCCCTACGAGCAGTGAAGGTCTGTTATGGAAGTCCACGCT	GAAGTCCACGCT	CCACAACCTGGTGTAGCCAGTACTACCAAAATTCGTGACGAGGGCCGACAAAGCTCCGACGATCGCATCGGACCGATCCCGCCGGATCGACCCTCGCTCCGCGCCGGCTCCGAGCCCACCTCACTATGTCGGGGTCACGTGCCCTACGAGCAGTGAAGGTCTGTT	62.42
16807	CAGATCCCTGGT	11645	642555104	[NC_010655]	1193707	1193886	-	642613051	1192801..1193706	-	COG1028	IQR	71	[Dehydrogenases with different specificities (related to short-chain alcohol dehydrogenases)]	Verrucomicrobia	Verrucomicrobiae	Verrucomicrobiaceae	Akkermansia	Verrucomicrobiales	[Akkermansia muciniphila ATCC BAA-835]	TTCATCCCCCCTCAGTTTTTCAATCCATATGACCCATTTTGCAATACCATCACCTATGGCCGTTTTTGCATTGCCCTTTTTGCGGGAGGGCCATACCGTCCAGCTAGAGAAACATAACATATGGCTAGGAATAAAAACCGGTCATTTCAACTAATTTCATAGCCCATGACCAGGGATCTG	ACCAGGGATCTG	TTCATCCCCCCTCAGTTTTTCAATCCATATGACCCATTTTGCAATACCATCACCTATGGCCGTTTTTGCATTGCCCTTTTTGCGGGAGGGCCATACCGTCCAGCTAGAGAAACATAACATATGGCTAGGAATAAAAACCGGTCATTTCAACTAATTTCATAGCCC	43.64
16816	CTGAAGGTTCTG	21660	637000144	[NC_002662]	2092244	2092423	-	637069300	2091305..2092243	-	COG0827	L	7	[Adenine-specific DNA methylase]	Firmicutes	Bacilli	Streptococcaceae	Lactococcus	Lactobacillales	[Lactococcus lactis lactis Il1403]	ATTGTGGCGATGCTTGTCGTAACGGTCAGAGCTTGGATGGAATTGGAAAAGTTGGACAGTCGAAAAAGAAAAAAATAAATGATTGCTTGATTAATAATCAAGCAATGAATAAAACTGTCAAAGTTTGGCAGTTTTATTTTGATTTTGTAGAAATGGAGAAAAAACATGCAGAACCTTCAG	CAGAACCTTCAG	ATTGTGGCGATGCTTGTCGTAACGGTCAGAGCTTGGATGGAATTGGAAAAGTTGGACAGTCGAAAAAGAAAAAAATAAATGATTGCTTGATTAATAATCAAGCAATGAATAAAACTGTCAAAGTTTGGCAGTTTTATTTTGATTTTGTAGAAATGGAGAAAAAAC	32.73
16818	GAAATTCACGAG	1405	650716072	[NC_015571]	713474	713653	-	650868764	710993..713473	-	COG1674	D	29	[DNA segregation ATPase FtsK/SpoIIIE and related proteins]	Bacteroidetes	Bacteroidia	Porphyromonadaceae	Porphyromonas	Bacteroidales	[Porphyromonas gingivalis TDC60]	ACTGTCAACCCTTTTTCTGTACATGCCACACCTTCGAAGCGGTTCGAAACTTAAGCGAAAATGAAATGTAGAGGGCACAAAAATTCGTACTTTTGTCAGGATTCGAACGAAATAAAATCTGCAAATAGCAATTCTCCCCTCTGTGGGGATCACAGTTTTTTTGAGATGCTCGTGAATTTC	CTCGTGAATTTC	ACTGTCAACCCTTTTTCTGTACATGCCACACCTTCGAAGCGGTTCGAAACTTAAGCGAAAATGAAATGTAGAGGGCACAAAAATTCGTACTTTTGTCAGGATTCGAACGAAATAAAATCTGCAAATAGCAATTCTCCCCTCTGTGGGGATCACAGTTTTTTTGAG	40.61
16819	GAAAGCACCGTC	38365	643692001	[NC_012483]	606581	606760	+	643766819	606761..606961	+	COG1278	K	54	[Cold shock proteins]	Acidobacteria	Acidobacteria	Acidobacteriaceae	Acidobacterium	Acidobacteriales	[Acidobacterium capsulatum ATCC 51196]	CGCAGGCATTCGAAAGCAGGGAGAAAATGGGAATCGTGCTACTCTAATAGCAGGTCGTCGCATCGATCTGGTGTTCTTGCCTGTTCTGCTCGTGCTCTACTCGCAACAATCCCCAAATTGACAGCTGCGATACATCAACACGAGTAGTAACAAGGAACAAGAGTCATGGACGGTGCTTTC	GACGGTGCTTTC	CGCAGGCATTCGAAAGCAGGGAGAAAATGGGAATCGTGCTACTCTAATAGCAGGTCGTCGCATCGATCTGGTGTTCTTGCCTGTTCTGCTCGTGCTCTACTCGCAACAATCCCCAAATTGACAGCTGCGATACATCAACACGAGTAGTAACAAGGAACAAGAGTC	49.09
16825	TGCAGGATCGAA	12828	644736331	[NC_013172]	560594	560773	-	644996576	559217..560593	-	COG0531	E	47	[Amino acid transporters]	Actinobacteria	Actinobacteria	Dermabacteraceae	Brachybacterium	Actinomycetales	[Brachybacterium faecium 6-10, DSM 4810]	AGCGGAGATGGCTCGTCAGCAGACCGTCGATGACCGATGGTCCCGGGAGGCGGCCCGCCGCCGCGACAACTCGCTCGTTCATGGAAGTCGAGAAAACATTGCCTTGACGCTCGCGGAATGCGATATATGGTGGAAATTCAGCGCTCGTACGTCGAAGGAGACGTCATGTTCGATCCTGCA	TTCGATCCTGCA	AGCGGAGATGGCTCGTCAGCAGACCGTCGATGACCGATGGTCCCGGGAGGCGGCCCGCCGCCGCGACAACTCGCTCGTTCATGGAAGTCGAGAAAACATTGCCTTGACGCTCGCGGAATGCGATATATGGTGGAAATTCAGCGCTCGTACGTCGAAGGAGACGTC	60
16828	AAGACACTCTGA	7310	643348523	[NC_011001]	413139	413318	+	643352805	413319..415784	+	COG3537	G	9	[Putative alpha-1,2-mannosidase]	Proteobacteria	Betaproteobacteria	Burkholderiaceae	Burkholderia	Burkholderiales	[Burkholderia cenocepacia J2315]	ATAGGTCGGCGCAGCTTTTTTCGGATACCAGAATGCGGAAATAAATACGCGCCCGGCATTTTCGACCGATTGCGCGGGTGCGCGACAAGTCACGAAAAGATTCCTGATCGAAAGCTCAGTAGTTCGAACCAACGGCTTGATTCAAGAACGAAACGGAGACAGGCGATGTCAGAGTGTCTT	TCAGAGTGTCTT	ATAGGTCGGCGCAGCTTTTTTCGGATACCAGAATGCGGAAATAAATACGCGCCCGGCATTTTCGACCGATTGCGCGGGTGCGCGACAAGTCACGAAAAGATTCCTGATCGAAAGCTCAGTAGTTCGAACCAACGGCTTGATTCAAGAACGAAACGGAGACAGGCG	51.52
16829	CACTACCTTGCC	7497	643348523	[NC_011001]	2671084	2671263	+	643354799	2671264..2672334	+	COG3203	M	14	[Outer membrane protein (porin)]	Proteobacteria	Betaproteobacteria	Burkholderiaceae	Burkholderia	Burkholderiales	[Burkholderia cenocepacia J2315]	CCGCTGGCCCGTTTCCCACGCCGGGCTCGCGGCCGCGTTCGCGCCGGCGAGAAGCATCGCCGTGCGTTTCCCGACGGCACGGCATGCAGGCGGCTCGCAGCGCTTCCGCCAACGAAGGTTTAATCAGTTGTGCGTATTACAACACTCACAAAACGGAGACAGACGATGGGCAAGGTAGTG	GGCAAGGTAGTG	CCGCTGGCCCGTTTCCCACGCCGGGCTCGCGGCCGCGTTCGCGCCGGCGAGAAGCATCGCCGTGCGTTTCCCGACGGCACGGCATGCAGGCGGCTCGCAGCGCTTCCGCCAACGAAGGTTTAATCAGTTGTGCGTATTACAACACTCACAAAACGGAGACAGACG	64.85
16830	GCGATGTACCGA	7861	637000048	[NC_006348]	2989909	2990088	-	637563481	2989264..2989908	-	COG3397	S	8	[Uncharacterized protein conserved in bacteria]	Proteobacteria	Betaproteobacteria	Burkholderiaceae	Burkholderia	Burkholderiales	[Burkholderia mallei ATCC 23344]	AGTCAATTTCTTTAAGGTGAAATATAAAACCAGTGAAGGCCGGTTCTTACTAAATTTATTGGCTTCATCTCCACCAAGCACCTAGCATTAATTTCACTGGTATCGCGAATGGCTTCCAGCGTTGGTCTTGCCGATGTCCGGCACGTTTGCAGCCAAGGAGGCGAAATGTCGGTACATCGC	TCGGTACATCGC	AGTCAATTTCTTTAAGGTGAAATATAAAACCAGTGAAGGCCGGTTCTTACTAAATTTATTGGCTTCATCTCCACCAAGCACCTAGCATTAATTTCACTGGTATCGCGAATGGCTTCCAGCGTTGGTCTTGCCGATGTCCGGCACGTTTGCAGCCAAGGAGGCGAA	45.45
16832	AGGGAACTGAAC	3038	637000068	[NC_002179]	849698	849877	-	637042054	849137..849697	-	COG0242	J	18	[N-formylmethionyl-tRNA deformylase]	Chlamydiae	Chlamydiae	Chlamydiaceae	Chlamydophila	Chlamydiales	[Chlamydophila pneumoniae AR39]	TGTACGGTCGGATAAGAGTAGAAATCTTTCTTTTGTTCCTATGGTTAAGAAGTCCTTTGGCTTCCTTAAAGAGTATGACTCTTATCAACCCAAGAAATGTTTTAGATCCAAGTGCTTGTCGTACGAGATTTCTTCACAGAGCTCTGCCAAGCCCATGTTCAGACTATGGTTCAGTTCCCT	GTTCAGTTCCCT	TGTACGGTCGGATAAGAGTAGAAATCTTTCTTTTGTTCCTATGGTTAAGAAGTCCTTTGGCTTCCTTAAAGAGTATGACTCTTATCAACCCAAGAAATGTTTTAGATCCAAGTGCTTGTCGTACGAGATTTCTTCACAGAGCTCTGCCAAGCCCATGTTCAGACT	40.61
16833	ACAGATTCCCTG	33519	646564524	[NC_014008]	1755570	1755749	-	646713637	1755276..1755569	-	COG0721	J	14	[Asp-tRNAAsn/Glu-tRNAGln amidotransferase C subunit]	Verrucomicrobia	Opitutae	Puniceicoccaceae	Coraliomargarita	Puniceicoccales	[Coraliomargarita akajimensis DSM 45221]	TCGTCCACAAGCGGCTCTGGCGTTGTTGCGAGCACATGTCTAGCCAGAGTCACTTCTGAACTTCATGCAACAAGCGGGTTAGTGCGATCGGGGCACGTTTGTTCGGATTCCAAGGTTGCACGCCGCAGCCGGAACGCTATCGGTGGGAGCTTCACTTGTTGATTTATGCAGGGAATCTGT	CAGGGAATCTGT	TCGTCCACAAGCGGCTCTGGCGTTGTTGCGAGCACATGTCTAGCCAGAGTCACTTCTGAACTTCATGCAACAAGCGGGTTAGTGCGATCGGGGCACGTTTGTTCGGATTCCAAGGTTGCACGCCGCAGCCGGAACGCTATCGGTGGGAGCTTCACTTGTTGATTT	55.15
16834	ATGCCATGAATC	38058	649633048	[NC_014915]	1357694	1357873	+	649862337	1357874..1359379	+	COG0579	R	16	[Predicted dehydrogenase]	Firmicutes	Bacilli	Bacillaceae	Geobacillus	Bacillales	[Geobacillus sp. Y412MC52]	TATTAATATATTTTTGTTAAAATCGATAATAGTGACATACTATTAATCAATTGTGTTATAATAAATTTTGTAATCGCCCTCAAAAACAAAAGGGGTATCGGTGGAATCATTTCGAGCGATCGCTCGATGCTCTTTTACAACTATTCATGGATAGGGATGGTAAACATGGATTCATGGCAT	GATTCATGGCAT	TATTAATATATTTTTGTTAAAATCGATAATAGTGACATACTATTAATCAATTGTGTTATAATAAATTTTGTAATCGCCCTCAAAAACAAAAGGGGTATCGGTGGAATCATTTCGAGCGATCGCTCGATGCTCTTTTACAACTATTCATGGATAGGGATGGTAAAC	31.52
16839	TGGAGGTTCTAC	38667	637000001	[NC_008009]	1338754	1338933	+	637983075	1338934..1340028	+	COG0845	M	44	[Membrane-fusion protein]	Acidobacteria	Acidobacteria	Korebacteraceae	Korebacter	Acidobacteriales	[Korebacter versatilis Ellin345]	TGCCGCGTTGTTCGCGCTGAGACGAGCTATACCTGCCCGGTAATCCGCGCCTGATAACGGTTCCATCAAATAGAAGGAACTATTTGTGTTGCGAGAATATCGACGTTCTTGAATCCAGTGGCTCGCGACCGACATCTGTTAGTGGCACGTGGGGTTTTTATCAGAATGGTAGAACCTCCA	GTAGAACCTCCA	TGCCGCGTTGTTCGCGCTGAGACGAGCTATACCTGCCCGGTAATCCGCGCCTGATAACGGTTCCATCAAATAGAAGGAACTATTTGTGTTGCGAGAATATCGACGTTCTTGAATCCAGTGGCTCGCGACCGACATCTGTTAGTGGCACGTGGGGTTTTTATCAGA	50.91
16844	CCGGCTTGATAC	34789	637000154	[NC_002973]	912118	912297	+	637164646	912298..914316	+	COG1762	GT	20	[Phosphotransferase system mannitol/fructose-specific IIA domain (Ntr-type)]	Firmicutes	Bacilli	Listeriaceae	Listeria	Bacillales	[Listeria monocytogenes 4b F2365]	TTGTGCTTTCAGTAGCTCCGACCTATTCCGGCAAGGTTTTTTTCCAGTTATAGTAAAATGGATAGTTTTTTTGTCCCTACGTATCTGACAAAAATAGCTATATAGCTTATTGTAAGCCCTATCATGAAAATGATAAATTGAATTTAGAAAGAGGAGTGATACCTGATGGTATCAAGCCGG	GTATCAAGCCGG	TTGTGCTTTCAGTAGCTCCGACCTATTCCGGCAAGGTTTTTTTCCAGTTATAGTAAAATGGATAGTTTTTTTGTCCCTACGTATCTGACAAAAATAGCTATATAGCTTATTGTAAGCCCTATCATGAAAATGATAAATTGAATTTAGAAAGAGGAGTGATACCTG	34.55
16847	GTCAGTCGTAAA	43983	642555139	[NC_010725]	4301062	4301241	-	642652723	4300555..4301061	-	COG5465	S	2	[Uncharacterized conserved protein]	Proteobacteria	Alphaproteobacteria	Methylobacteriaceae	Methylobacterium	Rhizobiales	[Methylobacterium populi BJ001]	ATTCGCCCCGGCGGAAAGGTGGAACCGAACCCCGGGGTCGTGAAATCTGGATTGAACCCCTCCGCAGGACGGAGATCGACGGAGGTCGCCCCGACTCCCGTCACGGCCCTGCTTTGCCCGCCGGCCCGATCGAGTGCCTCGACCGGTTCGACAACTTGGATCGCCATGTTTACGACTGAC	TTTACGACTGAC	ATTCGCCCCGGCGGAAAGGTGGAACCGAACCCCGGGGTCGTGAAATCTGGATTGAACCCCTCCGCAGGACGGAGATCGACGGAGGTCGCCCCGACTCCCGTCACGGCCCTGCTTTGCCCGCCGGCCCGATCGAGTGCCTCGACCGGTTCGACAACTTGGATCGCC	66.67
16850	CGTGTCTGTGTC	34688	640427123	[NC_009565]	3330941	3331120	-	640607747	3330374..3330940	-	COG0742	L	8	[N6-adenine-specific methylase]	Actinobacteria	Actinobacteria	Mycobacteriaceae	Mycobacterium	Actinomycetales	[Mycobacterium tuberculosis F11 (ExPEC)]	GCCTGCTTGCGGGGGACGAAGCGATGAGGTGGGGGTACCGCCCGCTTGCGGAGGAGCGGCGCAGATGAGCACCGCCGGCGACGATGCAGTGGGGGTACCGCCCGCTTGCGGGGGACGAAGCGATGAGGTGGGGGTACCGCCCGCTTGCGAGGGAGAGCGGCGCACATGGACACAGACACG	GACACAGACACG	GCCTGCTTGCGGGGGACGAAGCGATGAGGTGGGGGTACCGCCCGCTTGCGGAGGAGCGGCGCAGATGAGCACCGCCGGCGACGATGCAGTGGGGGTACCGCCCGCTTGCGGGGGACGAAGCGATGAGGTGGGGGTACCGCCCGCTTGCGAGGGAGAGCGGCGCAC	72.73
16852	CGACCTAACATG	30458	649633083	[NC_015174]	4361477	4361656	+	649979651	4361657..4363147	+	COG0195	K	1	[Transcription elongation factor]	Planctomycetes	Planctomycetacia	Planctomycetaceae	Planctomyces	Planctomycetales	[Planctomyces brasiliensis IFAM 1448, DSM 5305]	GTGGGTAATGTTTTCGTTGCCCGCTTTTTTTGTTTTTATGGTCAGACAATTTGACGGTAGCGCGAGGTTACCAGCGGGGACAGACGCATCCAACCGGTTTGCCCGAACGCTGGCCAATGACGGCCAGACGAGCGGAAGTAAACGGCTCTGTCCTGAAGGAGTGTTATGCATGTTAGGTCG	CATGTTAGGTCG	GTGGGTAATGTTTTCGTTGCCCGCTTTTTTTGTTTTTATGGTCAGACAATTTGACGGTAGCGCGAGGTTACCAGCGGGGACAGACGCATCCAACCGGTTTGCCCGAACGCTGGCCAATGACGGCCAGACGAGCGGAAGTAAACGGCTCTGTCCTGAAGGAGTGTT	53.33
16855	TAGTCTAGAGTG	23432	650377969	[FP929052]	2552463	2552642	-	650575709	2551047..2552462	-	COG1653	G	47	[ABC-type sugar transport system, periplasmic component]	Firmicutes	Clostridia	Ruminococcaceae	Ruminococcus	Clostridiales	[Ruminococcus sp. 18P13]	AATACGGCAGTTTGTGGATTGACTGGTATGTGCAAAAAAGGGTATAATAAGAGTGTGAATGTATGCAATGACGGGGATATCATAAGTCGTGTTGCATGGAGTGCTTAACGGAAGCCCAACAGGCGAGCTTCCGGCTTAAATGATTACTTTACAGGAGGTTATTTCATGCACTCTAGACTA	CACTCTAGACTA	AATACGGCAGTTTGTGGATTGACTGGTATGTGCAAAAAAGGGTATAATAAGAGTGTGAATGTATGCAATGACGGGGATATCATAAGTCGTGTTGCATGGAGTGCTTAACGGAAGCCCAACAGGCGAGCTTCCGGCTTAAATGATTACTTTACAGGAGGTTATTTC	42.42
16856	AACCCGTTCCAT	11864	644736404	[NC_013159]	2254508	2254687	-	644976160	2252477..2254507	-	COG1835	I	23	[Predicted acyltransferases]	Actinobacteria	Actinobacteria	Pseudonocardiaceae	Saccharomonospora	Actinomycetales	[Saccharomonospora viridis P101, DSM 43017]	GATCAGAGCGCGGGTCGAGTCACGCCACGGTGACCTCTGCCCCGTACCGTCGGTGTTGCCGAGCTGACGGGGGAGTCCGTCGGAACCGATCCCACGCCGAGCACGCCGGTTCGTCCGGCGCGGACGTCCAAGCCGCCCAGCTGACACTCGTGAAGGAACGCCTGCATGATGGAACGGGTT	ATGGAACGGGTT	GATCAGAGCGCGGGTCGAGTCACGCCACGGTGACCTCTGCCCCGTACCGTCGGTGTTGCCGAGCTGACGGGGGAGTCCGTCGGAACCGATCCCACGCCGAGCACGCCGGTTCGTCCGGCGCGGACGTCCAAGCCGCCCAGCTGACACTCGTGAAGGAACGCCTGC	69.7
16858	GGAAAGAAGCCG	14362	637000304	[NC_003155]	6487330	6487509	+	637208508	6487510..6488730	+	COG4124	G	3	[Beta-mannanase]	Actinobacteria	Actinobacteria	Streptomycetaceae	Streptomyces	Actinomycetales	[Streptomyces avermitilis MA-4680]	GAGGGATACGAAAAACAGGCGGCGCACACGCGTAAAGGCTGCTGCCGATGAGTGGATAAAGGATCAGTCATGGCCGCACAGCAACGGCGCCGCGGAAGATGGCCCGTGTACATCGCGGCCGGCATTGCCGCGTCGGCCGCCCTGATGCCGGGACTGGGATACGCCATGCGGCTTCTTTCC	CGGCTTCTTTCC	GAGGGATACGAAAAACAGGCGGCGCACACGCGTAAAGGCTGCTGCCGATGAGTGGATAAAGGATCAGTCATGGCCGCACAGCAACGGCGCCGCGGAAGATGGCCCGTGTACATCGCGGCCGGCATTGCCGCGTCGGCCGCCCTGATGCCGGGACTGGGATACGCC	64.85
16861	CATTGGTATGCT	44455	651053076	[AP012205]	1137195	1137374	+	651078764	1137375..1138112	+	COG0739	M	29	[Membrane proteins related to metalloendopeptidases]	Cyanobacteria	Synechococcophycidae	Merismopediaceae	Synechocystis	Synechococcales	[Synechocystis sp. PCC 6803]	TTGAAATTGAAGCTGCAATCAAAACCGCCACGGCGATCGCCAAGGAAAATAATTGTCTTTTTCTCGGCGTTCCTGCTCCTTGGGCCTTTTTTCTGCGGTCGTAGCCCCGCCCAGGAGTTAACCGTTCCTCTCACTGACCTGTGTCCCGAACCGATCGCCGAAAGGATGAGCATACCAATG	AGCATACCAATG	TTGAAATTGAAGCTGCAATCAAAACCGCCACGGCGATCGCCAAGGAAAATAATTGTCTTTTTCTCGGCGTTCCTGCTCCTTGGGCCTTTTTTCTGCGGTCGTAGCCCCGCCCAGGAGTTAACCGTTCCTCTCACTGACCTGTGTCCCGAACCGATCGCCGAAAGG	53.33
16862	TCTATGTAGTCC	38964	649633098	[NC_015172]	719155	719334	+	649973521	719335..720891	+	COG2265	J	17	[SAM-dependent methyltransferases related to tRNA (uracil-5-)-methyltransferase]	Firmicutes	Clostridia	Peptococcaceae	Syntrophobotulus	Clostridiales	[Syntrophobotulus glycolicus FlGlyR, DSM 8271]	AGATCGCAAAATGAGATATCCACAAAAAATATAGGGCCAAGAGATCGGGCAAGATAGCCGTAAAAGGATAAACAGGAAATTGACCGGGTAAGTTTAGATGAGCAGACGATATAGAGGGGTAAGTTTAGCCGGTGATCAGACGATATCCGGATAATAGGTAAAAAAATGGGACTACATAGA	GGACTACATAGA	AGATCGCAAAATGAGATATCCACAAAAAATATAGGGCCAAGAGATCGGGCAAGATAGCCGTAAAAGGATAAACAGGAAATTGACCGGGTAAGTTTAGATGAGCAGACGATATAGAGGGGTAAGTTTAGCCGGTGATCAGACGATATCCGGATAATAGGTAAAAAA	40.61
16864	AGCGCTCATGAA	31115	641522606	[NC_010581]	4079920	4080099	-	641707554	4078696..4079919	-	COG1448	E	8	[Aspartate/tyrosine/aromatic aminotransferase]	Proteobacteria	Alphaproteobacteria	Beijerinckiaceae	Beijerinckia	Rhizobiales	[Beijerinckia indica indica ATCC 9039]	ACAGCCTGGTGTTCGGGAGACACACCAGGTCTCTGCAATGTTAGAAGCCTCATACCTTCGCTTTCATGAACCTGTTGCCTTCGGCATTCGCCAATGCCGGAGTTAAACCCATGGATAATTCGGCGTTCTTGATAGGCAGGGACGCAAAACCCGGGAATTGAATTCATGTTCATGAGCGCT	TTCATGAGCGCT	ACAGCCTGGTGTTCGGGAGACACACCAGGTCTCTGCAATGTTAGAAGCCTCATACCTTCGCTTTCATGAACCTGTTGCCTTCGGCATTCGCCAATGCCGGAGTTAAACCCATGGATAATTCGGCGTTCTTGATAGGCAGGGACGCAAAACCCGGGAATTGAATTC	50.91
16870	CCAATACGATGT	38062	649633048	[NC_014915]	1373610	1373789	-	649862350	1372827..1373609	-	COG1028	IQR	71	[Dehydrogenases with different specificities (related to short-chain alcohol dehydrogenases)]	Firmicutes	Bacilli	Bacillaceae	Geobacillus	Bacillales	[Geobacillus sp. Y412MC52]	AAAGTTGTACTTGATTTTTTCTGAACATACCCTATTTACGCTTGTGAGGGAAAACCAGTAAATCAGTGATTTTTGCATATCCTTGTGCAGGAAACCGCATTGCTTGTCAAGTACATGTTGCGGTGAAGAGCCCTTTTATTGAAATAAACAAAAGAGGTGAGGAGAATGACATCGTATTGG	ACATCGTATTGG	AAAGTTGTACTTGATTTTTTCTGAACATACCCTATTTACGCTTGTGAGGGAAAACCAGTAAATCAGTGATTTTTGCATATCCTTGTGCAGGAAACCGCATTGCTTGTCAAGTACATGTTGCGGTGAAGAGCCCTTTTATTGAAATAAACAAAAGAGGTGAGGAGA	38.18
16876	TAAACGGCTGGT	32223	637000253	[NC_004631]	3012173	3012352	-	637406624	3010013..3012172	-	COG0204	I	19	[1-acyl-sn-glycerol-3-phosphate acyltransferase]	Proteobacteria	Gammaproteobacteria	Enterobacteriaceae	Salmonella	Enterobacteriales	[Salmonella enterica enterica sv Typhi Ty2]	TGTTAGGGCGCGGCTGGTAAGAGAGCCTTACAGGCGCATCAGAAAAACCTCCGGCTATGCCGGAGGATATTTATTCGAACCTATTTTGCTATCGCTCCTGTTACGCAACTCGTGTAATCTGCCACAATTCATGTTTTAGCGAATTGTCGGCCAAAGGGAGTTGAAATGACCAGCCGTTTA	ACCAGCCGTTTA	TGTTAGGGCGCGGCTGGTAAGAGAGCCTTACAGGCGCATCAGAAAAACCTCCGGCTATGCCGGAGGATATTTATTCGAACCTATTTTGCTATCGCTCCTGTTACGCAACTCGTGTAATCTGCCACAATTCATGTTTTAGCGAATTGTCGGCCAAAGGGAGTTGAA	47.88
16877	TGCCCGGGATAA	19699	637000281	[NC_004461]	2280787	2280966	+	637367333	2280967..2282838	+	COG1762	GT	20	[Phosphotransferase system mannitol/fructose-specific IIA domain (Ntr-type)]	Firmicutes	Bacilli	Staphylococcaceae	Staphylococcus	Bacillales	[Staphylococcus epidermidis ATCC 12228]	CCTTTTTAGAATTTATCATTTTAGCCCTCTATTTCTCTGACAAAATCATTTATTCTAATACTTCACCATCTTCCCCCATATTGATTGTGCTCAATTTTAATAATAGAATTAAAGTAAATTATTAAAGCGTTTTCTCAAAGTTTATATAGAGAAGAGTGATTAATCATGTTATCCCGGGCA	TTATCCCGGGCA	CCTTTTTAGAATTTATCATTTTAGCCCTCTATTTCTCTGACAAAATCATTTATTCTAATACTTCACCATCTTCCCCCATATTGATTGTGCTCAATTTTAATAATAGAATTAAAGTAAATTATTAAAGCGTTTTCTCAAAGTTTATATAGAGAAGAGTGATTAATC	26.67
16893	TAAATGTGTCCG	43692	642555139	[NC_010725]	598390	598569	+	642649258	598570..599619	+	COG1613	P	13	[ABC-type sulfate transport system, periplasmic component]	Proteobacteria	Alphaproteobacteria	Methylobacteriaceae	Methylobacterium	Rhizobiales	[Methylobacterium populi BJ001]	ATACGCCCAAATGGAGAGAATATTGTTGCAATTCGCCCGCGTCATTGCCGGTTGCAGGACTTCGAATTGCTTCTGGGACGTGCGGTTCAGCTTGACATCGTTCTTTAAAAAGAACACTTCCTCCTCAGGGGCGAGTGAAAGCTCGCGACGTGGAGGCGAGACGACATGCGGACACATTTA	CGGACACATTTA	ATACGCCCAAATGGAGAGAATATTGTTGCAATTCGCCCGCGTCATTGCCGGTTGCAGGACTTCGAATTGCTTCTGGGACGTGCGGTTCAGCTTGACATCGTTCTTTAAAAAGAACACTTCCTCCTCAGGGGCGAGTGAAAGCTCGCGACGTGGAGGCGAGACGAC	52.73
16895	TCTCATCGGTAC	1216	640753039	[NC_009615]	2328308	2328487	-	640766249	2327642..2328307	-	COG1136	V	36	[ABC-type antimicrobial peptide transport system, ATPase component]	Bacteroidetes	Bacteroidia	Porphyromonadaceae	Parabacteroides	Bacteroidales	[Parabacteroides distasonis ATCC 8503]	AATGAACCGACTGTTCGATAATGGACAGTGCTTTTTCAGGAAGATGCCATGGAATCAATGAGATACGTTTCTGGCACGTAATTTGCTTTTAGGTGGCAAAGCCTAGCGATAGCAAGAGTTTAACAATAACAAGAGTCAAACAATAACAATTAAAATATTACAGTCATGGTACCGATGAGA	GTACCGATGAGA	AATGAACCGACTGTTCGATAATGGACAGTGCTTTTTCAGGAAGATGCCATGGAATCAATGAGATACGTTTCTGGCACGTAATTTGCTTTTAGGTGGCAAAGCCTAGCGATAGCAAGAGTTTAACAATAACAAGAGTCAAACAATAACAATTAAAATATTACAGTC	36.97
16897	GGAGTCAATCTT	30100	649633083	[NC_015174]	406701	406880	-	649976454	405639..406700	-	COG0492	O	20	[Thioredoxin reductase]	Planctomycetes	Planctomycetacia	Planctomycetaceae	Planctomyces	Planctomycetales	[Planctomyces brasiliensis IFAM 1448, DSM 5305]	ACAAGGTGAAGATTCCAGAGCGGACGGGGTGTTTCGGCATCCCGTTCGCTCTTTTTTGTCGCAGGAAACGAGTCTGCGTTCGGGGCACAGTTGCCCGCCAGCGGGCGAACAATTATCGTTCGGAAGTCGCAACACAAACGATTTGTGCAAACAGGAGCACAGAGGATGAAGATTGACTCC	AAGATTGACTCC	ACAAGGTGAAGATTCCAGAGCGGACGGGGTGTTTCGGCATCCCGTTCGCTCTTTTTTGTCGCAGGAAACGAGTCTGCGTTCGGGGCACAGTTGCCCGCCAGCGGGCGAACAATTATCGTTCGGAAGTCGCAACACAAACGATTTGTGCAAACAGGAGCACAGAGG	55.15
16899	AGTCGCTTTCAT	6080	639633055	[NC_008380]	3664312	3664491	+	639649367	3664492..3666138	+	COG1283	P	18	[Na+/phosphate symporter]	Proteobacteria	Alphaproteobacteria	Rhizobiaceae	Rhizobium	Rhizobiales	[Rhizobium leguminosarum bv. viciae 3841]	CGAATATGTCGCAAAATAGCGTTGTCTATCCGTCAAACCGGCGTATATTTATTAGCCGGCAATCAAAAATTCAGTATTGGCCTCCATGATTCCAACAAGTTGGAATGGCTATGTGAGGAAAACCGCATTTCTCCAGATCTGTGAAAGAAGAATAAAAACAATAAAATGATGAAAGCGACT	ATGAAAGCGACT	CGAATATGTCGCAAAATAGCGTTGTCTATCCGTCAAACCGGCGTATATTTATTAGCCGGCAATCAAAAATTCAGTATTGGCCTCCATGATTCCAACAAGTTGGAATGGCTATGTGAGGAAAACCGCATTTCTCCAGATCTGTGAAAGAAGAATAAAAACAATAAA	38.79
16901	AGTATTGGTGCG	46610	640069327	[NC_007494]	142679	142858	-	640072774	141893..142678	-	COG1622	C	17	[Heme/copper-type cytochrome/quinol oxidases, subunit 2]	Proteobacteria	Alphaproteobacteria	Rhodobacteraceae	Rhodobacter	Rhodobacterales	[Rhodobacter sphaeroides 2.4.1]	AAGCTCGGTGGTGCCCGTGACGCCCGCGGCGAGGCCGAACAGGAAGGCGGTGCCCGCAGCCCAGAGCGCCGCCCGCGCCCAGAAGATGTCGCCGGACAGCCAGTAGAGCACGTCCGCGCCGAAGGTGCAGAAGGTCAGCGCCACCGGGAAGGCCACGGTCATGGCATGCGCACCAATACT	CGCACCAATACT	AAGCTCGGTGGTGCCCGTGACGCCCGCGGCGAGGCCGAACAGGAAGGCGGTGCCCGCAGCCCAGAGCGCCGCCCGCGCCCAGAAGATGTCGCCGGACAGCCAGTAGAGCACGTCCGCGCCGAAGGTGCAGAAGGTCAGCGCCACCGGGAAGGCCACGGTCATGGC	72.12
16902	GTACCGTAAGCG	13158	641228504	[NC_009953]	1787083	1787262	-	641271063	1784818..1787082	-	COG3973	R	9	[Superfamily I DNA and RNA helicases]	Actinobacteria	Actinobacteria	Micromonosporaceae	Salinispora	Actinomycetales	[Salinispora arenicola CNS-205]	GCGCACATTCGATGGTTGGCAGAACCGTCATGGGCACACCGGCGGGCGGCCCGCCCGGTATCCTGACCAGTTCAGGAAACGAAAAAGAACGGCGCAACGGCCGTTCCTACGGGCAAGGGTAACGAATTGCGAGATGGCTTGTCAAGGCACTCCGGTGATTCGCCGATGCGCTTACGGTAC	CGCTTACGGTAC	GCGCACATTCGATGGTTGGCAGAACCGTCATGGGCACACCGGCGGGCGGCCCGCCCGGTATCCTGACCAGTTCAGGAAACGAAAAAGAACGGCGCAACGGCCGTTCCTACGGGCAAGGGTAACGAATTGCGAGATGGCTTGTCAAGGCACTCCGGTGATTCGCCG	61.21
16904	TATCGACCTAGG	24872	640069301	[NC_009085]	53881	54060	+	640152259	54061..55320	+	COG0728	R	9	[Uncharacterized membrane protein, putative virulence factor]	Proteobacteria	Gammaproteobacteria	Moraxellaceae	Acinetobacter	Pseudomonadales	[Acinetobacter baumannii ATCC 17978]	ACCTTCGTTGTGGCTTTTCGTATTCCCAACTTCTTTCGACGGTTGTTTGCCGAAGGGGCTTTTTCACAGGCTTTTATTCCGGTATTGACCGAATATAAAACAGGTCGTGCGCATGCAGAAGTTCAAATCCTGATTAGTCGGGTATTTGGCTGTTTGCTGACAGTCATGCCTAGGTCGATA	CCTAGGTCGATA	ACCTTCGTTGTGGCTTTTCGTATTCCCAACTTCTTTCGACGGTTGTTTGCCGAAGGGGCTTTTTCACAGGCTTTTATTCCGGTATTGACCGAATATAAAACAGGTCGTGCGCATGCAGAAGTTCAAATCCTGATTAGTCGGGTATTTGGCTGTTTGCTGACAGTC	45.45
16908	TTCGATCCTTAC	10641	637000126	[NC_000907]	1595567	1595746	-	637008696	1594829..1595566	-	COG0725	P	10	[ABC-type molybdate transport system, periplasmic component]	Proteobacteria	Gammaproteobacteria	Pasteurellaceae	Haemophilus	Pasteurellales	[Haemophilus influenzae Rd (KW20)]	ACCTTTTTTGTTGTTTCAAAATTAAGTCAATTAGTGCCATGTCATGAAATTAGAAAAAAAATCGATTAATTTATAAACTAAAGATTGAATAAATCTTTCGAATAATTCATTATACAATTTTATATATATCGATTTTCGCTGAAACTCATTTTATAAGGAGAGAAAATGGTAAGGATCGAA	GTAAGGATCGAA	ACCTTTTTTGTTGTTTCAAAATTAAGTCAATTAGTGCCATGTCATGAAATTAGAAAAAAAATCGATTAATTTATAAACTAAAGATTGAATAAATCTTTCGAATAATTCATTATACAATTTTATATATATCGATTTTCGCTGAAACTCATTTTATAAGGAGAGAAA	22.42
16913	CATAATCGGCTT	25578	640069301	[NC_009085]	3054899	3055078	-	640154815	3054242..3054898	-	COG1526	C	4	[Uncharacterized protein required for formate dehydrogenase activity]	Proteobacteria	Gammaproteobacteria	Moraxellaceae	Acinetobacter	Pseudomonadales	[Acinetobacter baumannii ATCC 17978]	AAGCGCCATTTTGAAATAAAGGAAATAATTTTGACACCACATGCTTATGGGGTTGAAACATTGCCAGTACAGCGGTTTAACAAAACCGAATCTGAAAATGTCTTAGATCATATTGTGCAAGAGTACCCAATTGCCTTGGTATATAACGGTATTTCGCATGCGGTGATGAAGCCGATTATG	AAGCCGATTATG	AAGCGCCATTTTGAAATAAAGGAAATAATTTTGACACCACATGCTTATGGGGTTGAAACATTGCCAGTACAGCGGTTTAACAAAACCGAATCTGAAAATGTCTTAGATCATATTGTGCAAGAGTACCCAATTGCCTTGGTATATAACGGTATTTCGCATGCGGTG	38.79
16917	GAGGCTTGAGAC	11151	642555136	[NC_010842]	1671322	1671501	+	642686565	1671502..1672779	+	COG1171	E	15	[Threonine dehydratase]	Spirochaetes	Spirochaetes	Leptospiraceae	Leptospira	Leptospirales	[Leptospira biflexa Patoc 1 (Ames)]	TTCTTCCAACGATTCCCATCATTCTACACCGATCCATTCCTCATCATGATTGCATTTAAAAATCGAAAATAGAAACCTGGTTTTAACTGAGAACATTTGAATTTTTAATTGTATGCTGATCGTAATTATCGGTTCTCTAGTGAATATATTTTTCATTGGTAAAGAATGGTCTCAAGCCTC	GTCTCAAGCCTC	TTCTTCCAACGATTCCCATCATTCTACACCGATCCATTCCTCATCATGATTGCATTTAAAAATCGAAAATAGAAACCTGGTTTTAACTGAGAACATTTGAATTTTTAATTGTATGCTGATCGTAATTATCGGTTCTCTAGTGAATATATTTTTCATTGGTAAAGA	31.52
16918	TTTGCAGGCGGT	42053	637000224	[NC_007005]	410044	410223	-	637650719	408100..410043	-	COG0840	NT	58	[Methyl-accepting chemotaxis protein]	Proteobacteria	Gammaproteobacteria	Pseudomonadaceae	Pseudomonas	Pseudomonadales	[Pseudomonas syringae pv. syringae B728a]	GCCATTTTTCCCGACAAAATGTGACACCTTTCACCCCTCCTCCCTGCTCGGAAATCTCCTACGACCTTCTCAGGTCACGCAATGAATCGCCACGCCGATGCGCTCACAACGCATGTCCCGACGGGTTCGGAACGTGCTTTTGTTCGCTCATTGCAGGAGATTCCAATGACCGCCTGCAAA	ACCGCCTGCAAA	GCCATTTTTCCCGACAAAATGTGACACCTTTCACCCCTCCTCCCTGCTCGGAAATCTCCTACGACCTTCTCAGGTCACGCAATGAATCGCCACGCCGATGCGCTCACAACGCATGTCCCGACGGGTTCGGAACGTGCTTTTGTTCGCTCATTGCAGGAGATTCCA	54.55
16923	GGCAATTGTCAC	287	651053005	[CP002743]	953133	953312	+	651200718	953313..954263	+	COG0682	M	6	[Prolipoprotein diacylglyceryltransferase]	Actinobacteria	Actinobacteria	Bifidobacteriaceae	Bifidobacterium	Bifidobacteriales	[Bifidobacterium breve ACS-071-V-Sch8b]	GTAAAGGGATTATCCGCCATCGAAGCCATCGAGGAAAAGCTTGGACCTTGAGGCTCGACACATATGAAACGAGTACGCTGCCAAAGCGTGAGGCGTTCCTCGAGTCCCGGTTTCCATGCGGTAGTATGGCAGGCGGCATTAGTGAATACGAGTAAGTGAGGCACGATGGTGACAATTGCC	GTGACAATTGCC	GTAAAGGGATTATCCGCCATCGAAGCCATCGAGGAAAAGCTTGGACCTTGAGGCTCGACACATATGAAACGAGTACGCTGCCAAAGCGTGAGGCGTTCCTCGAGTCCCGGTTTCCATGCGGTAGTATGGCAGGCGGCATTAGTGAATACGAGTAAGTGAGGCACG	53.33
16924	TGAGTTGGTACG	18758	643692011	[NC_012491]	2557397	2557576	+	643785262	2557577..2558698	+	COG0044	F	11	[Dihydroorotase and related cyclic amidohydrolases]	Firmicutes	Bacilli	Paenibacillaceae	Brevibacillus	Bacillales	[Brevibacillus brevis NBRC 100599]	ATAAGAAAGCACGTGTGTGCTACCGTCGTTTGAATGCGCTTACATCAACGACGGTCTTTTTTTTGTTTAAAAAGCGGATTGGCTCGAATGAGTACTTTTTCCCCTTTTTGTGCATATGCTCGTACAAGGGTAGTGTGTGCAAGATAGGTGGGAGGGGGACGGGCTATGCGTACCAACTCA	CGTACCAACTCA	ATAAGAAAGCACGTGTGTGCTACCGTCGTTTGAATGCGCTTACATCAACGACGGTCTTTTTTTTGTTTAAAAAGCGGATTGGCTCGAATGAGTACTTTTTCCCCTTTTTGTGCATATGCTCGTACAAGGGTAGTGTGTGCAAGATAGGTGGGAGGGGGACGGGCT	46.06
16926	TCCCGTTGAAAC	45177	641522622	[NC_010546]	2251420	2251599	-	641676700	2250715..2251419	-	COG0693	R	18	[Putative intracellular protease/amidase]	Cyanobacteria	Oscillatoriophycidae	Cyanobacteriaceae	Cyanothece	Chroococcales	[Cyanothece sp. BH68, ATCC 51142]	AATCAAGGGCTCCAAGATTTTTCTTTCTTCCTCCTTTAGAGGGGCGAAACTCAGATGATACTTATGTTACAGTGTGAACAATTTAGGAAATAACTCCTAATTTAAACAATATTTTTACCCAGTAACGGGTCGAATATTTCATTAATTCTCAACCCATTAAGACCTATGGTTTCAACGGGA	GTTTCAACGGGA	AATCAAGGGCTCCAAGATTTTTCTTTCTTCCTCCTTTAGAGGGGCGAAACTCAGATGATACTTATGTTACAGTGTGAACAATTTAGGAAATAACTCCTAATTTAAACAATATTTTTACCCAGTAACGGGTCGAATATTTCATTAATTCTCAACCCATTAAGACCT	34.55
16927	GGTTAGGCAGCT	2341	637000087	[NC_008255]	3875360	3875539	-	638073383	3874379..3875359	-	COG0451	MG	52	[Nucleoside-diphosphate-sugar epimerases]	Bacteroidetes	Cytophagia	Cytophagaceae	Cytophaga	Cytophagales	[Cytophaga hutchinsonii ATCC 33406]	TTTCAAACGGAAAAAATGTCTAATTCATTAGGTAAGCTACAACGAATAGTTGTTTCTGTTTTGGAATTTGTTATTTGGAATATACTTTAAGTAGGTTTGGAATTTGTTTTTTGTTATTTGGAATTTCATAATTAGTACTTTATCATTCAAAATACACAAATACTAATGAGCTGCCTAACC	AGCTGCCTAACC	TTTCAAACGGAAAAAATGTCTAATTCATTAGGTAAGCTACAACGAATAGTTGTTTCTGTTTTGGAATTTGTTATTTGGAATATACTTTAAGTAGGTTTGGAATTTGTTTTTTGTTATTTGGAATTTCATAATTAGTACTTTATCATTCAAAATACACAAATACTA	24.85
16932	GTGGAACTCCAT	14883	646311958	[NC_013595]	5582947	5583126	+	646456426	5583127..5584122	+	COG0614	P	28	[ABC-type Fe3+-hydroxamate transport system, periplasmic component]	Actinobacteria	Actinobacteria	Streptosporangiaceae	Streptosporangium	Actinomycetales	[Streptosporangium roseum DSM 43021]	TCAGAGAAATTGGGGCGGATTTCCCCAAGAGAGGAACGGTGATCGCCATGCCGCGCATCTGGCATGAGGGCCTTCGGGATGCCCGCGACACGAGCTTCTTTTGAAGATCCGGCTCCTCGCCCATCCCGCTCATCGGGCTCAGCCCGTGAGTGAAAGGACCTGTTCATGATGGAGTTCCAC	ATGGAGTTCCAC	TCAGAGAAATTGGGGCGGATTTCCCCAAGAGAGGAACGGTGATCGCCATGCCGCGCATCTGGCATGAGGGCCTTCGGGATGCCCGCGACACGAGCTTCTTTTGAAGATCCGGCTCCTCGCCCATCCCGCTCATCGGGCTCAGCCCGTGAGTGAAAGGACCTGTTC	60.61
16933	ACTTGAGGACAG	12095	638154522	[BA000011]	1096918	1097097	-	638191635	1095610..1096917	-	COG0004	P	24	[Ammonia permease]	Euryarchaeota	Thermoplasmata	Thermoplasmataceae	Thermoplasma	Thermoplasmatales	[Thermoplasma volcanium GSS1]	AGATCATTATGCCATATTAACAAAGAATTGGCCAATATCCAGTGTAATGCGAGGGATTTGTGCTGCGTAGAATTCAGGAAGAAAGAAGCTGATTGAATTTATCCCCACTAATCCAAAGAGAACCGAAAAGTCTATAAAATTCCCTGTGATTTACAAGGGAATTTTATGCTGTCCTCAAGT	CTGTCCTCAAGT	AGATCATTATGCCATATTAACAAAGAATTGGCCAATATCCAGTGTAATGCGAGGGATTTGTGCTGCGTAGAATTCAGGAAGAAAGAAGCTGATTGAATTTATCCCCACTAATCCAAAGAGAACCGAAAAGTCTATAAAATTCCCTGTGATTTACAAGGGAATTTT	36.36
16934	TGCACTCTGGTA	38497	643692001	[NC_012483]	2584667	2584846	+	643768432	2584847..2585344	+	COG0782	K	31	[Transcription elongation factor]	Acidobacteria	Acidobacteria	Acidobacteriaceae	Acidobacterium	Acidobacteriales	[Acidobacterium capsulatum ATCC 51196]	CGCCTCTGCCGGGGAGCACTTTCTGCGCGGCTGTGCCGGGTTCTGTGGCTGCATGGCCGCAGGTGTGTGGGGCCACTCTCGTATAATGGTCAAAACCAAGGCGGTCTTCCGGCCTTGCCGTCTGTCTGGCGGCCCGTCGTCGTGTGCCGCAGAGATTGAAGTCTTATGTACCAGAGTGCA	TACCAGAGTGCA	CGCCTCTGCCGGGGAGCACTTTCTGCGCGGCTGTGCCGGGTTCTGTGGCTGCATGGCCGCAGGTGTGTGGGGCCACTCTCGTATAATGGTCAAAACCAAGGCGGTCTTCCGGCCTTGCCGTCTGTCTGGCGGCCCGTCGTCGTGTGCCGCAGAGATTGAAGTCTT	63.64
16935	GAGGTTGGTCAG	25745	640069301	[NC_009085]	3824312	3824491	-	640155502	3823781..3824311	-	COG2119	S	5	[Predicted membrane protein]	Proteobacteria	Gammaproteobacteria	Moraxellaceae	Acinetobacter	Pseudomonadales	[Acinetobacter baumannii ATCC 17978]	TAAACGTCTCATCGTTCCTGAGTTGGCAAGACCTTTGATTTACCACTCTGCAATCATTTTATGATATTTGGCTAGCAGGAGGGGTAGGTCATAGGCATTTATGCTAGCCAGAGAACCGACATGCAAGAATTTCTGATTTCTACTTCGATTGTTGCCCTCGCTGAAATGCTGACCAACCTC	CTGACCAACCTC	TAAACGTCTCATCGTTCCTGAGTTGGCAAGACCTTTGATTTACCACTCTGCAATCATTTTATGATATTTGGCTAGCAGGAGGGGTAGGTCATAGGCATTTATGCTAGCCAGAGAACCGACATGCAAGAATTTCTGATTTCTACTTCGATTGTTGCCCTCGCTGAA	43.03
16937	CGGCTTGTAATT	34009	639279306	[NC_006958]	2624476	2624655	-	639316997	2623738..2624475	-	COG0689	J	7	[RNase PH]	Actinobacteria	Actinobacteria	Corynebacteriaceae	Corynebacterium	Actinomycetales	[Corynebacterium glutamicum Kalinowski ATCC 13032]	GCACTGTTTGCCCAGTGGTTTGGAGGTTTGTTGAGCAGCTAGCTCCTCCAATGCATTGTTAGTTTCGGCCCCTAGCGCGTGGGCTTTGGGCTGAACTGGTGGAGGTGGGCGTCGAAAAGCATCTTGGTGCGCGGGGGTGTTGGGCTGGAAGGTACCCTGTATTTCATGAATTACAAGCCG	AATTACAAGCCG	GCACTGTTTGCCCAGTGGTTTGGAGGTTTGTTGAGCAGCTAGCTCCTCCAATGCATTGTTAGTTTCGGCCCCTAGCGCGTGGGCTTTGGGCTGAACTGGTGGAGGTGGGCGTCGAAAAGCATCTTGGTGCGCGGGGGTGTTGGGCTGGAAGGTACCCTGTATTTC	56.97
16939	TAGCCTTTCATC	26996	641228494	[NC_009972]	2693504	2693683	-	641279279	2690675..2693503	-	COG3889	R	9	[Predicted solute binding protein]	Chloroflexi	Chloroflexi	Herpetosiphonaceae	Herpetosiphon	Herpetosiphonales	[Herpetosiphon aurantiacus DSM 785]	GAGCTTGCTAAGGGTTGGTTTATTAATATTTCTGGAACCGATTCCATAACTAATTAATAGTAATTAAGGGCTAAGCCCATCTTGTTTGTCGTTGTTGCCAGTGCTTGCCTGCTGCTTTAAATCAAACATCGTAACCAAAAATAGGGTGCAAAGGAGACCCCATCTATGGATGAAAGGCTA	GATGAAAGGCTA	GAGCTTGCTAAGGGTTGGTTTATTAATATTTCTGGAACCGATTCCATAACTAATTAATAGTAATTAAGGGCTAAGCCCATCTTGTTTGTCGTTGTTGCCAGTGCTTGCCTGCTGCTTTAAATCAAACATCGTAACCAAAAATAGGGTGCAAAGGAGACCCCATCT	40
16940	CATGGAACACAG	42443	637000224	[NC_007005]	6044669	6044848	-	637655467	6042746..6044668	-	COG0840	NT	58	[Methyl-accepting chemotaxis protein]	Proteobacteria	Gammaproteobacteria	Pseudomonadaceae	Pseudomonas	Pseudomonadales	[Pseudomonas syringae pv. syringae B728a]	TCAGCCCCCGATTTCCCTCCCGAATCGGCGCGCTCGCGCGGATTGCCTTTTTCCGATCAAGTTTTGCTCTTCTGCGGCCGATAGCTCTGGCGCGCGGGTTTGCTGTCCATAAAAACAAATCTCAGCTCTTTCGTTGCGCACAAAAAAGCATCTTCAGGAGATTTTATGCTGTGTTCCATG	CTGTGTTCCATG	TCAGCCCCCGATTTCCCTCCCGAATCGGCGCGCTCGCGCGGATTGCCTTTTTCCGATCAAGTTTTGCTCTTCTGCGGCCGATAGCTCTGGCGCGCGGGTTTGCTGTCCATAAAAACAAATCTCAGCTCTTTCGTTGCGCACAAAAAAGCATCTTCAGGAGATTTT	52.73
16946	CGGACATGGAAC	14068	637000304	[NC_003155]	3059889	3060068	-	637205609	3058992..3059888	-	COG1426	S	6	[Uncharacterized protein conserved in bacteria]	Actinobacteria	Actinobacteria	Streptomycetaceae	Streptomyces	Actinomycetales	[Streptomyces avermitilis MA-4680]	AAGGGATCTGTGAGCAACCGTTTCCCTTCGGCGTACGTCAAGTTGAGGGAGGGGCAGGAGCATGTCCCAGCATCAGGATGACCGGCCATTCTGATGGCGTACAAAGTCCTACCGCCCGGTTGCCCCACCCTTTCGTACCCCCCCTAGACTGAACTTCCAGCACAGATGGTTCCATGTCCG	GTTCCATGTCCG	AAGGGATCTGTGAGCAACCGTTTCCCTTCGGCGTACGTCAAGTTGAGGGAGGGGCAGGAGCATGTCCCAGCATCAGGATGACCGGCCATTCTGATGGCGTACAAAGTCCTACCGCCCGGTTGCCCCACCCTTTCGTACCCCCCCTAGACTGAACTTCCAGCACAG	58.79
16950	TGTAAGAGCCGC	39313	638154520	[NC_006624]	1075808	1075987	-	638207391	1075274..1075807	-	COG1863	P	4	[Multisubunit Na+/H+ antiporter, MnhE subunit]	Euryarchaeota	Thermococci	Thermococcaceae	Thermococcus	Thermococcales	[Thermococcus kodakarensis KOD1]	AAGGGACTTTGATGCCCGCTTTTTTGGACTGCTGGACAAATTAGATACCTCCATTTTAACCAAAAGTTCTAAACCTTTGTTCTTTGCAGATAACGTTTATAAGGTATCGTTAGAAACCCTCGGTTAGCAGTCCAGAACTGCTGAGACTCTCTGGAGGGTTGATGAATGGCGGCTCTTACA	GCGGCTCTTACA	AAGGGACTTTGATGCCCGCTTTTTTGGACTGCTGGACAAATTAGATACCTCCATTTTAACCAAAAGTTCTAAACCTTTGTTCTTTGCAGATAACGTTTATAAGGTATCGTTAGAAACCCTCGGTTAGCAGTCCAGAACTGCTGAGACTCTCTGGAGGGTTGATGA	41.82
16954	ATAGCGATGCAC	8317	650716004	[NC_015138]	4121571	4121750	-	650736095	4120701..4121570	-	COG2175	Q	6	[Probable taurine catabolism dioxygenase]	Proteobacteria	Betaproteobacteria	Comamonadaceae	Acidovorax	Burkholderiales	[Acidovorax avenae subsp. avenae ATCC 19860]	ACCTGCGACCTGTAGAGTGCGGACTGCGCTGTGCTCAACAATGCCCTGCGCGAACTTCTCGAATCCAGCATGCAGCAGACGACTGGCTTGATTATCAAACCCGTCGTGCATAGTGCTATCCGGGATTTTTTGGGTATTCAATCTGTATTTCACCAGAGGCAGTGTATGGTGCATCGCTAT	GTGCATCGCTAT	ACCTGCGACCTGTAGAGTGCGGACTGCGCTGTGCTCAACAATGCCCTGCGCGAACTTCTCGAATCCAGCATGCAGCAGACGACTGGCTTGATTATCAAACCCGTCGTGCATAGTGCTATCCGGGATTTTTTGGGTATTCAATCTGTATTTCACCAGAGGCAGTGT	51.52
16962	TAGATGCGACCG	5197	643692012	[NC_012442]	1156632	1156811	+	643747722	1156812..1157516	+	COG0410	E	4	[ABC-type branched-chain amino acid transport systems, ATPase component]	Proteobacteria	Alphaproteobacteria	Brucellaceae	Brucella	Rhizobiales	[Brucella melitensis ATCC 23457]	CGTCCTGTTGATCGAGCATGACATGGATCTCGTGCGGCGGGCCTGCACGGCCATTACCGTGTTCGATTTCGGACAGGTGATCGCTTCGGGCGAACCGGCGGAAGTGCTGGACATGCCAGAAGTACAGAAAGCCTATATGGGCGTTGATTTCGAGGAGGCTGCGGAATGCGGTCGCATCTA	CGGTCGCATCTA	CGTCCTGTTGATCGAGCATGACATGGATCTCGTGCGGCGGGCCTGCACGGCCATTACCGTGTTCGATTTCGGACAGGTGATCGCTTCGGGCGAACCGGCGGAAGTGCTGGACATGCCAGAAGTACAGAAAGCCTATATGGGCGTTGATTTCGAGGAGGCTGCGGA	58.18
16963	CTTAGGATGCCA	7011	643348523	[NC_011000]	736582	736761	-	643349585	734986..736581	-	COG0747	E	44	[ABC-type dipeptide transport system, periplasmic component]	Proteobacteria	Betaproteobacteria	Burkholderiaceae	Burkholderia	Burkholderiales	[Burkholderia cenocepacia J2315]	CGCGAACGCAGCCGTTTTTCGGCCAATTCGCCGCGTTCCGGCGCCTTTTTTCACGCGTCGCGCGCTTTGACGGTATGCTATTCGCCAGCCGCGCCGGCCCTGCCGCTTCCTGGCCGCGCCTGCCTCCATCATCCAGCGAAAAACACAAGCCACGTGGGAGATCCTATGTGGCATCCTAAG	TGGCATCCTAAG	CGCGAACGCAGCCGTTTTTCGGCCAATTCGCCGCGTTCCGGCGCCTTTTTTCACGCGTCGCGCGCTTTGACGGTATGCTATTCGCCAGCCGCGCCGGCCCTGCCGCTTCCTGGCCGCGCCTGCCTCCATCATCCAGCGAAAAACACAAGCCACGTGGGAGATCCT	64.24
16969	ATACGACCTACG	40019	640069313	[NC_009138]	2461508	2461687	-	640169777	2459348..2461507	-	COG3808	C	16	[Inorganic pyrophosphatase]	Proteobacteria	Betaproteobacteria	Oxalobacteraceae	Herminiimonas	Burkholderiales	[Herminiimonas arsenicoxydans ULPAs1]	ATTAAACCGTATTGATACATCATCAGACTCAGCCAGCCCTGGCACCCAATAATAAAAAGGGCGACGGAAAGTTTTGCAGTACGCAGTTCGCAGGACGTTTTTTTAAATGTCTGTCGTAAATGTCGTAGTGGTTAACTAAGTCGTTAAAAAATTGGAGGAGTCGATATGCGTAGGTCGTAT	CGTAGGTCGTAT	ATTAAACCGTATTGATACATCATCAGACTCAGCCAGCCCTGGCACCCAATAATAAAAAGGGCGACGGAAAGTTTTGCAGTACGCAGTTCGCAGGACGTTTTTTTAAATGTCTGTCGTAAATGTCGTAGTGGTTAACTAAGTCGTTAAAAAATTGGAGGAGTCGAT	41.21
16970	AAGGTCCCATAT	32922	637000148	[NC_002942]	1672273	1672452	+	637131451	1672453..1673052	+	COG0321	H	3	[Lipoate-protein ligase B]	Proteobacteria	Gammaproteobacteria	Legionellaceae	Legionella	Legionellales	[Legionella pneumophila pneumophila Philadelphia-1]	TATTAATCACTTCCCTACTTTTGAAAATGAGCATTTAACTCATAAAACGAGTGAACAAAACAAGTACTTGGCTATTACTGTGACGGTGTATGCAGAAAATCAAATCTCGCTGGATGGATTATATCAGGATTTAAGTCAACATCCTGCTGTGAAAATGGTTTTATAATGATATGGGACCTT	ATATGGGACCTT	TATTAATCACTTCCCTACTTTTGAAAATGAGCATTTAACTCATAAAACGAGTGAACAAAACAAGTACTTGGCTATTACTGTGACGGTGTATGCAGAAAATCAAATCTCGCTGGATGGATTATATCAGGATTTAAGTCAACATCCTGCTGTGAAAATGGTTTTATA	33.94
16973	GCAACGTGCATT	5896	639633055	[NC_008380]	1586864	1587043	-	639647395	1586204..1586863	-	COG1418	R	31	[Predicted HD superfamily hydrolase]	Proteobacteria	Alphaproteobacteria	Rhizobiaceae	Rhizobium	Rhizobiales	[Rhizobium leguminosarum bv. viciae 3841]	CTACAATATATAGTTAGAGCATGATGTCGCCCGAAAACCGCTCACACTTTTCGGCATCATGCTCTAGAAAATCGGCTGCGATTCCGAGATCTGGTCGTCGCATCCTCTTACCCGTCCGCATCCACTTCCGCGCCGATGCTCCATCCGCGGAAAACGATCTTCCTCATGAATGCACGTTGC	AATGCACGTTGC	CTACAATATATAGTTAGAGCATGATGTCGCCCGAAAACCGCTCACACTTTTCGGCATCATGCTCTAGAAAATCGGCTGCGATTCCGAGATCTGGTCGTCGCATCCTCTTACCCGTCCGCATCCACTTCCGCGCCGATGCTCCATCCGCGGAAAACGATCTTCCTC	52.73
16975	ACGTCCAAGCAT	13143	641228504	[NC_009953]	1504173	1504352	+	641270806	1504353..1505801	+	COG5361	S	3	[Uncharacterized conserved protein]	Actinobacteria	Actinobacteria	Micromonosporaceae	Salinispora	Actinomycetales	[Salinispora arenicola CNS-205]	GCGGTATCCGCCTCCCGGGTGACGTCGAGCGCGATGGGACCCGGCGTGCCAACCGGGACAGCCAGAATGTGAGAGATGTTCTGAACCGTCTGGGTATCAGCATTAAGTGTCGCTCTGTCTATGTATTGGATGCTGACCCCATCTATCAGCCAAACGGGGGAATCTATGATGCTTGGACGT	ATGCTTGGACGT	GCGGTATCCGCCTCCCGGGTGACGTCGAGCGCGATGGGACCCGGCGTGCCAACCGGGACAGCCAGAATGTGAGAGATGTTCTGAACCGTCTGGGTATCAGCATTAAGTGTCGCTCTGTCTATGTATTGGATGCTGACCCCATCTATCAGCCAAACGGGGGAATCT	57.58
17004	TACGGAAGTCCA	2917	644736344	[NC_010280]	576134	576313	+	644744980	576314..577786	+	COG0733	R	13	[Na+-dependent transporters of the SNF family]	Chlamydiae	Chlamydiae	Chlamydiaceae	Chlamydia	Chlamydiales	[Chlamydia trachomatis L2b/UCH-1/proctitis]	TCTTTATCAGCTCAAAAACATCGCTTCTATTAGAGGTAGAGATGAAATAATTGTTGAGCTACCATCGAAGAGCTATTCGTCTTAATCACGAGATCTTTTCGTTTGAAAGGATTGTTGACTGCACAGGTCCACTCCTTCTATGACTACTCTAAAAGAGAATGATTTATGTGGACTTCCGTA	TGGACTTCCGTA	TCTTTATCAGCTCAAAAACATCGCTTCTATTAGAGGTAGAGATGAAATAATTGTTGAGCTACCATCGAAGAGCTATTCGTCTTAATCACGAGATCTTTTCGTTTGAAAGGATTGTTGACTGCACAGGTCCACTCCTTCTATGACTACTCTAAAAGAGAATGATTT	36.97
17007	CATAGATGCGGT	42076	637000224	[NC_007005]	739468	739647	+	637650993	739648..739947	+	COG2963	L	17	[Transposase and inactivated derivatives]	Proteobacteria	Gammaproteobacteria	Pseudomonadaceae	Pseudomonas	Pseudomonadales	[Pseudomonas syringae pv. syringae B728a]	TCGCTCCCACAGGGAGTGCGTGTGGCAGGCGCTCCGCCGATTGCATGCAGTAAGCCCCTTGTGGGAGCCAACTTGCTCGCGAAGGCGATGGATCAGTGATGTGGCCTAATCATTCCGGACACACCCAAAGGAGCGGTACCTTACCGCTCAACGATGAGGTGTCCGATGACCGCATCTATG	ACCGCATCTATG	TCGCTCCCACAGGGAGTGCGTGTGGCAGGCGCTCCGCCGATTGCATGCAGTAAGCCCCTTGTGGGAGCCAACTTGCTCGCGAAGGCGATGGATCAGTGATGTGGCCTAATCATTCCGGACACACCCAAAGGAGCGGTACCTTACCGCTCAACGATGAGGTGTCCG	60
17023	CTGGAAAGGACC	39940	640069313	[NC_009138]	1412722	1412901	-	640168712	1411498..1412721	-	COG0027	F	3	[Formate-dependent phosphoribosylglycinamide formyltransferase (GAR transformylase)]	Proteobacteria	Betaproteobacteria	Oxalobacteraceae	Herminiimonas	Burkholderiales	[Herminiimonas arsenicoxydans ULPAs1]	CTGGCAGTTTTTTTTTGCTTTATTGGTTCAAGTATTTTCTGATAAAAATATGTGGCACCAATAATTTACGCTGTCCAAATCGATCAGGATTTGTTATTGTCGGGATGCCAATATAATCTTTTCGCACACAATACGGGTACTCGCATATCCATAGAATTTCCCGCCATGGGTCCTTTCCAG	GGTCCTTTCCAG	CTGGCAGTTTTTTTTTGCTTTATTGGTTCAAGTATTTTCTGATAAAAATATGTGGCACCAATAATTTACGCTGTCCAAATCGATCAGGATTTGTTATTGTCGGGATGCCAATATAATCTTTTCGCACACAATACGGGTACTCGCATATCCATAGAATTTCCCGCC	37.58
17025	CATAGCCGTTAG	1545	648028051	[NC_014370]	262475	262654	+	648114716	262655..265840	+	COG4206	H	26	[Outer membrane cobalamin receptor protein]	Bacteroidetes	Bacteroidia	Prevotellaceae	Prevotella	Bacteroidales	[Prevotella melaninogenica ATCC 25845]	TTAATTAAAATTTCACTTCCACTTGGAACTTTAAAAGTGGTGTACTATCTTTGTGCTGTGTTAAAAAATATCTGTACCATGATTGTATGCAATTTGTAATACCTTACGTATTAATAGTTTGAGTCTGAAATAGTTTATTTATTATATTAATTAAAGAGAGAATTTATGCTAACGGCTATG	CTAACGGCTATG	TTAATTAAAATTTCACTTCCACTTGGAACTTTAAAAGTGGTGTACTATCTTTGTGCTGTGTTAAAAAATATCTGTACCATGATTGTATGCAATTTGTAATACCTTACGTATTAATAGTTTGAGTCTGAAATAGTTTATTTATTATATTAATTAAAGAGAGAATTT	24.85
17027	CCTGCTGACATT	13136	641228504	[NC_009953]	1382561	1382740	+	641270750	1382741..1384066	+	COG0575	I	5	[CDP-diglyceride synthetase]	Actinobacteria	Actinobacteria	Micromonosporaceae	Salinispora	Actinomycetales	[Salinispora arenicola CNS-205]	GTAGCCGGTGCAGTAGGCTCGGCTCGATTCTCGGGCTACCCGGCGGTGAACGGCGGGAATCGACTGGCCGACCCGCCGGTCAACCATAGGGAAACTCACTCGGGTAGAGGACATGGTTGTGGTTGTGCGTCTGGTCGTCGGTCTCGCCCCCCTTCCCGGTGCGTGATGAATGTCAGCAGG	AATGTCAGCAGG	GTAGCCGGTGCAGTAGGCTCGGCTCGATTCTCGGGCTACCCGGCGGTGAACGGCGGGAATCGACTGGCCGACCCGCCGGTCAACCATAGGGAAACTCACTCGGGTAGAGGACATGGTTGTGGTTGTGCGTCTGGTCGTCGGTCTCGCCCCCCTTCCCGGTGCGTG	65.45
[truncated: 6,374 more rows]

## Sheet: Fig. 4 (Ec)
Oligo ID	Barcode	intgen_id	genome_id	[nc_id]	intgen_lp	intgen_rp	intgen_td	gene_id	gene_lrp	gene_td	gene_cogid	gene_cogcat	core count	[gene_cogdesc]	Phylum	Class	family	genus	order	[strain_name]	Sequence+ATG+BC(rev)	Barcode_5to3	Sequence without ATG+BC	GC content	Ec_rep1_DNA	Ec_rep1_RNA	Ec_rep2_DNA	Ec_rep2_RNA	Ec_DNA	Ec_RNA	Ec_tx	Ec_zscore	Ec_TSS	Ec_Sequence_upstream_TSS	Ec_Sequence_downstream_TSS	Ec_transcript	RNA_free_energy_Ec_50bp	Ec_TSS_seq	Ec_TSS_score	Ec_-10_seq	Ec_-10_score	Ec_-35_seq	Ec_-35_score	Ec_-10*-35_inter	Ec_spacer_seq	Ec_spacer_length	Ec_spacer_GC	Ec_spacer_penalty
[truncated: 1,127 more rows]

[truncated: 10 more sheets: Fig. 4 (Ef), Fig. 4 (Se), Fig. 4 (Ko), Fig. 4 (Pa), Fig. 4 (Pp), Fig. 4 (Vn), Fig. 4 (Bs), Fig. 4 (Cg), Fig. 4 (Ll), README]
