# Supplementary material for: Multiplex transcriptional characterizations across diverse bacterial species using cell‐free systems
Source: Mol Syst Biol. 2019 Aug 14;15(8):e8875. doi: 10.15252/msb.20198875 (PMC6692573; doi:10.15252/msb.20198875)
Supplement: Supplementary file 2 — Source Data for Appendix [file MSB-15-e8875-s007.zip › SD_Appendix_Figures/SD_Appendix_Figures_S2_and_S3.xlsx]

## Sheet: RS29249
Oligo ID	Barcode	intgen_id	genome_id	[nc_id]	intgen_lp	intgen_rp	intgen_td	gene_id	gene_lrp	gene_td	gene_cogid	gene_cogcat	core count	[gene_cogdesc]	Phylum	Class	family	genus	order	[strain_name]	Sequence+ATG+BC(rev)
14478	AAGGAGCCTAGC	26252	648028002	[NC_014378]	599850	600029	+	648128915	600030..601055	+	COG1477	H	12	[Membrane-associated lipoprotein involved in thiamine biosynthesis]	Firmicutes	Clostridia	Halobacteroidaceae	Acetohalobium	Halanaerobiales	[Acetohalobium arabaticum Z-7288, DSM 5501]	AAGGCAATATAAAGTGTGATTGTGAAAGTTAGAATACTAACCTCGCAGTATCATGATGCTGCGAGGTTAGTATTCTAATTATATATTTGTAATATTTTATTCTAAGTGATAAAATCATATTTAAGTTTTGATGATTTAAATTATTTATGTGGTAGGTGGAAATTAATGGCTAGGCTCCTT
14479	AGCAGTTACACT	16185	637000013	[NC_007530]	541159	541338	+	637787527	541339..542115	+	COG5009	M	13	[Membrane carboxypeptidase/penicillin-binding protein]	Firmicutes	Bacilli	Bacillaceae	Bacillus	Bacillales	[Bacillus anthracis Ames Ancestor A2084]	TCCCACTATTTGTCGGCTAGCCAGATTGTTGTGGTCTGATTAAAGTTTCAATTTATACCTTACAATGATGTAAGGTACGTGTAAGAGAAATCGATGGGATATTTTTTTACAACAAGGTATTCTTAAAGTAAGAGTTATACGCTATGTGGAAAAGAGGTGTTTAAGATGAGTGTAACTGCT
14480	TCCCGGGTTTGT	16584	637000013	[NC_007530]	4326795	4326974	-	637791438	4326480..4326794	-	COG3118	O	29	[Thioredoxin domain-containing protein]	Firmicutes	Bacilli	Bacillaceae	Bacillus	Bacillales	[Bacillus anthracis Ames Ancestor A2084]	AAGGTGAGAGATCCCCTGTCTCTCATCTTTTTAGTATTTAATCCGTATTTTTATATAGTATAAAGGAACACTTTTTTGTTACAATACATAACGATACATATTATTCGCCACGTATATAAGTTAATGATATACTCTTGGTAGAATATACTTGAAGGAGGAAATAAAATGACAAACCCGGGA
14481	GGGTTCGTTAGC	17480	637000016	[NC_003909]	614231	614410	+	637277404	614411..615064	+	COG1651	O	13	[Protein-disulfide isomerase]	Firmicutes	Bacilli	Bacillaceae	Bacillus	Bacillales	[Bacillus cereus ATCC 10987]	CTTTTTTTTGAATAAATTGTGACAAATCGTGACACAATATCGTCACAATTATTGTGTTTTTGTAATTTATGTGAGCGTGTTCATTGCGTGACGTATATAAGTGTTGATATTATGTGTATTGTGTACAATGCTGTATACAGAATATGAAATTAAAGAGGAATGTATATGGCTAACGAACCC
14482	TAAGCCTTCAGA	7534	643348523	[NC_011002]	58725	58904	-	643355319	57024..58724	-	COG2376	G	8	[Dihydroxyacetone kinase]	Proteobacteria	Betaproteobacteria	Burkholderiaceae	Burkholderia	Burkholderiales	[Burkholderia cenocepacia J2315]	TCGTGGCGCGAAGCGTACGCTTCGTTGCCCGCCCCGCACCGGTCGTCGGTCATGCGATCGGCTGCGACAGGCAACGGCTCGCGCACGATGCTCCGCAACACGAAAGCCGTCCGGCGCCCGTGCGCGCCCGGCCGAGCCCCGTTCACCCGTCCGGAATCCTTCGCCATGTCTGAAGGCTTA
14483	TAGGTTCGGTAC	45015	641522622	[NC_010546]	171458	171637	-	641674647	170231..171457	-	COG3464	L	19	[Transposase and inactivated derivatives]	Cyanobacteria	Oscillatoriophycidae	Cyanobacteriaceae	Cyanothece	Chroococcales	[Cyanothece sp. BH68, ATCC 51142]	GGTTCTACCGAACTTGTCATGTAAATTAAAAAAATAAAAACGTGTTTTTGAAAGCATAAAGACAAGAGAATAATAGCCAAAAGCTTTGTCAGGGTTGCTTTTAAGGATATTTGATGGTTGAATAGGTATTAGAAAAAGAATGCTATTTTAAGTTAAGTTACACTAATGGTACCGAACCTA
14484	ACCCTGAACAGC	3462	644736351	[NC_013216]	1276792	1276971	+	645033591	1276972..1277619	+	COG2344	R	6	[AT-rich DNA-binding protein]	Firmicutes	Clostridia	Peptococcaceae	Desulfotomaculum	Clostridiales	[Desulfotomaculum acetoxidans 5575, DSM 771]	TAGTATGTCAAAGCTACTTCTTATTCTAACCTAATTTTTTCATCAATCGATGAAAAAGTGTGTTTGACATAGGTTGCGACAAATGATATATATCTATGTAGGATTTTGTGAAATGAATAACGATACGTCGAAGCTATATACAGAGAGAGTGAGGAGGGGCTGGAGATGGCTGTTCAGGGT
14485	TAGGCGCGATTT	8842	639633022	[NC_008751]	280722	280901	-	639818425	278898..280721	-	COG0449	M	27	[Glucosamine 6-phosphate synthetase, contains amidotransferase and phosphosugar isomerase domains]	Proteobacteria	Deltaproteobacteria	Desulfovibrionaceae	Desulfovibrio	Desulfovibrionales	[Desulfovibrio vulgaris vulgaris DP4]	GGCATGTAGCGTTCTCCGACACTGTTGCTACGCCGCGCCCTACCTGCTAAAGAGGCAGTCGCGGAGAAGGCGTGCGACACAGCGTCGCCGCCCCGCCAACCTCTACGGCCCGCGCCGCGCCACATACCGCGTGCGGGCGCCACGTCCTCCAAGGAGCTCTGGCCTATGAAATCGCGCCTA
14486	AATGCGGATTCC	3152	649633038	[NC_014836]	532824	533003	+	649842802	533004..533246	+	COG0375	R	4	[Zn finger protein HypA/HybF (possibly regulating hydrogenase expression)]	Chrysiogenetes	Chrysiogenetes	Chrysiogenaceae	Desulfurispirillum	Chrysiogenales	[Desulfurispirillum indicum S5]	TCGCTCTCGGAACACTGGCGCTTCTGCTGAAAAAAAGTCCATGGTGCAGCCGTGAAGAGTTCCGTCTTTCTTTCGGGAAAACTTGAGCCCCGTCAATTTTTCTTCCGCTGTTCTGGCGTACATTGTGTGCACATGGAATTGCAATGATGCCCGAAGGAGATAACGATGGGAATCCGCATT
14487	TTTCCATGCTAC	32925	637000148	[NC_002942]	1733303	1733482	+	637131507	1733483..1734274	+	COG2022	H	4	[Uncharacterized enzyme of thiazole biosynthesis]	Proteobacteria	Gammaproteobacteria	Legionellaceae	Legionella	Legionellales	[Legionella pneumophila pneumophila Philadelphia-1]	CCAACCCTCATTATCATTAAGCGCATTTTTAAAGCAGCTTAATTATACTCAACAGCATTTTGCTGTCGCTATAAATAATCATCATGTACCACATAAAGCTTATGAAACTACAATTTTGCAAGCCAATGACTGCATTGATATCCTCTTTCCCATGCAAGGAGGTTAATGGTAGCATGGAAA
14488	GGTAAACTGTTG	28371	649633065	[NC_014759]	4358548	4358727	+	649788340	4358728..4359843	+	COG3275	T	12	[Putative regulator of cell autolysis]	Bacteroidetes	Cytophagia	Flammeovirgaceae	Marivirga	Cytophagales	[Marivirga tractuosa H-43, DSM 4126]	GCTTTAGAAACAAAAGGGACGTTTCATAGATTAAGAATTTTCCTGAGGCGGGAGTAATTCCCACTAGTCAGAGGCTAGAGGAAGTGTAATCTATTTATTTATCTAAAAATACAAGCTAGATGATTACAGAAAATCAAATCCTGAAAAATGCTCCTCATTAAATTTATGCAACAGTTTACC
14489	GCAGCTATCGCT	19220	637000279	[NC_007795]	1710669	1710848	-	637894406	1709745..1710668	-	COG0205	G	25	[6-phosphofructokinase]	Firmicutes	Bacilli	Staphylococcaceae	Staphylococcus	Bacillales	[Staphylococcus aureus aureus NCTC 8325]	AATAAAATTCAATATTTAAAACGTTTACATCAATTCAATACATTAGTTTTGATGGAATGACATATCAATTTGTGGTAATTTAGAGTTAAAGATAAATCAGTTATAGAAAGGTATGTCGTCATGAAGAAAATTGCAGTTTTAACTAGTGGTGGAGATTCACCTGGAATGAGCGATAGCTGC
14490	ACCAGAGCTGTT	19251	637000279	[NC_007795]	1984171	1984350	-	637894737	1983130..1984170	-	COG0389	L	25	[Nucleotidyltransferase/DNA polymerase involved in DNA repair]	Firmicutes	Bacilli	Staphylococcaceae	Staphylococcus	Bacillales	[Staphylococcus aureus aureus NCTC 8325]	TATAACAACTTGTAGTTATCTCAATATAGTTATCGCTAAGTGCAAGATTTATGTAAAAAAATCGTACACAGCGTATAATTATGTTGAGATATTTTTGTGCGTTATAAAAGTAAAAATTAGTAGGGAGGTGAGCACTTGACTGAGAGACGAATTATTCATATAGATATGAACAGCTCTGGT
14491	TCTACACGGACA	22413	640069334	[NC_009009]	498875	499054	+	640103584	499055..500551	+	COG0747	E	44	[ABC-type dipeptide transport system, periplasmic component]	Firmicutes	Bacilli	Streptococcaceae	Streptococcus	Lactobacillales	[Streptococcus sanguinis SK36]	CTCTCTTGGGACTGCAAACAAAAAAATATGAATACAAGAAAGTGATTCAATAAAAATGAGAAAAAAATATTTTTATTAGTTGTCCTCTTGCTGCCTTTATTCTTGGTAGCCTGCCAGCAAAACTCAAATTCTTCCAAACAAGCCAATGAGAAAGACAAACTCACTATGTGTCCGTGTAGA
14492	CTTACTACGGCC	44915	637000320	[NC_004113]	490016	490195	+	637313108	490196..490630	+	COG0757	E	7	[3-dehydroquinate dehydratase II]	Cyanobacteria	Synechococcophycidae	Synechococcaceae	Thermosynechococcus	Synechococcales	[Thermosynechococcus elongatus BP-1]	CTCAAATCGTGGTTAAAAAAATTATTGGAACTGTTAGGTGGTGCTGAACCCACCCCTGAACTGGAGCCGATTCCGATTCCCGTGCGCGATCGCCAATAAAGCAACGGTACTCAACAGCATGGAGTTGCTGGAACGGTTAGGTGAAGCTTGGCCTCTCATATTCTGATGGGCCGTAGTAAG
14493	AGACGGGTTAGT	26161	637000324	[NC_007404]	2695724	2695903	-	637711328	2694920..2695723	-	COG0714	R	26	[MoxR-like ATPases]	Proteobacteria	Betaproteobacteria	Hydrogenophilaceae	Thiobacillus	Hydrogenophilales	[Thiobacillus denitrificans ATCC 25259]	CCCCGTCGCCGCAAGGCGCGGGGGCTTTTCGTTTCAGGTTTTTGTTTGTCCGCGAAGGACGCGCAGATCGGGGCAGGTTCGCGCCGTAGCGCCTCGGTATACCGGCCGCCGGCCCTCGCGACGCTTCGCGTTCTTCGCGGATGAATAAATTAAGGAATCCACAGCATGACTAACCCGTCT
14494	GAAGGTTAATGG	28631	650377986	[CP002455]	2048201	2048380	-	650483605	2046212..2048200	-	COG0556	L	16	[Helicase subunit of the DNA excision repair complex]	Bacteroidetes	Flavobacteria	Flavobacteriaceae	Weeksella	Flavobacteriales	[Weeksella virosa 9751, DSM 16922]	TTCCTATATTTGTAAACTCTTTAGCACAAGCAATTTGTTTGTCTAATTAGCAGGAAGTTTGTTTAAGTAAAAGTAAACAGTTTTCTCATTTTTTTGTGGTTTTGATGAAAAGGTGACTTTATAAGTCGCCTTTTTATTTTTTATAAAACTTCGTAATTTTGTACCATGCCATTAACCTTC
14495	ACATGCGAGCCT	25386	640069301	[NC_009085]	2257668	2257847	+	640154125	2257848..2259776	+	COG5001	T	38	[Predicted signal transduction protein containing a membrane domain, an EAL and a GGDEF domain]	Proteobacteria	Gammaproteobacteria	Moraxellaceae	Acinetobacter	Pseudomonadales	[Acinetobacter baumannii ATCC 17978]	ATGACTTCAATGTCGAACACTACCCAAAAGCATTTTATTGTTGAGCAGTTTCCTTTACCGACTTGGGTCAGTGATGAAAAAGGCTTAATTTTATACTGCAATACGGAGTGTACAAAGTACTGGCGCGATACTTCTCCTCCATTGTTTCAACAATGGCTAGATTTCATGAGGCTCGCATGT
14496	CAAATCGCAGTC	33086	646564514	[NC_014150]	657626	657805	+	646790559	657806..659038	+	COG1364	E	7	[N-acetylglutamate synthase (N-acetylornithine aminotransferase)]	Spirochaetes	Spirochaetes	Brachyspiraceae	Brachyspira	Spirochaetales	[Brachyspira murdochii 56-150, DSM 12563]	AGCTATAAACGAACAGCTGATAACTGGAAGTTGTCAGCTAATTTAAAGCGAGTTTATAGCTAGCAACAAAAAAATAATTTTAAAGCTATAAACGAGCAGCTGATAACTGGAAGTTGTCAGCTAATTTAAAGCGAGTTTATAGCTAGCAACAATAGGAGATTATAAATGGACTGCGATTTG
14497	GAATTGTCCGTC	4935	643692012	[NC_012441]	793389	793568	-	643745313	792924..793388	-	COG0102	J	31	[Ribosomal protein L13]	Proteobacteria	Alphaproteobacteria	Brucellaceae	Brucella	Rhizobiales	[Brucella melitensis ATCC 23457]	AGGTTCCGAATATAGGGCTTGACGATCACCTGGACATTGTGTATCGACCCGCCGGAAGCGAGTGAAAGGTAACTTTCGCCCGCCCGTTCGGGTTGGTCAAATCCAACACAAGCAACAAAAAAAGCCCCGATCGCAAGTCCGGGGATCAAGTCAAGGAAGACTTCAATGGACGGACAATTC
14498	GAGCGGAATAGG	4706	637000061	[NC_002696]	1557269	1557448	+	637087458	1557449..1558216	+	COG0664	T	42	[cAMP-binding proteins - catabolite gene activator and regulatory subunit of cAMP-dependent protein kinases]	Proteobacteria	Alphaproteobacteria	Caulobacteraceae	Caulobacter	Caulobacterales	[Caulobacter crescentus CB15]	CCCGGTCGTCCGTCCTCTGGCTCCCCGTCGTTCGCCGGCGGGGAGCTTTTCTTTGTGCGGTCAGGACCAGACGTGACGGAGATCGTGACGGCGATTGATCGGCGTCAAGGTCGCGCGGCCGGGAACCGCGCATGAAGGGGATATGAAGCTGGGGAGCGCCACCTCATGCCTATTCCGCTC
14499	CATCGTCTGCTT	29091	644736340	[NC_013132]	8240299	8240478	-	644968697	8239681..8240298	-	COG1595	K	67	[DNA-directed RNA polymerase specialized sigma subunit, sigma24 homolog]	Bacteroidetes	Sphingobacteria	Chitinophagaceae	Chitinophaga	Sphingobacteriales	[Chitinophaga pinensis UQM 2034, DSM 2588]	TTCAATATTTTGGTTCTCATATATCTCCCTTGCAGATATACATTTAAGGACCGGGACACGACATTTTATACTGCCACCAACAGCGGGACAACCACTTACCGGAACAGGTGAAACTTATTGTGATAAAAATTATATGTTTCCTGGTTTTAATTCACTGTTGTGATTATGAAGCAGACGATG
14500	TCTACTCTGCTT	16028	644736358	[NC_013204]	2766207	2766386	+	645025334	2766387..2766815	+	COG1047	O	5	[FKBP-type peptidyl-prolyl cis-trans isomerases 2]	Actinobacteria	Actinobacteria	Coriobacteriaceae	Eggerthella	Coriobacteriales	[Eggerthella lenta VPI 0255, DSM 2243]	GCGCAGCGGCGAAGGGAGCAGGGGCCTCGCAACCTCCTTCCAGGAAGGCAGGAGGCTCGGTTACGGACTTGTGGCGACTTGGAGCAAGTTTCGCGCCGCGAACGGGAAAGCTCGAACGGCTCGGGTAGACTGATGGGCATTGCATTCTCTCGAAAGGAGCTCTTGATGAAGCAGAGTAGA
14501	CTCCATATAGCA	27113	641228494	[NC_009972]	4278017	4278196	+	641280543	4278197..4279354	+	COG0675	L	19	[Transposase and inactivated derivatives]	Chloroflexi	Chloroflexi	Herpetosiphonaceae	Herpetosiphon	Herpetosiphonales	[Herpetosiphon aurantiacus DSM 785]	TTTTGTGCCACAAGGACACGGAGGTAGCTTTTGACTTTCATGGCAATAGCTTAATATAGTTAAATATATTATGCAACTACTACGATAATAGTGTTTTTAATTCAAATATATTGATTATTGAACAACGTAGTGGTATAGTGTCAATACGTAAAAGGAAGTCTGCTCATGTGCTATATGGAG
14502	TGATTCACTTGG	20394	637000141	[NC_004567]	450257	450436	+	637387846	450437..451717	+	COG0814	E	13	[Amino acid permeases]	Firmicutes	Bacilli	Lactobacillaceae	Lactobacillus	Lactobacillales	[Lactobacillus plantarum WCFS1]	TTATCATGAAGAAAAGGTTTTCACGGCACTAAAGTGATGTTTATCACAAAGTGGCGTTTTACAACGAGTCGAGACGTTAAATCTAATGGGAGGGTTATTCATGCAGGTTATGTTAGCACATTCTCTGGTGTGACCAGAACAACGTTATAAAAAGGAGATTTAAAAATGCCAAGTGAATCA
14503	CTCGCTGTTGTA	21777	637000288	[NC_004350]	641593	641772	+	637347270	641773..642165	+	COG0789	K	41	[Predicted transcriptional regulators]	Firmicutes	Bacilli	Streptococcaceae	Streptococcus	Lactobacillales	[Streptococcus mutans UA159]	AAGCAGACTTGTCTTCAAGTTGCTAAGGGGTTATTATATAATTTTCAATCTTTATTTTCCTCTTTTTAAGAGTATAAGTTGGATTTTTCATTGGTTTTAACTTGACTTGAAGTAGACTTTAAGGTTTATAATGAATTTATAAAATCCAAAGAAAGAAGTGATGTTATGTACAACAGCGAG
14504	CGAGGAACCTTT	22449	640069334	[NC_009009]	756341	756520	+	640103843	756521..758431	+	COG0296	G	18	[1,4-alpha-glucan branching enzyme]	Firmicutes	Bacilli	Streptococcaceae	Streptococcus	Lactobacillales	[Streptococcus sanguinis SK36]	TGAGAGACACAAAATGCAGTGTTTTCTCTCTCATTTATTACTAATTTCAGCTAATGTTCGGTTTTAGTAATTTTCCGTAAGGATATTTGAAATTTACTTGAAAAAGAGATAAAAATAATGTAGAATAGTATTATAGAAAACGCTTACAAATAGAAAGGTGATTGCATGAAAGGTTCCTCG
14505	AGAGTCGACCAC	12586	643348581	[NC_011296]	1548207	1548386	+	643375854	1548387..1549205	+	COG2043	S	3	[Uncharacterized protein conserved in archaea]	Nitrospirae	Nitrospira	Nitrospiraceae	Thermodesulfovibrio	Nitrospirales	[Thermodesulfovibrio yellowstonii DSM 11347]	TAAGCGAAGGGTCTCCTCCTTAAATCGGAAAGAGGAGATTCCTCGTCGCTAACGCTCCTCGGAATGACAGATGGAGGTAAATGAAAAATATTAAATTCTAATTCCTTGATTTATAAGAAACTGGGAAATTTTGAACAGTCTCATATAAGAAAGGAGGGCTGAAATATGGTGGTCGACTCT
14506	ATACCCGTTTGG	45448	642555123	[NC_011026]	347344	347523	-	642716181	345784..347343	-	COG0606	O	8	[Predicted ATPase with chaperone activity]	Chlorobi	Chlorobia	Chlorobiaceae	Chloroherpeton	Chlorobiales	[Chloroherpeton thalassium ATCC 35110]	AAGGGTCACTTCTAAAAAGTAACTTCGTTTTTTCCGTAACAGCGATTGGAAAAGCAGTGCCGTTCATCAGCGCGGTGTTTTTTAATAACCTGCCAAAATCAGTATTTTTCCCATCGATTCTGCGCCCAACGCAGAAAGGTTTTTTTTAACCCCAAATTCGAAAATATGCCAAACGGGTAT
14507	TTGGCGATTACC	45487	642555123	[NC_011026]	698227	698406	-	642716476	697027..698226	-	COG3063	NU	24	[Tfp pilus assembly protein PilF]	Chlorobi	Chlorobia	Chlorobiaceae	Chloroherpeton	Chlorobiales	[Chloroherpeton thalassium ATCC 35110]	CTTAGGCGAGTATGAAGCGGCAAAAACGCTCCTGGAAAAAGCCGTGAAATCGGATGAGAAAAACTTCGGCGAGGCGCATCCCTACACCGCAAGAAGCTATTCCAGTTTAGCTACGTAAAAGACTTAGGCGAGTATGAAGCGGCAAAAACGCTCCTGGAAAAAGCCATGGGTAATCGCCAA
14508	AACTGCTAAGGT	35772	640753018	[NC_009698]	857267	857446	+	640850498	857447..858139	+	COG1136	V	36	[ABC-type antimicrobial peptide transport system, ATPase component]	Firmicutes	Clostridia	Clostridiaceae	Clostridium	Clostridiales	[Clostridium botulinum BoNT/A1 Hall]	AAAATGTAAAAAGCATTCAATCTTTGAGATTGAGTGCTTTTGTTAATATATCTTCATAATTATTACTATTTTGTAATAATTAAATTTATAATATTGTAATAAAAGAGGTTTAATATATAACTTGTAGATGACAAGTCAAATAGAAAAAGAGGAGTGGACTTATAAATGACCTTAGCAGTT
14509	CGGACATTTGCA	45104	641522622	[NC_010546]	1272267	1272446	-	641675742	1270329..1272266	-	COG0449	M	27	[Glucosamine 6-phosphate synthetase, contains amidotransferase and phosphosugar isomerase domains]	Cyanobacteria	Oscillatoriophycidae	Cyanobacteriaceae	Cyanothece	Chroococcales	[Cyanothece sp. BH68, ATCC 51142]	GGTGGGCAAAATAGATCCATATATCCATATATTAGATGATTTTATAATTTATTTAGTCTTGACAAACCGTACATTGATTGAATGAAACAGAAAAGGGGTAACCCACGTCTAGACAACTTATGACCTAAGATAAGTCATCAATAAATCATAAAACCCTGGTCATTTATGTGCAAATGTCCG
14510	CCTCGAAAGTGT	71	640069314	[NC_008818]	809631	809810	-	640082418	808809..809630	-	COG4277	R	6	[Predicted DNA-binding protein with the Helix-hairpin-helix motif]	Crenarchaeota	Thermoprotei	Pyrodictiaceae	Hyperthermus	Desulfurococcales	[Hyperthermus butylicus DSM 5456]	AGTACGGGGGGTCCGTTATTCAAGACGTTGTTGAGTAGTGCTTGCCGGATGGACTGTCGCTATTGTCCACTCTCTACTACTTGTCGTGTTCGCCGCGAGGCTTGGAAACTTGAAAGGCTGGTTCGGGTCTTCCTTGAGGCTTACCGTCGGGGTCTCGTGAGGGGTATGACACTTTCGAGG
14511	AAAGGCACCTTC	1818	648028051	[NC_014371]	1309556	1309735	-	648116858	1309169..1309555	-	COG0640	K	53	[Predicted transcriptional regulators]	Bacteroidetes	Bacteroidia	Prevotellaceae	Prevotella	Bacteroidales	[Prevotella melaninogenica ATCC 25845]	TGATAGCTTTGGTAATAAACGTTTTAAGAAATCTTGCAAAACAAATGTTTTGTAATGAAGTAGACAAAAACATTAGTAAAACTCGCAAACATCCTCTTTTCCTCCACGCACCAACGGTGCCTCTGTGCCTAACGACTTCTGCTATAGAAAAATATGCCGCATTATATGGAAGGTGCCTTT
14512	TCCGGGTAGTTC	33316	648028052	[NC_014364]	1028476	1028655	+	648107903	1028656..1030944	+	COG0840	NT	58	[Methyl-accepting chemotaxis protein]	Spirochaetes	Spirochaetes	Spirochaetaceae	Spirochaeta	Spirochaetales	[Spirochaeta smaragdinae SEBR 4228, DSM 11293]	GGGACCAGGATAAATATGTCGGTTTTTCCTCTATACGTACTACCGGGTTTCGTAAAAAACAAAATGAACAATTGTTAAAATTTTATTGACGATTGTTATTTACGCCTCGGAATGCCCATGGTATCCTAAACATAGAACAATAAAAATAGAATGTGAGGTAAAATTATGGAACTACCCGGA
14513	GTGTCTATCGTT	19383	637000281	[NC_004461]	137987	138166	+	637365195	138167..139054	+	COG0668	M	28	[Small-conductance mechanosensitive channel]	Firmicutes	Bacilli	Staphylococcaceae	Staphylococcus	Bacillales	[Staphylococcus epidermidis ATCC 12228]	TGATTTTTCATATGGAAATTCATAAAGCATCCTTCATCACAAAGTGAAGGATGTTATGTTTATTTATAAGTGTTATATTTAGAAATGACTTACTGCTCATTATCTATAAAGATTTATACATTGAAAATATTGATTGTTTTAACAATAGGAGGTCATGTTGTTATTATGAACGATAGACAC
14514	GCCGAAATACAG	44750	637000307	[NC_006576]	350002	350181	-	637615947	348487..350001	-	COG1233	Q	10	[Phytoene dehydrogenase and related proteins]	Cyanobacteria	Synechococcophycidae	Synechococcaceae	Synechococcus	Synechococcales	[Synechococcus elongatus PCC 6301]	ATAGCAGTTCGCCCTACAGTAGTGGGCGACGTGTTCTCTTCTCCTCTTGGGCACACAGCCAAGCAGGATCGGCATTTGGGGCGGCGGTGGGTCGCCCTTTTTTTCTGCGTTGGGGCCGAGGCTGAGCGGGCTACACTCAGAAATCGAACCTGTTTGACACCTGCTATGCTGTATTTCGGC
14515	GTCCTTAGTGTC	44648	651053076	[AP012205]	2878589	2878768	-	651080351	2878103..2878588	-	COG0241	E	1	[Histidinol phosphatase and related phosphatases]	Cyanobacteria	Synechococcophycidae	Merismopediaceae	Synechocystis	Synechococcales	[Synechocystis sp. PCC 6803]	GGGGGGTAGGACTGCGTCCCCGTCCTGTAGGATACTAAAGCCATTTTTAATCTAGCCAAATAAATATTCACACCGATAACCTTGAGTGCCCTCCGCAAAGCCCTGTTCCTCGACCGTGACGGCGTCATCATTGACTATATTCCCTACCTTGGTAAACCGGAGCAAATGGACACTAAGGAC
14516	GCACGTCATATC	12028	638154522	[BA000011]	28312	28491	+	638190517	28492..29151	+	COG0284	F	10	[Orotidine-5'-phosphate decarboxylase]	Euryarchaeota	Thermoplasmata	Thermoplasmataceae	Thermoplasma	Thermoplasmatales	[Thermoplasma volcanium GSS1]	TTTATGGCCTTATAGGCATACACAGATGTAAATATCGTTGCCGTATATTGGATATAATTACAGCATTTCATAATTTTGCTTTAAATGCCGCTTCATTAAAATCGACAAAAATTGACGACATTTACGTCTAAAAAAAATTGAATACTGGCATGGATATCCAGTTGCATGGATATGACGTGC
14517	TTCTCTACCTCG	8131	650716004	[NC_015138]	328532	328711	+	650732727	328712..329695	+	COG3386	G	4	[Gluconolactonase]	Proteobacteria	Betaproteobacteria	Comamonadaceae	Acidovorax	Burkholderiales	[Acidovorax avenae subsp. avenae ATCC 19860]	CGACAACGAACGATCGAGTTGCTCCTTTTGGACATTCGGCCCGCCCGCAAGGCGGGCTTTTTTTTGGCCGTGCGGCGCCATGGCCGAATAATCGGTGCCGGGGCCCGGTAAGGCGGCTGCGGCGGTCGCGCCGCCGAAGGGCTCCCTGACGAAAGAGGACACCGCATGCGAGGTAGAGAA
14518	TTGCGTACGTAT	25618	640069301	[NC_009085]	3231874	3232053	-	640154965	3229900..3231873	-	COG3590	O	11	[Predicted metalloendopeptidase]	Proteobacteria	Gammaproteobacteria	Moraxellaceae	Acinetobacter	Pseudomonadales	[Acinetobacter baumannii ATCC 17978]	TTAATTTTGCTATTCGCTTAATTAATAAAAAAATAATCAATTTAAATCATTGTTTTAGATTATTAAATATTTAAATACGAGGTTAAGTCTTTGAAATCTATTTTACTTAGAAGTGCTCTTACGATTGCACTTATGTCTTCTGCTAATTTAGTACATGCGGAATTAATGATACGTACGCAA
14519	TGGCCTAGAAGC	18246	639279304	[NC_006270]	3783910	3784089	-	639308792	3782620..3783909	-	COG0766	M	15	[UDP-N-acetylglucosamine enolpyruvyl transferase]	Firmicutes	Bacilli	Bacillaceae	Bacillus	Bacillales	[Bacillus licheniformis DSM 13 Novozymes]	TGCCGCAGTCTGCTTCGCTACTTTTCTTCCCGATAAATTTGAAATGTGTTGTATTCTTTCTCTTTTAATTGGATAGATTTTGAAATGAACCATTTATTTTGAGTTTGAAGGAAATCTCATTATGAAGCGCTCCATTAGCTATCTTCTTTAAGGAAGGAGACGATCATGGCTTCTAGGCCA
14520	TGATGGAGTTCT	461	637000026	[NC_004663]	693553	693732	+	637408964	693733..694785	+	COG0836	M	9	[Mannose-1-phosphate guanylyltransferase]	Bacteroidetes	Bacteroidia	Bacteroidaceae	Bacteroides	Bacteroidales	[Bacteroides thetaiotaomicron VPI-5482]	GTGTCACTATAAGCATGGGATAGTGTCACTATCCTGTCAGTATGCTTACACTATCCTTCCTGTATAGTGTCACTATCTTTTTTTAATGTCTATAAGTTGCATGATTGGACAAATTGGTGTAAATTGCGCAATTATTTCACAAATATTCTAAAACAGGGGAGTAATATGAGAACTCCATCA
14521	AACAGACTGGTG	4700	637000061	[NC_002696]	1518208	1518387	-	637087407	1517662..1518207	-	COG0784	T	8	[FOG: CheY-like receiver]	Proteobacteria	Alphaproteobacteria	Caulobacteraceae	Caulobacter	Caulobacterales	[Caulobacter crescentus CB15]	TGAACTGCGACACTTTACTCTAAATCCCAGATTCACCCTCACGAACCAGCTTGGCCGGCCTCGGTTGAAAGACTCTATCAACTCAATCCAGCCAATCATCGACTCCAGCCGCCAAGATTTCGCGGCGCGAATTCACGGCCGCGAGGGAGGCGCTCTGTGGAGGGAATGCACCAGTCTGTT
14522	CGCGGTAGTAAG	45461	642555123	[NC_011026]	494913	495092	-	642716302	494667..494912	-	COG2331	S	3	[Uncharacterized protein conserved in bacteria]	Chlorobi	Chlorobia	Chlorobiaceae	Chloroherpeton	Chlorobiales	[Chloroherpeton thalassium ATCC 35110]	TTGCAAAGTGAGCGAGGCTTTGCTGTTTCAGGGCTGAAACATTCTTGGCGCATGTTGCGTTTTCAAGGAGCGCATGTTATATTCGCTCGTGAATTAAGCTAAACTTTCGGGCGTTTTTTACTATAAACTTTTGATATTCAAATTCTTATCAAGGAGGAATACCCTATGCTTACTACCGCG
14523	GTCTACTGGTCT	2361	637000087	[NC_008255]	4260474	4260653	+	638073676	4260654..4262261	+	COG1530	J	23	[Ribonucleases G and E]	Bacteroidetes	Cytophagia	Cytophagaceae	Cytophaga	Cytophagales	[Cytophaga hutchinsonii ATCC 33406]	AAAAAGACACAAGATTGCTACACACAAAAGAAAAAAACGTCTAAGAAAAAACAGACATAAGAAGAAGTAATAGCTTCTTATAGAATCTTTTATAAATAAGGCTGGTTTCTCTCAGATTCCAGCTTATTTCTATTTTAGTACCTTTTACATTTAACAAGTAGCGAGATGAGACCAGTAGAC
14524	CGCTCTAACACT	3438	644736351	[NC_013216]	1040357	1040536	+	645033354	1040537..1041892	+	COG0004	P	24	[Ammonia permease]	Firmicutes	Clostridia	Peptococcaceae	Desulfotomaculum	Clostridiales	[Desulfotomaculum acetoxidans 5575, DSM 771]	GGGCGCTTGTTTAAGAGAGAATAGTCTCTTGAACAAAGCGCCTTTTTTTATACTCCAGGAAACTATGCTTATGATAAATGACGGGTAATGGACAGCTGTTTTTCGCACTTATTTATATTTTAATAGGAGCTGTCTTTACATAAAAAAATTAGGGGGTTGTTTCATATGAGTGTTAGAGCG
14525	AAATACCTCCGG	23931	649633039	[NC_015185]	28387	28566	+	649988246	28567..29805	+	COG2200	T	36	[FOG: EAL domain]	Aquificae	Aquificae	Desulfurobacteriaceae	Desulfurobacterium	Aquificales	[Desulfurobacterium thermolithotrophum BSA, DSM 11699]	TAAACAAACTTAACAAACTTTCCTTTAAAATTATAAAAGTACTTTTAACTTCCTCATCCTACACCTCTTTACTTTTGTTAAAGCCCCTTTGGGGACTCTTTTTTTCTTTAATAGAGTTCTTGAAATTTTTTAACTAATTTTTTATAAATTGACTAGGGTTTAAAAATGCCGGAGGTATTT
14526	CAAGAGTTCCGG	27180	641228494	[NC_009972]	4893021	4893200	-	641281051	4892256..4893020	-	COG0463	M	49	[Glycosyltransferases involved in cell wall biogenesis]	Chloroflexi	Chloroflexi	Herpetosiphonaceae	Herpetosiphon	Herpetosiphonales	[Herpetosiphon aurantiacus DSM 785]	CCGTAGCATTCGCGATTTTCGTTTAACCGCAGCTAAATCGCAACGCTGTAAAAGCCAAAGTAGCCCAATTAACACCAAGGTATGGCGGCAAAGGCGGCGCTTTCTGCTATAATCGCTGCTGTTGACAGTGATCAAAACGATTAACAACCAGTCAAAGGATCATAAATGCCGGAACTCTTG
14527	CAATCGTCGGTG	43842	642555139	[NC_010725]	2288885	2289064	+	642650857	2289065..2290453	+	COG0464	O	13	[ATPases of the AAA+ class]	Proteobacteria	Alphaproteobacteria	Methylobacteriaceae	Methylobacterium	Rhizobiales	[Methylobacterium populi BJ001]	GCGCTCCCGCCTGCGGGCCGGAAAGCCTCGGAAATCGGGGGTGATCAGGAAGCGGCCGTGCATCAAAAATTTGTAGAAGCTGTTCGGCTGGCTGTTTTTGCGCCTCGTTCGACAAGGTCTTCGGGGGCCCCGCGGAGGTGCGGAGGCCCGTGAGGGAGGGCAGGAATGCACCGACGATTG
14528	AGACAACGAGTT	4556	646311948	[NC_013720]	5586522	5586701	+	646481628	5586702..5587100	+	COG1487	R	4	[Predicted nucleic acid-binding protein, contains PIN domain]	Planctomycetes	Planctomycetacia	Pirellulaceae	Pirellula	Pirellulales	[Pirellula staleyi DSM 6068]	GTCGGTCGACTTGCCTGACAACTCCGCTGTTGAGTTTGAGCCCAGACTGGTTTCAAAGACCGACGTTTGGCCAGCTGACTATTTTCAACAGACCGCTGGTGCATTTGCTGGGGAAACATTTGAGCGTCCCTCGCAAGGAACATTACCAACTCGAGGCGAGTGGTGATGAACTCGTTGTCT
14529	GTAGCTTGTCGT	30403	649633083	[NC_015174]	3497844	3498023	+	649979010	3498024..3498719	+	COG0302	H	12	[GTP cyclohydrolase I]	Planctomycetes	Planctomycetacia	Planctomycetaceae	Planctomyces	Planctomycetales	[Planctomyces brasiliensis IFAM 1448, DSM 5305]	AGAGGCAAGATCGCTGCCCGAAGATTTTCGGAGCAGCGATTTTTTCTCGCTGTTCTCTTCAGATGCCCCGCCCTATAACTCCCCGGTGAACTGACAAGGCGAAACATCAGCAGTGCACCAGTTTGGTCCTTCCCTTTTGTGACTTCATTCTTGAGGGTGTTCTGTATGACGACAAGCTAC
14530	GGCTTGATGGAC	41776	637000222	[NC_002947]	2486768	2486947	+	637145595	2486948..2487502	+	COG1396	K	16	[Predicted transcriptional regulators]	Proteobacteria	Gammaproteobacteria	Pseudomonadaceae	Pseudomonas	Pseudomonadales	[Pseudomonas putida KT2440]	GCTGTTCTCAGCACCTGTGAGATCAAGCACCGCCTGCGCGGTGCTCGATCGGTGCCGCCATCGTACATTTCACGTCAGGCACCTTCCGCAAAGCATTTTGCTTTGTGAAATGAATCCTGTACTTTTCTGGGCATCCATTTCCCGTCTGAAAGTCGCGATTCAACCATGGTCCATCAAGCC
14531	GTACCAGTCGAT	46582	640069327	[NC_007493]	2695170	2695349	+	640072170	2695350..2696234	+	COG0788	F	7	[Formyltetrahydrofolate hydrolase]	Proteobacteria	Alphaproteobacteria	Rhodobacteraceae	Rhodobacter	Rhodobacterales	[Rhodobacter sphaeroides 2.4.1]	TCGGCCCTCTCGGCAGCCACCGGGCCGACAAGGGCGGGCCCGCGGGCTCTCTCCGCCCGCCCTGCGACCCGATGTCAGATTCCGCTCACCCTAGGTCGCTTTGTGATGTGCCCCGCAGGCCCCGGCGCTATAGCCCCTTCGGAAAGACCACCGCGAGGGAGCCCCATGATCGACTGGTAC
14532	ACAATCCACGCT	32182	637000253	[NC_004631]	2520312	2520491	+	637406180	2520492..2521355	+	COG3248	M	4	[Nucleoside-binding outer membrane protein]	Proteobacteria	Gammaproteobacteria	Enterobacteriaceae	Salmonella	Enterobacteriales	[Salmonella enterica enterica sv Typhi Ty2]	CGCAAACGTGAACGCAATCGATTACGTAAATGATAGATATGTGAAACAAGACATATTTTTGTGAGCAATGATTTTTATAATAGGCTCCGCAGAAACACGAAATATTTAGAAACGCAAATTGCGTTCTTTTCACTCCCGCAAGGGATTTCAAACAGTGGCATACATATGAGCGTGGATTGT
14533	ACAATGACCGAT	44690	651053076	[AP012205]	3242599	3242778	-	651080670	3241528..3242598	-	COG0569	P	13	[K+ transport systems, NAD-binding component]	Cyanobacteria	Synechococcophycidae	Merismopediaceae	Synechocystis	Synechococcales	[Synechocystis sp. PCC 6803]	ATTGCCGCCGAGATTTGCATTTTTTCATAATTTTGTCTGGAGTTGGCGAATTGGGAATTTAGTGTCCTTCGCCACAATTTTCTAAATTAGGGTTGATAAACTGCCTATACGGACGGTGTTTTTCCATTCTTGGGCTTTGCCGATCGCCGTTTAGTCCGTTTAACTATGATCGGTCATTGT
14534	CAGCACGTAATG	12301	646564577	[NC_014220]	1640420	1640599	-	646854599	1640081..1640419	-	COG0347	E	19	[Nitrogen regulatory protein PII]	Firmicutes	Clostridia	Syntrophomonadaceae	Syntrophothermus	Clostridiales	[Syntrophothermus lipocalidus DSM 12680]	TTTCGACTCAACAGCTATACTAAACGTGGTAATTGCATAAGCGAGACAGGCAAAGGCGCTTGGGTGATCGTTGAGTATCACAAACAAGCGCCTTTTTCTGCTTCCGCTTTGAATACGAGGCACCATCAGGGTTTGAGGTGCTGGAAATTAAGGAGGAGGGCAGGGATGCATTACGTGCTG
14535	GATCCATCGCTG	12096	638154522	[BA000011]	1114839	1115018	-	638191653	1113858..1114838	-	COG0142	H	12	[Geranylgeranyl pyrophosphate synthase]	Euryarchaeota	Thermoplasmata	Thermoplasmataceae	Thermoplasma	Thermoplasmatales	[Thermoplasma volcanium GSS1]	AGGACATCCGAAGCTTTAGCTAGGAAAGAATGTCAGGTTATGTGCGAATGCACATAATTATACTATAACTTATTCGGAAGATAAGAACATAAAGAGATAGATTATTGGTTAACTGGTTCGAAACGGTTAAAACTTTTAATACGATATGAGGATAGAACTGAGTTCATGCAGCGATGGATC
14536	GCATCGAACGTC	10692	637000344	[NC_003902]	249553	249732	+	637272297	249733..250230	+	COG2032	P	8	[Cu/Zn superoxide dismutase]	Proteobacteria	Gammaproteobacteria	Xanthomonadaceae	Xanthomonas	Xanthomonadales	[Xanthomonas campestris pv campestris ATCC 33913]	TTTGAGGAGTGATTCATGCGTATTCTTCCCACCACCCTGTTCCTGGCCACCGCGCTGGTCCTGACGGCCTGCAAACGCGACGAGCCCGCCCCGGCCGAACCAGCGCCCGCCCCGCAGGCCGGCACCCCGGCCGAAGCCGCCCACGGCGGCGAGCATGCCGCCTCGATGGACGTTCGATGC
14537	GTATAGGTCGGC	26387	648028002	[NC_014378]	1997879	1998058	-	648130264	1997060..1997878	-	COG2876	E	11	[3-deoxy-D-arabino-heptulosonate 7-phosphate (DAHP) synthase]	Firmicutes	Clostridia	Halobacteroidaceae	Acetohalobium	Halanaerobiales	[Acetohalobium arabaticum Z-7288, DSM 5501]	TAGTAAGTTCTACCGGCAGTTAAGCCGTTAATTAAACTGAGTGGATTATGCTACTGGCTGTAGTATAATCTAATTAGGTGGTACCGCGAAATAAGACCTATCTTGTTGCGTCCTAATCGGGCAGCAGGATAGGTCTTTTGTAATTAATAATTAGGGGTGAATAAAATGGCCGACCTATAC
14538	CAACTGATGACA	38465	643692001	[NC_012483]	2059818	2059997	+	643767958	2059998..2060378	+	COG3437	KT	10	[Response regulator containing a CheY-like receiver domain and an HD-GYP domain]	Acidobacteria	Acidobacteria	Acidobacteriaceae	Acidobacterium	Acidobacteriales	[Acidobacterium capsulatum ATCC 51196]	GAATGAACTGCACGGAGCCACATTGCATGTCCTGTTGCCCGTGACTCATGAAATGAAACCGACAGCCGGCTCTGCCAACGGATCAAGGAATGCAGAGCTGCCTGCAACACCCTCAGAGTCGCCTGCCGAAATCTGAATCACAAACGAAGAGAAACACCTGGAAGCATGTGTCATCAGTTG
14539	CTGAGTTTGTGA	18748	643692011	[NC_012491]	2469374	2469553	+	643785166	2469554..2470486	+	COG0601	EP	27	[ABC-type dipeptide/oligopeptide/nickel transport systems, permease components]	Firmicutes	Bacilli	Paenibacillaceae	Brevibacillus	Bacillales	[Brevibacillus brevis NBRC 100599]	ACCAGCTGGCATGATTGCCAGCAAAGAGAAAATAGAGAGAGAAGCTTTATTGCAAGAGATCTAAGGGTTATTTACACAGCCGATTTTTACACTGTGTCGGCAGCGTTCCGCAGTGTAAAGATGGGACGTGAAAGCAATCAAAAATCTACCAAGGGGGTAAGTTAGATGTCACAAACTCAG
14540	TGTATCGTAGGC	36449	640069308	[NC_009089]	1460093	1460272	+	640157052	1460273..1461142	+	COG1161	R	7	[Predicted GTPases]	Firmicutes	Clostridia	Clostridiaceae	Clostridium	Clostridiales	[Clostridium difficile 630 (epidemic type X)]	TGTAACAATATTAAAAATAAGAGAACAGTATTATGTAAAGTATGACGTTAAAAAGATGACAATATTATAGTTTGTTAAGATAGATTTTTTAAGTGGAATTAGGATATAATAATATAATATTAATAAGGAGTGATACATGTGTCAAATGAATACGAAGAGTATCTTATGGCCTACGATACA
14541	CAAGTCACACTC	45097	641522622	[NC_010546]	1216382	1216561	+	641675687	1216562..1218055	+	COG0034	F	5	[Glutamine phosphoribosylpyrophosphate amidotransferase]	Cyanobacteria	Oscillatoriophycidae	Cyanobacteriaceae	Cyanothece	Chroococcales	[Cyanothece sp. BH68, ATCC 51142]	TAAAATATAAAGCGATCGCCAATATAATCTAATGTTTTATTATGGTCTATTTTTAGCAATACCCTGCTAAGATAAAGTTAAACATTTGTTAAGAATTCTTTATTATTTTTACAGAAGTTGCCCTAAAATTCTCCCTAACACTGTTTTCAGGAGTTCACCCCTAACATGGAGTGTGACTTG
14542	AAGCCCTGGGTA	31206	649633036	[NC_014972]	989413	989592	+	649925755	989593..990735	+	COG0067	E	4	[Glutamate synthase domain 1]	Proteobacteria	Deltaproteobacteria	Desulfobulbaceae	Desulfobulbus	Desulfobacterales	[Desulfobulbus propionicus 1pr3, DSM 2032]	GTCCTTTGCTCTTGACAACCATTTTCCTTTTCTGTAAAAACTTTTCCCTGCAACCCTTGTCAATTTTGTGATCCGTTTATTACAAAGTTGTTAACAAGTGTACAAAAATGTAACTTTTGTCACGGTTGCCTCTGTTCGTCCACGATCGATTATCAGGAGCCGTTCATGTACCCAGGGCTT
14543	ACAATGAGTACC	3307	642555127	[NC_010644]	715169	715348	+	642611119	715349..716323	+	COG0052	J	34	[Ribosomal protein S2]	Elusimicrobia	Elusimicrobia	Elusimicrobiaceae	Elusimicrobium	Elusimicrobiales	[Elusimicrobium minutum Pei191]	GAATAACGGGGGAGTTTTTTTATGCTATAATATAACCAAGCTTAATTATATCTGCGCGAAACAGGCAGTAAATTTCAATGCGTAAGAATAGTAAAGCCCAAGTTCTTTGCATTCATAGCGGCCTCCCGGGCGGCTAAATTTCCGCAAAGACTTACGAGGATAATAATGGGTACTCATTGT
14544	GAAATGCCAACT	26909	641228494	[NC_009972]	1332275	1332454	-	641278299	1330754..1332274	-	COG1012	C	59	[NAD-dependent aldehyde dehydrogenases]	Chloroflexi	Chloroflexi	Herpetosiphonaceae	Herpetosiphon	Herpetosiphonales	[Herpetosiphon aurantiacus DSM 785]	AACACCAATAATCAATAGCCTCAACACTATGCTCTACGCTCTATGTTCTATGTTCTATTTTGTGATATGATACAGGCACGACGTTTGGAAACGCTTCACCTCTGGTTTGAAACATTCCCCCACCCATTTTGGCCCAAGCTTGAAACATGCTTATTGGAGGACACTATGAGTTGGCATTTC
14545	GCATGGCTGTTT	38798	637000001	[NC_008009]	3780710	3780889	-	637985213	3778916..3780709	-	COG1475	K	10	[Predicted transcriptional regulators]	Acidobacteria	Acidobacteria	Korebacteraceae	Korebacter	Acidobacteriales	[Korebacter versatilis Ellin345]	CGGCTTACGAGTCTCCCGGAAAGTGGTAGGAAAAAGGAAACAGCCTTCTAAGCCCCTTCTCTTTGGACATCGGAAAGCGACAAAGCAGAGTTCCTGGTTAAAGGGAATCCGCTGAATTTGAACCACGATGCATAGCTCGTGTGGACCTCTGAACAGGAGATCCACATGAAACAGCCATGC
14546	TCTTACCCACCT	34562	640427123	[NC_009565]	643870	644049	-	640605301	643456..643869	-	COG4113	R	2	[Predicted nucleic acid-binding protein, contains PIN domain]	Actinobacteria	Actinobacteria	Mycobacteriaceae	Mycobacterium	Actinomycetales	[Mycobacterium tuberculosis F11 (ExPEC)]	GGCGCGGGGCTTGAACGTCTCGGCGCTGACTCAGGCCGCGATCAGTGCCGAGTTGGAGAACTCCGCAACCGATGCGTGGCTTGAGGGGTTGGAACCCAGAAGCACCGGCGCTCGGCATGATGACGTGCTGGGTGCGATCGATGCCGCTCGCGATGAGTTCGAAGCATGAGGTGGGTAAGA
14547	AACGAGGTTGCT	31722	637000186	[NC_008095]	7609387	7609566	-	638027471	7606144..7609386	-	COG4585	T	17	[Signal transduction histidine kinase]	Proteobacteria	Deltaproteobacteria	Myxococcaceae	Myxococcus	Myxococcales	[Myxococcus xanthus DK 1622]	AGCTCGCCACCTTCGGGCCCGACTCCCCGTCGCTGGCGCTCCTTCTGGCTGACATAGGAATCTCTTCGGGTCGTTTCACGTTCGTTTCTTCCGCGGCTCGTTTCCCGTGAGGCAAGGCTGTCTCGACTTGGACGAATTCACCGGAAGGGTGGCCCTGGTGCGCGCATGAGCAACCTCGTT
14548	TACATCCTGACA	41402	637000218	[NC_002516]	3470428	3470607	-	637053500	3468988..3470427	-	COG1196	D	51	[Chromosome segregation ATPases]	Proteobacteria	Gammaproteobacteria	Pseudomonadaceae	Pseudomonas	Pseudomonadales	[Pseudomonas aeruginosa PAO1]	AACCCGACCGCTTCACAATTTCCCCTACCGCTCGGCGGGCCGTCCGGCATCGCCCGGGTGTCTGCCAACCCAGTCACATTGCCCGCGACATTTTTTCCCCTAGACTTGCCCGAACAACGAGATAGCGCCTGTTTTTCAGGTGACATGCCAGATGGGTACTGCCGGATGTGTCAGGATGTA
14549	GGAGTCCTTATA	141	638154515	[AE009950]	16056	16235	+	638172487	16236..17498	+	COG1474	LO	3	[Cdc6-related protein, AAA superfamily ATPase]	Euryarchaeota	Thermococci	Thermococcaceae	Pyrococcus	Thermococcales	[Pyrococcus furiosus DSM 3638]	TCCTCTATTTCCAATGGAGATACTATATATCTATGGCATTTATCATAACTAAATTATTACATTTAGTTATATGGATGGGGGAAAAATTAACAACATGTGTTATGTTTCCTCTGGAAAATTGATCTATAATAATCTAGGAGCACAATTTCCAATGGAGGGTCATCAATGTATAAGGACTCC
14550	CGTTATTGGCTG	39761	637000250	[NC_007677]	2755889	2756068	-	637845213	2755091..2755888	-	COG0861	P	26	[Membrane protein TerC, possibly involved in tellurium resistance]	Bacteroidetes	Sphingobacteria	Rhodothermaceae	Salinibacter	Sphingobacteriales	[Salinibacter ruber M31, DSM 13855]	CCATCGAAGATTTTGGGAGAATCTGGTTCAGATCCGCTCCGTCGAGGGGGCGCCCGTTGCGAAGCGGGGGCGCCCTTTTCTACATTCTGCGCCGTTGTAGCCCCCTCGAACCCGAGTGGGGGCGTGTGTACCCTCGACGCAGATTTGACACAACACCTCAGCCCCATGCAGCCAATAACG
14551	TGCTAGGGCATC	14196	637000304	[NC_003155]	4681886	4682065	+	637206904	4682066..4683634	+	COG0591	ER	19	[Na+/proline symporter]	Actinobacteria	Actinobacteria	Streptomycetaceae	Streptomyces	Actinomycetales	[Streptomyces avermitilis MA-4680]	AGCAGAACGATTTTGCCCCCTCTTGACCATCCGGTCGCTTGTCGCCGCCCTGCCCGCGAACTCACGATGAGCGGGCACTTCGCGGCCTTCCTCGCCCCTACCCCGCTCAGGCGAAGTGCCAGCCAGCTGAGCGGAGTTCACAAGGCGGACCCTGGAAGGGGGCACATGGATGCCCTAGCA
14552	CCCATTCTGATC	12563	643348581	[NC_011296]	965917	966096	-	643375246	964612..965916	-	COG1004	M	21	[Predicted UDP-glucose 6-dehydrogenase]	Nitrospirae	Nitrospira	Nitrospiraceae	Thermodesulfovibrio	Nitrospirales	[Thermodesulfovibrio yellowstonii DSM 11347]	GTCAATTTCAACTTAAAACTAATTTTGAAGAAGTCATTCAAAGACATGCTTTATTTAGAAAGGAACAACAATTCTGGGAAATAATATTTTTTAGTAATTTCAGACAGAATATATAGATAAGGTATAATATTAAATACAAAATTTATATAACAAGGGGGATTATTCATGGATCAGAATGGG
14553	AATCACGTCCTT	25131	640069301	[NC_009085]	1224717	1224896	+	640153236	1224897..1225391	+	COG4172	R	1	[ABC-type uncharacterized transport system, duplicated ATPase component]	Proteobacteria	Gammaproteobacteria	Moraxellaceae	Acinetobacter	Pseudomonadales	[Acinetobacter baumannii ATCC 17978]	TATCCGCATGAGCTTTCAGGTGGTCAAAAACAGCGGGTGATGATTGCGGCTGCGCTAGCTCTTCAACCTAAAATTTTAATTGCAGATGAACCAACTACCGCGCTTGATGTGATTTTACAGACGCAAATTTTAGAATTATTAAAATCTTTGCAAAGCAAATATGGTATGAAGGACGTGATT
14554	GTAGAAGGATTG	25503	640069301	[NC_009085]	2765958	2766137	-	640154562	2765178..2765957	-	COG4607	P	6	[ABC-type enterochelin transport system, periplasmic component]	Proteobacteria	Gammaproteobacteria	Moraxellaceae	Acinetobacter	Pseudomonadales	[Acinetobacter baumannii ATCC 17978]	GGAGTAGCCCTCATCATAGCGGCAGCTGTCACTCTACAAGCATGTGATCAAAAAGTTGCAGATACCACTCAGGCTTCTCAGAAGCTAGCAGAACCGATTACGGTAAAACATGCGCTTGGAACTACGGTGATAGATCATTTACCGCAACGCGTTGCCGTACTTGATATGCAATCCTTCTAC
14555	GGCTTTCTTAGT	5676	639279302	[NC_003308]	61258	61437	-	639300808	58747..61257	-	COG1204	R	2	[Superfamily II helicase]	Proteobacteria	Alphaproteobacteria	Rhizobiaceae	Agrobacterium	Rhizobiales	[Agrobacterium tumefaciens C58-UWash]	AAAACATGGTTTGTCATCCTGCTCCTGCCATATCGTTAGGCGTCAGTAACGCCCGCCGAAAAAATAACCTGCAACACGTCTTTCTAAGTAGTAGGTATTTTCAATGCCTCTCTCTTGGGCATACATCTGTTAAAGCAGAACTGTCGGTAAAATGGGGGGCAAGAGATGACTAAGAAAGCC
14556	ATGACATATCCG	1914	650377904	[FP929032]	1266450	1266629	-	650521474	1264251..1266449	-	COG1413	C	5	[FOG: HEAT repeat]	Bacteroidetes	Bacteroidia	Rikenellaceae	Alistipes	Bacteroidales	[Alistipes shahii WAL 8301]	GAGTGTCTGGGCTGGTTCGCGCATACCCCGCGCCGTGCCGAGATCATCGACGCCTGCCGGCAGGCAGCCGCCGACAAAAACCTGGAGAAAGAGCTCCGCGACGAGCTGACGCAAACCGCGATCCGGCTCGAAAGCACCGTATCCGTACCGACCCGATAATCCGACATGCGGATATGTCAT
14557	GGTACCAGTCCT	16890	649633010	[NC_014829]	1163674	1163853	+	649824768	1163854..1165026	+	COG0153	G	5	[Galactokinase]	Firmicutes	Bacilli	Bacillaceae	Bacillus	Bacillales	[Bacillus cellulosilyticus N-4, DSM 2522]	ATGCAAGTACTTTTTCACTGGTTCCGAACCGTCCCCGTTAGCTATGACTTAATTAAATATATTAATTAAGTTTTACAGATTTTATATCGTGCTGTATAATATGTAGTAATAATATGGTTAATTTATAGATACTTTATTAAATAATTTAATTTAGAGGTGTGGGATATGAGGACTGGTACC
14558	ATCGTCCGGGAT	17001	649633010	[NC_014829]	1897740	1897919	+	649825433	1897920..1898411	+	COG0511	I	11	[Biotin carboxyl carrier protein]	Firmicutes	Bacilli	Bacillaceae	Bacillus	Bacillales	[Bacillus cellulosilyticus N-4, DSM 2522]	TAGCATATTTTTTAGGACTTACTCATAAGACAAACTAAAAGTTGTTTGCTTATTAATTTGTTTAACGCTAAGGACTAAGTATTTATAATAATGACTGTATATTTAAAGTGTACTATGAACATGTTTAGAAAAAAATTAAAAGATGCTTTTTGAGGAGTGACGACAATGATCCCGGACGAT
14559	TTCAACGTCACA	17237	649633010	[NC_014829]	3457867	3458046	-	649826965	3456679..3457866	-	COG0282	C	16	[Acetate kinase]	Firmicutes	Bacilli	Bacillaceae	Bacillus	Bacillales	[Bacillus cellulosilyticus N-4, DSM 2522]	TTGGAAAAGGCAAAGCGTTTACATTTTTCTGTGTTATAGTATCTTACACTGAAAAAGTGAAACATGTATTGCAATTCCTTATATACCATGGTTTAATAATGTAGGGAAAATTATATAACAGTTTTAAAAAAGAAATACTTGAAGGACAGAAGGAGCGGTATAAGAATGTGTGACGTTGAA
14560	CACTCGTCTTCC	18366	646311909	[NC_000964]	1454884	1455063	+	646317914	1455064..1456029	+	COG1609	K	57	[Transcriptional regulators]	Firmicutes	Bacilli	Bacillaceae	Bacillus	Bacillales	[Bacillus subtilis subtilis 168]	GCAAGACAGCTGCCACCGAGAACAGTGAGACATAACCCAATTAAAATGAAGAAACCCATGTGATCTTCTCCTTTCAGCTAAAAACACAAAAAGATATCTGGTACGTCCATATCATATTGTATGAAACGCATTCCAGATCAAGGGGATTTAGAAAGAAGGGAATCTATGGGAAGACGAGTG
14561	GGCATGATTTGG	27658	637000024	[NC_003228]	4885660	4885839	-	637229821	4883986..4885659	-	COG0642	T	71	[Signal transduction histidine kinase]	Bacteroidetes	Bacteroidia	Bacteroidaceae	Bacteroides	Bacteroidales	[Bacteroides fragilis NCTC 9343]	TGAAATCACAAACGGTGCAAATGTACTTCATGTCGTCTCTTTTTTTAAGTTTATGCAAATATAACAAAAGTATCGGACGTATTGTTCATTTATTTTTTCTTTTTTCATTAATAAAGCACTACCTTTGTCTGTAGCAACAAAACATTAATCAAGGAATTATAAACTATGCCAAATCATGCC
14562	TCTATCCCAGAA	30923	641522606	[NC_010581]	2539565	2539744	+	641706205	2539745..2541388	+	COG1858	P	10	[Cytochrome c peroxidase]	Proteobacteria	Alphaproteobacteria	Beijerinckiaceae	Beijerinckia	Rhizobiales	[Beijerinckia indica indica ATCC 9039]	GGAGCGTTTCCGGATATATGCTCTAGTATTCCGCGATATATTTGATGACAATGATTAATATGCATTTTTTTCGTTGGAATTTTAAGCGCCTTCCTTATCGCGGAAATCTGACGCATACGAATCAATCTAGCGATTGGCCTCAATTGAATAATGGGGTGGGAAACCATGTTCTGGGATAGA
14563	GCCAATTGCTTC	5011	643692012	[NC_012441]	1400160	1400339	-	643745930	1399299..1400159	-	COG0774	M	12	[UDP-3-O-acyl-N-acetylglucosamine deacetylase]	Proteobacteria	Alphaproteobacteria	Brucellaceae	Brucella	Rhizobiales	[Brucella melitensis ATCC 23457]	AATGTGATAAGGTGTTAGAAAGCGTGATTTTGAACCGGAAGGCTCGTTCATTATTTCAGCCAAAAGTGCTTATACAGGCGCTTCAATTGCAAAGTCCGGGCTGTCCGCATCCCGCCGATCAGGATGGCCTTTTATCCCTGTTATACTGAATAGATTGGAACTGTCATGGAAGCAATTGGC
14564	GTTAGACCCTAA	6973	643348523	[NC_011000]	417297	417476	+	643349296	417477..418868	+	COG1113	E	26	[Gamma-aminobutyrate permease and related permeases]	Proteobacteria	Betaproteobacteria	Burkholderiaceae	Burkholderia	Burkholderiales	[Burkholderia cenocepacia J2315]	CGCAGCTTCGCAGACTGCGCGGACGACCCGGCCGGAACGGCCCCATCCGGCCCATGCCCGCGTGCGACGCACGCGCGGTCGCAGCCGGATTCAAGAACGACAACTCCCCGCGCCGCCTTCACGCGACACCCGGTCGTATCGGAACCGTTTTTTGGAGAGAGACAGATGTTAGGGTCTAAC
14565	CGTACAGTTAGT	29004	644736340	[NC_013132]	6388522	6388701	+	644967265	6388702..6392100	+	COG2133	G	13	[Glucose/sorbosone dehydrogenases]	Bacteroidetes	Sphingobacteria	Chitinophagaceae	Chitinophaga	Sphingobacteriales	[Chitinophaga pinensis UQM 2034, DSM 2588]	TAGGAGTATCCAATAATGTTTGTAAATTTCATCGTTAAAATTTTTTTGAAAACCTTATCCCGCTTTTTGATCAACGTCACTCCCTTTTTTTGGACTTAGCATCTACAGAAGAACAATTTTAAAAACCTGGGAAACCTAGTATTCAACAAAAAACCATTTAAGACAATGACTAACTGTACG
14566	GAAAGGCTGCGT	29119	644736340	[NC_013132]	8700166	8700345	-	644969077	8697892..8700165	-	COG1629	P	44	[Outer membrane receptor proteins, mostly Fe transport]	Bacteroidetes	Sphingobacteria	Chitinophagaceae	Chitinophaga	Sphingobacteriales	[Chitinophaga pinensis UQM 2034, DSM 2588]	ATGTCATTGCTTATGCTGTGCCATGCCTCATTTTTGTATCCATCCTTATTTACTAATCAACAGCTATTGCCTGTGATCAAGGGCAGTTGCGTACCGGCAGTGATGTGTTGTCAGCTGTCCCGGCATCGCTATGCCTGATCATCAGGGCAGGAACTTATTGTGATCATGACGCAGCCTTTC
14567	ATTCCATTTGCC	44315	639633020	[NC_008639]	2963023	2963202	-	639767152	2961688..2963022	-	COG2265	J	17	[SAM-dependent methyltransferases related to tRNA (uracil-5-)-methyltransferase]	Chlorobi	Chlorobia	Chlorobiaceae	Chlorobium	Chlorobiales	[Chlorobium phaeobacteroides DSM 266]	GGGTAGTGGGTAGTGGATGCGTGTGGCTTGGTTATTATATTGGGGTGTGTAATGGGTTTCGTAATAGATTTCGTATGAGTTTGGGGTGCCCATGCGTATGGTTTTTTTCGGGGGTTTGCGATAACGGGATGTGTGAAGGCCGGAGGGATGTGAATTTCTTGATGTATGGGCAAATGGAAT
14568	CTGATACCGTAG	35531	637000076	[NC_003030]	2984328	2984507	-	637178520	2983194..2984327	-	COG1125	E	8	[ABC-type proline/glycine betaine transport systems, ATPase components]	Firmicutes	Clostridia	Clostridiaceae	Clostridium	Clostridiales	[Clostridium acetobutylicum ATCC 824]	TCATTTTTTTTATTTCCTTTTAAGCCATGATATATAAGGGTTTAGCGTTTGTACCGAATTGAGATTTAATATCATTATCCTTTACAAAGTCCTCGTCCTATAGTATAATAAGTGACAACTTCATTTTTTTGCGAAGTTGTCACTTACTGTGCAGGAGGTGTTCTTATGCTACGGTATCAG
14569	AGACGCAGATGC	31178	649633036	[NC_014972]	643824	644003	+	649925457	644004..646514	+	COG4191	T	20	[Signal transduction histidine kinase regulating C4-dicarboxylate transport system]	Proteobacteria	Deltaproteobacteria	Desulfobulbaceae	Desulfobulbus	Desulfobacterales	[Desulfobulbus propionicus 1pr3, DSM 2032]	TCCTCTGGCTAGGGTGACCGAAGGCGGTTGACTGTCGAAGATGCGGCGGTCAGCACAACCAGGGGCTCAGACGCACGTTGCCCCGGCAGACGGGCAGTGGTTGGAGTCCTTCTACACGGGTGCGTCGTCCAGGGCACCCTGGGCGCATCCAAGGAAACCTATTCTATGGCATCTGCGTCT
14570	CAGGTCTGACAC	31218	649633036	[NC_014972]	1146596	1146775	-	649925878	1145414..1146595	-	COG4974	L	74	[Site-specific recombinase XerD]	Proteobacteria	Deltaproteobacteria	Desulfobulbaceae	Desulfobulbus	Desulfobacterales	[Desulfobulbus propionicus 1pr3, DSM 2032]	CGCATACCCTGGGCCATGACCGCCCCCGAAACGCTGCTCTCCGGTCCCGCTGGGTGCCCACTCGCTCCCCCCCTCCGGTGGCAGCGACCGCTCCCCTGCCCCCACTCCGGCAGCACAGGTCACTGTCATCCTTTTTCCATTATCATCCAAAACAGGAGGTATCAAATGGTGTCAGACCTG
14571	ACTCCACTCCGT	9047	639633022	[NC_008751]	2400264	2400443	+	639820303	2400444..2401850	+	COG2265	J	17	[SAM-dependent methyltransferases related to tRNA (uracil-5-)-methyltransferase]	Proteobacteria	Deltaproteobacteria	Desulfovibrionaceae	Desulfovibrio	Desulfovibrionales	[Desulfovibrio vulgaris vulgaris DP4]	CGCGTTCTCGATAAGTTCGCTGATCATCGCTCGGCTCCTTGGCTGGGCTTGACGTATGTGCTCGGATGGGCAACTAGTTGCCTCAATTGCCGGAAAAGTCAAGACTCTTTTTGTGACGGACGGCACAAGCAGCCGCGCCTCAAGGCGCAGCACGGAAATAGCATCATGACGGAGTGGAGT
14572	CTCATAGAAGCG	9143	639633022	[NC_008751]	3267777	3267956	+	639821063	3267957..3268952	+	COG0794	M	2	[Predicted sugar phosphate isomerase involved in capsule formation]	Proteobacteria	Deltaproteobacteria	Desulfovibrionaceae	Desulfovibrio	Desulfovibrionales	[Desulfovibrio vulgaris vulgaris DP4]	GACAAGGGCGGTGCACACTCGTGTTCCCGCTACATTGCGCAGGATGCCCCGCCAGCCCCCCGAAGGGGGCACCGTCACACCAGCGCCCTTTTACGGAAGGCACTCTTGTGCCCTTTTCAACCTGCGGCCCGTGCCTTACAAGAAGGGCCGCAAGGAGTACATGACATGCGCTTCTATGAG
14573	ATACTGCGACTT	23955	649633039	[NC_015185]	1120908	1121087	-	649989360	1119828..1120907	-	COG2826	L	17	[Transposase and inactivated derivatives, IS30 family]	Aquificae	Aquificae	Desulfurobacteriaceae	Desulfurobacterium	Aquificales	[Desulfurobacterium thermolithotrophum BSA, DSM 11699]	GATGCCCCCTTTTTTATTTGCTAAAATTTTTATCTTTTGCGGGCGGGAAGACCCCTCCCGGAGGGAGGGGATGAGAGCCCGCAGGTGCCTCAGCACCTGTTGAAGTTCAGACAGAAGGTGGACACCCTACAATAACCTTTGAATACCACAAGGAGGTGTCCACCGATGAAGTCGCAGTAT
14574	ACACGTAGGATT	16051	644736358	[NC_013204]	2982971	2983150	-	645025531	2981798..2982970	-	COG0082	E	12	[Chorismate synthase]	Actinobacteria	Actinobacteria	Coriobacteriaceae	Eggerthella	Coriobacteriales	[Eggerthella lenta VPI 0255, DSM 2243]	GAATGCTGTGCTCGCTCAGGATGACGAGTACGTGAGCCATAGGGATGGGGTTGATGCCTCATTCGATGCGGATGCGGCGTGCGACCTGCTTTTCGCTAGCCTTGCCTGAACGGTAGGGTACAATACGATGCGAACCATTCGTATCAGCGCGGAAAGCGACAGACTATGAATCCTACGTGT
14575	CCTCAGTGTCCA	34989	637000101	[NC_004668]	622772	622951	+	637413908	622952..624367	+	COG0624	E	27	[Acetylornithine deacetylase/Succinyl-diaminopimelate desuccinylase and related deacylases]	Firmicutes	Bacilli	Enterococcaceae	Enterococcus	Lactobacillales	[Enterococcus faecalis V583]	AACTACAACCTAAACAATCATACCTCAATTAAAATAAACAAAAACCCAGCCCTTTCTGCGGAAAAGATAAAAAATTTCTAGAAAAATAGTGTCGGGTTTCTTTCTTTTTCTGCATAAAATGGTATGATTGACTATGTAGAACTTTATGAATAGGAGTGACAACAAATGTGGACACTGAGG
14576	ACTCGCTAACCA	10470	637000108	[NC_002695]	4940537	4940716	+	637085520	4940717..4942897	+	COG0376	P	11	[Catalase (peroxidase I)]	Proteobacteria	Gammaproteobacteria	Enterobacteriaceae	Escherichia	Enterobacteriales	[Escherichia coli O157:H7 Sakai (EHEC)]	GAATTCGGACATAATCAAAAAAGCTTAATTACGATCAATTTGATCTACATCTCTTTAACCAACAATATGTAAGATCTCAACTATCGCATCCGTGGATTAATTCAATTATAACTTCTCTCTAACGCTGTGTATCGTAACGGTAACACTGTAGAGGGGAGCACATTGATGTGGTTAGCGAGT
14577	TACGTACGGAAC	26029	643348554	[NC_011979]	3492352	3492531	+	643640477	3492532..3493371	+	COG0739	M	29	[Membrane proteins related to metalloendopeptidases]	Proteobacteria	Deltaproteobacteria	Geobacteraceae	Geobacter	Desulfuromonadales	[Geobacter sp. FRC-32]	TTAACCAAGGCCCATCAGGGTTCTGACCACCCTCCTCCACCAGATCCGATTGTTTTGTATCTATCCGGAAACATCATGGGAAACCATTGAGTTTGAAGGCGGAATACTGTTCTGCCATCATCAGCCACAGCATTGGGTATGGTGCTTGCAAAACTGGGAGTCTCCATGGTTCCGTACGTA
14578	ACCTTGTCTTAC	32	640069314	[NC_008818]	439887	440066	-	640082062	438549..439886	-	COG0144	J	9	[tRNA and rRNA cytosine-C5-methylases]	Crenarchaeota	Thermoprotei	Pyrodictiaceae	Hyperthermus	Desulfurococcales	[Hyperthermus butylicus DSM 5456]	CCTAAAATGTTACAGGATATAGAGGCTAGAGTTGCGACCGAGGTAGACTACATAAATGGCTATATTATCCGCGAGGCTGTTGTCCGGGGGCTCTACACTCCCTATAACATGGCGGTATACCTTGCTGTTAAAGGGCTGGAAGAAGTATTAAGGGGCTAGCTTGGGATGGTAAGACAAGGT
14579	TGGATAGAAGCC	29736	649633056	[NC_014632]	263950	264129	+	649701847	264130..264777	+	COG1802	K	23	[Transcriptional regulators]	Fusobacteria	Fusobacteria	Fusobacteriaceae	Ilyobacter	Fusobacteriales	[Ilyobacter polytropus CuHBu1, DSM 2926]	ATTATAATTCCAGTGATATTCTTAAAAATTAATTTTGTATTTTTTTAAATATGAGCCTGGGTTTTTTCTTTTGATTTTATTTAAATTGACAAAATATTCTCTATAAATTACAATAACTTGTTGTAATTTATAAAAAAAGTTTGTTTTTAAAGAGAGGAGAGACCCATGGGCTTCTATCCA
14580	CATCTGGTAGCA	20075	639633028	[NC_008526]	1667001	1667180	-	639664608	1665849..1667000	-	COG1559	R	13	[Predicted periplasmic solute-binding protein]	Firmicutes	Bacilli	Lactobacillaceae	Lactobacillus	Lactobacillales	[Lactobacillus casei ATCC 334]	ATTTATTGTTCAGAATAGTTAAGTAGAGCGGGACTAGGTACGTTTAGAAACCGTCACATAGGCAGCCTTGGGCACGATGGCCGGTACTTTGGCCATTGTGGACGAGGTCCTTAAGTGCAGATTTCTGTGCCAGTGACCGTGTTAACCTTAGAGGAGGCAACATTTATGTGCTACCAGATG
14581	TATTTCGACTGG	39504	648028027	[NC_014472]	3661864	3662043	+	648163581	3662044..3663888	+	COG2812	L	17	[DNA polymerase III, gamma/tau subunits]	Bacteroidetes	Flavobacteria	Flavobacteriaceae	Maribacter	Flavobacteriales	[Maribacter sp. HTCC2170]	GTGTCCGGACTTTCCTCCATTCGCGAACAGCGAACAGCGATAAGGTGGCCTGCTCGGGGCAAATTTAATCGAATTGTTGATAAAAAAGTGTTTAATCCATCTTAAATAAATAGAAGAATACCCCGCTATTTCTATATTTGTAAAGAAGCCTTGGTATTATCAAAAATGCCAGTCGAAATA
14582	GTAGCACTGCGA	28302	649633065	[NC_014759]	3385310	3385489	+	649787545	3385490..3387346	+	COG2885	M	28	[Outer membrane protein and related peptidoglycan-associated (lipo)proteins]	Bacteroidetes	Cytophagia	Flammeovirgaceae	Marivirga	Cytophagales	[Marivirga tractuosa H-43, DSM 4126]	TTAGACATTTCATATATGACTTATTTCCAAAGTTAGGTTTCCTTTAATTAGCAATCTATTTATAGTGTGCAGTATCTTTTAATAAATCAAACTTTCTAAAAATTTGGTTTATAGCTTAAATCTAAAATTCCTTTTGAAATTCTCTCTTATCAGCTAAATTGGAATATGTCGCAGTGCTAC
14583	CGACCGTTTAAC	8716	639633045	[NC_008767]	1376834	1377013	+	639828216	1377014..1377979	+	COG2826	L	17	[Transposase and inactivated derivatives, IS30 family]	Proteobacteria	Betaproteobacteria	Neisseriaceae	Neisseria	Neisseriales	[Neisseria meningitidis FAM18]	AATTTCCGTGCCGAGGGGTCTGGATTCCCGCGTTCGCGGGAATGACGGCATATTTTTTGCATTTGATATAAAGGGTCGGCGGATTCGCATTTGAAGTGCAACTTTCCCTAACAGAAAAAGGCCAGTATGCGGTAGCATACGACCTTTCCTGCAAGAAAGATTGCCATGGTTAAACGGTCG
14584	TCGGCTGGTTGA	1145	640753039	[NC_009615]	1066716	1066895	+	640765220	1066896..1067495	+	COG1739	S	4	[Uncharacterized conserved protein]	Bacteroidetes	Bacteroidia	Porphyromonadaceae	Parabacteroides	Bacteroidales	[Parabacteroides distasonis ATCC 8503]	CTGAGAGGGCAGGACGTATGTGCGTTGGCTGCCATAGAGACCTATTATGAGGAGGTGAGGAATAAGGTGAAAGATCCTTATTTCATCGAGGAGATCGAAGAGATCATGAAAGATTTCCGGGCGTACCGGGAGGAAGTGTCTAACACTAAAATACCGGATTGATTTATGTCAACCAGCCGA
14585	GTAGCTTACGCT	4583	646311948	[NC_013720]	5852875	5853054	-	646481836	5852527..5852874	-	COG0347	E	19	[Nitrogen regulatory protein PII]	Planctomycetes	Planctomycetacia	Pirellulaceae	Pirellula	Pirellulales	[Pirellula staleyi DSM 6068]	TCTTTCCAGCGTTCCGACTACAATTGAGTTTCGCAAACGCTCTTGGCACTCCGATTGCATTATAATTCGGCATCCTAAGCGTGGTCCTTGGGCGACCATTGCCAGAGCTTTTGCTCACACCTCTCCCTCCCCAACTTGCTCGCAGCGATTGACTAGCCACCGCTCATGAGCGTAAGCTAC
14586	GTCTAGCTGGGT	30115	649633083	[NC_015174]	556384	556563	+	649976573	556564..557595	+	COG0205	G	25	[6-phosphofructokinase]	Planctomycetes	Planctomycetacia	Planctomycetaceae	Planctomyces	Planctomycetales	[Planctomyces brasiliensis IFAM 1448, DSM 5305]	TTGTTGTGAAGTATTTCGTTCGACCTTCCGGGTCGAAGCCATGAGAGCAGTCCGCTCTCCCAGTTACGGCGTTTCCGCGCCGGACGTCCTGCGATCAGGACGAACAGGCCGCCGGTTAGGCCGATTCCTGGGGAAATTTGATCTAGCGAAAAAGGAACGTAGACAATGACCCAGCTAGAC
14587	GATGAAGCTCAA	41431	637000218	[NC_002516]	3813741	3813920	-	637053826	3811938..3813740	-	COG4618	R	5	[ABC-type protease/lipase transport system, ATPase and permease components]	Proteobacteria	Gammaproteobacteria	Pseudomonadaceae	Pseudomonas	Pseudomonadales	[Pseudomonas aeruginosa PAO1]	AGTTGGCGCTCCTCTCCGGCGCACGAACCGCTGTCGCTGCGCCTCGCACCCGTGGCGACGGCGGCCCCCGGATTGTTCCTCCGCCGGCCGTGCCCGGCAAGCGGAGACTGCCGCAATGTCCTCCGGGCCCGCTCGCGGCCCGGACACCCACAGGACCCGACTCCGATGTTGAGCTTCATC
14588	CATTTCCCAATC	41971	637000222	[NC_002947]	5544858	5545037	-	637148278	5544432..5544857	-	COG0360	J	36	[Ribosomal protein S6]	Proteobacteria	Gammaproteobacteria	Pseudomonadaceae	Pseudomonas	Pseudomonadales	[Pseudomonas putida KT2440]	ATATTCACCAATCACCTTGCTTGTGCGCCCCGGCTTCTCTACAATTGCGCCCCTTGCCGAGCTGGCAGGCGCTCATGTGCCTCCCCTCCGTGCAAGACATACAGTGTCATTCACTCCTTGTCTGACCAGATTCACTGGCAGACTACTAACCCGTAAGGAGCATTCATGGATTGGGAAATG
14589	GTCCTTAAAGCG	21967	639633061	[NC_008533]	185633	185812	+	639677737	185813..187069	+	COG0285	H	14	[Folylpolyglutamate synthase]	Firmicutes	Bacilli	Streptococcaceae	Streptococcus	Lactobacillales	[Streptococcus pneumoniae D39]	AAATAAAGAAGAATTGGGACATTCAGTGGATGTTTTACTCCACGTTAATATTCATAGTTGCTAGTGATTAGCTAACCAGGTAAGAGGTCGGGACGAAAATCCTGGCCTTGTTTTTATTAGTAACCATACTTTAATGCGATAATTGATTGGACTTTTGTCAAGGAGATGCGCTTTAAGGAC
14590	ATGACGTGACGT	22333	637000291	[NC_002737]	1545048	1545227	+	637091319	1545228..1545527	+	COG0718	S	9	[Uncharacterized protein conserved in bacteria]	Firmicutes	Bacilli	Streptococcaceae	Streptococcus	Lactobacillales	[Streptococcus pyogenes M1, GAS SF370]	TCATTTCTAGACTTATTCTGTCATTAGCCAGACCCTTGCTGCTAATCCATCTTATCCATAGCGACTTTCTTACTGATACAGGCTAGTCTACTAACTGACATTGTTTTTATTGCCTCTTTTTATGTGTTATAATAGTTAGTATTAAATTAAGGAGAGTATAGTCTTATGACGTCACGTCAT
14591	TGGACGAATAGA	14250	637000304	[NC_003155]	5293532	5293711	+	637207456	5293712..5295790	+	COG0187	L	31	[Type IIA topoisomerase (DNA gyrase/topo II, topoisomerase IV), B subunit]	Actinobacteria	Actinobacteria	Streptomycetaceae	Streptomyces	Actinomycetales	[Streptomyces avermitilis MA-4680]	TCACTGTCGGCGCTACCGGTAGACTGGAAGCTAATCCCGCCCCACTAGTGGGGACCTTCGGGAAATGGTGTGCAACGCTGACTAAGGCTTACCAACGCAACACGCCGCAGCCGCTCCGGCCACCCGCCGGGAGATCGGCTTGTGCTGTGCCAGAAAGGGCGCTTCATGTCTATTCGTCCA
14592	TCGGAGAAAGAC	14726	646311958	[NC_013595]	3154866	3155045	+	646454422	3155046..3156197	+	COG1680	V	34	[Beta-lactamase class C and other penicillin binding proteins]	Actinobacteria	Actinobacteria	Streptosporangiaceae	Streptosporangium	Actinomycetales	[Streptosporangium roseum DSM 43021]	CGATGACTCTCGCGCGACCCCACCACCGCGGACGGACGATCGCCGGACTCGGGCTGAGCGCTGTGCTCGTGACCTGGGCCGCCGCACCCGCCACCTGGGCTGCCGCACCCGCCGCGACGGCCGGCCCCCTGGCCGGGCCGGCGGCCGCGTCGGCCGGACTCGACCATGGTCTTTCTCCGA
14593	AGCTGTACCATG	14748	646311958	[NC_013595]	3513440	3513619	+	646454741	3513620..3515170	+	COG3540	P	9	[Phosphodiesterase/alkaline phosphatase D]	Actinobacteria	Actinobacteria	Streptosporangiaceae	Streptosporangium	Actinomycetales	[Streptosporangium roseum DSM 43021]	GCGGGGGCAGCGGCCGACGCGAGGAGAGCTCTTCGCCCCGTTGCCGCCTGCCGGACGGGCGGCGTTCAATCACGGCGGGTAAGGCGCTTGCCTGTGCAACGGCTGTTCACCCTGCCTTGATTCGCAGGCCACAGTGGGGAAAGCTGGGGGCGTTGCACTGGTGGTATGCATGGTACAGCT
14594	TAAACGTTCCGT	11005	637000344	[NC_003902]	3989287	3989466	-	637275453	3988648..3989286	-	COG2197	TK	55	[Response regulator containing a CheY-like receiver domain and an HTH DNA-binding domain]	Proteobacteria	Gammaproteobacteria	Xanthomonadaceae	Xanthomonas	Xanthomonadales	[Xanthomonas campestris pv campestris ATCC 33913]	GATGCATTGTCTGCGTGTCTGCCATCCGAGGCGTGCGCGGAGTTCAGTGCATCGAGCGCATCGGCAGCGCGCCTGCCGCATGCCCGGGCCGTCCAGCTCCACGCACCACCCACCTACCGCGCAGCGCAGCGGGAAAGCGACGCAGCCATGTGCCAGACTTGGCGCATGACGGAACGTTTA
14595	GACGTAATGCTT	40686	650377987	[CP001608]	911225	911404	+	650394856	911405..912502	+	COG0404	E	10	[Glycine cleavage system T protein (aminomethyltransferase)]	Proteobacteria	Gammaproteobacteria	Enterobacteriaceae	Yersinia	Enterobacteriales	[Yersinia pestis Medievalis Harbin 35]	CTGAAGAGGGCGCCTCGCCTATTTTAGCTTATGGTTCCCTGAGGGGATCGGTGCTAACGTTGAGCAAAAGGTATCGTTTGCGTCGTGGTGTCCCTACCTGTTTATTGTGGTCTTGAAGCAGGTACCCTGCGGCTTCAAACACGAAGTGTATATTGAGGGAAAAAGATGAAGCATTACGTC
14596	CCCTGTGTGTTT	46077	641228474	[NC_009925]	4574961	4575140	-	641253617	4573206..4574960	-	COG0018	J	15	[Arginyl-tRNA synthetase]	Cyanobacteria	Synechococcophycidae	Acaryochloridaceae	Acaryochloris	Synechococcales	[Acaryochloris marina MBIC11017]	TAAATATTGTGGACTTCTCAATTACCAATATCTTGGCCTTAGCGGCTTTAGGTATGTTAGTAATCGTCTCCGGCGGCATTGTGTATCTCACTGTCTCAGAGTGGCGTGATCGCAGACGACGCGAGCGCGAACAGCGTGCCGCTAGGAAAAAACGCAGTTAAGCTCATGAAACACACAGGG
14597	TTCTGAGATCCG	8292	650716004	[NC_015138]	3456159	3456338	+	650735509	3456339..3457799	+	COG2730	G	10	[Endoglucanase]	Proteobacteria	Betaproteobacteria	Comamonadaceae	Acidovorax	Burkholderiales	[Acidovorax avenae subsp. avenae ATCC 19860]	GCTCTTACAACCGCGCGGAATCGAAACACTTCGCCCGCATTCCCTCCTCCTATGATCCAGCCCGGCCGTGCGTTCCGCCCGGCCCCGCGCCGGCAAGGCACGGCCTTTCGCAGGCGCGGCCATCACACTCGGGTTTATCCGGCGAAACCGGGAGGGAGAGAAACCATGCGGATCTCAGAA
14598	TCCTCTAGCCTC	5467	639279302	[NC_003305]	7858	8037	-	639298332	7516..7857	-	COG0640	K	53	[Predicted transcriptional regulators]	Proteobacteria	Alphaproteobacteria	Rhizobiaceae	Agrobacterium	Rhizobiales	[Agrobacterium tumefaciens C58-UWash]	CCTCAACGATTTCATCACCCCGATGGCCATCCTTAAGGAGCGGAGGTGAAACGTCTGGGCGACACTAAGGCATCTCATACCCGGAGATCATTCCTGCCGATAAAACTTAGTTGATTTGCTAAGTTTTCCCTTGCTCCGCCACGATGAAGCATGATAGTTAGCAATATGGAGGCTAGAGGA
14599	CCAACTATCCCA	16741	649633010	[NC_014829]	269946	270125	+	649823956	270126..270740	+	COG2197	TK	55	[Response regulator containing a CheY-like receiver domain and an HTH DNA-binding domain]	Firmicutes	Bacilli	Bacillaceae	Bacillus	Bacillales	[Bacillus cellulosilyticus N-4, DSM 2522]	AATAGTGGTAGTGGCCGATAGTGGATAAGCGTTTTAAGAAGAAGTAAATTTCAAGAAAAAACTGTATCTCTTTTCTTGTATAAAGGAAACATATAAAATAGCTTTGTAGGTAGGATATCTCCAATTCAAAATAGATAAAAAGTTAGTCGGAGAGGGTGTGCAAGTATGTGGGATAGTTGG
14600	AGTAAGCGGTGA	16868	649633010	[NC_014829]	1004362	1004541	-	649824588	1003399..1004361	-	COG0111	HE	24	[Phosphoglycerate dehydrogenase and related dehydrogenases]	Firmicutes	Bacilli	Bacillaceae	Bacillus	Bacillales	[Bacillus cellulosilyticus N-4, DSM 2522]	AAAACCTTTTGAAGCGCCCTTTCTAGTGATGGGAAATATTCCAGACAGCATTTTTGGCTAAAAATAAACTGTCGTAGCATACTCAATCTTTTTTTCCACTAGAAGGGTTTTAAGCAAATTTGCACAAAGTTTGATAAAATGGAAAAAAACTATCGGAGGTATGAAATGTCACCGCTTACT
14601	TGATCCCTCAAG	18054	639279304	[NC_006270]	1770677	1770856	+	639306720	1770857..1771402	+	COG0571	K	7	[dsRNA-specific ribonuclease]	Firmicutes	Bacilli	Bacillaceae	Bacillus	Bacillales	[Bacillus licheniformis DSM 13 Novozymes]	TCAAAAAAAAGCGGAGCAGTTTAAAAAGTTTCAGGAACGGATTTCGGTTCAATTTCAAAACGAGAAGCTTTTATATCAAGCGTTTACACATTCATCTTATGTGAATGAGCATCGAAAGAAGCCATATGAAGATAAGAGAGGCTTGAATTTTTAGGAGACGCCGTTATGCTTGAGGGATCA
14602	GGTCAATCGTGT	6796	637000034	[NC_002929]	1123456	1123635	-	637112377	1122661..1123455	-	COG3176	R	8	[Putative hemolysin]	Proteobacteria	Betaproteobacteria	Alcaligenaceae	Bordetella	Burkholderiales	[Bordetella pertussis Tohama I]	GGCGACGCAGGCATGCAAGGCCATGACTCTGTTTGTATCAAATAGTCAAGCGGGGTCGTATGGTCCTCGGTGGGGCGGCGTAAACTTCATAGTCACGTAACATATCGGTCAGATTACTGACATGACGCGCGGCCACACTGGCAGGACATTTAGGAGTTTCGCGCAATGACACGATTGACC
14603	GACGCAATTACG	7651	637000048	[NC_006348]	700537	700716	-	637561491	699073..700536	-	COG3666	L	11	[Transposase and inactivated derivatives]	Proteobacteria	Betaproteobacteria	Burkholderiaceae	Burkholderia	Burkholderiales	[Burkholderia mallei ATCC 23344]	GCTTGCTCGCATGCGCCCGCCTCGCGCCACTGCGGCCGCGCCGCGATGGCGCTGACGCGAGGCGACAAAAAGCGACAAGACGAAGAAGGGGGCGCGACGTACTCGCGCCCCCAGATTGCTGACAAACCCTCGCCAAGTGGGGGATTTTTGTTTTTTAATGGCGTGATGCGTAATTGCGTC
14604	AGATCCCATTCC	8027	637000048	[NC_006349]	1254409	1254588	-	637565099	1252750..1254408	-	COG0644	C	14	[Dehydrogenases (flavoproteins)]	Proteobacteria	Betaproteobacteria	Burkholderiaceae	Burkholderia	Burkholderiales	[Burkholderia mallei ATCC 23344]	TCGCGCGCGAGCGGTACTGGATCGCGGACGCGGCATCCGGCGCGCCGGCAGGCAGGGAGGAAGCATCGGCGCGGCCCGATTGACGGGCCGCGTGCCGACAGGTTGCCCGCCGGATTTCCCGACGGGTTCATTGACGAAGATTCGACAACAGGCTGGAGAAATACGATGGGAATGGGATCT
14605	AATATGTCGCAG	44129	639633020	[NC_008639]	501699	501878	-	639765055	500853..501698	-	COG0157	H	3	[Nicotinate-nucleotide pyrophosphorylase]	Chlorobi	Chlorobia	Chlorobiaceae	Chlorobium	Chlorobiales	[Chlorobium phaeobacteroides DSM 266]	CATTGCGAAACCATAATGCCAACGGTACGAATAACCGATTATTTTTAGTGGCAATATTGCTTTTATCTTATTTATTTAATTATTATCTTATTTTTCCTTATTATTTAATGTTTTCAGGTTTAACCGAAATACCTTTACTCATATAACGAACGAGAACGAAGAACCATGCTGCGACATATT
14606	AAGGTTCCTCTT	2499	644736369	[NC_009441]	1737201	1737380	+	644740915	1737381..1738385	+	COG0646	E	6	[Methionine synthase I (cobalamin-dependent), methyltransferase domain]	Bacteroidetes	Flavobacteria	Flavobacteriaceae	Flavobacterium	Flavobacteriales	[Flavobacterium johnsoniae UW101, ATCC 17061]	TCTTCAATCGGGGCTAATGAGCCAGCAATAGTGCACTTTTGGAATTAATGTGAACAAAATATTCGAAGCAAAGCTAACAGGTTTGCTTCAAAATCATAATAAAAAAACTTAGCATCTTAGTCCCGATAGCTATCGGGATAATCTCAGAAGCTAAAAAAATAAGCCATGAAGAGGAACCTT
14607	GAAGGTATCAAG	39865	640069313	[NC_009138]	449645	449824	+	640167801	449825..451333	+	COG0513	LKJ	57	[Superfamily II DNA and RNA helicases]	Proteobacteria	Betaproteobacteria	Oxalobacteraceae	Herminiimonas	Burkholderiales	[Herminiimonas arsenicoxydans ULPAs1]	AGAAGGTCCAGAATTCCACAGCGCTTCGCGCCTGCTCATTTCAGCCTTGTTTCATCAAGTAATCATTCAATTATCGAAAGAGTCAGGTCTTTTCCGGATTGGTCACGGGTTTGCATTATTTGCATGCTCTAATTGCGTTAACGTCCCAGGAACCTGCTGCATAAAATGCTTGATACCTTC
14608	CCTTGGTCCAAA	40011	640069313	[NC_009138]	2429109	2429288	+	640169747	2429289..2430665	+	COG2072	P	14	[Predicted flavoprotein involved in K+ transport]	Proteobacteria	Betaproteobacteria	Oxalobacteraceae	Herminiimonas	Burkholderiales	[Herminiimonas arsenicoxydans ULPAs1]	TTGCGTCAGCAATCGGCCGATGTCCACGTTTTCCTCAGCCATGAGCACAACTCAACCGTCTTGCGACTCCGCAACGATGCGTTTGTGAGGAAACACTCGCTACGGCGCACTTCTTAGTCAGAACGTGCCGTCCGGTTTTAAAAAACGAGAATAAAAGGAAAATATATGTTTGGACCAAGG
14609	TGAGTGTATTCC	43945	642555139	[NC_010725]	3760907	3761086	-	642652250	3759566..3760906	-	COG0845	M	44	[Membrane-fusion protein]	Proteobacteria	Alphaproteobacteria	Methylobacteriaceae	Methylobacterium	Rhizobiales	[Methylobacterium populi BJ001]	CAACGGTGCGTGAGGCCGATCCGGTCTTCGCCCGTCATCCGTGACGCTGGGGGCTCTCTTCCGTGAGAACGCCGTCCGCGCTCACGGCATCGGCCCGGAGGCAGACCCGCTGCCCTCGGACAGACGCCGAAGCGACCCGTAGAGCATCGTAGGAGTATCCCTATCATGGGAATACACTCA
14610	AGCTAAAGTCAG	30297	649633083	[NC_015174]	2464038	2464217	-	649978200	2463516..2464037	-	COG2323	S	7	[Predicted membrane protein]	Planctomycetes	Planctomycetacia	Planctomycetaceae	Planctomyces	Planctomycetales	[Planctomyces brasiliensis IFAM 1448, DSM 5305]	GGGCGGCCGCAGAGTGATGGCCACGTCCGGTTCTTATGGATTGGCATGCTGTCTGCTCACGGTTCGAATGCCGCGAATTGCTTGCCGCATGTTTCTTTCAAATGCCATTCGTTCGGGATTTCGCAACATGCGGAATTCCCCAGCAATAAACCGGAGGACAATGCGATGCTGACTTTAGCT
14611	TGCTTGACAACC	32785	637000263	[NC_004741]	4360956	4361135	-	637426147	4360182..4360955	-	COG2186	K	21	[Transcriptional regulators]	Proteobacteria	Gammaproteobacteria	Enterobacteriaceae	Shigella	Enterobacteriales	[Shigella flexneri 2a 2457T]	TGACCAGTTTTCGTTTTTTTGCCCACCTGTACGTGCCAACTTCCAGTGCTAATGGTATAGTTTGAGATTAACGGGGGCCGTAAAATTGCCCGTTGTAGGCCGGATAAGGCGTTCACGCCGCATCCGGCAAAAATTTGATTAACCGCACCTAACGGACACAACACCATGGGTTGTCAAGCA
14612	CTTGTACATGGG	15077	646311958	[NC_013595]	8269270	8269449	-	646458765	8268232..8269269	-	COG1879	G	21	[ABC-type sugar transport system, periplasmic component]	Actinobacteria	Actinobacteria	Streptosporangiaceae	Streptosporangium	Actinomycetales	[Streptosporangium roseum DSM 43021]	GCTTTGCTGGAAACAACCGGCCGTCACGAGTCTTTGTTGAATGAAAAGTTCTCCGTGTGCCTTCCCTCACCACCGTCGGCACACCTCCGTCCTCCGTAGATCTATGACGGCAGCCGCCTGAGACGCCTGCCGGGCTCCCCCCTGAACAGCTTTCAGGAGGTCGTTATGCCCATGTACAAG
14613	TTCCCAAACGCT	44589	651053076	[AP012205]	2323453	2323632	-	651079855	2318371..2323452	-	COG2319	R	5	[FOG: WD40 repeat]	Cyanobacteria	Synechococcophycidae	Merismopediaceae	Synechocystis	Synechococcales	[Synechocystis sp. PCC 6803]	CAACGCTGACATATTGTCACTAGAATTGAAGCTAACGCCTAGGGCTTTCCTCGCTATTTTTGACTAGGCTTGCCCAGTCTTGTCACAGTGCCCACCGTCAATTAAGCAAAATGTTACAGGTCGAATAGGCTTTTCCCTGCCCATAATTGTACTAACTTCACACCGATGAGCGTTTGGGAA
14614	GCATCGCATTTC	44630	651053076	[AP012205]	2704237	2704416	-	651080195	2700748..2704236	-	COG1197	LK	7	[Transcription-repair coupling factor (superfamily II helicase)]	Cyanobacteria	Synechococcophycidae	Merismopediaceae	Synechocystis	Synechococcales	[Synechocystis sp. PCC 6803]	CTGAACAAGGGCAAAAGTTTTCCTAGGGGTCGACCTTACTAGGGATGATTGGCCATGGCTGAGCCTAGGGCTGTCCTCAAACAGGGCAATCGGAATAGGGACAAGGATTCTGTCGGGCTGGGGAACAGGCTAAGATTTGTTAGTATCTCCTCTGCTCTGAACCCAATGGAAATGCGATGC
14615	CAGCGTAATCTG	42633	637000333	[NC_002505]	2800983	2801162	-	637049123	2800458..2800982	-	COG0703	E	14	[Shikimate kinase]	Proteobacteria	Gammaproteobacteria	Vibrionaceae	Vibrio	Vibrionales	[Vibrio cholerae O1 bv El Tor, N16961]	GAACAAAAATTAAAGTTGCAATAGTGGCACCATATCTAGATAATTTCGGGTCTTATCACGAAATATCGGTGAGGAATAGGTGCCACAAGCATTCCTATGGTTGGCGTATGTCCAGCAACTCTTGTGGCGATGTCATTGAATTAACGTTGTAAATTACTGCTGAACATGCAGATTACGCTG
14616	TTGTCGTTTGCA	26194	648028002	[NC_014378]	156983	157162	+	648128494	157163..157834	+	COG1045	E	24	[Serine acetyltransferase]	Firmicutes	Clostridia	Halobacteroidaceae	Acetohalobium	Halanaerobiales	[Acetohalobium arabaticum Z-7288, DSM 5501]	CCGAAGCAGTAAGTAGGGTGTAACGTTTAGTAAGCGTTAATTACTTTAAGTGAATCAGATTTGATTTCTAGTCTGATTAAACAGAGTGGAACCGCGCCCTTACGTCTCTGTAGTTAACAGCTATGGAGTGTAAGGGATTTATTAATTGAGGAGGTAGTAAGTTAGATGTGCAAACGACAA
14617	AAAGCGCCTGTA	24925	640069301	[NC_009085]	282954	283133	+	640152453	283134..283775	+	COG0704	P	5	[Phosphate uptake regulator]	Proteobacteria	Gammaproteobacteria	Moraxellaceae	Acinetobacter	Pseudomonadales	[Acinetobacter baumannii ATCC 17978]	TTAATTTTGTCATAAAAATTTAATGATTGATGTGTTTTAATGCTCAATCATTTTATCCCTGCGCCATCATGTTGGAGGCTTCCCTTGAGTCCGAGTAATCCGGTGTTAAGCCATCATATTTCTTCTCAATTTAATGAAGATTTGCAAGATGTGAACACAAAGTTTATGTACAGGCGCTTT
14618	AACAAGTGTCCC	5600	639279302	[NC_003305]	1701757	1701936	+	639299874	1701937..1702998	+	COG1609	K	57	[Transcriptional regulators]	Proteobacteria	Alphaproteobacteria	Rhizobiaceae	Agrobacterium	Rhizobiales	[Agrobacterium tumefaciens C58-UWash]	GGGCGGCGCTTTATGGGCGGGGATAAAAACCCAAAGAAATCAATTCCGCATTTACAGATGTTGCTGTAGTCTTCCGGTAACGAGAGTGCAGCGAACAGGCACGGGTATTCTTCAGATCGACTGCGCGGCGCAGGCTTTCTGCCCGCACTGTGCGAAGAAGAGTGGATGGGGACACTTGTT
14619	TCTGTTGAAGCG	11712	642555104	[NC_010655]	2355452	2355631	-	642614000	2354996..2355451	-	COG5465	S	2	[Uncharacterized conserved protein]	Verrucomicrobia	Verrucomicrobiae	Verrucomicrobiaceae	Akkermansia	Verrucomicrobiales	[Akkermansia muciniphila ATCC BAA-835]	GACGGCGTCTGTATTTTTTATGCCGTCCGCATACGTGTTTTTTCAATTTCTTTACGTCAGGAGAGCTTGACGAATCAGAAGGATGCCAGTAAGCTTGAATTCAGTAAACGGGCGCGTACGTTGCATGCGCCTTTGCAAGCAACCCCCTGTTAAACAATTTTCAATATGCGCTTCAACAGA
14620	ATGTATGTCGGA	16723	649633010	[NC_014829]	127177	127356	+	649823796	127357..128004	+	COG1045	E	24	[Serine acetyltransferase]	Firmicutes	Bacilli	Bacillaceae	Bacillus	Bacillales	[Bacillus cellulosilyticus N-4, DSM 2522]	GATAGTCTCTTTCTGGGGGCATTATCACTTCAACAAAGTTTTTAGTAAAAAAGAACGGGAATAGAAAAATTACTACCATCAAGGCCGGTTTGGTTTTATTGGAAAGGGTTTAAAACTGTAATAAATCAGTATTAATACTCTTTTCAAATTGGAAGGGGGGGCAACATGTCCGACATACAT
14621	TAAGTGAGGAGC	18286	646311909	[NC_000964]	112620	112799	+	646316519	112800..113453	+	COG1045	E	24	[Serine acetyltransferase]	Firmicutes	Bacilli	Bacillaceae	Bacillus	Bacillales	[Bacillus subtilis subtilis 168]	TATTCAAAGGCGGCCGCCGCCGTTACAGGCTGAAGTTGGGAGAGCAGAAGTCTGCTTTTCAAACAGAGTGGAACCGCGCGGTTAAAGCGTCTCTGTCATGTTTACATGCAGAGACGCTTTTTTTATTGGGTAGAGGAAATCAGATAGAGAAACGGGGGGAAGCATATGGCTCCTCACTTA
14622	GGCTGTACTCGT	27659	637000024	[NC_003228]	4889545	4889724	+	637229824	4889725..4891278	+	COG0642	T	71	[Signal transduction histidine kinase]	Bacteroidetes	Bacteroidia	Bacteroidaceae	Bacteroides	Bacteroidales	[Bacteroides fragilis NCTC 9343]	AGAATCTATGCCTGAATTATCAAATTTTATCCACCTTTCAACCAACCGGTAATGCCCGCCATTCCTCTTTGAAGAAGAATCAAAGAAGAAATGAAAAATAAGAGGGGGAAATGAGAGGTTTCTACAAAGATTTTTTAACTTTGTCACTGTTTAAAACCAAATCGCATGACGAGTACAGCC
14623	TCTATGGCGAAC	5033	643692012	[NC_012441]	1624840	1625019	-	643746157	1623904..1624839	-	COG3920	T	14	[Signal transduction histidine kinase]	Proteobacteria	Alphaproteobacteria	Brucellaceae	Brucella	Rhizobiales	[Brucella melitensis ATCC 23457]	CGGATGAAGGCAGTCAGGGACAAGCGGGCACGATGGACGCCATCAGACACGGATCGCACATGCTGACCCCTTATCCAGATAGCTGAGGCCCCCATGACTGCGCCGAAGCCATTTTTACAGGAAGCAGAACCAGACGCAGCACGGCTGCGGGCACTATTGAGGGCCATGGTTCGCCATAGA
14624	CAGCCATCTGAT	7176	643348523	[NC_011000]	2724937	2725116	-	643351371	2722987..2724936	-	COG0488	R	59	[ATPase components of ABC transporters with duplicated ATPase domains]	Proteobacteria	Betaproteobacteria	Burkholderiaceae	Burkholderia	Burkholderiales	[Burkholderia cenocepacia J2315]	AACGGCGACTGGCACCAAAGCGAAAAACCGCCCGCAACCCGCTCACGGCCCCGCGCCGACGCACTTCAGGCGCAACCTGCGGCGCTCGTCCATCCAGCCAAGCCGATACCGGCCCGCGCGCCCGGTACAATGGGCGCTTCCGATTTCTCTCTTCGCCGTCTCCCCATGATCAGATGGCTG
14625	AGAGAGGAACAT	12500	640427106	[NC_009437]	2367611	2367790	-	640496572	2366243..2367610	-	COG0147	EH	24	[Anthranilate/para-aminobenzoate synthases component I]	Firmicutes	Clostridia	Thermoanaerobacterales Family III. Incertae Sedis	Caldicellulosiruptor	Thermoanaerobacterales	[Caldicellulosiruptor saccharolyticus DSM 8903]	GAAAATAGACACATTCACAGTTTAGTAGGCAAAATTCCAAGATTTTCTATTGCCAACTGTCAACTTTTTTGATATACTAAAAATAACAGTTAGAGGTGAGAATTTTTTAGTTTTTGAGCTGAGACGAGATGAGAATAGAAAAGATGAGAGGAGATGAGCTACAAGATGATGTTCCTCTCT
14626	ACATGGCGTAGG	28392	650716019	[NC_015846]	106097	106276	-	651034963	105518..106096	-	COG2824	P	6	[Uncharacterized Zn-ribbon-containing protein involved in phosphonate metabolism]	Bacteroidetes	Flavobacteria	Flavobacteriaceae	Capnocytophaga	Flavobacteriales	[Capnocytophaga canimorsus Cc5]	TGGGAAAACAACAGTCTTGGTTTATCTTGCAACATTTAAATTGTCTTATTTCTGGCTTTCGAAAATTTCTCTGGTAATAATTAAATTATTTAGTGTACATAAACATCTTTTAATTTTGTGATTTAGTTTTATTTTTGCCTACAAAATCATTAAAAAATTATAGAAATGCCTACGCCATGT
14627	AACTTCACGTGA	3011	637000068	[NC_002179]	204818	204997	+	637041466	204998..205369	+	COG0048	J	42	[Ribosomal protein S12]	Chlamydiae	Chlamydiae	Chlamydiaceae	Chlamydophila	Chlamydiales	[Chlamydophila pneumoniae AR39]	TTCTTTTAAAAAGTAAAAAAACGGTTCGTCTAGAAAAAGATAGCATTTTTTTAAATTCAAGCAGGATACGTTCCCTCTTCATCTGAAAATAAGCCCTTGCCAACAAAGAGAGCCTTACTCTATATTTCCATGCTTGTAGTAGTGAGGTTGAAACGAGAAGAATACATGTCACGTGAAGTT
14628	CGAGTCGCTGTA	35851	640753018	[NC_009698]	1212582	1212761	+	640850828	1212762..1213952	+	COG0426	C	15	[Uncharacterized flavoproteins]	Firmicutes	Clostridia	Clostridiaceae	Clostridium	Clostridiales	[Clostridium botulinum BoNT/A1 Hall]	AAGAACTAAGAGAAATAACAGACAATTATATTGTTCCTAAAGATGTTTATAAAACTTTTGAATTAACTTATAGAAAACTAATGTAGTTATAACAGGGTATATTCAATATATACATATTGAAAATAATATACTATTTAAAAATATATAATAGAAAGGATGATTATTATGTACAGCGACTCG
14629	GCGCCATCTTGA	37110	637000077	[NC_008261]	1460435	1460614	+	638082168	1460615..1461913	+	COG1473	R	19	[Metal-dependent amidase/aminoacylase/carboxypeptidase]	Firmicutes	Clostridia	Clostridiaceae	Clostridium	Clostridiales	[Clostridium perfringens ATCC 13124]	AAGAAAAATACTAAAAAGGTATTACATTTTAAAGATGTAGTACCTTTTTTATTTAAAAAAATTAATTTAAACATTAATAATTTTTTAAAAGGTTTATTATACAGAGAAGGTAAGTATTATTAAGTATATGTATTTTTAAAAATTATTTAATGTGGAGGATTAAAAATGTCAAGATGGCGC
14630	TATTCCGACCAC	45148	641522622	[NC_010546]	1817161	1817340	+	641676279	1817341..1818363	+	COG5592	S	1	[Uncharacterized conserved protein]	Cyanobacteria	Oscillatoriophycidae	Cyanobacteriaceae	Cyanothece	Chroococcales	[Cyanothece sp. BH68, ATCC 51142]	ATCAGTTTGACTTAGCAAAAAGCAGTAATTTTTCTACAATTCACTAACTCTTTACCAGGAGTTAATTAAAGAAAATATAACTTCAACCTACAGGTAGATACTAATGAGTAATAAACTTTTTAGACTAGATTTTAGACTTTGAAATAATAGACAGGAGTAGTTTAGATGGTGGTCGGAATA
14631	CGTGAGTATTCC	3739	644736351	[NC_013216]	3975398	3975577	-	645036025	3974204..3975397	-	COG0840	NT	58	[Methyl-accepting chemotaxis protein]	Firmicutes	Clostridia	Peptococcaceae	Desulfotomaculum	Clostridiales	[Desulfotomaculum acetoxidans 5575, DSM 771]	GTATTCTACAATTATACCGGATTTTAATATTTTTATCTTGTAGATATGTCAAAGTAATTGTAAAATATCTATTAATTATTGTAAGAAGATTTTCACTATTGTTGATGAAATATTTAATAAAAGTTAATTAAATTAAGTAAACATAATAAGAGAGGATATAGCATTATGGGAATACTCACG
14632	CCTATGGCAACA	39876	640069313	[NC_009138]	628117	628296	+	640167965	628297..628962	+	COG0494	LR	12	[NTP pyrophosphohydrolases including oxidative damage repair enzymes]	Proteobacteria	Betaproteobacteria	Oxalobacteraceae	Herminiimonas	Burkholderiales	[Herminiimonas arsenicoxydans ULPAs1]	ATCAATAAAAAAAGACACCTTCGGGTGTCTTTTTTGTTTTATCGACACAATATTCGATTGTTAAATCTGGCGAAAAAATTGTGGCAGGTTTACTATCAGAGCAGGTGCAATTAGTCGCTAAAACAGCTTGGCAGATTTCATTATTCTTATGCGCGGGAAGACTACATGTGTTGCCATAGG
14633	ATCCATAGTCCG	26871	641228494	[NC_009972]	889152	889331	-	641277917	886965..889151	-	COG1187	J	16	[16S rRNA uridine-516 pseudouridylate synthase and related pseudouridylate synthases]	Chloroflexi	Chloroflexi	Herpetosiphonaceae	Herpetosiphon	Herpetosiphonales	[Herpetosiphon aurantiacus DSM 785]	TAAAGCTATGTTATAATTGGCCAAAGGTGCCGTTAGGAGGCACTACCACTGTGAAGAACCTCGTCGCTTGATGCACGTATTATCGTTCGGATGTCCGCTGTACTCCCGATCATTCAAGCATGCACTGACGACCCCAACAGTAGAACCACGACCTGTGGAGTAATAATGCGGACTATGGAT
14634	GGATATTGCTGC	21672	637000144	[NC_002662]	2161245	2161424	-	637069370	2160897..2161244	-	COG0256	J	2	[Ribosomal protein L18]	Firmicutes	Bacilli	Streptococcaceae	Lactococcus	Lactobacillales	[Lactococcus lactis lactis Il1403]	TCCGTAATTGGTGGTTTGACTTGTCAAATTGCCAGTATTTTGTCAATGCTAACTTTGTTAGACAGACAAAAACTCCCCGCTTGCTGACAGTATTCTAGTAATACTGTCAGCAAGAAAATCGATGGCAAAAACTATCGAAATTTAAAATTATATAGAGGTAGAATTATGGCAGCAATATCC
14635	GTGATCGGTTCT	27950	649633063	[NC_014655]	520190	520369	+	649730461	520370..523528	+	COG4206	H	26	[Outer membrane cobalamin receptor protein]	Bacteroidetes	Cytophagia	Cytophagaceae	Leadbetterella	Cytophagales	[Leadbetterella byssophila 4M15, DSM 17132]	ATCTAAGCTTGTAATTCCAGTTTTTGTGGCGTTTAACTGGACTTTTGGGATTATTTCGGGGATTTATTTTCTTTTTCAAATGAATTTTCATTTTCCATTTGCGCTGATAAAAGTACACGTCTACATTTGAAACTATAGTTAACCTATAGAATAAATATATTAAATATGAGAACCGATCAC
14636	CTTGCCATGCTG	43198	638154505	[NC_000909]	1357998	1358177	+	638202791	1358178..1359353	+	COG3398	S	1	[Uncharacterized protein conserved in archaea]	Euryarchaeota	Methanococci	Methanocaldococcaceae	Methanocaldococcus	Methanococcales	[Methanocaldococcus jannaschii DSM 2661]	CAACATCCATAATAATTTCTGAAATTTCAGTGTTTATATTTGTTGGTGTTTTTAATATAGACATAAGCTTTGGATTGTTATTATTGTTTATTTCGTTAATTTTTTTATCGTTAGGGCTCTATTTAATCATGTATCCTCCACCTATAGTCATAGATTAGTGAAATCATGCAGCATGGCAAG
14637	CGCATCTAGACT	43736	642555139	[NC_010725]	1056896	1057075	-	642649716	1056110..1056895	-	COG2951	M	10	[Membrane-bound lytic murein transglycosylase B]	Proteobacteria	Alphaproteobacteria	Methylobacteriaceae	Methylobacterium	Rhizobiales	[Methylobacterium populi BJ001]	GCCTCACCGCCGCCACAGCTCGGTGATTCTGCCAAGGTAAGGTTCGGCCAAACCCAAGGTGGCGGATGGGGACTCCGGTTGGCGGAGTTCGTCCGGCTCCGCGCGGCGACCGAAGCCCTGCGATTGCCGCGGCGCCGTACAAGGCTGCCGCTGATGGAGTGTGGAATGAGTCTAGATGCG
14638	GGGCTCAGATAG	40172	637000258	[NC_004347]	915866	916045	+	637342857	916046..917095	+	COG2957	E	4	[Peptidylarginine deiminase and related enzymes]	Proteobacteria	Gammaproteobacteria	Shewanellaceae	Shewanella	Alteromonadales	[Shewanella oneidensis MR-1]	AATGGCCCTCGCATCGTTGTGGGGCTGATATAACTGTATTCTGTCGTCCTATTTTAGGGGCGTACACCCTTATCGATTTCAGTATTACTGGAGACAAAACTCATGACAAACGTGAATGTGGATGTCACGCCGTTAACGACTAAGCCATCACAAGATGGTTTTTATATGCTATCTGAGCCC
14639	ATTTATACCGCC	32431	637000263	[NC_004741]	658825	659004	+	637422794	659005..659913	+	COG0834	ET	49	[ABC-type amino acid transport/signal transduction systems, periplasmic component/domain]	Proteobacteria	Gammaproteobacteria	Enterobacteriaceae	Shigella	Enterobacteriales	[Shigella flexneri 2a 2457T]	GCACCTCGCAAAAACAAACAATAAAACATCAATATCTTTACATTTAGCCAAACTAAATGTACCTAACAGGCACAACACTGCACAATAAAGTTGCAGACGATAACAACACAAACACTCACAACGGGTATCCATGCGTTCTTAACGCAGAAGATAAAGGTGTTGGATATGGGCGGTATAAAT
14640	TATCACATCTGC	32624	637000263	[NC_004741]	2563810	2563989	-	637424529	2563096..2563809	-	COG0152	F	14	[Phosphoribosylaminoimidazolesuccinocarboxamide (SAICAR) synthase]	Proteobacteria	Gammaproteobacteria	Enterobacteriaceae	Shigella	Enterobacteriales	[Shigella flexneri 2a 2457T]	AAACGTGTGCGTCGGCAGGAAAACGCGATTTTAGCGGTAATTCGCACGAAATTTGTTTGTCGGACGTAGTTCGGATAAGGCGTTCACGCCGCATCCGACAAAACATCCGGCACACCAGACAGCAAAAGATTTTAAAACGTTAATTCACACCCAGGAGTGATAAAGATGGCAGATGTGATA
14641	TTGTCCCGGGTT	22181	637000291	[NC_002737]	214007	214186	+	637090045	214187..214546	+	COG0594	J	4	[RNase P protein component]	Firmicutes	Bacilli	Streptococcaceae	Streptococcus	Lactobacillales	[Streptococcus pyogenes M1, GAS SF370]	TGTCGAAAGAAGAACTATACTACGAAAAGATGGAGTGACAAGAGGCAGTTGAAGCACAAAAACTAGAAATAGTACAGAAAGAGGCTTAATCTGAAAGGGTCAGGGCTTTTTAATTTTTTAGGGGATGTGGTATAATGGTAATAATTTAGATATTGGAGTTAAATTATGAACCCGGGACAA
14642	TTTGTCTGGCGT	23756	649633102	[NC_014964]	392363	392542	+	649916652	392543..393208	+	COG1045	E	24	[Serine acetyltransferase]	Firmicutes	Clostridia	Thermoanaerobacteraceae	Thermoanaerobacter	Thermoanaerobacterales	[Thermoanaerobacter brockii finnii Ako-1 DSM 3389]	AAGAAGTGCATCTCCGAGCTGTATCCCTGAAATTTTAGTAGGGGGTTACCGGCCTTTGCCGTTATCTAAAATGAGTGGAGTTTAAAACTCAAGCAGAGTGGAACCACGGGAGTCCCCCCCTCGTCTCTGAGATGAGGGGGGTAAATTTTTAAGGAGGTGTTTGGTATGACGCCAGACAAA
14643	TAATTCTCGCGG	6349	637000339	[NC_002978]	772196	772375	+	637172973	772376..772696	+	COG0228	J	18	[Ribosomal protein S16]	Proteobacteria	Alphaproteobacteria	Anaplasmataceae	Wolbachia	Rickettsiales	[Wolbachia endosymbiont of Drosophila melanogaster]	TTGCTGTGCAATTTACCTTCAAAAATGAATGTTCGTATAGCTGTGCGCCCGGCACTGCCCTACATTATTGGTAATTATATTATAAGGTGCAAAAGCTGTATAATTCATTTGACTTAAAACGGCTCATTGTATAAAATTGTGGCTAATATATGAATAAAGGTTAACATGCCGCGAGAATTA
14644	GAGTGTATAGGC	10946	637000344	[NC_003902]	3263176	3263355	+	637274856	3263356..3264255	+	COG1801	S	7	[Uncharacterized conserved protein]	Proteobacteria	Gammaproteobacteria	Xanthomonadaceae	Xanthomonas	Xanthomonadales	[Xanthomonas campestris pv campestris ATCC 33913]	CGCGCTCCATGCCCACTCCACGCACCGGCTGCGCCCACCTCGCGCGGCGCGATCCTTTCGAGAATGCCGCCCCGCTTATCCACTCGCACGCACCGGCGCACCAGATGACGCGGCCTTGCCACAGCATCCACGACCACTGCACACCTGCCGCGGCATGGTCGGCACATGGCCTATACACTC
14645	ATTGGACTGGCC	41045	650377987	[CP001608]	3591791	3591970	+	650397508	3591971..3592351	+	COG0853	H	3	[Aspartate 1-decarboxylase]	Proteobacteria	Gammaproteobacteria	Enterobacteriaceae	Yersinia	Enterobacteriales	[Yersinia pestis Medievalis Harbin 35]	GTATAAAATCGGCAAAACTGAGTGGGCATTTTTTGCAGAAAGTCTTAGGCCGCAGGACGCTTAGCGCGAAATCTATCTGGGTCTATTTTTATGATTGAGCCGCTCCCTGAATCAGTAGATTATAGGGTCTGGTAAGAGATTTAATCAGGGTCAAAGGTAAGAGTTATGGGCCAGTCCAAT
14646	GGTCGACACATA	17900	637000016	[NC_003909]	5157515	5157694	-	637282394	5156480..5157514	-	COG0628	R	20	[Predicted permease]	Firmicutes	Bacilli	Bacillaceae	Bacillus	Bacillales	[Bacillus cereus ATCC 10987]	CATTGTATTGTAAAATAAGAAGTAAGCTACTATAGATCTGCTAAGGTAGGCGTATAATGAGCTTATAAAAATCTTAATATGAATGAATAATTAAAAGTAGAAAAGAGAGAAAAATCTACTTATTAACGTTTTACTTTATAGGACAGGAGAGAGTACTCGTCGATTATGTATGTGTCGACC
14647	TTCCGTCGTCTT	18581	643692011	[NC_012491]	268336	268515	+	643782987	268516..269139	+	COG5662	K	2	[Predicted transmembrane transcriptional regulator (anti-sigma factor)]	Firmicutes	Bacilli	Paenibacillaceae	Brevibacillus	Bacillales	[Brevibacillus brevis NBRC 100599]	CCAAATATCGCTCGATTATGATCTTGCGTTATATCGAGGATTTGTCGTTGCAGGAGATCAGCGATATCGTAAAGCTTCCCATAACGACAATCAAGACGCGTATTCACCGAGGAAGGGAAGCATTACGCAGCAAGTTGCGATTGATGTGAGAAAGGAGAAATCACGATGAAGACGACGGAA
14648	AGCGGCGTAACT	18593	643692011	[NC_012491]	401878	402057	+	643783115	402058..402624	+	COG1595	K	67	[DNA-directed RNA polymerase specialized sigma subunit, sigma24 homolog]	Firmicutes	Bacilli	Paenibacillaceae	Brevibacillus	Bacillales	[Brevibacillus brevis NBRC 100599]	CTGACAGAGGCCTCTTCTTTTTTATTTCGATAAGTGATTATAGAATTTTTTAAAAGTAGAGAAAGGTTTTTCCAGCAATTCCGTATTAGCTTATGAATCAACCAAAACGGAAGCTGCGCAGCATTCCCCGCTGGCTTGATCTGTGATAGATGGAGGAGTAGCAAAATGAGTTACGCCGCT
14649	CCTGTGACTCTT	36977	637000077	[NC_008261]	641287	641466	+	638081421	641467..642030	+	COG1595	K	67	[DNA-directed RNA polymerase specialized sigma subunit, sigma24 homolog]	Firmicutes	Clostridia	Clostridiaceae	Clostridium	Clostridiales	[Clostridium perfringens ATCC 13124]	TAGTGAGAGTATGTTTAAAGAAAATTATTTTAGAAAGTTTTTTAAATAAAACCTAACTTAAATAAAAAATGAAAATTTTTGAAACTTTTTAGCTACTTAAAAAGACTAATGTATGTAGACATCGATGTTAAAGTTTTTGCTAGGAGGGGAAAGATGGAAAAAACTATGAAGAGTCACAGG
14650	TTTACCCAGATG	37934	649633048	[NC_014915]	162620	162799	+	649861184	162800..163372	+	COG1595	K	67	[DNA-directed RNA polymerase specialized sigma subunit, sigma24 homolog]	Firmicutes	Bacilli	Bacillaceae	Geobacillus	Bacillales	[Geobacillus sp. Y412MC52]	CGGGATTCACGGATATGATGATGATTTGTTCCCGCTGTTTGTGAAAGAGGGGCTGCCATTTGTTTGGCGTCCCCTCTTTTTCAGTTGTATGATACAATAAATATGTTGCATGAAACTTTTCTTGATCGAGCGCCGTAATATACAGTAAGCCGTGAGGCGGGGGTAATGCATCTGGGTAAA
14651	ACCAGAGGAGAT	39409	648028027	[NC_014472]	1079693	1079872	-	648161318	1078538..1079692	-	COG3508	Q	3	[Homogentisate 1,2-dioxygenase]	Bacteroidetes	Flavobacteria	Flavobacteriaceae	Maribacter	Flavobacteriales	[Maribacter sp. HTCC2170]	ATATACCAATGAAAGGCTTTCCAAAACTGGGAGGCTTTTTTTTATGCGCCAATTTGCAATCGTGAATATTGATAGATTATCATTGCAGCCTATTTATACTTGATTTAATTTTATTGAAAAGGGGCTTTATCGTATTTTTATTGATGATAATGTAAAAATACGAGTATGATCTCCTCTGGT
14652	GTAGACGCTTAT	13447	637000198	[NC_006361]	1410766	1410945	+	637573793	1410946..1411383	+	COG0736	I	8	[Phosphopantetheinyl transferase (holo-ACP synthase)]	Actinobacteria	Actinobacteria	Nocardiaceae	Nocardia	Actinomycetales	[Nocardia farcinica IFM 10152]	CGTCCCCGATGCGGGGGACGATCCGGCTTCTCGCGTGTTCGTCAACCAGTACGCTGCACGGCAGTCGTTCGTCGAACGACGCGACCGCCCGACATGCGGTCTGCCGAACGGGAGTGCGGTCACCGCCGGTGCCCGCACGCCGAGTGATGAGGGAGCTGCGACGCTATGATAAGCGTCTAC
14653	AGGAGAGCATAT	46381	640069321	[NC_008816]	1658671	1658850	+	640079654	1658851..1659672	+	COG0472	M	18	[UDP-N-acetylmuramyl pentapeptide phosphotransferase/UDP-N-acetylglucosamine-1-phosphate transferase]	Cyanobacteria	Synechococcophycidae	Synechococcaceae	Prochlorococcus	Synechococcales	[Prochlorococcus marinus AS9601]	TTTATTTTTACAGGAGTTTACTTATTATTCTTCTTTATTTCTATTTTTACAACTAAAAATGGTCTAAAGATTATCAAAAAATTTAATTTACTTCAAAATATCAGGAATGAAGGCCCAGCTAATCACTTTAAAAAAAGTGATACTCCAACAATGGGTGGGATTTTTATGATATGCTCTCCT
14654	CTGACCATTCTG	41197	637000218	[NC_002516]	332824	333003	-	637050675	331762..332823	-	COG0687	E	11	[Spermidine/putrescine-binding periplasmic protein]	Proteobacteria	Gammaproteobacteria	Pseudomonadaceae	Pseudomonas	Pseudomonadales	[Pseudomonas aeruginosa PAO1]	TGTCTGGGAAACCGCCCCGGTCCTTTTCTCGGAACCGGGAAATGTGCGCCACGGCACAGCCTGCCGCCACGCCTCCCGCCAGACTCGATGCTGGCCTGCATCAATGCCTCTGCCGCCTGGCTCCGGCACCATCGTCCGCTCCGTTCCGTCCAGCGAGAAGATTCCATGCAGAATGGTCAG
14655	TCGACAAAGTTC	5986	639633055	[NC_008380]	2633797	2633976	+	639648375	2633977..2634450	+	COG2080	C	10	[Aerobic-type carbon monoxide dehydrogenase, small subunit CoxS/CutS homologs]	Proteobacteria	Alphaproteobacteria	Rhizobiaceae	Rhizobium	Rhizobiales	[Rhizobium leguminosarum bv. viciae 3841]	GCCGCGGAGAGCAGGCTCTTGGTCGACGGCGTCTCATCATCCTGGAGGTTGCTGGCGGCACTCCCGTCGCCGTCGCTTTCCTTGGAGATCGACGGTTCTAACCGTTAGCTGAACGACCTCAGTCAAGAGCACATCCATTATGAAACATCGGAGAACCGACCAGTCATGGAACTTTGTCGA
14656	TTCACCATATCC	46493	640069327	[NC_007493]	1313581	1313760	-	640070845	1311961..1313580	-	COG0578	C	8	[Glycerol-3-phosphate dehydrogenase]	Proteobacteria	Alphaproteobacteria	Rhodobacteraceae	Rhodobacter	Rhodobacterales	[Rhodobacter sphaeroides 2.4.1]	CGGGGTGAACTAACGCTCAGCCGGCCCGGGCCGCGCAGGCACCCTCGGCGCTTCCCGCCCGCCCAAGAGCGCGACGCGCGGCGGCGCATGTTCGTTTTTTCTCCATTTCGCACATTTTCGAAAAACCGGATTGACAAAACGCCGCACCGAGGGCTTCCTTCCGTCATGGGATATGGTGAA
14657	ATATCTCTGCCA	46513	640069327	[NC_007493]	1632720	1632899	+	640071137	1632900..1635140	+	COG0046	F	17	[Phosphoribosylformylglycinamidine (FGAM) synthase, synthetase domain]	Proteobacteria	Alphaproteobacteria	Rhodobacteraceae	Rhodobacter	Rhodobacterales	[Rhodobacter sphaeroides 2.4.1]	CTTCATACCTCCCTGTTGGACTTGGGCCGAGCTTCTGCTCGGCCTTTTTTTTGCTTTTCGAGAAGATTTTCGCGGACGCCCAGTCCTTGGGCCGAAACGGCACGCCGATGCCGCAGGGGGCGGCGGAATGCGAAGAGGCGGGCGAAAATCTTCGGCCGGGGCGCGATGTGGCAGAGATAT
14658	CTCCAGTGACAT	23383	650377969	[FP929052]	1852534	1852713	+	650575091	1852714..1853178	+	COG0629	L	24	[Single-stranded DNA-binding protein]	Firmicutes	Clostridia	Ruminococcaceae	Ruminococcus	Clostridiales	[Ruminococcus sp. 18P13]	TATACGCCACTGGGAATCCATACGGATACAGGATAAACATCAACAATCCTAAAATCAAGCCGTTGTACGAAAAGTATAAAAGAAAATACAAGATCATGATTCCATCCGATGAAGAACGCAAGCGCTTTGAGGACATGATTTTTCAACTGATAGAAAGGAAAAAACATGATGTCACTGGAG
14659	CGTCTTAAGCGC	11791	644736404	[NC_013159]	954754	954933	+	644975018	954934..956169	+	COG2508	TQ	8	[Regulator of polyketide synthase expression]	Actinobacteria	Actinobacteria	Pseudonocardiaceae	Saccharomonospora	Actinomycetales	[Saccharomonospora viridis P101, DSM 43017]	GGACCGAGCGCGAAAGTCGTCATCCGTGGGACAACAGTTCCGCGGGATTTCGTCAGATCAGCGTGAAAGGCCCTTCCGCCTTTCGATTCCGGTGATACCTTTTCGATCATTGCTGGACCGGACGGGCGAGTGTGATCCCCCAACGTTGTGGGAAGGAGCTTGTCGATGGCGCTTAAGACG
14660	CAGTCTAAAGCC	19305	637000279	[NC_007795]	2453327	2453506	-	637895278	2452049..2453326	-	COG1301	C	34	[Na+/H+-dicarboxylate symporters]	Firmicutes	Bacilli	Staphylococcaceae	Staphylococcus	Bacillales	[Staphylococcus aureus aureus NCTC 8325]	TGAAGCAGTTTAGTGCCTTCAATTTTAATTATTTGAGGTAAACAGTTTTTGTATGGAAATTAGTGATTTTTGACATCTATAAAAGATAAATATTTTAATTTTTTATAGATAATTATCAATTTTCTGATATAATTGAGTGATGTCAGATGAAGGGGAGTTTGTACTATGGGCTTTAGACTG
14661	GGAAGGTGTATA	14849	646311958	[NC_013595]	5028929	5029108	+	646455954	5029109..5030947	+	COG1132	V	69	[ABC-type multidrug transport system, ATPase and permease components]	Actinobacteria	Actinobacteria	Streptosporangiaceae	Streptosporangium	Actinomycetales	[Streptosporangium roseum DSM 43021]	GAGTGAGGTGGGACGGACAGCACGGGGAGAGTCCCCGTCGCACTCATTGATCATGAGACGAGCGGTCACCTGTCGATCGACACGGTCGGTGCACTGCCCAGGAAATACGACCATCGGCTCGAATCCGCGCCTGGTCGCGACGAGATTGACGAAGACGGGAGAGCGATGTATACACCTTCC
14662	TATGGAGCCTTG	44350	651053076	[AP012205]	149684	149863	-	651077861	148943..149683	-	COG0652	O	13	[Peptidyl-prolyl cis-trans isomerase (rotamase) - cyclophilin family]	Cyanobacteria	Synechococcophycidae	Merismopediaceae	Synechocystis	Synechococcales	[Synechocystis sp. PCC 6803]	CCAAATTCAGGGCAGAAACGGGGGTTTGTTATGTTCAATTGGTCCCCATTTCCCCTAGAAAGTTATCTAAAGTGGACTAAGGTTCCTAACAAGGACTTTAAAGTTGGTTAATTTACATAAACGATGAAAGGCAGTTGCCATTAGCAATTACGGAGATTAGATTTTATGCAAGGCTCCATA
14663	TACACTACTGGC	39293	638154520	[NC_006624]	204156	204335	+	638206386	204336..205217	+	COG3705	E	13	[ATP phosphoribosyltransferase involved in histidine biosynthesis]	Euryarchaeota	Thermococci	Thermococcaceae	Thermococcus	Thermococcales	[Thermococcus kodakarensis KOD1]	CACCATCACCCGGCCCCGGTGAGTACCATGGTAGAGAGAAGCATTAAATCCCGGGTTTTATCTATGGGCGCATCACTGCTTTTCAAGGTGACTTACTGCCATCATCTCTTCTGAAGATGTCCCTGGCCTAAAGGTTAGTGCAGACTTTTTCGGGGGGTGTTCTTCATGGCCAGTAGTGTA
14664	GGGATACGGATT	42524	637000333	[NC_002505]	1320857	1321036	-	637047728	1319246..1320856	-	COG0840	NT	58	[Methyl-accepting chemotaxis protein]	Proteobacteria	Gammaproteobacteria	Vibrionaceae	Vibrio	Vibrionales	[Vibrio cholerae O1 bv El Tor, N16961]	ACTCTCATCAAATAGTTGAGCTGGTTAACAAAATGAACTGAGGCCAGTGGCAAATCAGCCGTTGTGAACCATCCTTTTATTAGTCCTTATCGGCCTATTCATTCAAACAATAACCTAGCCGAATAAGACCATAAACATTACAGCGCTCAGTTAGGTGGTAACGTCATGAATCCGTATCCC
14665	AGCCACTAAGCC	38477	643692001	[NC_012483]	2315730	2315909	+	643768186	2315910..2317319	+	COG5520	M	7	[O-Glycosyl hydrolase]	Acidobacteria	Acidobacteria	Acidobacteriaceae	Acidobacterium	Acidobacteriales	[Acidobacterium capsulatum ATCC 51196]	TTAAACAATCGTTTTTCTTCAGTGAAAACGCTTGACAGCCGCTATGCCGCCCTGTTTCCATCATCTGCGGATTCGGAGGGAGACCGCCAAGCCGTTTAGACAATGGTTTGTCTATCCATTCTCTCAACCTCCTCCCCCGGCATATTCGCACTTGAGGTGATCTTCATGGGCTTAGTGGCT
14666	GACATTGCTAAG	11345	646564503	[NC_014011]	876563	876742	+	648022399	876743..879495	+	COG0370	P	7	[Fe2+ transport system protein B]	Synergistetes	Synergistia	Synergistaceae	Aminobacterium	Synergistales	[Aminobacterium colombiense ALA-1, DSM 12261]	CATATATTATTTATCCTGTAAACAATCACAAAATTAACTTTTTGGGCCATCAAATGTGTATGAATGTGAAGAACTTATAGGTTAGGAGGAACATTTTATGCGAGTTGGCATTTTTTATGGAAGTTTTATTGGTCACATAGAACATTTACGACAGGTCTTGAAGGCATGCTTAGCAATGTC
14667	GTGATAGGCAAC	17735	637000016	[NC_003909]	3449563	3449742	-	637280496	3448855..3449562	-	COG0785	O	11	[Cytochrome c biogenesis protein]	Firmicutes	Bacilli	Bacillaceae	Bacillus	Bacillales	[Bacillus cereus ATCC 10987]	GTAATTGAGATTTTTCTATATAAATAGAAGGAAATGAAAACGTTTTTTTAGAAAAAGTGTGAAAGGATAGTTTTTCTTATTATCACGTTGGAAAAGTGATTTCACGAATTGTTCATAGTATTTTTATATGTTTTTGCTACAATATGTAAGGAGAGGAGTGGAATAATGGTTGCCTATCAC
14668	AACGTGAGACGC	33137	646564514	[NC_014150]	1313611	1313790	-	646791142	1312099..1313610	-	COG0265	O	34	[Trypsin-like serine proteases, typically periplasmic, contain C-terminal PDZ domain]	Spirochaetes	Spirochaetes	Brachyspiraceae	Brachyspira	Spirochaetales	[Brachyspira murdochii 56-150, DSM 12563]	AATATTTTTATTATAATTACATATAAACATTCTTATTTTTAGTTAATGAGGTAATATCTTCATATAATATTCGATTTTATTTTTTTATATAATGTCTTATAATGTTCATGGCAAGTTAATAACTTTAGTTTATGAAAATCAATTTTAATCGGAGGTTATGCATATATGGCGTCTCACGTT
14669	ATCTCTATTCCG	2893	644736344	[NC_010280]	161090	161269	+	644744615	161270..163270	+	COG0021	G	21	[Transketolase]	Chlamydiae	Chlamydiae	Chlamydiaceae	Chlamydia	Chlamydiales	[Chlamydia trachomatis L2b/UCH-1/proctitis]	CCTAGTCAAATTATCTCTAATTCTCTACTATCTTCTTCCTTATCCTGAAATAGAGTTTAAGAACTCTAGGGACTTAATTTATTTTATTCTCCTTATTATCGAATTTTCGGTTCTATATTGGGTTAAGCATTCGTATAGGTATCAACTTCTGCTAAAGGAAAAAACATGCGGAATAGAGAT
14670	ATAGTCGTCCAA	36105	640753018	[NC_009698]	2618705	2618884	-	640852115	2617535..2618704	-	COG0426	C	15	[Uncharacterized flavoproteins]	Firmicutes	Clostridia	Clostridiaceae	Clostridium	Clostridiales	[Clostridium botulinum BoNT/A1 Hall]	TATTAGAGCGAGTAGTCATCGGATAAAATATCACATATAAAACTTTGCAAAGATACATAGATAACTATTAGTATTTAATATTTTCTTTTAATATGTTAAAATAAATATAAAAGATAAAGTTAGTATATTATGAAATTATTTCTTAAAATACAGGAGGTTAAAAATATGTTGGACGACTAT
14671	TCGACTTAGGAT	33449	646564524	[NC_014008]	236777	236956	-	646712397	235676..236776	-	COG0473	CE	12	[Isocitrate/isopropylmalate dehydrogenase]	Verrucomicrobia	Opitutae	Puniceicoccaceae	Coraliomargarita	Puniceicoccales	[Coraliomargarita akajimensis DSM 45221]	CGCCTGAAGACCAGAAATTGCGGTCAGCCAAAGCGACAACGTCCCAATCAATGAAGCCAGATTACACTTCTGACTCCTGAATCCTGACTTCTGACTCCTTTTTAATATTGAAGCGTCCGCTTTGGGGGGCAGATTACTCCGCTTTTCCCTCCAAACGAAGATTTTATGATCCTAAGTCGA
14672	CAACAGGTACGG	33959	639279306	[NC_006958]	1773899	1774078	-	639316190	1771796..1773898	-	COG0441	J	32	[Threonyl-tRNA synthetase]	Actinobacteria	Actinobacteria	Corynebacteriaceae	Corynebacterium	Actinomycetales	[Corynebacterium glutamicum Kalinowski ATCC 13032]	ATGCGTCATCAGTAGGACGACTGAAGTAGACAAAGCCAAAGAAGCTCACGCACCACATCAGGTATTGCCTAATATATCTGCGGTGAATCCCGATATTTCCCTCTTTTGGACGTATCGGGAGCGCCAGGTCAGCTGCGCACCTTGAACTAGTGGGGGCGGCCAGGTATGCCGTACCTGTTG
14673	TGCAGTGCGTAG	31372	649633036	[NC_014972]	3091054	3091233	+	649927536	3091234..3092142	+	COG1961	L	35	[Site-specific recombinases, DNA invertase Pin homologs]	Proteobacteria	Deltaproteobacteria	Desulfobulbaceae	Desulfobulbus	Desulfobacterales	[Desulfobulbus propionicus 1pr3, DSM 2032]	GAGCAAGATTTAACCCTTGGCCTATACCTAATACCCATTGACCTTGTTTTTTGATTGTAGGCCGTTTCTGTGGAGCTTCATTGATGGTTGACAGGTGTTCTCCAGGTGTGTTACATAATATCAAACGTTCGTATGAAGGTTTGTAACATACCAGGGAGGAACGCAATGCTACGCACTGCA
14674	ATGAGTTGCTGC	33653	643348542	[NC_011297]	1649474	1649653	+	643378004	1649654..1650649	+	COG2152	G	5	[Predicted glycosylase]	Dictyoglomi	Dictyoglomia	Dictyoglomaceae	Dictyoglomus	Dictyoglomales	[Dictyoglomus thermophilum H-6-12, ATCC 35947]	CTTAAAACAATTTCTACAATTACAACTCATATTCACGCATTCCTTAGGCATTTTTATACCCAAAAGACATCAAAGCAAATTTTTGTTACTATTTTCATTGATTTTTATTGACTTAAAATGCATTCTAATGTAACATTAAAAGAAAAAAAGGAGGATTTTTTTAATATGGCAGCAACTCAT
14675	CTGATGTCTGGG	10351	637000108	[NC_002695]	3616680	3616859	-	637084256	3615894..3616679	-	COG2086	C	25	[Electron transfer flavoprotein, beta subunit]	Proteobacteria	Gammaproteobacteria	Enterobacteriaceae	Escherichia	Enterobacteriales	[Escherichia coli O157:H7 Sakai (EHEC)]	GGGCGGCGGTAAGTACTGGCCTGCTGCCGTGGGTGCTGGCGCAGTGGGGAATGCAAGTCACCTTATTGCTCCTGGCGGCAGTGTTGTTGGCTGGTTTTGTTGTAACCTGGCTATGGGCACCAGAAACCAAAGCACTCCCGCTGGTGGCGGCGGGAAATGTAGGAGATGCCCAGACATCAG
14676	GGGTGCAGAAAC	4071	643692024	[NC_012489]	2241814	2241993	-	643774522	2238892..2241813	-	COG4771	P	31	[Outer membrane receptor for ferrienterochelin and colicins]	Gemmatimonadetes	Gemmatimonadetes	Gemmatimonadaceae	Gemmatimonas	Gemmatimonadales	[Gemmatimonas aurantiaca T-27T]	AATCCGGTCGGTGGTGTATTGACGGCGTCAAAGGTCCCAGTAAACATTCGTGCAACGGATGAGCCGTGTCGTGTCGTCGAACGCACACACCGGCCCACCATGACCGACTCTCCCTCCTGTCGGTCATCGGACTTAGTCGTCCATTTCCTCCCACTGAGGTGTGCGATGGTTTCTGCACCC
14677	GTTGTCTACTCT	39878	640069313	[NC_009138]	635864	636043	+	640167971	636044..637468	+	COG2027	M	8	[D-alanyl-D-alanine carboxypeptidase (penicillin-binding protein 4)]	Proteobacteria	Betaproteobacteria	Oxalobacteraceae	Herminiimonas	Burkholderiales	[Herminiimonas arsenicoxydans ULPAs1]	TTGCCGGCAGGATATGCATATCGGCAGATTCTATGCGCTTGCCGGGACGGGGGTGGCGAATTCGACTCTTTTGCACAACATTAGGGTGCAAGTAATTTTCGATTATGGCCATGGGCAATTTTGCCTGCCATGTAATAATCGACAGACCTCATACTCCTCACTGCCATGAGAGTAGACAAC
14678	CTTGTTCAGTGC	38862	637000001	[NC_008009]	4936952	4937131	-	637986201	4936559..4936951	-	COG3865	S	7	[Uncharacterized protein conserved in bacteria]	Acidobacteria	Acidobacteria	Korebacteraceae	Korebacter	Acidobacteriales	[Korebacter versatilis Ellin345]	CCCTTTTTATTTTTCAACGCGAGAATGTAGATGTTCTGTGATCCTGAGTGAAGTCGCGCAAAGCGCGACGTAGTCGAAGGGCCCCTATCCCTACGACAATGCATCAATCTGCGAAGCGATCGCGTGCAATCCACAAACCTTTCGCTATAATCCCGCAATCGCGCCATGGCACTGAACAAG
14679	CTTGGCAACTTG	20583	637000141	[NC_004567]	2101116	2101295	-	637389427	2100621..2101115	-	COG2077	O	6	[Peroxiredoxin]	Firmicutes	Bacilli	Lactobacillaceae	Lactobacillus	Lactobacillales	[Lactobacillus plantarum WCFS1]	TAAGCACGTTTAAACCATGACTAACGTCAAATAACGCATCGCATGTCAAGAATGATAATTTTTGAGACGATTATTTGCGCGGAAACTGAAATTGCGTTAAATTTGAGCTATACTGTTACTACCACAAATATTAGAAAACCATTAGTTATCGAAGGGGTGTTTTACATGCAAGTTGCCAAG
14680	GTCTCTGATGAC	34838	637000154	[NC_002973]	1555448	1555627	-	637165313	1554629..1555447	-	COG0580	G	23	[Glycerol uptake facilitator and related permeases (Major Intrinsic Protein Family)]	Firmicutes	Bacilli	Listeriaceae	Listeria	Bacillales	[Listeria monocytogenes 4b F2365]	ATGTCAGGAGAAGAGATGACAATCGAAACGATGCAAGGGTACTAGTGTGCCTACGTTTTGATTGTCATTCTTTTTTTGAAGTTAATTGATAATCGGAATGTAAGGGGACTAGTAAGTGTTAAAATTCCGGTGATACAAATAAGCAAGAAGAAGGAGTTGGAAAAGATGGTCATCAGAGAC
14681	AGGTAACTGCTC	39445	648028027	[NC_014472]	2256716	2256895	-	648162341	2255069..2256715	-	COG3186	E	2	[Phenylalanine-4-hydroxylase]	Bacteroidetes	Flavobacteria	Flavobacteriaceae	Maribacter	Flavobacteriales	[Maribacter sp. HTCC2170]	TTTCTTTGATCATTTCGTAACTTTACTTAAACCTTAATTCCTAAACAAGTGTTATACGAAAGCAATCCAATATTAGACAAGCTACCCAAGCACTTACAACAGTATATAAAGCCGCAAGACTATAGTGATTATTCTGCTATTGACCAGGCCGTATGGCGTTACGTAATGGAGCAGTTACCT
14682	GAGTTGCGGCAT	28308	649633065	[NC_014759]	3458512	3458691	-	649787597	3458203..3458511	-	COG1669	R	13	[Predicted nucleotidyltransferases]	Bacteroidetes	Cytophagia	Flammeovirgaceae	Marivirga	Cytophagales	[Marivirga tractuosa H-43, DSM 4126]	TTTGATAGGTACTCGCCAGTAATCAACAGTGAGCTTTGGTGGAAACAGCATAAATTGCTTAGTTTAGCTTTTCATAGCTTACATTGGCAAACAGGTTTTATGTAGGCGTTATGCACCACACCGCATTGATTAAGGATTATTCGAAATTTCATGTATCTTTGAATTATGATGCCGCAACTC
14683	TAAGCCTACTTG	43893	642555139	[NC_010725]	2983750	2983929	-	642651504	2982610..2983749	-	COG0330	O	26	[Membrane protease subunits, stomatin/prohibitin homologs]	Proteobacteria	Alphaproteobacteria	Methylobacteriaceae	Methylobacterium	Rhizobiales	[Methylobacterium populi BJ001]	ACTCAGGTGCGCAGCGTCCATGCGGCACCGCAAACGCGTTCTGGCGCTTGGGGAAACCGGTTTTTCCGGCCTCACGGCCGGTGGGCCGACCGAGGTCAGAGCGGGTTTAGGGCGAGGGTCTTCCGCATCCGCGGGGGCCGGCTTCAGCAGGAGTTCACGTCGAGAATGCAAGTAGGCTTA
14684	AGAACATGTTCC	23504	637000176	[NC_000908]	368531	368710	-	637009241	365582..368530	-	COG1196	D	51	[Chromosome segregation ATPases]	Tenericutes	Mollicutes	Mycoplasmataceae	Mycoplasma	Mycoplasmatales	[Mycoplasma genitalium G37]	ATGTAATTTTTAAATTAAATAAACTAGTTACTATTAAAACATAGAAGCTTTTTTAAATGAAGCGTTATTAGCTTATTTTTTAGTAACCTAATAATTAGCCTAGTTTAGTTTACTTCAACTAGTATAATCTAATAACAACATCCAAATTAAAGCTTTTTAGAACAAATGGGAACATGTTCT
14685	CATTCGTGATGG	19215	637000279	[NC_007795]	1661041	1661220	-	637894358	1660198..1661040	-	COG1792	M	6	[Cell shape-determining protein]	Firmicutes	Bacilli	Staphylococcaceae	Staphylococcus	Bacillales	[Staphylococcus aureus aureus NCTC 8325]	TGACTGGAATGTTTGCTAGTAGTTTTTTTGTTTTTAAAATGCCACAAATTTTTTACGGAGTTGTTCATTTTCAAAGTAATTCGTAGTTAGTGCTTTATTTCATAATGGGAGTAATATAAAATAGAAAAGGATATACAATATTTTGACATAATAGAGGTGTTCTGGATGCCATCACGAATG
14686	ATGCTGCCATAT	22290	637000291	[NC_002737]	1175521	1175700	-	637090960	1173901..1175520	-	COG0513	LKJ	57	[Superfamily II DNA and RNA helicases]	Firmicutes	Bacilli	Streptococcaceae	Streptococcus	Lactobacillales	[Streptococcus pyogenes M1, GAS SF370]	TATGATTTAGCGGATAATCGTGAAAGCGTGTTATTGCTTATATTAGCCTTATTTCCTATCTTTTTGATTCTAATTGTGTTACACTAGTTAGGTTGTTAATCAAACGACGAAAATTAAAAGGTTTATAAGGCAGCTTCGCACTGCCTTTTTAGAAAAGAGAAACAAATGATATGGCAGCAT
14687	TACAGAAGGCGT	22448	640069334	[NC_009009]	754531	754710	+	640103842	754711..756135	+	COG1012	C	59	[NAD-dependent aldehyde dehydrogenases]	Firmicutes	Bacilli	Streptococcaceae	Streptococcus	Lactobacillales	[Streptococcus sanguinis SK36]	TGAAGAAAGTTGAAATCAAAGAAAACAGAAAATAAGCAAATCTAATGTGAACAAAATTTAATAATCTATCTTAATTGTGAAAAAATTCTTTAAATTTATTACTTTTGGTTGAAATTTTCAGAAAATTTGGTAAAATAATATTTAATAACATTTTGGAGGGGACAAATGACGCCTTCTGTA
14688	GGTCTGAATCGT	23550	637000303	[NC_006448]	454878	455057	+	637590912	455058..455366	+	COG1853	R	13	[Conserved protein/domain typically associated with flavoprotein oxygenases, DIM6/NTAB family]	Firmicutes	Bacilli	Streptococcaceae	Streptococcus	Lactobacillales	[Streptococcus thermophilus LMG 18311]	ATATTCGTCCCTGTCATGTTTATGACAGGGGTTTTTTATAGCTTTTAAAGAACAAAGACCGAAGGTCGCAGGTGAATTTAAAGATATTGGTGCAGACGGAGCGAAAGCGAGGTCAACATTGCTATCAAAGGAGGGTGTCATGAAGCAATCTTTTGAGACTAGTAAATGACGATTCAGACC
14689	GGACGACGAGTA	43048	646311959	[NC_013769]	1758779	1758958	+	646528715	1758959..1760080	+	COG0301	H	6	[Thiamine biosynthesis ATP pyrophosphatase]	Crenarchaeota	Thermoprotei	Sulfolobaceae	Sulfolobus	Sulfolobales	[Sulfolobus islandicus L.D.8.5]	ATAATATCGTAGAAGGTCTTGTAGGTGCTAGATGTGCTGCTGGTCACTATAAGGTAAAGATAAAAATTAACGAGTTTAAAATTGTTGATTCTGAGTGTGAATGTGGACAAAAATTTTGTAGACATACGGTACAGCTATATTTACACTACATGAGAGTGAAGAATAATGTACTCGTCGTCC
14690	AATTGCCAGGTC	44772	637000307	[NC_006576]	767239	767418	-	637616334	765979..767238	-	COG0784	T	8	[FOG: CheY-like receiver]	Cyanobacteria	Synechococcophycidae	Synechococcaceae	Synechococcus	Synechococcales	[Synechococcus elongatus PCC 6301]	AGATCCACCATGAAGAATCCTTAGAAATTGTAAAATTGCTTTAAGATGGAGAAAGCCTGAATTTAACTTGGCCTTAATCTTCGAATAGGTACTAGTCCGACACGAAGTTGCTTTCCCTAAGAATGCTTATGGACTTCTAGGGGATTCAGGTAATACCGCCCATGAATGGACCTGGCAATT
14691	CGAGACATAGCC	44566	651053076	[AP012205]	2146890	2147069	+	651079709	2147070..2148050	+	COG0702	MG	15	[Predicted nucleoside-diphosphate-sugar epimerases]	Cyanobacteria	Synechococcophycidae	Merismopediaceae	Synechocystis	Synechococcales	[Synechocystis sp. PCC 6803]	ATCCTTGTTTTTGGTGGGGGTTGACCCTGCCATGGTGGGATTGCATTGACATTGGAGCCAGTACCGGGGTAGGGAAACAAATTTTTGTGCCCTGGCCCCAATACCCATAATTGTCAGAGTCTGATAGGATTTAGCAAAGTATTAAAATTTGTAAAGAAAATTAAAATGGGCTATGTCTCG
14692	CCACCAAGCTAG	12162	646564577	[NC_014220]	364140	364319	+	646853387	364320..364574	+	COG4472	S	2	[Uncharacterized protein conserved in bacteria]	Firmicutes	Clostridia	Syntrophomonadaceae	Syntrophothermus	Clostridiales	[Syntrophothermus lipocalidus DSM 12680]	GATTTTGCGGATTGGAGCGAGTTACGTCAATCTTCCTCAACAGTGACGCCGAAAGGTGTCATAGGGTTTGCGGTTCGTCGTAAAGGGGGACAACAACAATTCGAGATGGGGAAAAAGAGGAAAGAATTGCTCGCATGTTGAAATATCTCTTCAGGGGGTGATATTATGCTAGCTTGGTGG
14693	CGCAAAGCCTGT	41028	650377987	[CP001608]	3481130	3481309	+	650397408	3481310..3482254	+	COG2390	K	14	[Transcriptional regulator, contains sigma factor-related N-terminal domain]	Proteobacteria	Gammaproteobacteria	Enterobacteriaceae	Yersinia	Enterobacteriales	[Yersinia pestis Medievalis Harbin 35]	GCCGTTTTTCCTCAGTACATTATTGGCAACCTTGATTTGCTGCGGTCATCACCCAGTACCACGGCCAATAATATGCAGTTAAGCTACAGGCAAATCGTGTACTGCTTGTTATTTATTCAGCATTGAATAAAAATACCAGCATGAGGTATTTAGCGGGATGGAACCATGACAGGCTTTGCG
14694	CGTACGGCTACT	45908	641228474	[NC_009925]	2074408	2074587	-	641251180	2073682..2074407	-	COG2968	S	5	[Uncharacterized conserved protein]	Cyanobacteria	Synechococcophycidae	Acaryochloridaceae	Acaryochloris	Synechococcales	[Acaryochloris marina MBIC11017]	AAGCCTCTGTATCCAAGTGTTCAGGTGTATCTGAGAACATGCTTTTCGGAACCCAAAAAGTATATTAGGAGACAACTAAACTAACAGCTCTGGTGGGATGACGATTGTCCTTATGCAATGCCAACAGTGCTGTTCTGATTTCCAAATGACTCAACTCAATATCCTATGAGTAGCCGTACG
14695	GCAGAAGACTCT	26254	648028002	[NC_014378]	623178	623357	+	648128941	623358..624923	+	COG0685	E	11	[5,10-methylenetetrahydrofolate reductase]	Firmicutes	Clostridia	Halobacteroidaceae	Acetohalobium	Halanaerobiales	[Acetohalobium arabaticum Z-7288, DSM 5501]	AAAAGGATTAATTTCATTTTTATAGAATATGATCATAGTAGGAAGTAAATATATTTCAATATTGAAGTGTATTTATAAACTTTATTTTAATTTTTTAAATTCAAATTTTTAAAATGTAATTATTTATAATTATTATTTATGATTTAAGAGGAGGAGATTTTAAGAATGAGAGTCTTCTGC
14696	CATGGAAAGGGC	3820	646311901	[NC_013740]	278629	278808	+	646506817	278809..279879	+	COG0845	M	44	[Membrane-fusion protein]	Firmicutes	Negativicutes	Acidaminococcaceae	Acidaminococcus	Selenomonadales	[Acidaminococcus fermentans DSM 20731]	GTACGAATACTGAGTTGTTTCAAAACCATTCATGGGGGCTTCATAAATCTTTTTTACAATAACCGTAGATATAAGAGAATGAGGGAGCGGATGTATGGAGAGCCATTCTCTGTACATCCGTATTTTTTCCTGCGGAGGCAGGAAAATTGATGGAGGGAAGACAGCATGGCCCTTTCCATG
14697	TTCTTCAGTGGG	16416	637000013	[NC_007530]	2800020	2800199	-	637789835	2798853..2800019	-	COG1680	V	34	[Beta-lactamase class C and other penicillin binding proteins]	Firmicutes	Bacilli	Bacillaceae	Bacillus	Bacillales	[Bacillus anthracis Ames Ancestor A2084]	ACATGTTCTCTTTTTATTTGCATGCATAACTCTTCCCCAGTTTACTTTATTTAAATTTAAACGTAAGTATTTCGTAAGGAATGGATAAGAAAAAAGACAGTTTTATCATATAGGATGAAAGTATAGCTTGAATCAATACGATATGAATAGGGGAGAGAAATCCTTATGCCCACTGAAGAA
14698	AGTCAAGGGCGA	29108	644736340	[NC_013132]	8556478	8556657	-	644968962	8555113..8556477	-	COG2271	G	43	[Sugar phosphate permease]	Bacteroidetes	Sphingobacteria	Chitinophagaceae	Chitinophaga	Sphingobacteriales	[Chitinophaga pinensis UQM 2034, DSM 2588]	TTGAGCAGACGCAGAAAATAAGGTCTCAACTTTTAATTAGTAATCATTTATCAACGTTTGTGATAAATTCTACATATGCAGGATGTATAGCAGGCAATATTATATGCAAACGTTTGCATTATTCGACAGAGTGTTGTAAATTGATAACACTTTATAAATTCCAAAATGTCGCCCTTGACT
14699	CACCAACATGAG	35594	637000076	[NC_003030]	3507695	3507874	-	637179011	3506570..3507694	-	COG2108	R	2	[Uncharacterized conserved protein related to pyruvate formate-lyase activating enzyme]	Firmicutes	Clostridia	Clostridiaceae	Clostridium	Clostridiales	[Clostridium acetobutylicum ATCC 824]	TAAATTAGGCTGCTTATTAATAAATACATGTTTTATTTACATACAAAACAACATAATTAGTATATAATTAAATAGGTTCATGTATCTCTTTTGAAGAATATATGAAAAAGCGTAAAGAAGATTTGTATGAAGTATTCATAAGGATTAACTAAGGGAGGACATGTTATGCTCATGTTGGTG
14700	TCCTTGGAAGCA	15987	644736358	[NC_013204]	2359338	2359517	-	645024990	2358921..2359337	-	COG0261	J	15	[Ribosomal protein L21]	Actinobacteria	Actinobacteria	Coriobacteriaceae	Eggerthella	Coriobacteriales	[Eggerthella lenta VPI 0255, DSM 2243]	GCGTGTGGCTAGAGTATCTGCTATCATATAAACGTTGTGCTCTGTGGAGGCACAGCGTAGGAAGAGTGCGATGATACGCGTGGATCGTGCATAAGATCACATTGACTTGCTACGGTCACGCTGGTAAGCTATCGCCTTGCGTTTATTCATATCAAGGAGACACTCATGTGCTTCCAAGGA
14701	ACGAACCCTGTG	9705	646311926	[NC_000913]	268185	268364	-	646312157	267321..268184	-	COG3596	R	1	[Predicted GTPase]	Proteobacteria	Gammaproteobacteria	Enterobacteriaceae	Escherichia	Enterobacteriales	[Escherichia coli K-12, MG1655]	GCTGCTATTATAACTCATTCATTGCCTGAGCCAGCAGTCGCGCAGCTGCCTCAAGCGCAGAGGATTGAAAAAATCTTCAGATATATATCATCACTCTGAACATACGCAATTAACGGCGGAATCTCACGATTCTACCGTTTTTTATTATTTTTCAGAGGAGTAGTGATGCACAGGGTTCGT
14702	CATCATAGTGAG	40041	640069313	[NC_009138]	2701791	2701970	+	640170015	2701971..2704970	+	COG0277	C	21	[FAD/FMN-containing dehydrogenases]	Proteobacteria	Betaproteobacteria	Oxalobacteraceae	Herminiimonas	Burkholderiales	[Herminiimonas arsenicoxydans ULPAs1]	CTGCGGTTCTTATGTTGGCGCTCACTTCCCCAGCAACACACGAGCCGTCAGCGGGCGTATCGGCACACCAGCGCCAATCAGCCTCAAGCTGAACTGACATCCTGCACGCCACCGTCGTCCCGATTATCGAATTTGCTGCCCGCTTCAGAAAAGGATGGACCTTACATGCTCACTATGATG
14703	GGCAGACATAAC	29729	649633056	[NC_014632]	195313	195492	+	649701787	195493..195645	+	COG0267	J	12	[Ribosomal protein L33]	Fusobacteria	Fusobacteria	Fusobacteriaceae	Ilyobacter	Fusobacteriales	[Ilyobacter polytropus CuHBu1, DSM 2926]	AAAAAACTTCAAATAAAAAAATAAAAAAGGTTGACACAATTCCAAAACTATGTTATTATTAATCTCGTCTTGGAAAGCAAAAGTGAAGCTCTATCAGTGAATGACCATACGAATTGGTATGGGAGGATAGTTAGTAATATCCGATAAGTGAGTGGAGGTGTAATAATGGTTATGTCTGCC
14704	GACGAGGAATCT	20345	637000141	[NC_004567]	18973	19152	+	637387442	19153..20769	+	COG4166	E	38	[ABC-type oligopeptide transport system, periplasmic component]	Firmicutes	Bacilli	Lactobacillaceae	Lactobacillus	Lactobacillales	[Lactobacillus plantarum WCFS1]	ATGATGATGAACGCAGGATTGCAAAACGTTATTGTAGTCGTGAAAACCAGTAATTACCGGTTTACCACGGATAACGGAGGCTTACCGTTGATGTGTTGTTGTCGGCGCCAATCGAAGTATCGTTGCCAGTAACCGACATCATCGTTAAGTTAGGAGTCATCATTCATGAGATTCCTCGTC
14705	CTGACGCAACGT	21217	646862332	[AP011548]	2436188	2436367	-	646898002	2435351..2436187	-	COG0263	E	12	[Glutamate 5-kinase]	Firmicutes	Bacilli	Lactobacillaceae	Lactobacillus	Lactobacillales	[Lactobacillus rhamnosus GG, ATCC 53103]	TCTGAATGGCTCGCGAATCCAAGCTTGAACTGAAGATTGACGAAATTAAATAGTAAAAAAGCGCAAAGCACGGCTTTGAACGAGAATGGTACCGCCTTAACGGGTGTCTCGATCAAGGCGGTGCTTTTTTAATATTCTGGTAATCGGCGGTAAGTGGAGGTAGCGATGACGTTGCGTCAG
14706	ATTCGATAGCTG	21604	637000144	[NC_002662]	1678161	1678340	-	637068891	1677084..1678160	-	COG1312	G	6	[D-mannonate dehydratase]	Firmicutes	Bacilli	Streptococcaceae	Lactococcus	Lactobacillales	[Lactococcus lactis lactis Il1403]	AAAAACTGACCAACTTTTTAATCAAGCTTTAAATAAAGTTTTGGCAGATTTGCAAAATCAAAATTACGAAATCATTGACGTACAACTTTCAGCTGGTCTTACCGCTTGGTGGGAAGCTACAGCACGCTATTTGATTTTATATAAATAAGATAAAGGAATAAAAAAATGCAGCTATCGAAT
14707	CCGTTTGTAAGG	32930	637000148	[NC_002942]	1828618	1828797	-	637131593	1827202..1828617	-	COG2814	G	96	[Arabinose efflux permease]	Proteobacteria	Gammaproteobacteria	Legionellaceae	Legionella	Legionellales	[Legionella pneumophila pneumophila Philadelphia-1]	GCGTGTCCTCTTCACGCCAAAAAGTGTTTGTTTAATCAGCAAACCTCCATTATCGGGGTAAAGTATTATTTTATCTTCAATAATTTACACTTTGATATTTTTCTTGCAACCTGGCCGTGATAACATCATGCACGAACAGAATTTTCATTAGGGACAGATAGTTACATGCCTTACAAACGG
14708	AATGGCGCGGTA	43914	642555139	[NC_010725]	3342744	3342923	+	642651835	3342924..3343184	+	COG3311	K	6	[Predicted transcriptional regulator]	Proteobacteria	Alphaproteobacteria	Methylobacteriaceae	Methylobacterium	Rhizobiales	[Methylobacterium populi BJ001]	AGATGCGGTCGCCGCGCTCTTCGGGCTTGTCCGATTTGCACGCCACGATACGACGCACTGCTACGCCCGTATATTCGAGCTTCCATTCAGCATCATCTATCGCCTTCTATCCTCTTAGATGGGCGGTTGAAGGAAGTTGAAGTGAGGCAGCAAGTCGAACCCGCTATGTACCGCGCCATT
14709	TGAAGAACCAGG	24139	637000196	[NC_008344]	2285198	2285377	+	638132381	2285378..2286772	+	COG1538	MU	35	[Outer membrane protein]	Proteobacteria	Betaproteobacteria	Nitrosomonadaceae	Nitrosomonas	Nitrosomonadales	[Nitrosomonas eutropha C91]	AAAGGTAATGGCATGTCGCCACACTTAAATTTCCATCTCCAAATACTCGGAATCGTTACATCTATACTACCTCGGCTAACTGCAATATCCTATTTTAAAAATAGAAGGGCTATTTCAACCAGGCCAAATCGTCGTCAAACACCTGTTCTGCTGTTATGTTCGAGCATGCCTGGTTCTTCA
14710	TCTTACCCTCAA	41975	637000222	[NC_002947]	5627497	5627676	-	637148345	5625739..5627496	-	COG2192	O	6	[Predicted carbamoyl transferase, NodU family]	Proteobacteria	Gammaproteobacteria	Pseudomonadaceae	Pseudomonas	Pseudomonadales	[Pseudomonas putida KT2440]	CACCGGCTACGCCGGTGCCATCCACCGCGTTGCCTGCTTCGCGGGTGAACCCGCCCCTACAAGGGGGCGGTGTGCCTCCAATGTTTGCGTTATAATCCCGCCCTTTAGCCGCCATCCGCCCAAGAGGCCGCTGGCGCATTTTTACCGAATGAAGAGGCTAATCCCATGTTGAGGGTAAGA
14711	CGAACGAGACTT	32198	637000253	[NC_004631]	2698592	2698771	+	637406339	2698772..2699110	+	COG1544	J	20	[Ribosome-associated protein Y (PSrp-1)]	Proteobacteria	Gammaproteobacteria	Enterobacteriaceae	Salmonella	Enterobacteriales	[Salmonella enterica enterica sv Typhi Ty2]	TGCTTTCAGCCATTCCTCAAGTAAAAGATCGCTTCTTCCTGCGATGCCTCACAAAAAGTTCGCCTTGACAAAAAGTGACAAAATAATGTGATTTACATCACACATTTTGACATTAAGAACGGTATGCTGGAATCACCAAGACGGGAAAGACAAGAGGTAAAATTTATGAAGTCTCGTTCG
14712	TAGTCGGCTACT	40210	637000258	[NC_004347]	1192685	1192864	+	637343095	1192865..1194055	+	COG1092	R	9	[Predicted SAM-dependent methyltransferases]	Proteobacteria	Gammaproteobacteria	Shewanellaceae	Shewanella	Alteromonadales	[Shewanella oneidensis MR-1]	GACCATGCGTATGGGGATGTGGTGTTTTGGGTAGATGGCTCGCACTTGAACCATATTAGGTATATTATCCGCTTCCATTTTTAGAGGGCGGCGCCTAGTGTTCGAGCGGTACTATTGATTACGGCGATACAAAACACAGGCGGTAAAATTATCAAAGGCGGTACTATGAGTAGCCGACTA
14713	AGAGCACGATCC	22315	637000291	[NC_002737]	1413702	1413881	-	637091195	1413096..1413701	-	COG2860	S	9	[Predicted membrane protein]	Firmicutes	Bacilli	Streptococcaceae	Streptococcus	Lactobacillales	[Streptococcus pyogenes M1, GAS SF370]	TAAGTATGGGGATAATTGTTTGAATCTTTTGTAGCAAGGATGAAAATGGGTTTTATCCTTGCTTTTTTATCCTTACATTTTATCTTTTTCTACTTATTTTTTAAAGGAAAACGTGGTAAACTAAAAGAAGACTAAAAGACAATAGGGTAGCTTATGACAATTGATATGGGATCGTGCTCT
14714	GTGAGGGAAAGC	6716	637000356	[NC_006526]	1738637	1738816	+	637613142	1738817..1739839	+	COG1295	S	17	[Predicted membrane protein]	Proteobacteria	Alphaproteobacteria	Sphingomonadaceae	Zymomonas	Sphingomonadales	[Zymomonas mobilis mobilis ZM4]	TATCCGATAAAAACAGATTCCCTTTCGACAGCTATATTATCCTTTCGCTATCCCTTTGGTGCTAGTTCCTCGCCTGTTGCCGAATAACGCTATTGAAATAAGTTTTTTATTTTAGCACCGCTGCGGCGTGATTAACCCTTGTTTAATGATGAGTGTTAAGAGACCATGGCTTTCCCTCAC
14715	ACTGTCGTGTAG	31003	641522606	[NC_010581]	3155198	3155377	+	641706714	3155378..3156559	+	COG0673	R	41	[Predicted dehydrogenases and related proteins]	Proteobacteria	Alphaproteobacteria	Beijerinckiaceae	Beijerinckia	Rhizobiales	[Beijerinckia indica indica ATCC 9039]	CAGCGTCTTACAGGTCTGCGACTGCGTCCTGGTCGTAAGCCTGCGCGAGGATCTTCGAGGCCCACAGGGAGGACACTGGGATCGAGGAAGTCGATGATCACGCGAGTGACATCTGGACCCGGATCACCGCTTACACCTACCCCAAACAACAAGGAGACGGCAGACATGCTACACGACAGT
14716	GAACAAACCCGG	7932	637000048	[NC_006349]	154172	154351	+	637564087	154352..155002	+	COG2823	R	10	[Predicted periplasmic or secreted lipoprotein]	Proteobacteria	Betaproteobacteria	Burkholderiaceae	Burkholderia	Burkholderiales	[Burkholderia mallei ATCC 23344]	TCAACAGTCAACAGTCAACAGTCAACAACCGATTTTCGATCCTCCGCACATTCGGTTCGCGCAACGCCGGTCCGCACTTGACGTGCATCAGGAAATTCGCGGCGTGCGTATGCAAAGCTGTTCCGATGCGGCGGATGCGCGCCGCGTTTTCCGGTGGAGCGAGCGATGCCGGGTTTGTTC
14717	GCTACTGAGTTG	8876	639633022	[NC_008751]	576150	576329	-	639818659	575262..576149	-	COG2890	J	5	[Methylase of polypeptide chain release factors]	Proteobacteria	Deltaproteobacteria	Desulfovibrionaceae	Desulfovibrio	Desulfovibrionales	[Desulfovibrio vulgaris vulgaris DP4]	TCGCACAGCGGTCTTCGGCATGGGCATCATCGAGATGCGGTCAGCAAGGACTCCAGCCCCTGCTGCAACGGCCCTCTCCCTTTATCGTAGCCGCCCCCCTTGCAGCCCAGTGTCTTACCAGCTACTTTCCGGGCCGCACTCCAAGCCCGCAACCGGAATCCCGCCATGCAACTCAGTAGC
14718	GATCTCGCACAT	35135	637000101	[NC_004668]	2335501	2335680	-	637415577	2334526..2335500	-	COG1702	T	13	[Phosphate starvation-inducible protein PhoH, predicted ATPase]	Firmicutes	Bacilli	Enterococcaceae	Enterococcus	Lactobacillales	[Enterococcus faecalis V583]	GACAGGATACTGTCCTAGTTTTTTTTATGCAAAGAGAAAACCGGTAGCTTTTTACGGTTTTCTCTTTTTTGACTTTCAAAGTCAAATCAGGTACGACTTCTTTTTAAACAGATAAGAATGTGGTATCATTGTAAAGGACTATATAATAAAGGAGATGGACGTTTTATGATGTGCGAGATC
14719	ATGACCGCTTGT	22810	650377941	[FP929045]	120842	121021	+	650554729	121022..121714	+	COG2884	D	14	[Predicted ATPase involved in cell division]	Firmicutes	Clostridia	Ruminococcaceae	Faecalibacterium	Clostridiales	[Faecalibacterium prausnitzii L2-6]	GGTCAAGAAGTACCTGTCCAACAACCCGGCCAAATATTGATATTTCGTCTCAGCCGCTCCGGCTGCGGACGCCGAAACCGGCCGCTCGACCCCGATGCTGGCCGGTTTCTTTTGTAATGGTCTGGAACTTCTGTGCCAAATAAATTTTTCAGGAGCAAGATACTCATGACAAGCGGTCAT
14720	TATCAACCGTTC	2829	644736369	[NC_009441]	6067422	6067601	-	644744453	6066708..6067421	-	COG3279	KT	18	[Response regulator of the LytR/AlgR family]	Bacteroidetes	Flavobacteria	Flavobacteriaceae	Flavobacterium	Flavobacteriales	[Flavobacterium johnsoniae UW101, ATCC 17061]	TCTGCATTCTTATTAAACTTAAAACTTTGCGAACTTTGCGTATCCCGACAGCTATCGGGATTGCGTCCTTTGCGGTTAAATTTTTTAGCCACAGATTACACAGATTAAAAGGATTAAAAAAATATTAAACCTGAAACAAAGAAAACCTGAAACAAAAACAATATTATGGAACGGTTGATA
14721	GAGAGAAGACGC	29486	638154503	[AY596297]	189184	189363	-	638181957	188263..189183	-	COG0329	EM	21	[Dihydrodipicolinate synthase/N-acetylneuraminate lyase]	Euryarchaeota	Halobacteria	Haloarculaceae	Haloarcula	Halobacteriales	[Haloarcula marismortui ATCC 43049]	CGTCGTCCGCGCAAAGCGCAAGCCGACGTTTTAGCGACTCGTGGCGGACGTGGCGACTCCGTCTCGGGTCAGGTCGTTTGACACACAACAGCCGGCGGTATCGGCCGGCTACCGCACCGTTTCCGACCGGACAACCGAACCCACAGCGACACCAGACACACAGCAATGGCGTCTTCTCTC
14722	TCGTTCTTCAGA	38791	637000001	[NC_008009]	3612692	3612871	-	637985060	3610157..3612691	-	COG0577	V	11	[ABC-type antimicrobial peptide transport system, permease component]	Acidobacteria	Acidobacteria	Korebacteraceae	Korebacter	Acidobacteriales	[Korebacter versatilis Ellin345]	TTGACGCGGGATGTTTTCGAACACTGTCCGAAACTGGTCAGCGTTTCTTCTCTACGAACATCTTCGTAATTTCATAGAATCCTAAGTACCTTGTTTTCTGCATGGAACCGTCGTGTGCTTGGCAACGTAACTGCCTGTATAGCTCGCGAGAGGACCCAATCGACCATGTCTGAAGAACGA
14723	CACAGTACCGAA	43256	640069316	[NC_009135]	775183	775362	-	640166306	772846..775182	-	COG1152	C	2	[CO dehydrogenase/acetyl-CoA synthase alpha subunit]	Euryarchaeota	Methanococci	Methanococcaceae	Methanococcus	Methanococcales	[Methanococcus maripaludis C5]	ATATTAAAAATATTTATTTAAATAGTAATATTATTTTCAAGTAAAGTTTATTATTATATCCGGTATCCTACCTTTAAATACCATTATTGGTATTTTAAGCCATTTCATACTAACCTATTTATATTTTAAACTGTCATTATAAATCATGACAAATCGGTGATGGTCATGTTCGGTACTGTG
14724	GTCAATCCACGT	27735	649633078	[NC_015160]	1088277	1088456	+	649960293	1088457..1090280	+	COG1132	V	69	[ABC-type multidrug transport system, ATPase and permease components]	Bacteroidetes	Bacteroidia	Porphyromonadaceae	Odoribacter	Bacteroidales	[Odoribacter splanchnicus 1651/6, DSM 20712]	AGCAACTTAGCAACTCAGTAACTCAGCAACTTAGCAACTCAGTAACTCAGCAACTTAGCAACTTAGCAACTCAGCAACTTAGCAACTCAGTAACTCAGCAACTTAGCAACTTAGCAACTCAGCAACTTAGCAACTCAGCAACTCAACAACTCAGCAACTTTACCTATGACGTGGATTGAC
14725	TACATCTGCTCC	42203	637000224	[NC_007005]	2542727	2542906	+	637652538	2542907..2544529	+	COG0840	NT	58	[Methyl-accepting chemotaxis protein]	Proteobacteria	Gammaproteobacteria	Pseudomonadaceae	Pseudomonas	Pseudomonadales	[Pseudomonas syringae pv. syringae B728a]	TTTATTCAGGTTCGGAGTAGTTGCAACCACTAAAGTTACCGAGCTGGCGGGCGACATGAGTAGTATCTCAATGACATCAATCATAAAAGTTGGTTCATCCCCATTTTTACGAGTGATAGCGCCCATCATGCAAGCCATGGAACGGCTATGTTCAGGATCGACATCATGGGAGCAGATGTA
14726	CCGAGAGTTACG	14510	637000304	[NC_003155]	8623440	8623619	-	637210413	8622783..8623439	-	COG0693	R	18	[Putative intracellular protease/amidase]	Actinobacteria	Actinobacteria	Streptomycetaceae	Streptomyces	Actinomycetales	[Streptomyces avermitilis MA-4680]	GAGGGTCCGTCGCGTCCCGCGATGCTCCGGCACGCCGAGGGAAGACTCATGAAAGCTGCCAGCACTTCGACGCCCGCGACGACGCTGGACGAAGGTCGTCCCCACTCGGACGGCAGCTTTCACTGACCGCGCGCAGACAGTGCTCGGGGCACCTTCGGCCGGGCCATGCGTAACTCTCGG
14727	CACGTCTTGAGC	6350	637000339	[NC_002978]	776756	776935	-	637172978	776279..776755	-	COG3474	C	4	[Cytochrome c2]	Proteobacteria	Alphaproteobacteria	Anaplasmataceae	Wolbachia	Rickettsiales	[Wolbachia endosymbiont of Drosophila melanogaster]	CCTTTCTTGGGTTAGCTATAGAGACTCTCATCTTTAGCGAGCTTCAAGGTAATTGGTTGCTATTTGCGAAAATATTCGCATAATTTAAGTAACATTACTTAATAAAAATTAACTATGGAGCTTAATAAGATTGCAGCATCGATTTTACTTTCTGGGCTAATCATTATGGCTCAAGACGTG
14728	CCTCCAGGATAA	315	651053005	[CP002743]	1352000	1352179	-	651201071	1351121..1351999	-	COG0566	J	8	[rRNA methylases]	Actinobacteria	Actinobacteria	Bifidobacteriaceae	Bifidobacterium	Bifidobacteriales	[Bifidobacterium breve ACS-071-V-Sch8b]	AGGGTGTCTGAAACCATTATCATGCCCCCGCTGGCGGGGGCTGTCGACGTAGCCGACTGGGGTGGCTCTAGCTTTGGCCACCCTCAGTCTTGCTTTCGCGAGCCAGCTCCCGCCGGCGGGAGCCAATCACGGCTAACGTAATGCCCCGGCAGTAGGGTAGTGACCATGTTATCCTGGAGG
14729	GCTGGACGTAAC	5087	643692012	[NC_012441]	2071512	2071691	+	643746603	2071692..2072408	+	COG0284	F	10	[Orotidine-5'-phosphate decarboxylase]	Proteobacteria	Alphaproteobacteria	Brucellaceae	Brucella	Rhizobiales	[Brucella melitensis ATCC 23457]	TTGTTTTGTCGCATTATCCGACGCAAAACCGCTTCGCACTTTTGCTGGAAATGCTCTGACGCAGCGGTAAAGCATCGGGAATGCACGGCTATAGATAATAAAGTGAGGGTCTTCCGTGCCCGGCTCTCTTGTGTGAAGAGAGTAAAAATCACAGCGGAGATTTCCATGGTTACGTCCAGC
14730	TGGGATCGTCGT	7090	643348523	[NC_011000]	1676400	1676579	+	643350408	1676580..1679444	+	COG0567	C	22	[2-oxoglutarate dehydrogenase complex, dehydrogenase (E1) component, and related enzymes]	Proteobacteria	Betaproteobacteria	Burkholderiaceae	Burkholderia	Burkholderiales	[Burkholderia cenocepacia J2315]	TTCGCCGTGAACTCCGGTATCGGTTCTGTGATATGCTGCGCGCACGCAAGTTTTAGGTCCTTCCAAGCAAGACTTGATTCGCAATCCGCTAAACGGTCAGGCCGTGTCGCGGAAGGTTGAGTAACCCGCTATTTCTCGAGAAGCTCGAAGAAAGGTGAGCGTAAAATGACGACGATCCCA
14731	AGTGACTCTTCT	36374	640069308	[NC_009089]	871343	871522	+	640156479	871523..873277	+	COG1032	C	13	[Fe-S oxidoreductase]	Firmicutes	Clostridia	Clostridiaceae	Clostridium	Clostridiales	[Clostridium difficile 630 (epidemic type X)]	GTTGATAGATACTTTTTCAATTAATTCCATAAAAAACTTCCTTTCCTCACATTACTTGAAATTAATAAATTAATTATATAGATATTATTTAGACTTTACATATACTATTTTAACCTATAAGGGGTACAAAAAGACAGTATAATCTTAAAAAGAGGTGAGAAATATATGAGAAGAGTCACT
14732	TTGGACGGTCTT	19841	637000138	[NC_006814]	1533729	1533908	-	637626766	1531794..1533728	-	COG0441	J	32	[Threonyl-tRNA synthetase]	Firmicutes	Bacilli	Lactobacillaceae	Lactobacillus	Lactobacillales	[Lactobacillus acidophilus NCFM]	AAAACACCCCAATCGTTTATCCCAAAATTGAAAAGAGATAGGTTGGATACCTTTATTAATCCATGTTAAGAGGTTAGATAAACGCTAACCTGAATTTTGGGTGGAACCACGCAATTAACGTCCCAGTGCATTGTCGCACTGGGATTTTTTTTTGGAGGTAATTTTATGAAGACCGTCCAA
14733	TCCTTCCCAGTC	21122	646862332	[AP011548]	1743923	1744102	-	646897372	1743536..1743922	-	COG1733	K	13	[Predicted transcriptional regulators]	Firmicutes	Bacilli	Lactobacillaceae	Lactobacillus	Lactobacillales	[Lactobacillus rhamnosus GG, ATCC 53103]	ATGCAGTGCCACGCTTTGAAACGTATTGTGAGTTTTTTTCGTTTATTTTAGACGCATCAATTAGCTTTTGAGTTGTTGATGATAAGCATGACTTGTAATATTTTGGGAGTGTGTTATGCTAACACTATCTAAATGTAAGTAAGCGGGTATGATGAGGTGAGTAGAATGGACTGGGAAGGA
14734	TCCATACGACGG	21652	637000144	[NC_002662]	2047751	2047930	-	637069256	2046854..2047750	-	COG1426	S	6	[Uncharacterized protein conserved in bacteria]	Firmicutes	Bacilli	Streptococcaceae	Lactococcus	Lactobacillales	[Lactococcus lactis lactis Il1403]	ATTTAAGCATATTAAAATCTTTCTGTCAGTAAAATAAAAGTCGCTCAAAGTCTCAGTGAAACTTTGTCAGCGCAATTTCTAAGGCGAGATAGTAAAAATCTCCAAAATAAACAAAGAACAGTGATAATTAACAATCGATGTGCAGTACAAAAATGAAGGGAGGATATGCCGTCGTATGGA
14735	GGTGGTATGTAT	11526	650716063	[NC_015431]	706961	707140	-	650811954	702620..706960	-	COG0577	V	11	[ABC-type antimicrobial peptide transport system, permease component]	Tenericutes	Mollicutes	Mycoplasmataceae	Mycoplasma	Mycoplasmatales	[Mycoplasma mycoides subsp. capri LC str. 95010]	TTATATAAAATAGTATGTTAATTTATAATAATAATAGACTAAAGAAAGGAGAATAATATGCGACATATTATAAAAAGCTATTTAAAAACCTTTTTTAAAAAAAATTATGTCTCAACATTTGGGATTCTTCTTTTTATTATTACTTTAGCAACTGTTATTATAGGAATGATACATACCACC
14736	CCATCGAACACG	24165	637000196	[NC_008344]	2511160	2511339	+	638132612	2511340..2511558	+	COG2608	P	3	[Copper chaperone]	Proteobacteria	Betaproteobacteria	Nitrosomonadaceae	Nitrosomonas	Nitrosomonadales	[Nitrosomonas eutropha C91]	TGAGAGGACGAGGTTTACCGCATGTGCCAAAAATAATCTGTAAGAGTTGTGTGGGGGCGTATGTGATCTTGATTTGGCCGTATCAGCAATCTCAGTTCAGCACTGTTAAAAATTCTGGCAAGCAGGAACTTTGTTCATTTTATCTTTTAGCAAGAGGAGTTTTTTATGCGTGTTCGATGG
14737	TAGAGGACTGGT	1142	640753039	[NC_009615]	1011742	1011921	+	640765170	1011922..1012593	+	COG0175	EH	16	[3'-phosphoadenosine 5'-phosphosulfate sulfotransferase (PAPS reductase)/FAD synthetase and related enzymes]	Bacteroidetes	Bacteroidia	Porphyromonadaceae	Parabacteroides	Bacteroidales	[Parabacteroides distasonis ATCC 8503]	AATTAACAGAGTAGCCGGGCCTCGCAGAAATATGAATGGTGCAGGGGCAGGTGGTAGATTGGTTGCCAATCGTAGAGGTACAGCAAGTGCCACACAGTTAGGTTCACGTAGGCAGCGTTACGCTGATTTACGTGTTTCAATGGGATTAAACGGTGGCTAAAACCTATGACCAGTCCTCTA
14738	ACTATAGAAGGG	4185	646311948	[NC_013720]	492428	492607	-	646477730	492053..492427	-	COG0292	J	5	[Ribosomal protein L20]	Planctomycetes	Planctomycetacia	Pirellulaceae	Pirellula	Pirellulales	[Pirellula staleyi DSM 6068]	GGTGCCCAAAACAGTCTCGCGGGCTATTCCAAAATCGGCGGTTGTTTCGAACGCTCATCGAAATGAGCCTCTTCGCGACGACTGGCCAAGCGATGCGTACACGGGCGACGAACATTTGGCGGTTGCCAAAGGCCTAGGGGTACCACCGATTGAAAGATTACTTCCATGCCCTTCTATAGT
14739	GACTTGATCTGT	22460	640069334	[NC_009009]	941413	941592	+	640103992	941593..942864	+	COG4487	S	2	[Uncharacterized protein conserved in bacteria]	Firmicutes	Bacilli	Streptococcaceae	Streptococcus	Lactobacillales	[Streptococcus sanguinis SK36]	CATTTATTGGCAGGAATGGTATAATAGTTGATAGTCGTGAGAAGTAGATTAGTGAATTTGGGAGAATAATGAAAAAGAGAGTTACAAATAATAAATGATAGCGATATAATCTATCAACTTGGAAAAAAAGAATAAAATGTTTAATTTTAGATGAAGAGGTACCCCATGACAGATCAAGTC
14740	CAGCAGCATGCT	6314	637000339	[NC_002978]	126110	126289	+	637172366	126290..126670	+	COG3293	L	21	[Transposase and inactivated derivatives]	Proteobacteria	Alphaproteobacteria	Anaplasmataceae	Wolbachia	Rickettsiales	[Wolbachia endosymbiont of Drosophila melanogaster]	CATAATAATTATACCATATTAGTAATAATTTTTATATTCAATTTTTATTGTGAGGCTTATAAAGTGTATAACGAAATAGAAGGAGAACTGTACAACGTAATTGTAAGAGGTTGTCCGGAAACAAGTAAAAGGCTATAATATCTGAAATTTTAGTACGGGGTAAAGATGAGCATGCTGCTG
14741	TACAACTGCCCT	45910	641228474	[NC_009925]	2080783	2080962	+	641251187	2080963..2082987	+	COG2200	T	36	[FOG: EAL domain]	Cyanobacteria	Synechococcophycidae	Acaryochloridaceae	Acaryochloris	Synechococcales	[Acaryochloris marina MBIC11017]	ATTTAGGTCTCTAAATTTTCCATTTGTAGGGTCATTATTTTCTACATTGAATATAAAATAGCCCTGGCTCTTGAGGTCAAAATGGTCGGCATCCAGCCATTTAGAGCGGCTTTAACCTAGCCAAATCCCACTCCAGCAAGTGTTTCCCTGTGTTTGTGTTCATCCATGAGGGCAGTTGTA
14742	TACTGGGTACGC	17822	637000016	[NC_003909]	4420034	4420213	-	637281573	4419041..4420033	-	COG0827	L	7	[Adenine-specific DNA methylase]	Firmicutes	Bacilli	Bacillaceae	Bacillus	Bacillales	[Bacillus cereus ATCC 10987]	GAGGTCGTCTTCTCTCATATATTGCTATATGGAATCGATATACGAGAGAAGACGTTACATCATACATCACTAAAAAGGGAGCTCTAAAAAAGAGGTCGCTTTTTCTTTTGGGAAAAAATCAGATTATGGTATGATATAAGTTATGTGTAAAAGAGAGAAGGAGGAATGGCGTACCCAGTA
14743	GCATTCGAACAG	18114	639279304	[NC_006270]	2355615	2355794	-	639307311	2355336..2355614	-	COG0776	L	52	[Bacterial nucleoid DNA-binding protein]	Firmicutes	Bacilli	Bacillaceae	Bacillus	Bacillales	[Bacillus licheniformis DSM 13 Novozymes]	TACTGGACAAACGTTCCTCTCAAAGTGAAATTTTCGCTGGAAGCCGTGAAATGCCTTTTCTATATTTATTTGAAATTTCTGTTCAAACAGGTATAGAAACAGGTTGAACTGTGAAGAAATGATGATAATCTATTGATTGATACCTTTTGGGAGGAGGTGAAAGGCATGCTGTTCGAATGC
14744	TAGGATTCCAGG	27638	637000024	[NC_003228]	4619599	4619778	-	637229592	4617643..4619598	-	COG0488	R	59	[ATPase components of ABC transporters with duplicated ATPase domains]	Bacteroidetes	Bacteroidia	Bacteroidaceae	Bacteroides	Bacteroidales	[Bacteroides fragilis NCTC 9343]	GCTACATGAATGATCATTGTGAGGTAGATCATTTCATCGTGTTTTGTAGTGTATGTCTGTTTGGCTTTCAGTTTTAGAGGGGGTGTATATTTATTCCGTTTCTTTTTTCGCAGTCTGTATAAATGAGTATCTTTGCTGCCTCAATTCCCTTATTTATAGAAAGAAATGCCTGGAATCCTA
14745	CACTTCTCGTTC	24407	649633031	[NC_014934]	2331568	2331747	-	649895979	2330479..2331567	-	COG0052	J	34	[Ribosomal protein S2]	Bacteroidetes	Flavobacteria	Flavobacteriaceae	Cellulophaga	Flavobacteriales	[Cellulophaga algicola IC166, DSM 14237]	CCTGAAAAACATCTTTTCAGGGTTAAATTTTAAAATCAAGTTGTTGTTGTCCAAGAGTATAACAGCTTTTGGAAACTAGTTTAGCATCTAAATATAGGAGGCCACAAATTATCGTGCCACTTCAATATTGCTAATTCAACAGAACGTAAACTAAGTACAAAGAAAATGGAACGAGAAGTG
14746	TCTTGTGCTTAC	35830	640753018	[NC_009698]	1124813	1124992	+	640850752	1124993..1126795	+	COG1132	V	69	[ABC-type multidrug transport system, ATPase and permease components]	Firmicutes	Clostridia	Clostridiaceae	Clostridium	Clostridiales	[Clostridium botulinum BoNT/A1 Hall]	TAGCCTTCAGATCATTATCTAGTAACCTTTTATACACAGTATAAGAATTTTAAAGTGGTAAAGCTGAAGAATTCTTATATATATAACTTTTTATAAGATAGGAGTATTAGGTTAGATAGTAACGGGATAAGTGAATAATTAATTTATAGAAAAGAGGAATCGCAAATGGTAAGCACAAGA
14747	ACCATACATACC	37036	637000077	[NC_008261]	938856	939035	+	638081673	939036..939461	+	COG1846	K	65	[Transcriptional regulators]	Firmicutes	Clostridia	Clostridiaceae	Clostridium	Clostridiales	[Clostridium perfringens ATCC 13124]	TCTAATATAGAAATCAATCTTTTATATTTTATAGATATATTATTAAATATTAGCGTAGTAAAACCTTATTTATTTGAAAATAATGGAATGAACTCAGTTGCAAATTTTAAAATTTATATTTAATATAATATATAGACAAAATTTTAAGAGGTTAGGACTGATATAATGGGTATGTATGGT
14748	CCACCATAACGC	29342	646564527	[NC_013943]	769982	770161	-	646669180	768767..769981	-	COG3328	L	23	[Transposase and inactivated derivatives]	Deferribacteres	Deferribacteres	Deferribacteraceae	Denitrovibrio	Deferribacterales	[Denitrovibrio acetiphilus N2460, DSM 12809]	AAAGAGAGTTATCGCTGTTTCATATTGACTTAAGATGACAACAACATCGCTATTAGAAGGTATATCATCTTCCTCAAGGATTTCTAGAAATTGGAGCGAATCTTCGAGCGTGTAAATAAAAGTGTGTAAACGTCGTATGTGTTAAACTAACATGCGAGGTTTATGATGGCGTTATGGTGG
14749	ATACCGTGAGTT	23039	650377941	[FP929045]	1933174	1933353	+	650556240	1933354..1934652	+	COG0019	E	18	[Diaminopimelate decarboxylase]	Firmicutes	Clostridia	Ruminococcaceae	Faecalibacterium	Clostridiales	[Faecalibacterium prausnitzii L2-6]	TTCAGGAGCTGGCCGTCGCCGCTGAACACAACGACGACAGCGTGGTGGAGCAGTTGGCCAAAATGGTGCCTACCTTTACCCCCACCCGCGAGAACCTCAAGCTGTAAAACCGCTGGCTGCACGGCACCTTTGCCGTGTAAAAATATATGAGAGGGATGTACAATCATGAACTCACGGTAT
14750	TCTCATCCCTGC	29942	649633056	[NC_014633]	85295	85474	-	649703673	84560..85294	-	COG1296	E	6	[Predicted branched-chain amino acid permease (azaleucine resistance)]	Fusobacteria	Fusobacteria	Fusobacteriaceae	Ilyobacter	Fusobacteriales	[Ilyobacter polytropus CuHBu1, DSM 2926]	AATACAAAATATATGAGAAATATGATTCTCCTCAGTGAAAGAAAAAATATTGAGATTAATTTTTGAGCATCCAAAAACCGAATTTTCTAATAATTTATTGAAAAATAAAAAAAATAGGTGTAAAATACTGATTATTTAAATTTTCAATAATTGGAGGAATGAAAGATGGCAGGGATGAGA
14751	CTTCGAGTCACG	19815	637000138	[NC_006814]	1166719	1166898	-	637626429	1166344..1166718	-	COG1725	K	13	[Predicted transcriptional regulators]	Firmicutes	Bacilli	Lactobacillaceae	Lactobacillus	Lactobacillales	[Lactobacillus acidophilus NCFM]	AAGCTGTATTCCTTATAATATAGGGAATTACAGCTTGCTTTTATTTTGAAAATATTTTTTTATAAGGCGTGGAACATCATGGTAAATAATACTTGCAAGTTTTTTAAAAAATATGTATCATTACTGTAATAGATAAATAATACAGTGGTAATAGAAGGTGAGTAAATGCGTGACTCGAAG
14752	AATTCGTCGTCC	20447	637000141	[NC_004567]	914164	914343	+	637388269	914344..915486	+	COG5271	R	19	[AAA ATPase containing von Willebrand factor type A (vWA) domain]	Firmicutes	Bacilli	Lactobacillaceae	Lactobacillus	Lactobacillales	[Lactobacillus plantarum WCFS1]	GCACGGTTTAATCATAATTAGTCCTGATTGGTGTTTTGGAGCGGACACTATTTTTTAAATGTTCAATCGGAATATAAATTAATTTATATGGGCTAGCAGGATTGAGGGACTAACGGTATACTTATTGAAGCATAAATACCAACCAAAAAGGATAGTGAAGCAGGGATGGGACGACGAATT
14753	AGCTCTCATTTC	20525	637000141	[NC_004567]	1612274	1612453	+	637388951	1612454..1612903	+	COG0597	MU	12	[Lipoprotein signal peptidase]	Firmicutes	Bacilli	Lactobacillaceae	Lactobacillus	Lactobacillales	[Lactobacillus plantarum WCFS1]	ACTGGGGGGTGGTTAACCAGATGCCGATGCTTTTGGGGGAATACTCGAAAGGTGCTTAGTTATTAAGTCTGCAATAAAAACCGCGCTTTTCCTGCCGGAGTTTCGTACAAGGACGACGTCTTTTGGTATAATTAAACACAGCTTAGCGAAATGTGAGGACAGAATATGGAAATGAGAGCT
14754	GTGGAACAGTGG	21631	637000144	[NC_002662]	1924227	1924406	-	637069121	1921905..1924226	-	COG1185	J	40	[Polyribonucleotide nucleotidyltransferase (polynucleotide phosphorylase)]	Firmicutes	Bacilli	Streptococcaceae	Lactococcus	Lactobacillales	[Lactococcus lactis lactis Il1403]	GACAGAAAATAAAAAAGTTTTTGTCAGTGAAAAATTACTGACAAGAGGTTCAGTAATGACAGGTTGATTTTTGTTTAGAAAAACATAAAGCTAAAATATATTACAAAAGCAGGAGACTGGACTGTTAGAGAAAGTTCATAGCATTTCAAGTCAAGGAGAAAAACAATGCCACTGTTCCAC
14755	TGAAACCCAGCG	23493	637000174	[NC_007633]	982450	982629	-	637823998	981796..982449	-	COG0813	F	6	[Purine-nucleoside phosphorylase]	Tenericutes	Mollicutes	Mycoplasmataceae	Mycoplasma	Mycoplasmatales	[Mycoplasma capricolum capricolum ATCC 27343]	TAATTTATAACCTTTTTGTTATTGCATTTAAAAATTATTAAAAAAGTAAAATCTTTTTAAAAATAATAAAAACTAGTAAAAAACTAGTTTAAAACTTTTATTAAACCATTTGTTTTTAGTAATCTATAAATAGATATAAATAAACTTTAGTTAGGAGAAAAAAATATGCGCTGGGTTTCA
14756	TTCCGCTGAGTG	27866	649633078	[NC_015160]	3208051	3208230	+	649962018	3208231..3208686	+	COG0102	J	31	[Ribosomal protein L13]	Bacteroidetes	Bacteroidia	Porphyromonadaceae	Odoribacter	Bacteroidales	[Odoribacter splanchnicus 1651/6, DSM 20712]	ACACTTTTAAACTGCAAGGTTGAACCTTAGCCATTTACCTTGCAGGCACATTTTCAGTGAATGGGATTTTGGCCTGCCCGACTATGCGTTTTTCCCATTCTCCGTTAATTGCAAGGGTTTGCCGCGCCAAAAAACAAACAGATGTATCATTAAAAATTAAAAAAAATGCACTCAGCGGAA
14757	CCCATCCTTCGA	4464	646311948	[NC_013720]	4076135	4076314	+	646480522	4076315..4077322	+	COG0002	E	18	[Acetylglutamate semialdehyde dehydrogenase]	Planctomycetes	Planctomycetacia	Pirellulaceae	Pirellula	Pirellulales	[Pirellula staleyi DSM 6068]	TCCCTTGGCTAGAAAAGCCAGAACGCTCTATATTACCAAGCCCCCAGCCGCGAAATTCGCTGACGGATGCCCAGGGTGAACCCGGCCCCTCGCGGACGTGTCACTCACCAGAATTGCGCGCGTGGGAGTTTGGTTTCAACGGTTTACCTACTGAAAGTTCGGTCCATGTCGAAGGATGGG
14758	CCGTTTCTCGGT	30190	649633083	[NC_015174]	1445995	1446174	+	649977349	1446175..1447665	+	COG0064	J	5	[Asp-tRNAAsn/Glu-tRNAGln amidotransferase B subunit (PET112 homolog)]	Planctomycetes	Planctomycetacia	Planctomycetaceae	Planctomyces	Planctomycetales	[Planctomyces brasiliensis IFAM 1448, DSM 5305]	CACGCCAGCCCTGGCCTCTAGGCTCTAGCCCCTGGCCTTTCCCGCACGGTTGTCTCGACCGAGGCCCCGCTTTTAAGATAGCGGCCTGATGGCGGTCGTCGGTGCGCTGGGAACCTCGGGGGCGGCTGCTTTTTTGATTCTGCGAATTTTACGATCGTCGTCCGCATGACCGAGAAACGG
14759	TGAACTGTACCG	1661	648028051	[NC_014370]	1462798	1462977	-	648115669	1462204..1462797	-	COG1309	K	77	[Transcriptional regulator]	Bacteroidetes	Bacteroidia	Prevotellaceae	Prevotella	Bacteroidales	[Prevotella melaninogenica ATCC 25845]	TTTACCACCTAAATTGATAATAGTGTTGTCTATAAAATTGTTATTTTATCAATCTTGTTGTTAAATAACATGAAAAAAGCAATGATAACTTGAAGATTATTACAATGTTACCGTTGGGTAACTTATCTTTGCGGTTACCAATTGGTAACATAAACAAATAATAGAATGCGGTACAGTTCA
14760	ATTATGCTGCTC	23585	637000303	[NC_006448]	769924	770103	+	637591243	770104..770313	+	COG1278	K	54	[Cold shock proteins]	Firmicutes	Bacilli	Streptococcaceae	Streptococcus	Lactobacillales	[Streptococcus thermophilus LMG 18311]	CTCATGAAAATCTGGGTAATCACAAGAAAATCAATAAGTTTTAAATAGACCAATTTGACTTTGGTAAGAATAGGTGTTACTATTAAGAGGTAGGTTTTGTCTCGAGTTTAAATGTTTTAGGAATGCACTTTTTCGCAAAATAGGATTTACAGATGATGCGAAAGGATGGAGCAGCATAAT
14761	GATCGCGTACTC	12055	638154522	[BA000011]	662854	663033	-	638191201	662032..662853	-	COG3959	G	5	[Transketolase, N-terminal subunit]	Euryarchaeota	Thermoplasmata	Thermoplasmataceae	Thermoplasma	Thermoplasmatales	[Thermoplasma volcanium GSS1]	AAGATCCGATTTAAGATCACCTTCAGCGTTCAATCGGTGGTCTTAAAATGTTATAGAATTGATGTAATATAGCAAAATACGGTGTTTCCTTTGAAGATCAAGAAAGTTCACTATTGCGTAAATATTTGCTTATATATTGGTATGTTATGATCATCCGTTATAATTATGGAGTACGCGATC
14762	TACGCAGACTGG	10832	637000344	[NC_003902]	1863803	1863982	+	637273699	1863983..1865002	+	COG0583	K	45	[Transcriptional regulator]	Proteobacteria	Gammaproteobacteria	Xanthomonadaceae	Xanthomonas	Xanthomonadales	[Xanthomonas campestris pv campestris ATCC 33913]	GCATGAGCAACGACGTTCGACGCAGTGACCCAAAAGTGTTCGTAACCCAACGGGGCCGGTGACGGCCCCGTTGGCATTTGAGGCGGGCGGCGCAAGGCGTGACGCCGGACACGTTCGTTGCTCGATTGGGATAAAGGTGGTTAAATATCGCGCATCGTTCTATCCATGCCAGTCTGCGTA
14763	CCAGTAAGGATA	40914	650377987	[CP001608]	2674160	2674339	-	650396610	2672303..2674159	-	COG2989	S	8	[Uncharacterized protein conserved in bacteria]	Proteobacteria	Gammaproteobacteria	Enterobacteriaceae	Yersinia	Enterobacteriales	[Yersinia pestis Medievalis Harbin 35]	TCTTCGGGTTGTATTTTATAAGTGCAGGAAATCTGTTAGCGTAAAGGTTGTTACTTGGTCAATATAATTGACAGTCAAAATGTCACTTCTGTTTGTATAATAAAATAAGAAGCAATGGTACCGACAAACTATGACGTACTGAGATGAGCATACAAGGGGCATGGAATGTATCCTTACTGG
14764	AACTGCATTGCG	17596	637000016	[NC_003909]	2176650	2176829	+	637279084	2176830..2177465	+	COG1182	I	5	[Acyl carrier protein phosphodiesterase]	Firmicutes	Bacilli	Bacillaceae	Bacillus	Bacillales	[Bacillus cereus ATCC 10987]	AATTTTAAGGAAACAAAACAAATCATTAACTTACGAAAAAAAAGTAGCTATTTTTTATTGACATCGAACGAAACTTTTCGTATTATACTTACATAAGGTAAGTTATTTACTTTCAAATTATAAATCTCAAATTAAAGATAAAATGTAGAAAAGGGAGAGAATACAATGCGCAATGCAGTT
14765	CCGATAGCTATC	15367	639633010	[NC_008618]	1822957	1823136	+	639764412	1823137..1823802	+	COG0177	L	8	[Predicted EndoIII-related endonuclease]	Actinobacteria	Actinobacteria	Bifidobacteriaceae	Bifidobacterium	Bifidobacteriales	[Bifidobacterium adolescentis ATCC 15703]	GTTTTCGTTGGCCTTTCGCTGATTTCCTGTTGTTTTTTGCTGATTTCCTGTTGTTTTTTGCTGATTTTCTGTCGTTTTTTCGATGGATTTTCGCTGTTTTTGCCGATTGCGACGTTTCCGCAGGTTTCCCGCGTTCGTCCGCATGCGAGGGGTAGGCTGGGAGGCATGGATAGCTATCGG
14766	TCCCACACATAC	15628	643348516	[NC_011593]	2620370	2620549	-	643437659	2619413..2620369	-	COG0329	EM	21	[Dihydrodipicolinate synthase/N-acetylneuraminate lyase]	Actinobacteria	Actinobacteria	Bifidobacteriaceae	Bifidobacterium	Bifidobacteriales	[Bifidobacterium longum infantis ATCC 15697]	GATCTGTTGCGAGGCAGTGCTTGCGACTCCGAGATGTGAGCCGCACCCGAATTGCTGAACTGGAGGAATTCGGATCAACGACCGGGTGCGGTTCGCTCATGCGGAGCGGATGCGGTGTTGTCTCGCGTACCAGACAGACACAAATACAACAAGGAGATTCACACTATGGTATGTGTGGGA
14767	CATTACCCGCAA	6748	637000034	[NC_002929]	114765	114944	+	637111530	114945..115961	+	COG3547	L	34	[Transposase and inactivated derivatives]	Proteobacteria	Betaproteobacteria	Alcaligenaceae	Bordetella	Burkholderiales	[Bordetella pertussis Tohama I]	CGGTGGTGATTAGCTATCACCACCGCGCGCCGATGACCGCGAGTTGGTGCCCAAAGCGAGGACTTTGTGGGACAGATAGCGGCTCGGCAGCGCACTGCTGGGCCGGCGAGACACTGGACGGTATCGTAGGGCGAGGACCCTGTATGTACAAGGCAAGTGGGCGCAATGTTGCGGGTAATG
14768	CGCTTCAAACCT	35353	637000076	[NC_003030]	1250686	1250865	+	637176754	1250866..1252290	+	COG2723	G	18	[Beta-glucosidase/6-phospho-beta-glucosidase/beta-galactosidase]	Firmicutes	Clostridia	Clostridiaceae	Clostridium	Clostridiales	[Clostridium acetobutylicum ATCC 824]	ATGTAAAATGCAAAGAAGTTAAGGTAACTAGTAATAAATTCATACATTATATGAGTAAAATCTATGTATACGATTTCTTTGAATTTAAAGCAAGTTCACTAGAAAAATATACTTTACTTTTAAATAGAAGAAAAAATATTATAAAAATCAATGAGAAGGTGTGTTATGAGGTTTGAAGCG
14769	GAGCCTTAGTTC	15984	644736358	[NC_013204]	2286053	2286232	-	645024921	2285057..2286052	-	COG0078	E	12	[Ornithine carbamoyltransferase]	Actinobacteria	Actinobacteria	Coriobacteriaceae	Eggerthella	Coriobacteriales	[Eggerthella lenta VPI 0255, DSM 2243]	CAGCTGCATGCGCACGAGTGCTATGAGAGCTACCCTTGCCTTTTCCGGATTGCCGGGGCCGTGCAACGCGGCCCTGGCGTTCGAAAAGGGGCGGACGGAAACTTGGCTCTATCCGCCGGTGCGTATTTTGTTTTGTTCTGTAAGCAACGTTGAAAGGAATGATCTATGGAACTAAGGCTC
14770	GGCTTGGATATC	37547	650377948	[CP002175]	2184049	2184228	-	650422355	2183365..2184048	-	COG0745	TK	83	[Response regulators consisting of a CheY-like receiver domain and a winged-helix DNA-binding domain]	Firmicutes	Clostridia	Halanaerobiaceae	Halanaerobium	Halanaerobiales	[Halanaerobium praevalens GSL, DSM 2228]	TTTCGGTGAAAGTTCCTTTAAGGAATCCTCGTTTGTAAGCTTTGCGAACGGGCGGGGAGGATGTCAATTTTAAGCAGCTTTAATAAATGATAAACTAGAATTAAGTTTAAATATTTAAGTTCAAAAATAGAATCTGAATAAGTTAAAATTTAAGGATGTGAAAAAATGGATATCCAAGCC
14771	TCCCATTGTGTG	20089	639633028	[NC_008526]	1751442	1751621	-	639664694	1750956..1751441	-	COG0041	F	20	[Phosphoribosylcarboxyaminoimidazole (NCAIR) mutase]	Firmicutes	Bacilli	Lactobacillaceae	Lactobacillus	Lactobacillales	[Lactobacillus casei ATCC 334]	AGCAACACAGATGTGATTTCAGACATTGAAAAGCTGACGGGTTAAGATTTTAAAAGATAAACACGAACGATTATTAATATAACATTGAGAATTGCTCTCATTTTTATTGAATCTGTCGCGCTGACGTGCTATTCTCAAAACATCTTAAAGAAAGCGGGGAACGAGATGCACACAATGGGA
14772	TATACTCGTGCA	20496	637000141	[NC_004567]	1309153	1309332	+	637388651	1309333..1310328	+	COG0463	M	49	[Glycosyltransferases involved in cell wall biogenesis]	Firmicutes	Bacilli	Lactobacillaceae	Lactobacillus	Lactobacillales	[Lactobacillus plantarum WCFS1]	TCGTGGATAGTTGTGGGGGCAGATATTCTGCGTTATTAATGATACCGGAATGTTTTTCGTTAAGTGTCTAATTTGGGCCACAATCGAATGGCGCTAATGATACCGAAAGTTGCAATTATAATTGTTATTTCGTAAAACTATTTGAGTCATATTGGGGGAATTAGCATGTGCACGAGTATA
14773	CAGATGTTCTAC	20857	640427118	[NC_009513]	1343487	1343666	-	640591137	1341066..1343486	-	COG0495	J	12	[Leucyl-tRNA synthetase]	Firmicutes	Bacilli	Lactobacillaceae	Lactobacillus	Lactobacillales	[Lactobacillus reuteri F275, JCM 1112]	TTATTACTGAATTTTAGTAGGTAATGACGTTTACCGCGTTAAGGTCTTAAGCGCCATGGATTCCATGGAAAACGGGTGGTACCGCGGAGTTATTTCGTCTCGTAGATTGATTTCTACGGGACTTTTTTATTACGATCATCAAAATCAGAATAAGGAGTAGAAAATATGGTAGAACATCTG
14774	TGTCTCCGAACG	21378	639633034	[NC_008531]	1236368	1236547	-	639674938	1235069..1236367	-	COG0568	K	49	[DNA-directed RNA polymerase, sigma subunit (sigma70/sigma32)]	Firmicutes	Bacilli	Leuconostocaceae	Leuconostoc	Lactobacillales	[Leuconostoc mesenteroides mesenteroides ATCC 8293]	CAAATCGTGTTCAGGAATTAAAACAACTAATTGAAATCGCTAAGCAACAGCATGATGATGCCAAACTAGTTCAACTTTCAACTGAATTAATTAACATAAAAAAACGACAACATTAGTCGAATCGATGTTAATTAAATAGCCTCATTGTAAAATATAGGAGTAAAAATGCGTTCGGAGACA
14775	GGTTACGAGCTG	27378	649633077	[NC_014761]	1597545	1597724	+	649790855	1597725..1598183	+	COG0537	FGR	13	[Diadenosine tetraphosphate (Ap4A) hydrolase and other HIT family hydrolases]	Thermi	Thermi	Thermaceae	Oceanithermus	Thermales	[Oceanithermus profundus 506, DSM 14977]	AGAATCGGCGCAATTTTGCCAACGCTGGTGCTACAATGTCAGTGTGGGTTGTGCAAACCCGCCACTGCCGCCTACGCTCACGTTAGCCCGCTTGTTCATCCCGTACAGCTGTGTGGTAAGAAAGACAAACAAATACAGCCTTTTGGAAGGGAAGGAATCGTCAACATGCAGCTCGTAACC
14776	ATGAGGACCAAT	30113	649633083	[NC_015174]	532980	533159	-	649976554	531531..532979	-	COG0534	V	32	[Na+-driven multidrug efflux pump]	Planctomycetes	Planctomycetacia	Planctomycetaceae	Planctomyces	Planctomycetales	[Planctomyces brasiliensis IFAM 1448, DSM 5305]	CTACATCGCACGGCCTGCGGACCGGAGATGGTTCGGTTCGCAGTTCACTTGCTACCTTGCCTGCGCGAACCCTGATGGGATTATCCTTGTCTCGTCAGGCTCAGGTCTTATGCTTCCCCAGATGCTTTCCGTTGAGAGCGCTCCCGAGAACGGAATGGATGCTGTATGATTGGTCCTCAT
14777	GCAAACAGGCCA	1680	648028051	[NC_014370]	1582415	1582594	+	648115761	1582595..1583062	+	COG3341	R	4	[Predicted double-stranded RNA/RNA-DNA hybrid binding protein]	Bacteroidetes	Bacteroidia	Prevotellaceae	Prevotella	Bacteroidales	[Prevotella melaninogenica ATCC 25845]	TGAAAACTTAATATACAAAAGTATATTAGTCTATATCTCTTTTTTGGTTTACCTATAACAAAGAGAAAATATCCATTTGTAGGAAGCAATAAATAAGATTAAGCAGACTATAATGGCTTTGGAGTCAAAGAACAATACAAGACACAGCATCAAATAGCAAATCCAATGTGGCCTGTTTGC
14778	CATGACCTCAGT	41571	637000218	[NC_002516]	5825955	5826134	+	637055619	5826135..5828039	+	COG0304	IQ	14	[3-oxoacyl-(acyl-carrier-protein) synthase]	Proteobacteria	Gammaproteobacteria	Pseudomonadaceae	Pseudomonas	Pseudomonadales	[Pseudomonas aeruginosa PAO1]	CGTCAGCATAGTCACCCTGATCATTTCAACGGCCACTGGCTCGTGCCCGGGTCCGTGAAGCTCGCCTCGCCGACGGGAAAGGCCGCCATCGCCGCCACGCGCTTCCCGCTCCGGACCAGGCAGCAGCCCGGCACGCGAACGACTATTCGAAGGAGTTTCTGAGTGATGACTGAGGTCATG
14779	CTGGTTCATCCT	5852	639633055	[NC_008380]	1210845	1211024	-	639647012	1210449..1210844	-	COG0645	R	3	[Predicted kinase]	Proteobacteria	Alphaproteobacteria	Rhizobiaceae	Rhizobium	Rhizobiales	[Rhizobium leguminosarum bv. viciae 3841]	CCTGCACGACACCGCGGGGCCACTTCCCCTTGCCAAGCCAAAATCAGAGATTTTCCAATGCCGACGCTCTACCTCACTTGCGGTCTTCCCGGTTCGGGTAAGACGTCGCTCGCCAAGATCATCGAACATGAAGCATCTGCCCTCCGTCTGACCGGAGACGACTGGATGAGGATGAACCAG
14780	GTTCATGTCGAG	5958	639633055	[NC_008380]	2207320	2207499	+	639647979	2207500..2208729	+	COG0436	E	27	[Aspartate/tyrosine/aromatic aminotransferase]	Proteobacteria	Alphaproteobacteria	Rhizobiaceae	Rhizobium	Rhizobiales	[Rhizobium leguminosarum bv. viciae 3841]	TCGGAAGATACGATTTTCCCGATAAAGCGCGTTTCGCGGCCTTTCCGTCAAAGATTCGCCGCGTCGCTTGGGTCTGATGAATACGGCGTTGCGATTCTGAAGTTCGTGTCGCAGCCGCCGGGAGACGGAACGAACTTCGACTGCGGCCCGAAATGCCGCCTTTCCATGCTCGACATGAAC
14781	TTGCCGTACATC	46519	640069327	[NC_007493]	1674555	1674734	-	640071170	1673427..1674554	-	COG1426	S	6	[Uncharacterized protein conserved in bacteria]	Proteobacteria	Alphaproteobacteria	Rhodobacteraceae	Rhodobacter	Rhodobacterales	[Rhodobacter sphaeroides 2.4.1]	TGCTACTTCTTTCGGGACAGGGCACCCCTGAGTCGGAAGCAACCGGCCGGGGTAAATCGGGGCAGGACGGGCACACGCATGATCTGGCGGAGGACACAACCTTCGACGGCCGAAGTCGATAAACCCAAAGGGTTCGACGATTTCGAGTTGCGGTTGGGCGACCTGATGGATGTACGGCAA
14782	ACCTTGGCAGCT	11947	644736404	[NC_013159]	3246733	3246912	+	644977034	3246913..3248376	+	COG2814	G	96	[Arabinose efflux permease]	Actinobacteria	Actinobacteria	Pseudonocardiaceae	Saccharomonospora	Actinomycetales	[Saccharomonospora viridis P101, DSM 43017]	AAAAGATGTCGCGGGCTCGAACCCTGCGTCCTGCACGGGCCGTGCTCCGGTCGACGACGGATGCGAATCGCTGGTTCTTCGTGATGGCCGTCCGTTGACTCCGCACGAGCGCGCCCGACACCCGGCGCACCCACGTAGCCGGACCTGACTCCACAAGGGTTCTTGATGAGCTGCCAAGGT
14783	AGGCTCAGGAAT	39650	637000250	[NC_007677]	1300133	1300312	-	637844016	1299662..1300132	-	COG2265	J	17	[SAM-dependent methyltransferases related to tRNA (uracil-5-)-methyltransferase]	Bacteroidetes	Sphingobacteria	Rhodothermaceae	Salinibacter	Sphingobacteriales	[Salinibacter ruber M31, DSM 13855]	CACACTCGACGTCCCATGTCCCGTCTCCGATTCCTCTCGGTCGTTTTGCTCGCCCTCGGCCTCCTGCTGGGCCACGGGCCTCGGTCCGGATACGCCCAGCAGACGGACACCACCGCAGAGACAACGATTCCGGGCCTGAAGATGCCGCCCGAGCAGGAGTCGGACATGATTCCTGAGCCT
14784	TGTCGGTGTTCT	14129	637000304	[NC_003155]	3746604	3746783	+	637206101	3746784..3747719	+	COG5285	Q	9	[Protein involved in biosynthesis of mitomycin antibiotics/polyketide fumonisin]	Actinobacteria	Actinobacteria	Streptomycetaceae	Streptomyces	Actinomycetales	[Streptomyces avermitilis MA-4680]	ATTCACTACTGCCGATATCAGCCGCCGGCCGTGCACACAAAGGAGAGCCGGTCATCACACATGGGCGCGGCAACGGTTCTGGTTAAATCCTGGTGAACGAAAGTCTCCACATGCACGAATTCAAGCCAGTCGGCCGGAACCGGCACACTATATCCGCAAATCGTTATGAGAACACCGACA
14785	CACCAGACGTTT	39216	649633098	[NC_015172]	3351591	3351770	-	649976043	3350529..3351590	-	COG1063	ER	33	[Threonine dehydrogenase and related Zn-dependent dehydrogenases]	Firmicutes	Clostridia	Peptococcaceae	Syntrophobotulus	Clostridiales	[Syntrophobotulus glycolicus FlGlyR, DSM 8271]	TCAATAAATATAAGCTGAAAATAACGAGATGACAGCGAAATAAAATCTAAACATTATGTATTATAATAATAAATTATAAATTGACTACTTAAACATTATAGATTATAATAGGAATAAATGAACTTGTGAAATATAACACAAAATAAGTTAAAGGAGTGGTTTATTATGAAACGTCTGGTG
14786	TGTCATGGTAGC	39314	638154520	[NC_006624]	1103004	1103183	-	638207426	1102551..1103003	-	COG1522	K	17	[Transcriptional regulators]	Euryarchaeota	Thermococci	Thermococcaceae	Thermococcus	Thermococcales	[Thermococcus kodakarensis KOD1]	TTCTGTAGTAAGCTCCCGCAATTATAACACTTTTGAACGTTTAATGCTGCAATAACCGCGATTTTTGGCGACCCATCAATAACTGGATTATGCCGAAGTACATCCAAAAACGAAACATTTTTATATGCATTTGTAAACAACTCAAACAAACGTTAGGGGGTGGCTATGGCTACCATGACA
14787	TACGTGACGCAC	28604	650377986	[CP002455]	1621021	1621200	-	650483225	1620427..1621020	-	COG1595	K	67	[DNA-directed RNA polymerase specialized sigma subunit, sigma24 homolog]	Bacteroidetes	Flavobacteria	Flavobacteriaceae	Weeksella	Flavobacteriales	[Weeksella virosa 9751, DSM 16922]	CGTTAAAAAAAGCAACTAATAAATTTAGTTGCTTTTTTGTTAATTTTTCTAAAACAATTAAATGTTTTTTTATATTTGTTTAACAAACCAATAAAAATACTGCGTATCGATACATATCTATTCTATTAATTAACACAATTTTTTGTTTGCAAAAACAATGTAGATATGGTGCGTCACGTA
14788	ACACTTACGGAG	26331	648028002	[NC_014378]	1339801	1339980	-	648129620	1337629..1339800	-	COG5002	T	10	[Signal transduction histidine kinase]	Firmicutes	Clostridia	Halobacteroidaceae	Acetohalobium	Halanaerobiales	[Acetohalobium arabaticum Z-7288, DSM 5501]	TACAGAATTAAAGTTATCATAGTTGAAGAAGATTTAGGATATTAAATGCTTCTGTTATTATTAATTTAACCTTTAATACGGGAAATTTGTTATATTTAGAAGAAAATTTAATATTAAGGTTATTAAATGAAAAATAAATTAGATGAGGGAATGATAATCAGATAAATGCTCCGTAAGTGT
14789	CCGAATCCTCAT	24854	640069301	[NC_009083]	4859	5038	+	640152204	5039..5629	+	COG1305	E	11	[Transglutaminase-like enzymes, putative cysteine proteases]	Proteobacteria	Gammaproteobacteria	Moraxellaceae	Acinetobacter	Pseudomonadales	[Acinetobacter baumannii ATCC 17978]	AAGAAAATTATTTAAAAAATGGGAGCTTTAAGCTCCCATTTTTGACTTCGCATAAGTGTATTATGTCCATTTTAGAGAAATTAAATAGCTAAGATTTACATAAAGTAAAACTTGTTTTTGTATGCTACAAAAAGTTCTAGACCAAATCTAACTTAGACTAACAAAATGATGAGGATTCGG
14790	GGATAGCCTACG	11624	642555104	[NC_010655]	871261	871440	-	642612786	865444..871260	-	COG3209	M	18	[Rhs family protein]	Verrucomicrobia	Verrucomicrobiae	Verrucomicrobiaceae	Akkermansia	Verrucomicrobiales	[Akkermansia muciniphila ATCC BAA-835]	GTCACCATATATTGAACACGGCTAAGGCCAGGAGCATCCCGTGTTGGACGTGTTGAAACAGGAGGTTTTGTTGTTATGGATAAGGAACGGATAAAAATTATTGCAGTTTTTCCAAGATTGGGATGATGCAATGTTTGCGTTTCAATAGCTAATCCGATTCAAACCATGCGTAGGCTATCC
14791	CAGGCGAATGCT	37783	644736325	[NC_013205]	783111	783290	+	645026850	783291..783707	+	COG2764	S	9	[Uncharacterized protein conserved in bacteria]	Firmicutes	Bacilli	Alicyclobacillaceae	Alicyclobacillus	Bacillales	[Alicyclobacillus acidocaldarius acidocaldarius 104-IA, DSM 446]	GTGGAGTACCGTCGGTTCCCCTTGTTCAATTCCTGCTCTCACTTGGCAGGACTCCGGACGATTTGCGAGAGCGACTGGACGGGGCGGCAGGTATGGTATGCTGACTGCGGTAGAACACGGTGTTGTCTAGCTGAACGCTATGTACAGGGGAGGAATCCATGTACGATGAGCATTCGCCTG
14792	CCGAATCGTAGT	1859	650377904	[FP929032]	512652	512831	+	650520941	512832..514700	+	COG4206	H	26	[Outer membrane cobalamin receptor protein]	Bacteroidetes	Bacteroidia	Rikenellaceae	Alistipes	Bacteroidales	[Alistipes shahii WAL 8301]	AGCCGGACCCGGTTCGGACGTTTTTTCACTTTTAACCCAAATTTCAAACAAATGGAAAACATCCAAACAAAGCAGTACCCCTGCTTCAAGCGTTGGAGTCGCAAAAACTGGTCGGTTTTTGCCAGCCTCCACCGTTATGTGACTATCGGGGTCCTCTCTGTCGGGATGACTACGATTCGG
14793	TGACTGCCGGAT	476	637000026	[NC_004663]	856010	856189	-	637409099	854378..856009	-	COG1151	C	8	[6Fe-6S prismane cluster-containing protein]	Bacteroidetes	Bacteroidia	Bacteroidaceae	Bacteroides	Bacteroidales	[Bacteroides thetaiotaomicron VPI-5482]	TCTTTTTTTCATTATAGCTAATCGGAATATGATTATAGCTAATTTAATTTAGCTCATAGCATCCGATTTTTTTTCGCCCAATGTAACATTGGTTACAAACTTACCTCAAACTTTCCCCCTACTTTTGCGTTCATAATCAATAAGACTAATTAAAACGTAAAAGTTATGATCCGGCAGTCA
14794	CCTCTTTAACGG	30622	641522606	[NC_010581]	60354	60533	-	641704053	59373..60353	-	COG0492	O	20	[Thioredoxin reductase]	Proteobacteria	Alphaproteobacteria	Beijerinckiaceae	Beijerinckia	Rhizobiales	[Beijerinckia indica indica ATCC 9039]	AATGATCATCGGCCTTTTTGCATGGACCGCCCGGCGACAGCCGGCACGAGAGTTGCGGGTTTACGCCCTGCTCCTTAAATAGGAGCGCTGCCGCAATCGGGCGCGACCGCCTTCGCGGGATGTGCCCAGATCGAAGTCAAGGCTCTGCCTAAGCCCGAGGTCCCCATGCCGTTAAAGAGG
14795	AGGCTGCAATCC	30786	641522606	[NC_010581]	1281890	1282069	-	641705103	1280537..1281889	-	COG0156	H	15	[7-keto-8-aminopelargonate synthetase and related enzymes]	Proteobacteria	Alphaproteobacteria	Beijerinckiaceae	Beijerinckia	Rhizobiales	[Beijerinckia indica indica ATCC 9039]	ACTTGTCCTCCCGGCCTTGGCTCGTGTGCTCTCCGCTCGGCACTTGATGGTTTTCAAGCGCGCCGCTCCACGATAAAAAGTGGTAAACTCATTCGTGGCGCTTACGCGCCGCAGGCGCAATTTCGAAATCTCCCCATTAATTAAGAATAATTATAGGGCCGATCCATGGGATTGCAGCCT
14796	GGTGCCATACAG	7897	637000048	[NC_006348]	3333539	3333718	-	637563783	3332252..3333538	-	COG1301	C	34	[Na+/H+-dicarboxylate symporters]	Proteobacteria	Betaproteobacteria	Burkholderiaceae	Burkholderia	Burkholderiales	[Burkholderia mallei ATCC 23344]	AAGGAGACATTCGATGACCCGCCCCGTCCACTCCCCTCGGATTCGCTGAGGCCATCGCTTGTTGCGGCACGGCGGCCGCGCGGGCGAATGGCGTTCCCCTGACATTCGCCCGCGCGCGTGACGCCGACCTGCTTCGACTCACCTTCTCTCTTCTCTGGAACCACCATGCTGTATGGCACC
14797	AATAGCACCTAG	8064	637000048	[NC_006349]	1724754	1724933	-	637565473	1723566..1724753	-	COG3405	G	3	[Endoglucanase Y]	Proteobacteria	Betaproteobacteria	Burkholderiaceae	Burkholderia	Burkholderiales	[Burkholderia mallei ATCC 23344]	GGCGGGCGTGGGCGCGTGCGCGCCGTCGTGGCGAGCGTCGTGGCGAGCTTCTCGGTGATGGCGTTCGCGGCGGCGACGTTGCCGGTGTCGTGGCGCGTCGCCGCGGCGGCGGAGCGTACGCGAAGCGGCGGCGAACGCGCGGGCGGGCTGCGCGACACGGCGGGCATGCTAGGTGCTATT
14798	CCTGGGTAATCT	24395	649633031	[NC_014934]	2105825	2106004	-	649895773	2104751..2105824	-	COG0104	F	20	[Adenylosuccinate synthase]	Bacteroidetes	Flavobacteria	Flavobacteriaceae	Cellulophaga	Flavobacteriales	[Cellulophaga algicola IC166, DSM 14237]	TATTGTTTGACCTAAAAGTTGTTAACTATTTAGAACGTTGCCAATTTTTTTGATCTTATATTAAAAGAGAAAAAGTAAAACAAAATAATACTATTGGCTTGTAGCTTAACTGAAGATAATCGCTTCCCTTCTACCCTACTTGCCCTATATTTAACCTTGTTAAAAATGAGATTACCCAGG
14799	TCTCGAGAGTCG	28768	644736340	[NC_013132]	2122285	2122464	-	644963937	2119885..2122284	-	COG3250	G	27	[Beta-galactosidase/beta-glucuronidase]	Bacteroidetes	Sphingobacteria	Chitinophagaceae	Chitinophaga	Sphingobacteriales	[Chitinophaga pinensis UQM 2034, DSM 2588]	CGCAGACAGGACGACGAATTCGCACGTTACCATTTCAGCAATAAATACTTATTAGTGTTATACCTCAACGATGATCTTTTATCTAACGCTGCGTAATCGATTACACTGAGGCGGAAGCTTGGTTCCACAACAACTAAATCAATTAAAAACCAATCAATTACAGCAATGCGACTCTCGAGA
14800	GTGCCACATCCT	45669	642555123	[NC_011026]	2333387	2333566	+	642717855	2333567..2334889	+	COG0112	E	20	[Glycine/serine hydroxymethyltransferase]	Chlorobi	Chlorobia	Chlorobiaceae	Chloroherpeton	Chlorobiales	[Chloroherpeton thalassium ATCC 35110]	GTATAAAAAATAAGCACGGAAGCTCGTATAATAGGCTCAAGCGAGGAAACTGCGAGCTTCATTTTTCCTGAAATAAAGGGGTTCAATTTGTAAATCGCACAGATCGCGTGTATTTTTAGGCGCGATGTTTTTCGTCACAATTATTTAAAACAGGAGTTAGAATAAATGAGGATGTGGCAC
14801	ACCGCAAGAGCT	9504	646311913	[NC_013716]	3057065	3057244	+	646475130	3057245..3058135	+	COG1175	G	25	[ABC-type sugar transport systems, permease components]	Proteobacteria	Gammaproteobacteria	Enterobacteriaceae	Citrobacter	Enterobacteriales	[Citrobacter rodentium ICC168]	TACATCTCTAACCGGACAGAAAAAGGCTTTAGATAACAACGCTCAATAGAAAATAGTTTTTGATTCACACCGAAGAATTTTGCCTGCGCGCTTTCGTTAAAAAGCGCGTGGCGCGGCACGACGAGCAGATTCCGTTTTAAACCATTGGTTACCAGGTAGGTATGTATGAGCTCTTGCGGT
14802	CCAGGTTACAAC	36995	637000077	[NC_008261]	714021	714200	-	638081476	710691..714020	-	COG2409	R	8	[Predicted drug exporters of the RND superfamily]	Firmicutes	Clostridia	Clostridiaceae	Clostridium	Clostridiales	[Clostridium perfringens ATCC 13124]	AACTAAATATGTGCTATGATAAATTTATAGCAACATTACTTTTAATTAAATAATATCTTATATCTTAAGTGAAATTTAATTTAAAACAAATCTAAAAAACTTAATGAAATTATTAATTTTTTATTAACTAAGTTAATTAAAGTGGTAAAAGAAAGAAGGGAATATATGGTTGTAACCTGG
14803	TAGTGGAAGCGA	23025	650377941	[FP929045]	1786822	1787001	+	650556136	1787002..1787793	+	COG1235	R	7	[Metal-dependent hydrolases of the beta-lactamase superfamily I]	Firmicutes	Clostridia	Ruminococcaceae	Faecalibacterium	Clostridiales	[Faecalibacterium prausnitzii L2-6]	GGATGCCCGCTGCACTGGAACAGGCTCTGTAATTAGAAAAACCTCTCCGTCACGCCTGCGGCGTGCCGCCTCCCCTGCCGAGGGGGAGACATTGGCAGTCCGTCAGGTCCCTGCGTTTTTATGACTGCGCAGCAGACGGAGGGGTTTTATTTGTTGAGGTTTATCATGTCGCTTCCACTA
14804	GCAAGCTTGCCT	23040	650377941	[FP929045]	1954397	1954576	-	650556254	1952513..1954396	-	COG2205	T	13	[Osmosensitive K+ channel histidine kinase]	Firmicutes	Clostridia	Ruminococcaceae	Faecalibacterium	Clostridiales	[Faecalibacterium prausnitzii L2-6]	CAAGAAGGAAAAAGACGTGGCTGGTGGTCGTGACCGTCAAATTGTGCTATACTGTGGGCAAGGCAGGTGATCTTTATGAATCAGAATAACCCACCCACTGAACATATTCTGGCGTGTCTGTCGTCCTCTCCCTCCAATGCAAAGATCGTGCGGACGGCGGCAACGATGAGGCAAGCTTGC
14805	CGATGATAGAGC	38810	637000001	[NC_008009]	4222399	4222578	+	637985595	4222579..4223184	+	COG1136	V	36	[ABC-type antimicrobial peptide transport system, ATPase component]	Acidobacteria	Acidobacteria	Korebacteraceae	Korebacter	Acidobacteriales	[Korebacter versatilis Ellin345]	CGCAGCACCGCCGGAAGGGCGTAAACACTGCGATATCTGCACCGTGGAGGCGAGCTTCTGCATCCAACAGATCAGGCCCAGATCCTGCGGGCAGAGCGATTGGCCAAGGTCTTTCGCTCCGGTAGTACAGATTTAAGGCTCTTTGAGAACTTGTCCTTTCAGGTGATGGCTCTATCATCG
14806	GTCACATGTGTG	20523	637000141	[NC_004567]	1589219	1589398	-	637388927	1588265..1589218	-	COG3842	E	20	[ABC-type spermidine/putrescine transport systems, ATPase components]	Firmicutes	Bacilli	Lactobacillaceae	Lactobacillus	Lactobacillales	[Lactobacillus plantarum WCFS1]	AATTCGATTCAGTGGTCTTTTTTTATGTGCACTGTTTTACCGAAATAACACACAAAGTTTACATAAACTAAACTCAAAATCAACGTTAACACGGCGAATTACCACTACAATACAAAGTAACTTAATAAACTGAGCAAACCAATTAAGACAAAGGAGTTGCATATCATGCACACATGTGAC
14807	GTATAAGGCGCA	20813	640427118	[NC_009513]	690789	690968	+	640590454	690969..692264	+	COG2610	GE	15	[H+/gluconate symporter and related permeases]	Firmicutes	Bacilli	Lactobacillaceae	Lactobacillus	Lactobacillales	[Lactobacillus reuteri F275, JCM 1112]	AATAGGAACTATGTACAAGATGCATAATAATTTTTGTGCAAAACGTAACTTGTTATAAGCTTGTTTAAAGGTTAATGTAAACGGTGACAAAGGGATGTTGTTTTTTGTGATGTTTTATCTTATTTTAGTATTTCTTTACTAGTAATCAAAGAGGAGGCTTATAAAATGTGCGCCTTATAC
14808	TTCAATGACCTC	34406	643692028	[NC_012207]	1451229	1451408	+	643734152	1451409..1452359	+	COG0083	E	4	[Homoserine kinase]	Actinobacteria	Actinobacteria	Mycobacteriaceae	Mycobacterium	Actinomycetales	[Mycobacterium bovis BCG Tokyo 172]	TTGGGTGGCGATCGCAAGCGCGGCGGAGCCGGGTGCGGCGGGTCGGCACGGTTTGGATTGGGTGGCGATCGCAAGCGCGGCGGAGCCGGGTGCGGCGGGTCGGCACGGTTTGGATTGGGTGGCGATCGCAAGCGCGGCGGAGCCGGGTGCGGCGGGTCGGCACGCATGGAGGTCATTGAA
14809	AGCAAGCCGTAA	31721	637000186	[NC_008095]	7587735	7587914	+	638027463	7587915..7589357	+	COG5361	S	3	[Uncharacterized conserved protein]	Proteobacteria	Deltaproteobacteria	Myxococcaceae	Myxococcus	Myxococcales	[Myxococcus xanthus DK 1622]	GGCATCCCACGAGGCGCGCCGGACGCCTGAGAGTCGGCCCCTTCGTGGCGTCGAGAGGCTGGGAGATATCTGCCCCCCGAGTCGAGAAGCACTGCCCAACTCGTTGCGTCACCCATCATCATCCACCTGAGCAACACCCCGTTGGAAAACGCAGGCGCGTGATTTATGTTACGGCTTGCT
14810	CTGCGTGACAAG	24008	637000196	[NC_008344]	425495	425674	-	638130663	422150..425494	-	COG3264	M	11	[Small-conductance mechanosensitive channel]	Proteobacteria	Betaproteobacteria	Nitrosomonadaceae	Nitrosomonas	Nitrosomonadales	[Nitrosomonas eutropha C91]	TTGATATTTTCCCGGACTGATAACTGTCGTTATGAGATATCCGGAATTCCACGCCAGAAAAAAACTGGTAGCATAAGTCATTCATCCTGGCTGATAAAGAACCAGCACAGACCTCAGCGGCCGATAAAAATCGGTTCGACAGATTTCCTTCATTACGATTAATACATGCTTGTCACGCAG
14811	TACGTCAACCCT	24106	637000196	[NC_008344]	1909100	1909279	-	638132025	1908584..1909099	-	COG0244	J	47	[Ribosomal protein L10]	Proteobacteria	Betaproteobacteria	Nitrosomonadaceae	Nitrosomonas	Nitrosomonadales	[Nitrosomonas eutropha C91]	ATGTTTTTGCAGTTATTCCAAAAAATTGCGCCCAACGCAGATGGTGTGCCCATAAAGCAGGTAGAGAGAAATTTCTCCTGGTTCAGGTCGCCATTTTTAAATGGGAAATAATCGTTATGAGTAGTAACGATAATTTTTGGCTGAATTCTAAATGGGGAGAGTCTTATGAGGGTTGACGTA
14812	TCGAATTAGGCA	1386	650716072	[NC_015571]	462252	462431	-	650868516	460488..462251	-	COG0173	J	14	[Aspartyl-tRNA synthetase]	Bacteroidetes	Bacteroidia	Porphyromonadaceae	Porphyromonas	Bacteroidales	[Porphyromonas gingivalis TDC60]	AGTCAAAGACCTGTTTTCTTCATAGGACTTTCCGCAAATGTGCAAGGCCTTTGCTTTTAGGGTATTACCCCCACGCAGCATCGAGTGTTTTAGGCGGAAAAGTCCGCTTTGTTTCGTACTTTTGTTCCACAAAATCGATCATAAATAGAAGAACCCCTTATCATTATGTGCCTAATTCGA
14813	TCTATCATTCCG	41828	637000222	[NC_002947]	3421452	3421631	+	637146459	3421632..3421850	+	COG1734	T	15	[DnaK suppressor protein]	Proteobacteria	Gammaproteobacteria	Pseudomonadaceae	Pseudomonas	Pseudomonadales	[Pseudomonas putida KT2440]	AGGTCGCCAATCTGGCCGAAACCTGGGCCCGTAGCATCGGTGATGGAAAAGTCGACGATCAGGAGCTGGCTGAGATCCAAAATCAGGTGTTCCGAGGCATCCAGGGGCTGCTCGGCATGTATCGCCGTGCCGAGTACGTCAACCAGACCACTCGGGGGGATCGTCATGCGGAATGATAGA
14814	CATACGTCGTGA	39557	637000250	[NC_007677]	421316	421495	+	637843316	421496..422017	+	COG1622	C	17	[Heme/copper-type cytochrome/quinol oxidases, subunit 2]	Bacteroidetes	Sphingobacteria	Rhodothermaceae	Salinibacter	Sphingobacteriales	[Salinibacter ruber M31, DSM 13855]	ACTCGGGCAAGGCCCGAGACATTTCCCTCGACGAGTTCCAGCCCTACGGGACCCTCGCGGTCACGGGGGCATATTTCATTCTTCTGCTCGTGCTGTACGCGCTGCTGTACTTTGTCGAGTTTGCCACGCACGCCCCCCACATCATTGAGTAAGCCCTGATCGACCATGTCACGACGTATG
14815	ACGTCTTCCGTC	21903	637000288	[NC_004350]	1670493	1670672	-	637348269	1668084..1670492	-	COG1203	R	5	[Predicted helicases]	Firmicutes	Bacilli	Streptococcaceae	Streptococcus	Lactobacillales	[Streptococcus mutans UA159]	AAATAAGTGCATAAATCACGTAATCAAAATAAAAACGACAAAAAACATGTTTTGTTTGATCAAGCTTTTTGATATACTTTAAGTGTCAAAAGAATAAAGTGTACATCAGTAATTTTGACAATCGTTTATTGGTATATTAAAAATTTACAATGACTAGCGAGGTAAATGGACGGAAGACGT
14816	AGCAACGCTAAG	22143	639633061	[NC_008533]	1821881	1822060	-	639679321	1819229..1821880	-	COG1454	C	29	[Alcohol dehydrogenase, class IV]	Firmicutes	Bacilli	Streptococcaceae	Streptococcus	Lactobacillales	[Streptococcus pneumoniae D39]	AGATAAAACCTGATAAGAAAAGAAAATGAGAAAAGTTTCACAAGAGTTTAAAAATTCTTTGTGAAATGTTTATGAAACTGTTTACAAAGTTGAAATAATGCGTTATAATAAACTTGTGAAAAAATTAACAAAGGATATCGTTCCTTGAAAGCTATGGAGGAAAATATGCTTAGCGTTGCT
14817	TGGTTGTGGCAA	14390	637000304	[NC_003155]	6939825	6940004	-	637208902	6938589..6939824	-	COG0438	M	62	[Glycosyltransferase]	Actinobacteria	Actinobacteria	Streptomycetaceae	Streptomyces	Actinomycetales	[Streptomyces avermitilis MA-4680]	CGCTCGGCGAAAACTGTCCCACCCCACCCGAGCACAACCCGGCCACACCCGAGCGACAAGAAGAGCTCAGACCCCCCAGAAGGTCCCCCCGCACGGCCGACCGGCGAGCTGCCCGCCCGCCCTCCCCACGCTGAGTTCCGCACCCCGAGACGAGTTGGAGCACCCATGTTGCCACAACCA
14818	CACACGTCGGAT	39203	649633098	[NC_015172]	3229541	3229720	-	649975926	3228362..3229540	-	COG0738	G	13	[Fucose permease]	Firmicutes	Clostridia	Peptococcaceae	Syntrophobotulus	Clostridiales	[Syntrophobotulus glycolicus FlGlyR, DSM 8271]	ACGGTTCCAAAAAGATGCCGTATGGTCAGATATGCAGGGCATCTTTTTTAACCGATCGAAAAGAACTTCAATCGAGGTTCAAGGTTCCGGTGCCATCCATGGCGAACTTGCATAGGCATATTCTGTTATTGAAAAGACTGAGCAGAAGCATAATCCGGAGGAAATATGATCCGACGTGTG
14819	TCGAAAGGAGAT	23772	649633102	[NC_014964]	592354	592533	+	649916867	592534..593586	+	COG3835	KT	7	[Sugar diacid utilization regulator]	Firmicutes	Clostridia	Thermoanaerobacteraceae	Thermoanaerobacter	Thermoanaerobacterales	[Thermoanaerobacter brockii finnii Ako-1 DSM 3389]	CGATGCAAAATGCTAACAACGATAATTAGTTTGCCAGCAAACTGAGGCGGTTATTCCGCCTTTTATTTTTTGTGTCAAAATACCACATAAATTTACATTTGCCTATTATTTCTTCTAGGAAATAGTGTATAATTATTGTATACTATAAAGTAAGGTGGTATGAAAATGATCTCCTTTCGA
14820	GACGTCGCAACA	3922	646311901	[NC_013740]	1530360	1530539	-	646507964	1529634..1530359	-	COG0528	F	22	[Uridylate kinase]	Firmicutes	Negativicutes	Acidaminococcaceae	Acidaminococcus	Selenomonadales	[Acidaminococcus fermentans DSM 20731]	CTTGTTTTTTGAGACATTCTAGATTCAGTCTTGCAGGAAAGACCATTTTCACCTATAATGATAAAGAACGGAAGGGGACGGCTGGTCCGGACCTTTCAAAAGCATTGTAGAACTGTGGATGACTTCTTGTTCAAGATCTGCGGAACTCTGTAGGAGGTACTGTCAATGTGTTGCGACGTC
14821	GTTCGCGGAACT	25407	640069301	[NC_009085]	2325287	2325466	+	640154185	2325467..2325886	+	COG0757	E	7	[3-dehydroquinate dehydratase II]	Proteobacteria	Gammaproteobacteria	Moraxellaceae	Acinetobacter	Pseudomonadales	[Acinetobacter baumannii ATCC 17978]	ATTTGGTGTACCCTTTCTGCGACAATTAAAAGAAATTATAAAAAACTTGTAGAAACATATGCCATAATAAGCAAACTTTGCAGACATCTTGCAAAGATTATTTGCAACTTTAGAGCTGGAGCAATCTGAATGAGTTCGACCATTTTGGTAATTCATGGACCGAATATGAGTTCCGCGAAC
14822	CGGTAGATGATA	15328	639633010	[NC_008618]	1448754	1448933	+	639764126	1448934..1449479	+	COG3152	S	13	[Predicted membrane protein]	Actinobacteria	Actinobacteria	Bifidobacteriaceae	Bifidobacterium	Bifidobacteriales	[Bifidobacterium adolescentis ATCC 15703]	GCGGCCACACACGCCATATTGCGGGAAAATCCGCCGAATCATTGCGATTGCAACGGTTGCGCTATGGGCGAATAGCAGCATGTTACGATGGCCGCACACCACCGTCGGTGGACGCGCGACGCGAATCCAGCGTATGCGTTTCATTGAGAAGAAGGCTTTACGAATATGTATCATCTACCG
14823	AGGAGAACTACT	6811	637000034	[NC_002929]	1519086	1519265	+	637112709	1519266..1520420	+	COG1960	I	40	[Acyl-CoA dehydrogenases]	Proteobacteria	Betaproteobacteria	Alcaligenaceae	Bordetella	Burkholderiales	[Bordetella pertussis Tohama I]	CCAGGCGCCCACATTGTCGCCGGCAAGACAGTGCGCGGCCGTTTCGGGCGTAACATACTCGCCAACGACTTACGTTTACGTTAACGTCATGTCGAGCGGCCGCCGGCGATTCACAAGATCGCCACGCAGCCGCATGACCATACCGAGAACATCTGGAGACTGGCCATGAGTAGTTCTCCT
14824	CCTTAGGCTGTA	7483	643348523	[NC_011001]	2431215	2431394	-	643354597	2430588..2431214	-	COG1182	I	5	[Acyl carrier protein phosphodiesterase]	Proteobacteria	Betaproteobacteria	Burkholderiaceae	Burkholderia	Burkholderiales	[Burkholderia cenocepacia J2315]	GATTCGTTTGCCACGCGGGCGCGCTTTGCATTACGATTGCAATTGCAACTATATGGGTGGCCGATCCGTGACGGCGGACGCGGGCGCCCCGCGACGCAGCAGTGAAGCCGGGGCCGCCGCGATGGCCGTCCCCTTGTTCATGCATTCCTGTCCGGGTCACACATCATGTACAGCCTAAGG
14825	GGTACGTACTTG	7729	637000048	[NC_006348]	1644955	1645134	-	637562270	1644292..1644954	-	COG1573	L	7	[Uracil-DNA glycosylase]	Proteobacteria	Betaproteobacteria	Burkholderiaceae	Burkholderia	Burkholderiales	[Burkholderia mallei ATCC 23344]	GTGGCGGGCGGCGCACGCCGCGCGCGGACGAGTGGCGGCGGCGCGGAGGTGCCGGCGAGCGCGCTTGACTTGACGGATGCGGCCGAGGCAACGCGTCCGGCGGCGGCGCCCGCGCCGGCCGCGCTCACCGGTGGCGATGCCGGCGCGGCGGCGTCCGACGAGGACATGCAAGTACGTACC
14826	TGAGGAGTTGCA	3069	650716023	[NC_015470]	187342	187521	+	650829032	187522..191736	+	COG0342	U	17	[Preprotein translocase subunit SecD]	Host_associated	Bacteria	Chlamydiae	Chlamydiales	Chlamydiae	[Chlamydophila psittaci 6BC]	TACCAATTTATAAGTTATAACCTTAGGAATGTAATGTTTTCTTCGTAACAAATTATCTGTTTAAATTTCTAAACAGGTCTTCATTTGACGATATTATTTTCAATTGGTATTTTGGTTCATTAGTATTTCTATTCAAAATATTCGCTATTTTAAAAGAGCCACGCAATGTGCAACTCCTCA
14827	CAGATCATCCGG	36613	640069308	[NC_009089]	2535145	2535324	-	640158029	2534464..2535144	-	COG0637	R	20	[Predicted phosphatase/phosphohexomutase]	Firmicutes	Clostridia	Clostridiaceae	Clostridium	Clostridiales	[Clostridium difficile 630 (epidemic type X)]	TTTATAAACGATAAAAAATATGGTCTACAAGTGAGTGAATTGAAAGTAGATTTTAAATTAAAGACTGAGTTAGAGTAGATAATTTTATAAATAATATCTTAAATACAAGATAGAAAATAAATTGATTATTAGTCTAAAAATTTCTTGTAGAAAGAGGAAATAAGAATGCCGGATGATCTG
14828	ACGAGCATGTGC	37194	637000077	[NC_008261]	2094465	2094644	-	638082727	2092764..2094464	-	COG2814	G	96	[Arabinose efflux permease]	Firmicutes	Clostridia	Clostridiaceae	Clostridium	Clostridiales	[Clostridium perfringens ATCC 13124]	TAATAAACTTTGGGAGAATTTAAGAAAATTCAAACTTTGATTTTATAATCTTTAAGTAGTAAAATGAACATAGTTCACTGTGAGTTTTATTAATGGTATTCAAAGAAATAATATTAATAAAAGTCACACTTATAATAGGTAAAAACTTACGAAAGGGTGATAATAATGGCACATGCTCGT
14829	ACGAGCCTTACT	43626	646564550	[NC_014002]	1254328	1254507	+	646707291	1254508..1255518	+	COG0863	L	10	[DNA modification methylase]	Euryarchaeota	Methanomicrobia	Methanosarcinaceae	Methanohalophilus	Methanosarcinales	[Methanohalophilus mahii SLP, DSM 5219]	ATTCATCCATACTGATCACCTCAATAAGAAATAAGAATATAAACTATTTTAAGGACCTCCAAGCAAGGTGAAAGTAATATAGAAGATTAAAAAAACCACTCATCAGACAATATTTATTTATTCTTCCGGATAGGTTATGAAAATACCTGGTGTATGGAGTTGAAAATGAGTAAGGCTCGT
14830	TGAGCCAACTCG	34396	643692028	[NC_012207]	1225571	1225750	+	643733950	1225751..1227052	+	COG1875	T	12	[Predicted ATPase related to phosphate starvation-inducible protein PhoH]	Actinobacteria	Actinobacteria	Mycobacteriaceae	Mycobacterium	Actinomycetales	[Mycobacterium bovis BCG Tokyo 172]	AGCGTCGCACTCGATGGCTAGCGACATGCTCTGCTGCCAGGGCGGCACCTTCCGTCACGACGGCTGTCATGACAAGGGCAGGACCGGCCCCGGTCCTGGTGTCGCTGCCCCCGCCGACATGCTCGGGTGGGTCCGCTCGAGCGCCGTTAGCTCGAGGAGCGCTCCATGCGAGTTGGCTCA
14831	TGTACTGCACTG	24134	637000196	[NC_008344]	2203202	2203381	-	638132304	2202788..2203201	-	COG0782	K	31	[Transcription elongation factor]	Proteobacteria	Betaproteobacteria	Nitrosomonadaceae	Nitrosomonas	Nitrosomonadales	[Nitrosomonas eutropha C91]	TTGATGCTGCTGTTTCTTCATAACAAGGTGTGGCTGTAACCAGTTGCTCCTGCCAATCAGTTATTCCCATTGACAGTGCTGTTCCGGAAGAGTTGTTTTTTTTCAGGCAGTGAGGCTGTTTTCCGCAGTGATTCACGTGAACGACCAAATTAGAGGAATGTAAAAATGCAGTGCAGTACA
14832	AGCACACGGTTT	1335	640753039	[NC_009615]	4616071	4616250	+	640768067	4616251..4616520	+	COG0234	O	31	[Co-chaperonin GroES (HSP10)]	Bacteroidetes	Bacteroidia	Porphyromonadaceae	Parabacteroides	Bacteroidales	[Parabacteroides distasonis ATCC 8503]	GACAAGTTGTCAGTTATCTCTTCGGATATTTGTCTATTTCGTCCGAAATATTGTCAGTCGAACTCGGGTGAATACGTTTGGCACACTATTCGCATAGACTTAGGCGTGAACACAAAGTTCATAAACTAAAAACGTAATATTATTAACATTTAAAATACCAAGAAAATGAAACCGTGTGCT
14833	CGAAACCCACCT	41458	637000218	[NC_002516]	4201072	4201251	+	637054168	4201252..4202565	+	COG2211	G	30	[Na+/melibiose symporter and related transporters]	Proteobacteria	Gammaproteobacteria	Pseudomonadaceae	Pseudomonas	Pseudomonadales	[Pseudomonas aeruginosa PAO1]	GCCGACGGTACCAGCCGGCGCACGGCGCGCAGCCCCATCCTCCCTGCGCGACCGATCTCGTCCGCCCCACCCGGGCGCCGCGCCGCCGCATCGGCGCACTGGCCATAACCATCCGGCCGCACGGAAGCACTCCGTCGTGCCCCGACTGCCAGGGACCTTCCCACCATGAGGTGGGTTTCG
14834	TCCGTTTGTATG	19167	637000279	[NC_007795]	1217440	1217619	+	637893890	1217620..1219179	+	COG1418	R	31	[Predicted HD superfamily hydrolase]	Firmicutes	Bacilli	Staphylococcaceae	Staphylococcus	Bacillales	[Staphylococcus aureus aureus NCTC 8325]	AGAAAATAGTAGAAATAGCATTCAATATAGTGCAAAAGTGCAAATTGATAACTTGACACTTATCTCCTATAAACCGTACAATTAATTTGTATGATTTATATATAATTTCATAAAGTCATATTGAATTTCATATAAAGAGCAAACCCTAGAAAAGGAGGTGTTTGTATGCATACAAACGGA
14835	CACCCATGTGCA	21980	639633061	[NC_008533]	240119	240298	+	639677801	240299..242107	+	COG0449	M	27	[Glucosamine 6-phosphate synthetase, contains amidotransferase and phosphosugar isomerase domains]	Firmicutes	Bacilli	Streptococcaceae	Streptococcus	Lactobacillales	[Streptococcus pneumoniae D39]	CGGTCAGAGTTTTTTGCTTACAGGAGCTTAATTTGAACTATACCAATTTTTACTCTTGACAAGTGAAAGAAACAAGTATATACTGTTTTTGCTGATTCTATAAAAGATGAATTAGACTATACCAATTTTAAGGAGAAAGCACAGCTTGCCTGTGTCGTATATACTATGTGCACATGGGTG
14836	CATTGGCGAGTC	14152	637000304	[NC_003155]	4129606	4129785	-	637206430	4129027..4129605	-	COG1595	K	67	[DNA-directed RNA polymerase specialized sigma subunit, sigma24 homolog]	Actinobacteria	Actinobacteria	Streptomycetaceae	Streptomyces	Actinomycetales	[Streptomyces avermitilis MA-4680]	CCCGGAGGGCCCGATTTCGTGTTGGCGGAGATGACGCGGGCATCGATGACGCGGGCACCGATGACGCGGACACCGAACAAAAGTCGCTTGTAACATCCCCGGGTTCTCAGGCGTGTTCAAGGCAGCGGGAACAATGACCGGCACTCTGACCGCACCCGCTGAGCAATGGACTCGCCAATG
14837	GGGCGATTGTGA	25274	640069301	[NC_009085]	1803539	1803718	+	640153726	1803719..1804198	+	COG0357	M	4	[Predicted S-adenosylmethionine-dependent methyltransferase involved in bacterial cell division]	Proteobacteria	Gammaproteobacteria	Moraxellaceae	Acinetobacter	Pseudomonadales	[Acinetobacter baumannii ATCC 17978]	TGTTATCTGTTTATGCATCCGTTTTTTCAAGAGTTACAACAGGGTAGTCAAAAATTAGGTTTATCGCTTAGCGATGAAGCTTTGACATTATTGTTGAAGTATCAAGATGCTTTGGTACTTTGGAACAAAGCTTATAATCTAACAGCGATTCGTGATCCTAAAGAAATGTCACAATCGCCC
14838	CGAATAAGAGGT	2064	650377904	[FP929032]	2902514	2902693	-	650522622	2901851..2902513	-	COG0692	L	4	[Uracil DNA glycosylase]	Bacteroidetes	Bacteroidia	Rikenellaceae	Alistipes	Bacteroidales	[Alistipes shahii WAL 8301]	GCGCAACCTCAAAATAGCCCCCTTCTTACCATCAGCGACGGGCGGCGTCCACCCCAAGTTCAGCGGATGCCGCCCGTTTTTTGCCCTGCCCGCCGAAATCCGCCGCAAAAACACGGCATTCCGGGAACTTTTTACTACATTTACACGACTTTAACCGCTCGTAACATGACCTCTTATTCG
14839	ATTTCTGGGAGC	16473	637000013	[NC_007530]	3198781	3198960	-	637790231	3198505..3198780	-	COG0640	K	53	[Predicted transcriptional regulators]	Firmicutes	Bacilli	Bacillaceae	Bacillus	Bacillales	[Bacillus anthracis Ames Ancestor A2084]	TGTATCTATAAGAGTTCTAATAGTGAGACATTATGTGAAGATACTCCTTTAGTTTCGAGAAAAAGTTTTTTTATATTTTTTTAAAATGACGGACATAAAATCGTATATACCTTCGAATTATATATATGGATAACATAAATATGTATATAAAAGGGGAGCAATAAGATGGCTCCCAGAAAT
14840	GGGTATCAGTTG	17739	637000016	[NC_003909]	3509624	3509803	-	637280562	3509321..3509623	-	COG1937	S	11	[Uncharacterized protein conserved in bacteria]	Firmicutes	Bacilli	Bacillaceae	Bacillus	Bacillales	[Bacillus cereus ATCC 10987]	TATAATGAAAATTGAGACTGAGAAGCTAACAATGTGTTAAGAATAATCATAAAGTGGAAATATACTCATATGGGGTATCATACATAGATATTTAATGCTATAATTGGTATACTCGTAAAAGCAATTGTTTTATTGGATGAAGAGAAACTTTAAGAAGGTGATAATATGCAACTGATACCC
14841	AGAACGTAGGAT	18082	639279304	[NC_006270]	2028010	2028189	+	639306984	2028190..2029794	+	COG2730	G	10	[Endoglucanase]	Firmicutes	Bacilli	Bacillaceae	Bacillus	Bacillales	[Bacillus licheniformis DSM 13 Novozymes]	TTTTAAAAGCTTGCGGTCACTAGTATTCAGACCTCCCATTTTATACGAAAAGAGGAAATAGATAGATTTTTTAAGCGCCAAAAAACAAGAAATATGGTTGATAGACAATCGGTGAATAGTTTATTTACAATCAGTTCGTGCTACAGGCAAGGAAAGGAGTGAAAAATGATCCTACGTTCT
14842	GTGACCATGAGT	27490	637000024	[NC_003228]	1976846	1977025	+	637227378	1977026..1977817	+	COG1143	C	11	[Formate hydrogenlyase subunit 6/NADH:ubiquinone oxidoreductase 23 kD subunit (chain I)]	Bacteroidetes	Bacteroidia	Bacteroidaceae	Bacteroides	Bacteroidales	[Bacteroides fragilis NCTC 9343]	TTATAGTCGGTGGATTACAAAGAGGACGGGCACTCAAATCATGTCATTCGGAGTTTCATCACATCATCGGTGCGGCTTTTTAAATAAAAGGAAGAGGGCGGTAATCATCTAAAGACTACCGTCCTTTTTTTATGCTGTTTTCTTTAATACATATACATTATAGTTATGACTCATGGTCAC
14843	GCTTGAGACTTG	24627	644736333	[NC_013194]	1104921	1105100	-	645008774	1104357..1104920	-	COG1584	S	8	[Predicted membrane protein]	Proteobacteria	Betaproteobacteria	Rhodocyclaceae	Candidatus Accumulibacter	Rhodocyclales	[Candidatus Accumulibacter phosphatis Type IIA UW-1]	AACTTCACGGCAGTTCCGGCTTGTCTCCGATGCTATCAGCATGGTATAATGCGCTTCCTGGGGTTCGGATCAGGTGGTTTCCGACCCCGAACGGGGCGAGGAGCCCCTTTTTCTCGCGGCTGGGTCTCCTGTCCCAGCCGCTCATTCTTGTCCACGGGGGTAGTGATGCAAGTCTCAAGC
14844	ATGCGCATGGGA	9682	646311913	[NC_013716]	5321234	5321413	+	646477217	5321414..5322577	+	COG0126	G	19	[3-phosphoglycerate kinase]	Proteobacteria	Gammaproteobacteria	Enterobacteriaceae	Citrobacter	Enterobacteriales	[Citrobacter rodentium ICC168]	CGGGTCAGTGGTGGGCACCTGATAAAGACGCTGGTCTGGTGCGATAATGAATGGGGCTTTGCTAACAGAATGCTCGACACCACGTTAGCAATGGCCGCACAAGGTTTCAGGTGAGACACGCAGGTGTCTGCAAAACTTTATCAAGAATCAATGAGAGGATTCACCATGTCCCATGCGCAT
14845	AGGACGTATAGC	8914	639633022	[NC_008751]	916347	916526	-	639818967	915927..916346	-	COG2050	Q	14	[Uncharacterized protein, possibly involved in aromatic compounds catabolism]	Proteobacteria	Deltaproteobacteria	Desulfovibrionaceae	Desulfovibrio	Desulfovibrionales	[Desulfovibrio vulgaris vulgaris DP4]	ACGCACCCCACCGGGCCGCCTTCGGGCGGCCCTTTTGCCTCCGGAGTCAACATGGACGACGCAAAGACAAGCCCTCCACACATCGAACGCCACGGCACCGGTGCCGCCACCGATGACACCCTGCAAGCCGTTGCCCCCGGAGGCACGGCAGCAGGCGAAGAAGAGATGGCTATACGTCCT
14846	GTTGCCTATGCA	3295	642555127	[NC_010644]	387276	387455	-	642610825	386292..387275	-	COG0330	O	26	[Membrane protease subunits, stomatin/prohibitin homologs]	Elusimicrobia	Elusimicrobia	Elusimicrobiaceae	Elusimicrobium	Elusimicrobiales	[Elusimicrobium minutum Pei191]	ATTTATTATTTTCATAATAATTATCGTAATTCTCTTTATCACAAAGGATTTTATTTCGGTAAATGGAAATGAAAGCGGAACGTGAACGAAGAGAAAAGATTTTACGGCAGGAACCATTATAGAGAATTTGAATAAAACATTTAATTAATAAAAAGGAGGAGTAAAATGTGCATAGGCAAC
14847	GATCGACCGAGA	1708	648028051	[NC_014371]	71162	71341	-	648115980	70493..71161	-	COG4111	R	1	[Uncharacterized conserved protein]	Bacteroidetes	Bacteroidia	Prevotellaceae	Prevotella	Bacteroidales	[Prevotella melaninogenica ATCC 25845]	TGGATTCAACATAGGAAGTTCAGCCCTTAGCTAAAAATAAGCGCCATTAACACATGGAGTAATCCAACGGATGAAGACCTTTAAATCCCAATACACAACAAAAAAGATATTACTACCTAACCAAGAGATATTTACAAGTTTACATCTCATATCAAAACCTACAACATGTCTCGGTCGATC
14848	AACGGATCTGTT	23338	650377969	[FP929052]	1347951	1348130	+	650574655	1348131..1348268	+	COG0050	J	21	[GTPases - translation elongation factors]	Firmicutes	Clostridia	Ruminococcaceae	Ruminococcus	Clostridiales	[Ruminococcus sp. 18P13]	AAGCCCGGCTCCATTCATCCCCACACCAAGTTCAAGGGCCAGGTTTATATCCTGAAGAAGGAAGAGGGCGGCCGTCATACACCGTTCTTCAACAACTACAGACCCCAGTTCTACTTCAGAACAACTGACGTTACCGGTATCATCTCCCTGCCCGAGGGCGTTGAGATGAACAGATCCGTT
14849	CCAGCCGTTGAT	22316	637000291	[NC_002737]	1416353	1416532	-	637091198	1415927..1416352	-	COG0698	G	11	[Ribose 5-phosphate isomerase RpiB]	Firmicutes	Bacilli	Streptococcaceae	Streptococcus	Lactobacillales	[Streptococcus pyogenes M1, GAS SF370]	TTTCTCATGTAAGGCAAGGCGCTCTGTGGGAACCCACAAGTGCTTTGTCTTGAAAGAAATAATGGAAGACACTAAGACTACTGGCAATCATCTTGATCTAAGGACAGGTAATCATGTCCCCCTTCTCTAGATTGGCAAGCGTTTTGGGTTAGAAAAGGAAAAGCTATGATCAACGGCTGG
14850	CGCAGGGATACA	44415	651053076	[AP012205]	821353	821532	-	651078472	820102..821352	-	COG0304	IQ	14	[3-oxoacyl-(acyl-carrier-protein) synthase]	Cyanobacteria	Synechococcophycidae	Merismopediaceae	Synechocystis	Synechococcales	[Synechocystis sp. PCC 6803]	TCTTTGGAGCCGAGTTCTCGGACGGTTTAAGCCACTGTTTAGGACTGCCCCAATGCCGGTTTTGGGTTTATCAGTTTGCCCCTCGGGCTAGGCCCTGGCCCCGTCGCTGTATCTTTGCGGAGAACTCCAGGGGAGTCCCCTCCCCGATTCTATCTATTAAGTACCATGTGTATCCCTGCG
14851	AAACGACATCGG	17005	649633010	[NC_014829]	1930923	1931102	+	649825466	1931103..1932071	+	COG4129	S	15	[Predicted membrane protein]	Firmicutes	Bacilli	Bacillaceae	Bacillus	Bacillales	[Bacillus cellulosilyticus N-4, DSM 2522]	GCTTGGCTACACTACAGGCGGACGCTTTCCACGGGCAAGGCTTCAAGAGGGATTGAAGAGGTCGATACATTTTACAAAAACTGCCTCTAAAAAAGACGTTAATATAATTACATGTTAAAACGTTTTTCTTAGGCGTGTCATTTAAGCTGGAAGAGGTGAAAATCTATGCCGATGTCGTTT
14852	AGGGTGACTGTT	17655	637000016	[NC_003909]	2688413	2688592	-	637279656	2687582..2688412	-	COG3757	M	12	[Lyzozyme M1 (1,4-beta-N-acetylmuramidase)]	Firmicutes	Bacilli	Bacillaceae	Bacillus	Bacillales	[Bacillus cereus ATCC 10987]	GTAGGTCTTTACTTATTAAACCCGTAATAATATTTTATTTTCTCAATACATAAGCCGAATTTTAAATTATTACTAAATAATACAATACTTCTCATACTATTTATTAGATGATAATAGCAAAAAAACAAGCTTTGAATATAATAACGAAAAAGGAGATGTTAAATAATGAACAGTCACCCT
14853	TGAGCTTCTGCT	30636	641522606	[NC_010581]	152419	152598	+	641704125	152599..153717	+	COG0484	O	26	[DnaJ-class molecular chaperone with C-terminal Zn finger domain]	Proteobacteria	Alphaproteobacteria	Beijerinckiaceae	Beijerinckia	Rhizobiales	[Beijerinckia indica indica ATCC 9039]	TTTGCGAAAGCACTGGATCGATCCCGAAGAGGGTCCGGTTCGCTTGCATCCAGCCCCTGATGCTATAAGGGCTGGAAACCCGGGCGCGGCAATGTCGACCCGGCCCTTTCGAAGATCGAGGCAAAGCGCCCCACGCGGGCCTGAGGATTTGGAACGCGAACGACGATGAGCAGAAGCTCA
14854	CATCCGTCTCTC	7121	643348523	[NC_011000]	2138503	2138682	+	643350838	2138683..2139768	+	COG0791	M	43	[Cell wall-associated hydrolases (invasion-associated proteins)]	Proteobacteria	Betaproteobacteria	Burkholderiaceae	Burkholderia	Burkholderiales	[Burkholderia cenocepacia J2315]	GGGGTCGAAGACAAAGATAACGCTTCGTCACGCAACAACGCAGTTTACGCGCGAAACTTCAAGTAAATTCTCAAGAATGGTTGCTTAAGCCCCGCCGGAGCGTCTACCATCGGGTCTGTCTGTTGTCATACGATTCGCGAGCGCGCCGCGCTCGCCCGCCTTGCCATGGAGAGACGGATG
14855	AACTTGAGTGGT	29086	644736340	[NC_013132]	8116631	8116810	-	644968587	8115599..8116630	-	COG1082	G	15	[Sugar phosphate isomerases/epimerases]	Bacteroidetes	Sphingobacteria	Chitinophagaceae	Chitinophaga	Sphingobacteriales	[Chitinophaga pinensis UQM 2034, DSM 2588]	AGTGGAATATTACATAAAGACAAACGGGAATTACAAGTTAAGTGGCTATCAAGATAATCACAAAATGTGAAAAAACTATTCTTTTAAGGTAATTTTTTACGGTTTTTTTTATTAGGTTACTCACTTTGACCCATAAATTGTATTTTGTTATACAAAACCACGTATATGACCACTCAAGTT
14856	AACACTAGGCGG	35965	640753018	[NC_009698]	1796852	1797031	+	640851341	1797032..1797667	+	COG2226	H	48	[Methylase involved in ubiquinone/menaquinone biosynthesis]	Firmicutes	Clostridia	Clostridiaceae	Clostridium	Clostridiales	[Clostridium botulinum BoNT/A1 Hall]	TAATATTTAAAGTAAATTTAAAAAATTTATTTTAAATTATATACAAAGATATCCTATTATAAAATTATGTGGTATTAGGAAACGGTTTATATAGTTACAATTCTGAATAGAATTATATTACAGGAATCCAAAAAATACAATTTTTTTTATAGAAAGGGGTACAATATGCCGCCTAGTGTT
14857	ATCCAGCTCATG	33553	646564524	[NC_014008]	2680604	2680783	-	646714416	2679497..2680603	-	COG1071	C	26	[Pyruvate/2-oxoglutarate dehydrogenase complex, dehydrogenase (E1) component, eukaryotic type, alpha subunit]	Verrucomicrobia	Opitutae	Puniceicoccaceae	Coraliomargarita	Puniceicoccales	[Coraliomargarita akajimensis DSM 45221]	TGCCATTCAATGTTCGGCGTTGAACGTTCAATGTTCGATGTTCCCGCGGCCCGCATCCAGAATCAGTGATTCTACTAATACCCGCAATGAAGCACTCAACAGGGGGGAACGCCTCAATTTACTTGTCAAGCAGTGGATTTGTGCAACTTTCGGTAGCTTCCTCTTATGCATGAGCTGGAT
14858	GTCATCCGACAT	45389	641522622	[NC_010547]	68356	68535	+	641679340	68536..70524	+	COG0749	L	14	[DNA polymerase I - 3'-5' exonuclease and polymerase domains]	Cyanobacteria	Oscillatoriophycidae	Cyanobacteriaceae	Cyanothece	Chroococcales	[Cyanothece sp. BH68, ATCC 51142]	TCAAGATAAAGCTATAATGAATCAGCCTCTATCTCAGTCTGGATAAGGATTATACCCTTCCGCAGCAGTTACTATTTTTCTTATACAAAATCGTGGTTGCTGCGGGTAAAAATTGATTCAAAAAGCTAGCGCATTTTTGCAAAAAGTTGTAATGAGGTTTTAACAATGATGTCGGATGAC
14859	TAGTAGTCCTGG	31265	649633036	[NC_014972]	1726163	1726342	+	649926358	1726343..1728460	+	COG1368	M	23	[Phosphoglycerol transferase and related proteins, alkaline phosphatase superfamily]	Proteobacteria	Deltaproteobacteria	Desulfobulbaceae	Desulfobulbus	Desulfobacterales	[Desulfobulbus propionicus 1pr3, DSM 2032]	CCAGTGTCTGGCCGGCGATCGGTCGTCCCTCAAGCCAGTCAGGGTTTCCGCTGCTGGATCATTGACGCTTGCTGCCCGCTTTTGTTAGTATTGCGTTAGCAACCCGTTTTCATCCTTGATCATTTTCCGCCTTGCATCGCCGCGTTTCCGCTGGAGTTCCCGTTTATGCCAGGACTACTA
14860	TAATGCGTAGGC	3558	644736351	[NC_013216]	2244161	2244340	+	645034385	2244341..2244679	+	COG1366	T	15	[Anti-anti-sigma regulatory factor (antagonist of anti-sigma factor)]	Firmicutes	Clostridia	Peptococcaceae	Desulfotomaculum	Clostridiales	[Desulfotomaculum acetoxidans 5575, DSM 771]	CAACCCGTATCATTTTCTGGTGCTGCGGGTTTTTTTTTGACTTGCAGCAATCCTAATGAAATCCTGGCAGTAAAATTCTTTATTTCGACAATAGTTTTACAGAAGAAAAGCAGGATAACTTTTCTATTTGTAGAATAACTAGGAATATGGAAGGAGGATGCAGCTATGGCCTACGCATTA
14861	CGGTCGTATTGG	29612	638154503	[AY596297]	2704512	2704691	+	638184592	2704692..2706767	+	COG0272	L	7	[NAD-dependent DNA ligase (contains BRCT domain type II)]	Euryarchaeota	Halobacteria	Haloarculaceae	Haloarcula	Halobacteriales	[Haloarcula marismortui ATCC 43049]	AGTAGTTCAACTGCTAAGTCTGTCTCTGGAGTGTTGTTTCGATGGTTCTGGCCGGTCTGTCGGTCTGCCACAATACGTGTCCCCGCTCGACACGAAGTGCCTTTTGCCGGCTCTGAGATACGGAGCAGAGCCGTTTTTGTACGCGAGACGTAACACTCCTTCAGTATGCCAATACGACCG
14862	TGACCCATCAGC	24240	640427135	[NC_009376]	1088809	1088988	-	640468748	1087990..1088808	-	COG0428	P	8	[Predicted divalent heavy-metal cations transporter]	Crenarchaeota	Thermoprotei	Thermoproteaceae	Pyrobaculum	Thermoproteales	[Pyrobaculum arsenaticum PZ6, DSM 13514]	GCGGTTGCGCATTGTTTAGAGGCTATAAGATGGGTTGGGATGAATTGCCCCAGTGCATTAAGTGGGTGTAGCTGTTCGAATTAATTTTTAGTTTGTTATAGATTTCATATTTACTTAATACTATTTACATTGTTAATGCTTTAAAATAGATAACGAGGCTGTACCATGGCTGATGGGTCA
14863	ACTCTCAAGGCA	39601	637000250	[NC_007677]	788700	788879	+	637843601	788880..790355	+	COG0677	M	13	[UDP-N-acetyl-D-mannosaminuronate dehydrogenase]	Bacteroidetes	Sphingobacteria	Rhodothermaceae	Salinibacter	Sphingobacteriales	[Salinibacter ruber M31, DSM 13855]	GCTTCAGATTCCAGCCGCCATCGCCGGTAGAGCCGGAAATCAGCGGATTCATTCCTGAACTCTGCAAACGGGTATCATTTGATACTTGCATAATTTATTTATCGAATGACGGACCCAGTCCCAAAAATCGAGAAGTTCGTTGCTACTCATCCCGAGAGGGAGGTCATGTGCCTTGAGAGT
14864	TTCGACTCTGTT	21710	637000288	[NC_004350]	135569	135748	+	637346751	135749..136885	+	COG1473	R	19	[Metal-dependent amidase/aminoacylase/carboxypeptidase]	Firmicutes	Bacilli	Streptococcaceae	Streptococcus	Lactobacillales	[Streptococcus mutans UA159]	TCATTTGGTGACCGAGGTCTTTTTTCATTTCTGTCAATGACAGGTGTTTTAATACAGGCAAAAGCTGCTATAAATTTTTCTTATAGAACTTCATAAGAAAAATAAATTATGCAAGGCCAAAAAGAGATGCTATTATAGTTTTAAATTGGAGAAAGCTGGTAAAAGATGAACAGAGTCGAA
14865	TGTGCCGATAGC	15031	646311958	[NC_013595]	7686803	7686982	-	646458267	7686047..7686802	-	COG1028	IQR	71	[Dehydrogenases with different specificities (related to short-chain alcohol dehydrogenases)]	Actinobacteria	Actinobacteria	Streptosporangiaceae	Streptosporangium	Actinomycetales	[Streptosporangium roseum DSM 43021]	CGCATGCCGGAAGCCGTCCGTATCGCGAAAATGGCGCGTGCGACGGAAAGGGTTCACGGGACAATGGAAGATTGCGCGGCTGCGGTGGAAAAGTCAAATGCCGGGCGAGAATACACCGCAACACAGGAGATGCCTCGCATAACAGGCGGATGTGATGCTGATGGCATGGCTATCGGCACA
14866	TTTCTTATGCCG	43011	646311959	[NC_013769]	873656	873835	-	646527711	872432..873655	-	COG1249	C	40	[Pyruvate/2-oxoglutarate dehydrogenase complex, dihydrolipoamide dehydrogenase (E3) component, and related enzymes]	Crenarchaeota	Thermoprotei	Sulfolobaceae	Sulfolobus	Sulfolobales	[Sulfolobus islandicus L.D.8.5]	TATATTTAATATTATAAAAGATTGTAAATGACAATAAAACTAGACTCCTTGAGTTTTACGGAAGAATGGTTCAACCATAATATTGAATGAACAAGTGAAAGTAGAGGAAGAAGTGAGCGAAGATATTGTATAGTATTTATATTCGAGAAATTGAAGAATAATATTATGCGGCATAAGAAA
14867	CCGCGTAAGAAG	1	640069314	[NC_008818]	43640	43819	+	640081662	43820..44776	+	COG1405	K	2	[Transcription initiation factor TFIIIB, Brf1 subunit/Transcription initiation factor TFIIB]	Crenarchaeota	Thermoprotei	Pyrodictiaceae	Hyperthermus	Desulfurococcales	[Hyperthermus butylicus DSM 5456]	CGGTTGGCTCGCGACATTCCACAAGCTCCATGCTGTGTTATGATTGGGTGTGAGAGTGAGCTGTGACTAAAAGCTTATAAACCCCTACTAAGGAATAGGATGTGTTGGGCTTTAAAGGGTTTCGGGCCATACCCCCCGGGGTACTATGCTGTTGGGTGGGGCTACATGCTTCTTACGCGG
14868	GGATGGTAGGAT	40454	637000258	[NC_004347]	3562831	3563010	+	637345224	3563011..3563475	+	COG2927	L	2	[DNA polymerase III, chi subunit]	Proteobacteria	Gammaproteobacteria	Shewanellaceae	Shewanella	Alteromonadales	[Shewanella oneidensis MR-1]	CGGGTGCGCTTTAATTTTTCCTGTTTACATCTCTATATCCTAATTATTAGATAAACCATTCTCGCGAATTTAGTACTCAAAACCCACATACCAAACATTAACCCCGCCTGAGTTTTAGTGTAAACTTATCCGTTCGTCTATAACTTTAAGCAAGGCATTGAAATCATGATCCTACCATCC
14869	CGTCCTTACTCT	43336	638154517	[CP000077]	706074	706253	-	638197807	704955..706073	-	COG1131	V	65	[ABC-type multidrug transport system, ATPase component]	Crenarchaeota	Thermoprotei	Sulfolobaceae	Sulfolobus	Sulfolobales	[Sulfolobus acidocaldarius 98-3, DSM 639]	TCTTGTTTAATCATAAGTTGGTAAGTCTATATAGGAATTCTAATTGGTAATTGTCCTAATTTCACTTATCAAAAATAATATTTAATTTACTAGAACGGTCAAAGACTAATAGATATTAACAAAATTCATATACGTTTACAGCTACTAAAAATAAGCAGAATTACGATGAGAGTAAGGACG
14870	CACCATCCTTTG	44859	637000307	[NC_006576]	2139566	2139745	-	637617686	2137571..2139565	-	COG3706	T	28	[Response regulator containing a CheY-like receiver domain and a GGDEF domain]	Cyanobacteria	Synechococcophycidae	Synechococcaceae	Synechococcus	Synechococcales	[Synechococcus elongatus PCC 6301]	AGAGAGCACTCTCGAGAGGCCTCACGCTCATGGTCAACAATCGATAAGAGAGCCGCTCTACTGCCCAAAGCGGGAACGATAGACACGGGGATCAACACTGACTGACTGTCACGGAATCGTGCACGACAGACCTCGACAAACCGCACTAGGGCTAGGAACAGTCTGATGCAAAGGATGGTG
14871	GTGGACTGGATA	27650	637000024	[NC_003228]	4810927	4811106	-	637229759	4808503..4810926	-	COG1196	D	51	[Chromosome segregation ATPases]	Bacteroidetes	Bacteroidia	Bacteroidaceae	Bacteroides	Bacteroidales	[Bacteroides fragilis NCTC 9343]	TTTGGCAAAACGCCATTTGCATCCTTCAATAGTCTGTTTGGGGTTACCTACAAAGTAACTGTAGATAGAGGTATTACATAAGATAGAGGCAAGGCCGTCATCGGCAAGAGAAAACATTGATTTACTTACATAACATTTTTTTTATTAACACTTAAAAACAGAGGTATGTATCCAGTCCAC
14872	CCTACTAAGAGA	1031	640753008	[NC_009614]	4205297	4205476	-	640763469	4204436..4205296	-	COG1397	O	8	[ADP-ribosylglycohydrolase]	Bacteroidetes	Bacteroidia	Bacteroidaceae	Bacteroides	Bacteroidales	[Bacteroides vulgatus ATCC 8482]	TATGACCTAAAACATAGAGGGTGTCTCACTTTTTGAGGGAGTATCGTGGTAACTTTGCAACAAAGTCCATCGGTTGGCTCTGTATGAGATACAAAATGAGTATATTTACGGATATTACTGGTGGCAACAGCTTTGAGTAAGTAGAATCACTAAAACAGGAAGAGTATGTCTCTTAGTAGG
14873	TTCTGACCTAGC	31031	641522606	[NC_010581]	3381824	3382003	+	641706919	3382004..3382777	+	COG2197	TK	55	[Response regulator containing a CheY-like receiver domain and an HTH DNA-binding domain]	Proteobacteria	Alphaproteobacteria	Beijerinckiaceae	Beijerinckia	Rhizobiales	[Beijerinckia indica indica ATCC 9039]	ATCCGACAATTGGACCAGATCTCAGCCTGAGTGTCCGGCCAAAAAGTCAGATCAAAACTGGATATTATGTTCCCTTGTGGTTCGATAACTTGGCATGATCCCCTTCAAGAGCAGATAATTTCCCCATATCGAAACACTCCTTGCCACCTTTGCAAGGAGAATGACATGGCTAGGTCAGAA
14874	GTTAGCCGAATG	12873	644736331	[NC_013172]	1646327	1646506	-	644997524	1645403..1646326	-	COG1612	O	5	[Uncharacterized protein required for cytochrome oxidase assembly]	Actinobacteria	Actinobacteria	Dermabacteraceae	Brachybacterium	Actinomycetales	[Brachybacterium faecium 6-10, DSM 4810]	TCGCATCCGCCCCCACAGCTCAGCGTATTCACCGCCGGGGAAACTAGAATCAGCCGCATGTCCAGCCCTGCCGCGCCCGCCGTGCGCCGTCCCGAAGCCCATGGGCGCATCACCACCCTGCCCGACAGCCGCCTGCCCTCATGGGGGCCCCGACGACGGGCGCGAATGCATTCGGCTAAC
14875	CAAAGGGCTGCT	33213	646564514	[NC_014150]	2347117	2347296	+	646792082	2347297..2347971	+	COG1760	E	15	[L-serine deaminase]	Spirochaetes	Spirochaetes	Brachyspiraceae	Brachyspira	Spirochaetales	[Brachyspira murdochii 56-150, DSM 12563]	TAAATATTACTAAAAAATACTATATAAAGTAAATAATATTTGAAAAATTAATAATTTATTAAAAAAATTTTATTATTTTTTATTATTTTTGCTAATAAAATAAATAATGTGTTACAAAAATCGTTTATATATGTTAAATTATAGTTAAATAAATGGAGGAAAATTATGAGCAGCCCTTTG
14876	TGCATAGGCATA	24426	649633031	[NC_014934]	2610272	2610451	+	649896222	2610452..2610727	+	COG1826	U	11	[Sec-independent protein secretion pathway components]	Bacteroidetes	Flavobacteria	Flavobacteriaceae	Cellulophaga	Flavobacteriales	[Cellulophaga algicola IC166, DSM 14237]	ATAAAGCCAAGAATGAAAACACTATGTTTTTGTTCTTGGCTTTATTCATTTTATAACTTTACCTACAGGTGGTTTGCAATATGTTAAATGTTTGAAAAGGAGAATTATGTTTTATTCTTTTTTTTATGCGACTGACAAACTTCTCATTATATTTGTAGTATGTTAATGTATGCCTATGCA
14877	CCTAACCCTTGT	33981	639279306	[NC_006958]	2129133	2129312	-	639316528	2127801..2129132	-	COG0471	P	21	[Di- and tricarboxylate transporters]	Actinobacteria	Actinobacteria	Corynebacteriaceae	Corynebacterium	Actinomycetales	[Corynebacterium glutamicum Kalinowski ATCC 13032]	TTTACGCACGATGAGTACACCGATCAAGAACCAATCCCAAGGTGTTAATGCACCTGCCAGGTCCCATTGGAGCAATCTTTTAATCAAGTTGGGAATTCCAGCGTTGATTGTGGTTGCCATGTGGTTTGCCCGCACCCTGAAGCACTCACGGATCAAGCGTGGCGGATGACAAGGGTTAGG
14878	TTGCGTACCTTC	9701	646311926	[NC_000913]	190677	190856	+	646312067	190857..191708	+	COG0264	J	10	[Translation elongation factor Ts]	Proteobacteria	Gammaproteobacteria	Enterobacteriaceae	Escherichia	Enterobacteriales	[Escherichia coli K-12, MG1655]	TGAGCGAGCGAAGATAACGCATCTGCGGCGCGAAATATGAAGGGGGAGAGCCCTTATAGACCAGGTAGTACACGTTTGGTTAGGGGGCCTGCATATGGCCCCCTTTTTCACTTTTATATCTGTGCGGTTTAATGCCGGGCAGATCACATCTCCGAGGATTTTAGAATGGAAGGTACGCAA
14879	GATGCTTTGGCA	29628	638154503	[AY596297]	3097016	3097195	-	638185009	3096545..3097015	-	COG0484	O	26	[DnaJ-class molecular chaperone with C-terminal Zn finger domain]	Euryarchaeota	Halobacteria	Haloarculaceae	Haloarcula	Halobacteriales	[Haloarcula marismortui ATCC 43049]	TAATGGAGGGTCGTGCAGACACAACCGGGCGTCCTACCGGAGTGGCTGGTCCTTGGGCTCGTTTTAGGTGTCGTCGGGAGCCTCGTCGTCGCCGGTCTGTTCGTCCTCGCGAACCGTGTGTTTCCGGCCAAGCGGCCGAACCGGCAGGCGACCGACGGCGGGGAGATGTGCCAAAGCATC
14880	CAATACACCAGG	79	640069314	[NC_008818]	890881	891060	+	640082490	891061..892149	+	COG0162	J	15	[Tyrosyl-tRNA synthetase]	Crenarchaeota	Thermoprotei	Pyrodictiaceae	Hyperthermus	Desulfurococcales	[Hyperthermus butylicus DSM 5456]	CTCTTATAGGCGGGAGTAACGGGGCGGCGCGGCACCCCCAGACAGTTAGCTGCATGTTTAGGATTGCACACCCTCCCCGGATATATTTATCAGAGCCTATTTTCAGGGCTGCAACCGAGCAGCTCTCTCAGCAAAGGTCACAATTACGGCCTAGGTGTAGGGTCTATGCCTGGTGTATTG
14881	ACGCCTTGTTGG	20370	637000141	[NC_004567]	239747	239926	+	637387644	239927..241897	+	COG2190	G	11	[Phosphotransferase system IIA components]	Firmicutes	Bacilli	Lactobacillaceae	Lactobacillus	Lactobacillales	[Lactobacillus plantarum WCFS1]	ATTCGGAAAAATGCTTGTTTTTGATATTTAGTCGCCCTAACGAAGTGATGGTAAGTGATGGAGATTGGTCTAATTGTGATGATAGAATTTTAATGGATCATGATTGGACGTGAGACGGTCGTCTTAAGGATTTTTGAAGGTTAGGTTAAGGGTTTTACATGGGGGATGCCAACAAGGCGT
14882	GTCGAACAGAGA	21042	646862332	[AP011548]	1067486	1067665	+	646896720	1067666..1068709	+	COG0463	M	49	[Glycosyltransferases involved in cell wall biogenesis]	Firmicutes	Bacilli	Lactobacillaceae	Lactobacillus	Lactobacillales	[Lactobacillus rhamnosus GG, ATCC 53103]	ATTTTTATGTGTTATGAGGTGCCGGAAGCATCAAATCGTCAAGCAGGAAGCAAGCAGTCATTGTTTCCTGCTTTTATTTTATTGTCTTTTTTAAAATGTTAACCGGTTTCGTTTAACAATGGAGCAATTACGTTATACTAAAACACGAAGGAAAAGAGGGACGATATGTCTCTGTTCGAC
14883	TAGCCTGTTGAT	21387	639633034	[NC_008531]	1455475	1455654	-	639675154	1454248..1455474	-	COG0137	E	14	[Argininosuccinate synthase]	Firmicutes	Bacilli	Leuconostocaceae	Leuconostoc	Lactobacillales	[Leuconostoc mesenteroides mesenteroides ATCC 8293]	AGATGAATAAATTCGTCTTATCTGCTTTTTTTTATTAAATATACAATAAAATAGCATATATTCACTTTTATACTGTATATAAACGAAATATTATTGCATATTTAATCAAACGGGGTTAATATATAATCATCAAATAGCTAAAGAAAAAATGATGAGGGCAAAATTATGATCAACAGGCTA
14884	GCGTATGACAGA	34381	643692028	[NC_012207]	830850	831029	+	643733573	831030..831527	+	COG1846	K	65	[Transcriptional regulators]	Actinobacteria	Actinobacteria	Mycobacteriaceae	Mycobacterium	Actinomycetales	[Mycobacterium bovis BCG Tokyo 172]	CGCTGCCACGGTGGCCGACGGGTACAGCCGCAGCGGGGCCGGGTTCGGGGTCGCGGCGGCGGCCTCCGGTGGCGGCACTTTCCTCGGTCAGAAATGCGCCGCAGCAACGGCAAGCTGAATTCCGTAAGGTTGGCCCGCGTCGACGCATGTGCGATAAGAAGGGGCATGTCTGTCATACGC
14885	ACGACAACTCTG	1239	640753039	[NC_009615]	2821702	2821881	-	640766692	2820823..2821701	-	COG2177	D	4	[Cell division protein]	Bacteroidetes	Bacteroidia	Porphyromonadaceae	Parabacteroides	Bacteroidales	[Parabacteroides distasonis ATCC 8503]	TTATCATTGTATATGTACGAATAGCCTTTGTTAGAGTTGTAGAGGTTAAATATTCTAAAACCCTTTCGGCTTACTTATTTTATTCGTTCTTTTGCAAGAAAATTGGGAGGTGTGTTCTCTGTACGCATCTCCTTAATTTATTTAACGTTAATAAGTGAGAGTCTGATGCAGAGTTGTCGT
14886	ACGAATGGATTG	11763	644736404	[NC_013159]	411237	411416	+	644974521	411417..411638	+	COG0361	J	24	[Translation initiation factor 1 (IF-1)]	Actinobacteria	Actinobacteria	Pseudonocardiaceae	Saccharomonospora	Actinomycetales	[Saccharomonospora viridis P101, DSM 43017]	GTGTGACAGACCCCGTGGTCGTGCTTGACATTCGTTGCGTACACTGTCTAGTTGGCGTGCCCATCACGCGACCCATACGCTTGTTCAATGGCGGCCGGGTCGTGTGACGTGTGTGCCACGCAGGCAAGCACTCGAACGCTCAACTGATCACGAAACGCGGAGTACATGCAATCCATTCGT
14887	ACTGGTCGTCGT	13331	641228504	[NC_009953]	4816485	4816664	-	641273662	4815807..4816484	-	COG1214	O	5	[Inactive homolog of metal-dependent proteases, putative molecular chaperone]	Actinobacteria	Actinobacteria	Micromonosporaceae	Salinispora	Actinomycetales	[Salinispora arenicola CNS-205]	CACACCCGCCGGATCGTGCGCATTGCGGGCGGTGTGTGGTCGGGCGTCCCACCAGCCGACGACTTCGTGGAGGCATCAGTTTCGCCCTGACACCGCTCGCACTGCCGGCCGTACCCGGGACGGCCGGCGCCGGGTACGGCGGCCGGGCGGCTAGGCTGGTTCACCATGACGACGACCAGT
14888	GGCATCCGATGT	32381	637000263	[NC_004741]	183123	183302	+	637422345	183303..183860	+	COG0233	J	8	[Ribosome recycling factor]	Proteobacteria	Gammaproteobacteria	Enterobacteriaceae	Shigella	Enterobacteriales	[Shigella flexneri 2a 2457T]	AGTACGTGAGGATGGCGAGCACTGCTCGGGGCCAAAATGGCAAATAAAATAGCCTAATAATCCAGACGATTACCCGTAATATGTTTAATCAGGGCTATACTTAGCACACTTCCACTGTGTGTGACTGTCTGGTCTGACTGAGACAAGTTTTCAAGGATTCGTAACATGACATCGGATGCC
14889	TGGCAGCTTTAT	33351	648028052	[NC_014364]	2107074	2107253	+	648108875	2107254..2108183	+	COG1893	H	8	[Ketopantoate reductase]	Spirochaetes	Spirochaetes	Spirochaetaceae	Spirochaeta	Spirochaetales	[Spirochaeta smaragdinae SEBR 4228, DSM 11293]	AAACAGTTGAAATTTATGATGGTATCCTCCATTCCGTTTTTGGTCAAAGCCTTAGAATTGCCCCTTTTATTTTGCCTTTCTCCAAAAATATGATACTATTTTAATAAGGTATTTGCTTATTGTTTGCTACCTTAGCAACAATTGATCGCAATAAGGAGTAACGATATGATAAAGCTGCCA
14890	TACCCTTGGAAC	22506	640069334	[NC_009009]	1526160	1526339	-	640104555	1524885..1526159	-	COG2244	R	30	[Membrane protein involved in the export of O-antigen and teichoic acid]	Firmicutes	Bacilli	Streptococcaceae	Streptococcus	Lactobacillales	[Streptococcus sanguinis SK36]	GTAACTTGAAGATGATTTAGCAGACGGGAAGGGAAGAAGTGTAGATATAAGCTTGATAGAAGTTTTGCCCTTTTTAATTAGGTTGGGGAGAAATGAGTATCTAGTACCCTAAGGATACTTTTTTTACAGGAATTTATGGTATAATTGGATAAAGTTTTATTTATAATGGTTCCAAGGGTA
14891	ACTCGAGGAGCT	14324	637000304	[NC_003155]	6095663	6095842	-	637208182	6094412..6095662	-	COG1316	K	17	[Transcriptional regulator]	Actinobacteria	Actinobacteria	Streptomycetaceae	Streptomyces	Actinomycetales	[Streptomyces avermitilis MA-4680]	GGCCCGCCCGTGAACCACAGGCCCGTTGCGGCTGGTCCCACAGTTCCCCGCGTCCCTCGCAGGAGCACCGCACAGGGCCGGGGATTCACCCGTTCGGCCCATCAGCGCCCACCCCCGGCCCGCGGCCCGGGTCATGGTCGTAGGAGCACCACACGCTCGTACGCCATGAGCTCCTCGAGT
14892	CCGCTTAAGGAA	14417	637000304	[NC_003155]	7295856	7296035	+	637209227	7296036..7297076	+	COG0791	M	43	[Cell wall-associated hydrolases (invasion-associated proteins)]	Actinobacteria	Actinobacteria	Streptomycetaceae	Streptomyces	Actinomycetales	[Streptomyces avermitilis MA-4680]	GCTCGGTGACCGAGATTTTTCACGTGAGGATTTGAACGATCACAGGAAGGTCACTAGGGTCGCCTCGAACCCCCGCTCGGTTGATCACTCATTGGGAGTGACGGCGGAGGGGCACCGCCCACCGGCGTGTCGGTAGGCGGCTGGAGGAAGAAGGAGCTCGCCTTCATGTTCCTTAAGCGG
14893	TGCGTAGCATAC	40708	650377987	[CP001608]	1088466	1088645	+	650395028	1088646..1089371	+	COG0528	F	22	[Uridylate kinase]	Proteobacteria	Gammaproteobacteria	Enterobacteriaceae	Yersinia	Enterobacteriales	[Yersinia pestis Medievalis Harbin 35]	TCGATACCCGTGATACTTCAAGTTGCAAGCGCGTTGACTGCCTTCCTATAACTCGAATTATTTAGGGTATAAACTTAGTCCGCTCAGTTTTTAGCGCACACCGCTGCTCTGAGTATCTGACGGTCAAGTCTCCAATATTATTACTGCTGCTTAGGACACAACACCATGGTATGCTACGCA
14894	TGTTCGTCGGTA	25611	640069301	[NC_009085]	3205441	3205620	-	640154941	3204727..3205440	-	COG0693	R	18	[Putative intracellular protease/amidase]	Proteobacteria	Gammaproteobacteria	Moraxellaceae	Acinetobacter	Pseudomonadales	[Acinetobacter baumannii ATCC 17978]	ACCATGAATACCCCAGCAACAAATGATAAAAATCCAACTCCAGATTTAGCTGAAGATAATGCGTTCTTCCCATCACCATATTCACTGAGTCAATATACTTCTCCTAAAACAGATTACGATGGCACAACCTATCCAACGCCGTATGCGGGCAATAAAAAGGTTTTAATGTACCGACGAACA
14895	TTCGTGTCGTAC	37780	644736325	[NC_013205]	749376	749555	+	645026821	749556..751028	+	COG1070	G	10	[Sugar (pentulose and hexulose) kinases]	Firmicutes	Bacilli	Alicyclobacillaceae	Alicyclobacillus	Bacillales	[Alicyclobacillus acidocaldarius acidocaldarius 104-IA, DSM 446]	CCCTTTTCGACCATGCTAGCGAGCCGCCCACATCCCGTGAAAGTCCATGACCTATGACGAGTCTATTTTTCGGTCAAAAACAAAAATAAAACAACACAAAACAGATTTGTTCGTGTATAATCGCTCTTGTGAGAACCCTTTCATGAGTGTGCGGGGGTGAGTCGAATGGTACGACACGAA
14896	GTGATCGACCAC	30809	641522606	[NC_010581]	1476981	1477160	-	641705262	1475391..1476980	-	COG0111	HE	24	[Phosphoglycerate dehydrogenase and related dehydrogenases]	Proteobacteria	Alphaproteobacteria	Beijerinckiaceae	Beijerinckia	Rhizobiales	[Beijerinckia indica indica ATCC 9039]	ATTGATTGAAACGGGCACGATCGGCTCGGCGTCGAAAGATCCACGACGCCGCAAAGCTTATTCAGCCCCATCGGTCGCCCTTTAAACCTGCCCTCACCCTTTCATCGGAAGAGCCTTTCTCCTCGACAGCGCGAGAAATCTTCCGGCCCGTTTTGGAGAAACTCCATGGTGGTCGATCAC
14897	CGAACGACCATA	15400	643348516	[NC_011593]	35180	35359	-	643664639	35051..35179	-	COG1131	V	65	[ABC-type multidrug transport system, ATPase component]	Actinobacteria	Actinobacteria	Bifidobacteriaceae	Bifidobacterium	Bifidobacteriales	[Bifidobacterium longum infantis ATCC 15697]	ACGACAGTATCGCCAGTGCCAGTATCACCCGTATCCCCGTCACCCGCATCTTCCTCCGCATCCCCTTCCCCATCGGATGCCGTCGGCACTGTTCTGGCAGGCAGCACGCAAGCGGTAAGGCTCGAGTCCCAGCTCACAACCAACCGCGTGCACGGGTCCTTCAGCATGTATGGTCGTTCG
14898	CAACCGTTGGCT	24295	649633031	[NC_014934]	150602	150781	+	650641912	150782..150954	+	COG4974	L	74	[Site-specific recombinase XerD]	Bacteroidetes	Flavobacteria	Flavobacteriaceae	Cellulophaga	Flavobacteriales	[Cellulophaga algicola IC166, DSM 14237]	AAAGCAATAAAGCTTTCGGCTTGTACGAATATTCTACTATGTATAGTATTTTAGTTTCTAAGAGCAATAAACATAAGCAGTTAAGCGGTAGAGTTCTGTTTTTAAAACTATTTACAGACATAAAACAGAACATTGTAGCGCACCCATTACTTAACTTTCAAAAGAATGAGCCAACGGTTG
14899	GGGCGTCATAAG	45658	642555123	[NC_011026]	2201736	2201915	+	642717763	2201916..2203364	+	COG0493	ER	14	[NADPH-dependent glutamate synthase beta chain and related oxidoreductases]	Chlorobi	Chlorobia	Chlorobiaceae	Chloroherpeton	Chlorobiales	[Chloroherpeton thalassium ATCC 35110]	GAAATCATTCGGCTCAGAAACGGTAGAAATTCTTTTCGCTCGTCACCTCATCGTTAAAAAACCTCTTCCGAACAACGGTTATTTCCGTTAAACTTCGATTTAACTGTTCCTTTAAATCAAATCCAAAAAGAGTATAATTTATCAGTAAGTTGTAACTGTAAAACTATGCTTATGACGCCC
14900	GAGAGGGTTTAA	9547	646311913	[NC_013716]	3647286	3647465	-	646475650	3646971..3647285	-	COG3162	S	12	[Predicted membrane protein]	Proteobacteria	Gammaproteobacteria	Enterobacteriaceae	Citrobacter	Enterobacteriales	[Citrobacter rodentium ICC168]	CCCTACCCTCTCTTCACCGGGAGGGAACTATAAAAATCTCCCCCAAAGGATTTCGCGTTGCAGGAAGGCGGCAAGCGAGCACATCCCCAGGAGCATAGATCGCTATGTAACCGGGGTGGGCAAGTGTGCAGCGCGAAAGACGCAGGGGCCTCTGGAGACTCTGTGATGTTAAACCCTCTC
14901	AGCGCAAGAAGC	36361	640069308	[NC_009089]	817186	817365	+	640156438	817366..818073	+	COG2230	M	12	[Cyclopropane fatty acid synthase and related methyltransferases]	Firmicutes	Clostridia	Clostridiaceae	Clostridium	Clostridiales	[Clostridium difficile 630 (epidemic type X)]	TATTCATTAAAGTTACTATCACAGAGTGGATAAAATTACACATTAAAATTGCCTATTAAAGAATGAATAAAAAAGAGATTGCTCAATATAAGAAGCATATAAAAAATAAAAAATCAAACGTATAAAATTTAATAAATAATAACTGATAGGGAAAGGAAAGATAGAATGGCTTCTTGCGCT
14902	TACCCAATTCTG	35068	637000101	[NC_004668]	1570916	1571095	-	637414835	1568669..1570915	-	COG1882	C	17	[Pyruvate-formate lyase]	Firmicutes	Bacilli	Enterococcaceae	Enterococcus	Lactobacillales	[Enterococcus faecalis V583]	AATGTTTATATATCAGCGTTTAGAATCTTAGTTCCCCATTTATTTATTAAGAAAGTGCAATAAATAATAAAAAAACGCTTGCATCTAAAAGGTTATGTGTTATACTAATCACATAAAGCTGTTACATACAATCAAGTAGCAGTTAACTAAGGAGGCAAACACTTCATGCAGAATTGGGTA
14903	CCGTATATGTTG	2384	644736369	[NC_009441]	177249	177428	+	644739563	177429..178895	+	COG2152	G	5	[Predicted glycosylase]	Bacteroidetes	Flavobacteria	Flavobacteriaceae	Flavobacterium	Flavobacteriales	[Flavobacterium johnsoniae UW101, ATCC 17061]	TCTTTAACAAAATTGTTAACTTGTTATAGAAATAGAAAAGATATCACGATATCTGAGCTGATAAAAAAGGCTTAATTCTATTTTTTCTCAGCAAATTACAGGTCATAATACGCCAAACTTAATTTGCATCAAATAATTATTTTACTGCAATTAAAAACCAAAACTATGCAACATATACGG
14904	CCTCCAAACGTA	19993	639633028	[NC_008526]	1005108	1005287	+	639663974	1005288..1007099	+	COG0449	M	27	[Glucosamine 6-phosphate synthetase, contains amidotransferase and phosphosugar isomerase domains]	Firmicutes	Bacilli	Lactobacillaceae	Lactobacillus	Lactobacillales	[Lactobacillus casei ATCC 334]	TTGGGTAAATTAATATAGACCAATATATATGTTTCAAGTATACCAGTGAAAAAATGGTGTTGACATATAGCCTATTAAAAACTATAGTTAGCTTTGCTTTTAACAATACCAATAAAAAAATCTGTCTAAACCAATTTTTAGACAAAAATGAAAAGGATGTTGACTATGTACGTTTGGAGG
14905	ACCACTGTCCAT	21031	646862332	[AP011548]	976355	976534	+	646896636	976535..977074	+	COG1396	K	16	[Predicted transcriptional regulators]	Firmicutes	Bacilli	Lactobacillaceae	Lactobacillus	Lactobacillales	[Lactobacillus rhamnosus GG, ATCC 53103]	CATGTGCGGGCGCCGTTTTGTTGTATCAAAGGGCATTTAAGCTGCCGTGAAATTTTTTTTTGAAAATCAGCTATAAAAGCTTGCGTTGGTGCGTGACGTTCGTATAATAGGCAGAGTTAGTAAACTTAAAGTTTAGTTTAACGAAACTTATAAAGGCGGTGTGCCATGATGGACAGTGGT
14906	CAGAGACTTAGG	30236	649633083	[NC_015174]	1849585	1849764	-	649977685	1847329..1849584	-	COG3968	R	7	[Uncharacterized protein related to glutamine synthetase]	Planctomycetes	Planctomycetacia	Planctomycetaceae	Planctomyces	Planctomycetales	[Planctomyces brasiliensis IFAM 1448, DSM 5305]	AGTAAAACAGGCTGTTTTTGTTAATGCCGGCCGTTGGCACGCGCCTTGCTTCTAATTCCTGTGCAACATACGGACGATTGTTGCAATGGAAGTCATGAGACGCAGGAGAAGCGGTCTCTGACTGGTTTTAGTTCGACATTCTATGACTACGAGGCAAAGACTTAAATGCCTAAGTCTCTG
14907	CCAACATGTTGC	41347	637000218	[NC_002516]	2412366	2412545	+	637052592	2412546..2412860	+	COG1034	C	6	[NADH dehydrogenase/NADH:ubiquinone oxidoreductase 75 kD subunit (chain G)]	Proteobacteria	Gammaproteobacteria	Pseudomonadaceae	Pseudomonas	Pseudomonadales	[Pseudomonas aeruginosa PAO1]	TGGCACCCTGGGGTAGGCGCGGGTTCGACTTTTCCGCGCGAACGCCTGCACCCCACCTACCAGAATTGGCAGGGGAAGATACCCACCTGTCATGGATCAATGTCCGCGCCCGGCCCGACTCCTAGTGTCGCCGGCTCCCGACTCTCTCTCACGGATGAAAGGGCAATGGCAACATGTTGG
14908	GCCGTTTACGAC	19087	637000279	[NC_007795]	644105	644284	+	637893304	644285..645253	+	COG2376	G	8	[Dihydroxyacetone kinase]	Firmicutes	Bacilli	Staphylococcaceae	Staphylococcus	Bacillales	[Staphylococcus aureus aureus NCTC 8325]	TAATGAGCCACTCAAGACTATTTATTTTTTCAATAATGAACCATTAAGTTATCAAGAGGATCTTATCAAAAATATATTTGATAACGGTATCAGGTTAATTCTTTATGATAGCGCATTCATTTATTCTGTTTTATACTATGACTGATAATACCAAGGAGGTACAACATGGTCGTAAACGGC
14909	GATAGTAGAGAG	19666	637000281	[NC_004461]	2146611	2146790	-	637367208	2144583..2146610	-	COG2190	G	11	[Phosphotransferase system IIA components]	Firmicutes	Bacilli	Staphylococcaceae	Staphylococcus	Bacillales	[Staphylococcus epidermidis ATCC 12228]	ATTGAATGTGTATACTAGATGTAAATAAAATCATTGCGTGTTACTGGTTATGCAGGCATGAGCAAATAAGAGTGTCTATCTTTCGTGATATGAAATTGATAGTCTTATTTGTTCATGCTTTTTTTGTGGCACGTAAATAAGAAGATAGAGAGGAATGAATTGATTATGCTCTCTACTATC
14910	TCTAGGGACGGT	23681	637000303	[NC_006448]	1501041	1501220	-	637592031	1499283..1501040	-	COG1132	V	69	[ABC-type multidrug transport system, ATPase and permease components]	Firmicutes	Bacilli	Streptococcaceae	Streptococcus	Lactobacillales	[Streptococcus thermophilus LMG 18311]	GTCTATAATTTTGACTCCTTTGCTTATCAATTGCCAGAGTCTACTGATTTTGGAAAATTGACTTATATTGGTCACTTTCAGTTAGAAGATGGTACAATTTATCGCTATTGGAAATAACTTTCATTAGACTTATAATCATCCTTTTGTAGGGATAGGGGGAATAACATGACCGTCCCTAGA
14911	CTGTCGAAATTG	44778	637000307	[NC_006576]	834980	835159	+	637616396	835160..835588	+	COG0724	R	19	[RNA-binding proteins (RRM domain)]	Cyanobacteria	Synechococcophycidae	Synechococcaceae	Synechococcus	Synechococcales	[Synechococcus elongatus PCC 6301]	TCGGGTGGTTTCCATCCGAGCCGGAGATTGCTACCGGTCTATCGCTTCAGTCTTCCAAGGGCGTCATCCCGCGATTACTCGGAATTTACGTTTCACGTCGAAGACGGACAGTTTTGCCATGACGGGGTTCCCTTATCCCGTTTGTTGTTTGAGAGGTCAGTGACCATGCAATTTCGACAG
14912	CCGTGAATCTAC	44487	651053076	[AP012205]	1490181	1490360	-	651079091	1489500..1490180	-	COG2197	TK	55	[Response regulator containing a CheY-like receiver domain and an HTH DNA-binding domain]	Cyanobacteria	Synechococcophycidae	Merismopediaceae	Synechocystis	Synechococcales	[Synechocystis sp. PCC 6803]	TGGGGGATTTAGGGGGCGGAATAAAACTTTCCAAACACGTTTTAAAGGAAAATGATAGGGTTCAGAAAGCATAATTTTGGGATAGATAGCAGGCATTGGATCGGCTAGTTTTGACCCCCAATTTAGGCCAATTATCCAGACTACCTTTGTTAATCAAAACCATTTATGGTAGATTCACGG
14913	ACAGCTGCAAGT	39044	649633098	[NC_015172]	1433266	1433445	+	649974163	1433446..1433952	+	COG0778	C	27	[Nitroreductase]	Firmicutes	Clostridia	Peptococcaceae	Syntrophobotulus	Clostridiales	[Syntrophobotulus glycolicus FlGlyR, DSM 8271]	TAGGAATAACGATTTGCTATAATACAGAAGATATCATTAATGCGGTTATTTCTTTTAGTGTCCGAAGTTTTTGAAAATGTCCGGAAGTATACAGATAATGGGAAGAAACAGCATTGGATGACAAAAAGAACTAACCAAAAGAACAGAGTGCAGGAGGTCATATTTATGACTTGCAGCTGT
14914	AACCGAGGACTC	46103	641228474	[NC_009925]	4959357	4959536	+	641253991	4959537..4960541	+	COG0572	F	11	[Uridine kinase]	Cyanobacteria	Synechococcophycidae	Acaryochloridaceae	Acaryochloris	Synechococcales	[Acaryochloris marina MBIC11017]	ATACGATTGGGGTCTCTTCTAGGTTTGGCTATCCAGAGGGTACAAACGCCTAGTAATATCAGAAAGGAGCAATTTAATGCTCTATCTGTGCAAACCCCCTCTCATACGGGTTGGTGCCTGGGGTTAGTTGCTGTTGAGATAGGATTTATAAAGGAAATCGTAGTTATGGAGTCCTCGGTT
14915	TGAGGGTCTTTC	26437	648028002	[NC_014378]	2440974	2441153	-	648130666	2439702..2440973	-	COG0151	F	15	[Phosphoribosylamine-glycine ligase]	Firmicutes	Clostridia	Halobacteroidaceae	Acetohalobium	Halanaerobiales	[Acetohalobium arabaticum Z-7288, DSM 5501]	TGAGGGAAGTGTACCTAGGGTTCCGTATTTTTAGTCAGGTCCAAGCGGTACAATTATAACACCGAAGGGAGAAAAGCCCAGGCGGGGAGGTTCTGCTCTTAGTCTAGCTGGTGGAATCTTCCTGTCTGGGCTTTATTAGTATTTATGACATTAAGGAGGGATTTGATGGAAAGACCCTCA
14916	CGTTCCATATAG	12703	643692008	[NC_012669]	1301596	1301775	+	643865244	1301776..1303023	+	COG1835	I	23	[Predicted acyltransferases]	Actinobacteria	Actinobacteria	Beutenbergiaceae	Beutenbergia	Actinomycetales	[Beutenbergia cavernae HKI 0122, DSM 12333]	TCGTACCTTCGCGGCGAGCTCGACCATCCGGGAGTGCGAGCTCGCCGCCAGGTACGAGCTCGCGCCGAGTCGCGCTCGACACGTGAGCGGAGTCACCGCCGCCCTCACACGATCTCCATGAAATCACCGGGCGTTATCGGTTCGTGACCTTTAACGTGGACGGCGATGCTATATGGAACG
14917	ATGACAGAGTCC	45109	641522622	[NC_010546]	1312270	1312449	-	641675790	1311739..1312269	-	COG0716	C	9	[Flavodoxins]	Cyanobacteria	Oscillatoriophycidae	Cyanobacteriaceae	Cyanothece	Chroococcales	[Cyanothece sp. BH68, ATCC 51142]	ATAAGAAACTTCTCAAGTACAACGGATACAGATTTTCTGCAATCGAGTCATTATATTCAATAATAGAGAGGAGATAACTTCTACACTTATTGAATTTTCTTGTTTTTAATAACTTGAATCTAGATTCCATCTGTTTGTTTCAGTACACACAACGTATCAGGAGTCATGGGACTCTGTCAT
14918	AGGGACTAACTG	10111	637000108	[NC_002695]	651246	651425	+	637081237	651426..652118	+	COG3121	NU	5	[P pilus assembly protein, chaperone PapD]	Proteobacteria	Gammaproteobacteria	Enterobacteriaceae	Escherichia	Enterobacteriales	[Escherichia coli O157:H7 Sakai (EHEC)]	CGGTTGTCTGAAGCGGTATGGTGGCAATGTAAATCGAAATCATGTTCACTTTGTATCATGCCGCTTTATTAAATGAAAAGGGAATGATGTGTTGTAAGAAACCAAAGCAATCATTTCTTTATATTTCTTATTTTTGCCGTCAGGAATACACAAGGCGTATTAACTATGCAGTTAGTCCCT
14919	CATAAACGGTTG	21135	646862332	[AP011548]	1840531	1840710	-	646897466	1840042..1840530	-	COG0041	F	20	[Phosphoribosylcarboxyaminoimidazole (NCAIR) mutase]	Firmicutes	Bacilli	Lactobacillaceae	Lactobacillus	Lactobacillales	[Lactobacillus rhamnosus GG, ATCC 53103]	GTCTCTAAGGCTATTTTTTTGCTTTAAAAAGCTGGAGTTCTCGACCGGGTTTGAGCAAAATACGAACATTAAAACGAATAATATGCTTTATAGTTCTATTTTAGTGTTGAATGTTGCTGCTTAACGTGCTATTCTCAAAACATCTTAAAGAAAGCAGGGGACGAGATGCAACCGTTTATG
14920	GACATTTAGGCA	13102	641228504	[NC_009953]	1003514	1003693	-	641270410	1002167..1003513	-	COG0161	H	12	[Adenosylmethionine-8-amino-7-oxononanoate aminotransferase]	Actinobacteria	Actinobacteria	Micromonosporaceae	Salinispora	Actinomycetales	[Salinispora arenicola CNS-205]	GAGCAACGAATTTCGCCATCCATGTCATTACCTGCCACGAAATTCGTAGCCGCAGACTGAAATCACAACGAATTCCGCTTGTCGGCTGGCGTCAGTTCATGCGATAACCATGGTCACGAGCGGCCGGTGTCACCCCTGACCGGCCCACGACGCGATGGGGCTGACATGTGCCTAAATGTC
14921	CATCGGAAACGG	22159	637000291	[NC_002737]	53663	53842	+	637089881	53843..54841	+	COG2255	L	9	[Holliday junction resolvasome, helicase subunit]	Firmicutes	Bacilli	Streptococcaceae	Streptococcus	Lactobacillales	[Streptococcus pyogenes M1, GAS SF370]	TAATTATTAAGGAGTTTTTATCCATGTTAAAAAAGTATAAGTACTATTTTATATTCGCAGCTCTACTATCTTTTAAAGTAGTTCAAGAGCTTAGTGCTGTTGACTGGTGGCGATTATAATAAAAGTAGGCCACTGCTCTCTTTTACTTTATGTTATAATAGTCTTATGCCGTTTCCGATG
14922	ATCGTGAAGTCG	23884	649633102	[NC_014964]	1840386	1840565	+	649918114	1840566..1841456	+	COG5495	S	10	[Uncharacterized conserved protein]	Firmicutes	Clostridia	Thermoanaerobacteraceae	Thermoanaerobacter	Thermoanaerobacterales	[Thermoanaerobacter brockii finnii Ako-1 DSM 3389]	ATTTTAAAAGTGGTGGTATCTTCATAGAACCACACACTTCATAAAAATTCAATAGGGCTCATTTCGGCCCCGCCAGGATCACAAGACCGGGACGGGAGATAAAAAATTACCTTCCCATCGGTGGAAGGTTTTTGTTTGTCTCCCATGTAAAAGGAGGGATAAAAGATGCGACTTCACGAT
14923	GACCATTGTACA	42131	637000224	[NC_007005]	1492044	1492223	+	637651653	1492224..1493120	+	COG1073	R	4	[Hydrolases of the alpha/beta superfamily]	Proteobacteria	Gammaproteobacteria	Pseudomonadaceae	Pseudomonas	Pseudomonadales	[Pseudomonas syringae pv. syringae B728a]	TGGCCGAAGGCCGTAGGAGCGAACTTGTTCGCGAAGGAGAGGTACATTCTCCGAAAGCTCATGATTATGCCTATCGGCCAATGCTCGCAGAACATGGGAACGAGAATCTGAGTCTCGCGCCAGCACGGCATTGATGTGGCGCTGAAAACAACAAGGAACCCTCATATGTGTACAATGGTC
14924	TGACGCCACATA	40874	650377987	[CP001608]	2419006	2419185	+	650396374	2419186..2420550	+	COG1760	E	15	[L-serine deaminase]	Proteobacteria	Gammaproteobacteria	Enterobacteriaceae	Yersinia	Enterobacteriales	[Yersinia pestis Medievalis Harbin 35]	CCCCAAATCAATAAAGGTCTGTGATTGCATCACTTCATGTATGGATATTTATTATGTGTAGTGACCCGCGTCTAGCCACAAAGTTTTATACTTAATACAAATGTTCTCAAGCCCTATCAATCAGGCGCTGAGTATAATAATAGGTTTTTGTGAAGGAGCTTTAGCATGTATGTGGCGTCA
14925	GTAGCTTTGGGT	25556	640069301	[NC_009085]	2977247	2977426	-	640154751	2974223..2977246	-	COG1020	Q	24	[Non-ribosomal peptide synthetase modules and related proteins]	Proteobacteria	Gammaproteobacteria	Moraxellaceae	Acinetobacter	Pseudomonadales	[Acinetobacter baumannii ATCC 17978]	GATGAGTTGTTTAACTTATTTGCCAGTAAATTACAGGATATTGGTCTTTCTGATCAGAAAGCTGCATCTACACCAACAACATCGAATCTTCAGGATTCATTACAGTCTGCCATTGTAGAAACTCAAGCACAGCCGCAGGTTTCATTTGCAGAAGAACGTGCATGGATGACCCAAAGCTAC
14926	TCTGCCACTAGA	2032	650377904	[FP929032]	2612946	2613125	-	650522430	2612196..2612945	-	COG4105	R	6	[DNA uptake lipoprotein]	Bacteroidetes	Bacteroidia	Rikenellaceae	Alistipes	Bacteroidales	[Alistipes shahii WAL 8301]	ACGGCATCTTCGCAGCCTCCGCGAGCAATATTTTTTTTTGCAAATCGTTAATTTATGCGTAACTTTGCGCGATAAAGCGCCGTAAAAGATTCATAAATGAAGCAGACTTTTTTATACGCCCTTTGCGGAGTGGCGGCAGCGATCATCCTCGGAGGATGCTCCGGGATGTCTAGTGGCAGA
14927	GGCATAGTATCC	16959	649633010	[NC_014829]	1628618	1628797	+	649825156	1628798..1629490	+	COG1788	I	9	[Acyl CoA:acetate/3-ketoacid CoA transferase, alpha subunit]	Firmicutes	Bacilli	Bacillaceae	Bacillus	Bacillales	[Bacillus cellulosilyticus N-4, DSM 2522]	AAGTAAATTACCCTTTGTTCCCCTCTTAAGTTTCGTTGATAGTAATAACTCTTATACAGAAAAGAGTTTGAATGGAATATTTAATCATTTCTAAAATCAAAGACGCGGTATATCCAATATATCCACAAATATAATGATACAAAACAGATTAAATGGGGTGAGAAGATGGGATACTATGCC
14928	GTTCGGTCTTTC	4797	637000061	[NC_002696]	3189132	3189311	-	637089019	3187815..3189131	-	COG3773	M	9	[Cell wall hydrolyses involved in spore germination]	Proteobacteria	Alphaproteobacteria	Caulobacteraceae	Caulobacter	Caulobacterales	[Caulobacter crescentus CB15]	TTAACCTTGTGTCGTTGCCGAGTAACGATAAGCGCTGGTCCAGATTCCGCCAGGATCGGTTGAGCACAGGCGCGGCAAGGCTTTCACGGCGGCAAAAAAACGCCGATCGGACTTGTCCAGCTTTTTGCGAGGATTCAAGGCGTTAACGATTAGACTGCGCGACGCATGGAAAGACCGAAC
14929	AGCCGTACTGTT	35925	640753018	[NC_009698]	1583226	1583405	+	640851164	1583406..1584548	+	COG0116	L	9	[Predicted N6-adenine-specific DNA methylase]	Firmicutes	Clostridia	Clostridiaceae	Clostridium	Clostridiales	[Clostridium botulinum BoNT/A1 Hall]	TATTTTTAATACTTAGGATAATAATCTATTAAGAAAGTGCATTTAAAAATCTATAAAATAGGAAAAATTCAATATATATAATCAATTATGATAGATTAATAAAATTATAAGAAAATTTATTCAGTATATGAAACACAAATTATATTTAAAGTAGGAGATGAAAAAATGAACAGTACGGCT
14930	TATCAGAGGTTG	36654	640069308	[NC_009089]	2805136	2805315	-	640158271	2804938..2805135	-	COG2221	C	11	[Dissimilatory sulfite reductase (desulfoviridin), alpha and beta subunits]	Firmicutes	Clostridia	Clostridiaceae	Clostridium	Clostridiales	[Clostridium difficile 630 (epidemic type X)]	ATTGAAATATATAAGCGAATGTGTTATCTTTTAATTAAGCAATAAAAATAGAACAAGGTTCTATACTATAGAACAAAATTGATGCATATATAGTATTTATACAAAATATAAATATTATATATTTAAAATTAAGTAAAAATATTACATAAAGGGGAGATTTGAGAAATGCAACCTCTGATA
14931	CACTACACATCC	8998	639633022	[NC_008751]	1695764	1695943	+	639819624	1695944..1696459	+	COG2005	R	7	[N-terminal domain of molybdenum-binding protein]	Proteobacteria	Deltaproteobacteria	Desulfovibrionaceae	Desulfovibrio	Desulfovibrionales	[Desulfovibrio vulgaris vulgaris DP4]	GGGCAGTGTCCTCGCAAGCAGCTGTGGCAACGCTGTTCAGGCTGCATCGTTTGGTGTATGTAATGAGGCGTCCACGTTACCTCCTGTGCTGGGGGGCGTGGTTACGCGTCGGTTTGTAGCCGCGTTCCGTCATTTTCGGGAGGCGGTTTTTTTGAGGTGCTCATTATGGGATGTGTAGTG
14932	AGAGAAGCCAGT	28290	649633065	[NC_014759]	3220326	3220505	+	649787402	3220506..3221225	+	COG3005	C	6	[Nitrate/TMAO reductases, membrane-bound tetraheme cytochrome c subunit]	Bacteroidetes	Cytophagia	Flammeovirgaceae	Marivirga	Cytophagales	[Marivirga tractuosa H-43, DSM 4126]	ACCTAAATTGAAAGGCTCCTAATCCTTCCATCTATTCATCATTAATCCTACATTTAAACCTCTGATGGTTGTCAAACCTATATAAACTTGATAATGATAGAATAAAAACTAGTGTAAATGATAATGTCTTAAAATTTGATTGTTTGTATATAAACAGTTAATTTAATGACTGGCTTCTCT
14933	CAACAATGGACC	1409	650716072	[NC_015571]	767006	767185	+	650868815	767186..767905	+	COG0664	T	42	[cAMP-binding proteins - catabolite gene activator and regulatory subunit of cAMP-dependent protein kinases]	Bacteroidetes	Bacteroidia	Porphyromonadaceae	Porphyromonas	Bacteroidales	[Porphyromonas gingivalis TDC60]	AATGACTGCTGTGCTTATACTTGAAAAACGGAATGTACAAGAGCGCAGGGGAACCACATCAAAATCCGAGTAACATCTTCGTTGTTGAAATTTTTTTTCGCTCGTGTTTTTGGGCCTATGTATCATCCTTTTTAGGTGCATATGGAGGAAAAAAGAATAAACAAAATGGGTCCATTGTTG
14934	GCCCAAACGATT	40226	637000258	[NC_004347]	1413256	1413435	+	637343301	1413436..1413684	+	COG0228	J	18	[Ribosomal protein S16]	Proteobacteria	Gammaproteobacteria	Shewanellaceae	Shewanella	Alteromonadales	[Shewanella oneidensis MR-1]	GAACTTTGGGTGCAATCCTTGGTCAGGTTTAATAATCACCAGATTGGGTTGCATTAGTTGAAAAGTCAGGTAAAATCTTCCGGCTTTCTATCTGGGACTCTTCGCGAACACGGGGTTCCAGTTTTTATTTTTGCTTCAAGCAAATCATTAGAGGATTGAAAACGCATGAATCGTTTGGGC
14935	GACATAGAGTGA	15202	646311958	[NC_013595]	10231819	10231998	+	646460526	10231999..10233066	+	COG0715	P	22	[ABC-type nitrate/sulfonate/bicarbonate transport systems, periplasmic components]	Actinobacteria	Actinobacteria	Streptosporangiaceae	Streptosporangium	Actinomycetales	[Streptosporangium roseum DSM 43021]	GACAGGGCCAGACCAAGGCACCCGCCGGCGAGGTCACGGACTCCACACGAAAGAGCACAGAGCGGTAACGATGGACCGTTCCCTATGATTCCTACTTGACCGGTAGGCATACTAGGCTCTTATATACACCTAACCGACTTATTTAGTAGGAATTAGGGAGTAGTCATGTCACTCTATGTC
14936	TTCCGCCGTTGT	12144	646564577	[NC_014220]	148863	149042	+	646853185	149043..149897	+	COG0157	H	3	[Nicotinate-nucleotide pyrophosphorylase]	Firmicutes	Clostridia	Syntrophomonadaceae	Syntrophothermus	Clostridiales	[Syntrophothermus lipocalidus DSM 12680]	ATTAACACTGATTGTTTGCGACCACTGATTTACACAGATTGGCACGGACCCGGCACTCAACGGACCAAAAGTCGTTGTGGTGGTCTGCGAGGATTCAGTGTCATGTTCTTACATTAATTTTAAATTGAGTGCCGGGTCTGTGGTTGTCTGCGTTAATCTGCGTCTATGACAACGGCGGAA
14937	GACTGTCAGCAT	40964	650377987	[CP001608]	3041827	3042006	-	650396974	3041443..3041826	-	COG3445	R	1	[Acid-induced glycyl radical enzyme]	Proteobacteria	Gammaproteobacteria	Enterobacteriaceae	Yersinia	Enterobacteriales	[Yersinia pestis Medievalis Harbin 35]	AATTTGCCAGTGTCGATATTGATGATGTGGTGAAAAAATTGATTTGAATCAAAGAATGGTAGGGGCTGGACTGGTATATAGAACAATAAGACAACATTGGTTTTACCAAATAACCAAGATAATTATCTTCCCTTGGAATTTATAGCCGTACTACGGAGGCACCAAATGATGCTGACAGTC
14938	GCTCACATCAGC	11390	641522601	[NC_010163]	20311	20490	+	641527202	20491..20775	+	COG2088	M	4	[Uncharacterized protein, involved in the regulation of septum location]	Tenericutes	Mollicutes	Acholeplasmataceae	Acholeplasma	Acholeplasmatales	[Acholeplasma laidlawii PG-8A]	TATAAGGACAATCAAATAAAATACATAAATAATTGCATAAAAACATATTAAGGAATCTATTATTACATCAAAATTTCATAATTATTATTATTTTGTAATGTAAGCGCTTGAAAAGGCGGAAAATGTGCTATAATATTTTTGTATCAAACATCCGGGAGGGGCAAAATGGCTGATGTGAGC
14939	ATCATCGGACAA	16712	649633010	[NC_014829]	61147	61326	+	649823730	61327..61599	+	COG4466	S	7	[Uncharacterized protein conserved in bacteria]	Firmicutes	Bacilli	Bacillaceae	Bacillus	Bacillales	[Bacillus cellulosilyticus N-4, DSM 2522]	TAAAAAGATAATCTACATAATTTTGTCGAAATTGAACATTATAAAAAATAGCACCGGAAATTGAGTGAAATGCATTGACACATGAACGATACATTGTTATAATTTTAATTTTATTTGACGTGTGTACACCGGTGTGCTATAATTAGGACAAGTGAGGTGTGGTGGATGTTGTCCGATGAT
14940	CGTCAATCTTAG	18279	646311909	[NC_000964]	52583	52762	+	646316453	52763..53023	+	COG4466	S	7	[Uncharacterized protein conserved in bacteria]	Firmicutes	Bacilli	Bacillaceae	Bacillus	Bacillales	[Bacillus subtilis subtilis 168]	CATAATGATACATAATTTACCGAAACTTGCGGAACATAATTGAGGAATCATAGAATTTTGTCAAAATAATTTTATTGACAACGTCTTATTAACGTTGATATAATTTAAATTTTATTTGACAAAAATGGGCTCGTGTTGTACAATAAATGTAGTGAGGTGGATGCAATGCTAAGATTGACG
14941	TCGCCGAATCCT	18458	646311909	[NC_000964]	2791968	2792147	-	646319302	2791494..2791967	-	COG0782	K	31	[Transcription elongation factor]	Firmicutes	Bacilli	Bacillaceae	Bacillus	Bacillales	[Bacillus subtilis subtilis 168]	AAACGCGAAATATTTGCAGAACGACACGATTCAGTTTAAGATAAACAGTACCTATATGGGAGAGAAGAACGAGGACTGCCCTGTGTTCTCATTCTTGTATTTTTTAGTTTATGCTCTCATACATAATCGAAGATGTTGAGGGACAACCAGAAGGAGTGAAGGGACATGAGGATTCGGCGA
14942	TACCAATGTCGA	747	637000026	[NC_004663]	5437614	5437793	+	637412624	5437794..5438921	+	COG3449	L	3	[DNA gyrase inhibitor]	Bacteroidetes	Bacteroidia	Bacteroidaceae	Bacteroides	Bacteroidales	[Bacteroides thetaiotaomicron VPI-5482]	AAGGGATACAGGCAAATTGTTAGAGCATGAGAGCAAAAACGCATTCAAATTACATGGGGGAGATGTGTAGAACCAATAAAAAGCAAATTAAAGCGAAAGAAGGCTATTTCTGGTAACTTTTTGCATAACATATTGGTTAACTTTGCACTCAATAATAAAAAACTTATGTCGACATTGGTA
14943	ACAGCGTATACA	18564	643692011	[NC_012491]	97670	97849	+	643782781	97850..98728	+	COG1947	I	11	[4-diphosphocytidyl-2C-methyl-D-erythritol 2-phosphate synthase]	Firmicutes	Bacilli	Paenibacillaceae	Brevibacillus	Bacillales	[Brevibacillus brevis NBRC 100599]	AAGGCCGGGGTATCCCGGCTTTTTTTCTGGAAAGAGGGCTGAATTTTCGAAATACCCATAATGCTCTCGATCCTATTCTTTTTAATTGATCAAGTGGCATGGGAGAGTTTGCCTATGCTACAATAAGAAACTAGGAAATTTAGAAAGTAGGCAGAGGTGAATTACATGTGTATACGCTGT
14944	CATCCAACAGTG	44197	639633020	[NC_008639]	1362818	1362997	+	639765796	1362998..1365739	+	COG4775	M	18	[Outer membrane protein/protective antigen OMA87]	Chlorobi	Chlorobia	Chlorobiaceae	Chlorobium	Chlorobiales	[Chlorobium phaeobacteroides DSM 266]	AAGAGGGAGTCCATAAAGCTTAAGCGCAATCCAGTACATGTTCATCCGGCGAATTTACCCCCAAAAAAACAGTTATGAGAAACGGGTGTGATGTTCTGAAAAAAGGAACGGAGAGGGGGCGAGGCTCAATATCGACATGTTTTACTCTATAAAAAAGATGATGTTATGCACTGTTGGATG
14945	CTGGTTTGGTTT	36589	640069308	[NC_009089]	2393472	2393651	-	640157914	2392113..2393471	-	COG2233	F	17	[Xanthine/uracil permeases]	Firmicutes	Clostridia	Clostridiaceae	Clostridium	Clostridiales	[Clostridium difficile 630 (epidemic type X)]	ACATTTATTTGTTAATAATTAAATTTATTGCATCTGTTTTTTAAGACTAAAAACTTAAATATATGTTGGAGTATAGTTGATATTTATGAACAGCATTAATTTAATATATTAGATTTTTAAGTATTTATATAATTCAATAAGTTTTATGTAACGGGAGTTTTTATTATGAAACCAAACCAG
14946	CTCGTCATTCAC	16063	644736358	[NC_013204]	3087305	3087484	-	645025645	3085847..3087304	-	COG2814	G	96	[Arabinose efflux permease]	Actinobacteria	Actinobacteria	Coriobacteriaceae	Eggerthella	Coriobacteriales	[Eggerthella lenta VPI 0255, DSM 2243]	CGGCACGGTGAGGTTCCGTCGGGCGCAGGCGAGCGTCCGGCACGGCGGTCACCGTCGGGCGCGGGCGAGCGTCCAGGGCGCGGGCGCGACTGGCCTTGCCCAGGCCTGATCGCGGAATGTGTGCATCCTTCGCAAACCGCTTGCGCACGCTGCTATCATGGAACTATGGTGAATGACGAG
14947	TGCAGAAGCAGT	37920	649633048	[NC_014915]	51018	51197	+	649861047	51198..51455	+	COG4466	S	7	[Uncharacterized protein conserved in bacteria]	Firmicutes	Bacilli	Bacillaceae	Geobacillus	Bacillales	[Geobacillus sp. Y412MC52]	CGTCCGTCGCATTTTTTTACAAAAAAGTTCCACATCACACATAAAAAGAAGGATATTGTAGAAAAATATACATTGACAGAAATAAAAATGCCCTGATATAATTTTTATTTTTTTGACTTTAGACATCATCTTTGTTATAATTACAAATAGTGAGGTGGATGATGAATGACTGCTTCTGCA
14948	CGGATCACTTCC	20392	637000141	[NC_004567]	422015	422194	+	637387821	422195..423217	+	COG1434	S	13	[Uncharacterized conserved protein]	Firmicutes	Bacilli	Lactobacillaceae	Lactobacillus	Lactobacillales	[Lactobacillus plantarum WCFS1]	CGCCGTATATCAACGAATCTTTCGTTTTGGCGTGCTTCAACATTAATTAGGTGATGGCGCGGAACGGATAACGGACCAACGTCGGGCTACCGGCGTCCTTTTTTATCCATAAACACTAGCACGAATCCTTAAAATGATTACAATATAAGTTAAGGGGGTGTTGCGATGGGAAGTGATCCG
14949	CGGCGTGAATTT	21500	637000144	[NC_002662]	693729	693908	+	637067930	693909..694385	+	COG1640	G	8	[4-alpha-glucanotransferase]	Firmicutes	Bacilli	Streptococcaceae	Lactococcus	Lactobacillales	[Lactococcus lactis lactis Il1403]	GTTTTTCTAGCTTTTGTAATTAATGAGTTATCTTATTTAACATTACTTATTAATTTTCTGAAAAATCACACTAAATATTGGTATATTTTTTTTAAAAGATATATAATAAAAGAAAACGTTTTCTTTTGCGATTCTTCACTATTTTTAGAGAATTAAGGAGTAAAAATGAAATTCACGCCG
14950	CAATGCCAGAAT	23434	637000158	[NC_006055]	5122	5301	+	637520035	5302..7209	+	COG0187	L	31	[Type IIA topoisomerase (DNA gyrase/topo II, topoisomerase IV), B subunit]	Tenericutes	Mollicutes	Entomoplasmataceae	Mesoplasma	Entomoplasmatales	[Mesoplasma florum L1]	AAAAACTTGAAATAAAGCAATTTAAGGGCATTTTTTAAGCATTTTATTAAAAATCAGTACTTTTTATGGGTTTTAACTCCATTGCCTGTTTTTATAGTAAAAATGGCTTAATTAATATATAATATATATTAAGGAAACTTAGAAAGAAACGGGTGAACAAATTATATGATTCTGGCATTG
14951	CTCAGGGATCAG	34489	643692028	[NC_012207]	3266457	3266636	-	643735810	3265890..3266456	-	COG0742	L	8	[N6-adenine-specific methylase]	Actinobacteria	Actinobacteria	Mycobacteriaceae	Mycobacterium	Actinomycetales	[Mycobacterium bovis BCG Tokyo 172]	GCCTGCTTGCGGGGGACGAAGCGATGAGGTGGGGGTACCGCCCGCTTGCGGAGGAGCGGCGCAGATGAGCACCGCCGGCGACGATGCAGTGGGGGTACCGCCCGCTTGCGGGGGACGAAGCGATGAGGTGGGGGTACCGCCCGCTTGCGAGGGAGAGCGGCGCACATGCTGATCCCTGAG
14952	TACAAGGCAGTA	23508	637000176	[NC_000908]	578582	578761	-	637009427	577268..578581	-	COG0593	L	21	[ATPase involved in DNA replication initiation]	Tenericutes	Mollicutes	Mycoplasmataceae	Mycoplasma	Mycoplasmatales	[Mycoplasma genitalium G37]	AATACCAGGAATAGTTCCTGTTGAACGCCAAGAAAAACTAGATACAGGTGTACACTTCTATACAAGTCAAAGAGTATGACAAAAAGTTAGAAATTACTCCAAAGCAGTTAATATCCCAATTTCGAGAATTTTAACTATCATTCTTGACAATGTTATAGAAGAATAATGTACTGCCTTGTA
14953	AAGCGTTCGAGA	30330	649633083	[NC_015174]	2785205	2785384	+	649978444	2785385..2786428	+	COG2165	NU	20	[Type II secretory pathway, pseudopilin PulG]	Planctomycetes	Planctomycetacia	Planctomycetaceae	Planctomyces	Planctomycetales	[Planctomyces brasiliensis IFAM 1448, DSM 5305]	GCACTTGTTTTGCGTAGTGGTTAGGTTGTGGTTCGATAGGTGGATCTGCTGAATATGTCGTTGTTCATAGAAATGGGCTCATCCAGGCGAGAAGCAACGATCGTCAGTTTTCTGCCATCGGCCAATTTAATCCACATCGCGTTCTCGTAATCGGATGGAAGTAGGATGTCTCGAACGCTT
14954	ACTGCACCAACA	42415	637000224	[NC_007005]	5646652	5646831	+	637655137	5646832..5649525	+	COG5001	T	38	[Predicted signal transduction protein containing a membrane domain, an EAL and a GGDEF domain]	Proteobacteria	Gammaproteobacteria	Pseudomonadaceae	Pseudomonas	Pseudomonadales	[Pseudomonas syringae pv. syringae B728a]	AGTATCCGACCAGATACACTGAAGAACCTGGACAACCGGCCGACACTTTTATAGCACTAAGCCACTGTGGTCTCTTGTAAGCACGGGCCGCATGATGCAACCTTGCCATACGCGAAAGTGGGGTTTACCCCTGTCGCGACTAGTATTCCGGAAGCGAGTTTGTTCATGTGTTGGTGCAGT
14955	TACCTCAGGGCA	5909	639633055	[NC_008380]	1685685	1685864	+	639647487	1685865..1686323	+	COG3832	S	7	[Uncharacterized conserved protein]	Proteobacteria	Alphaproteobacteria	Rhizobiaceae	Rhizobium	Rhizobiales	[Rhizobium leguminosarum bv. viciae 3841]	AAAACTTAGATGCAGTAAATTCCGCGCCCGACTCTTGGCGGGCGCGACAATTCCTCTATTTCAATCCTGTTAGCAAAAATATGAGCAGGCCGGCTCCGGAGGCGGACGGAATGGCCGCAGGCCGCGCACGGGAGGAGTGTGCGCGCCGTTACCGGAGGAAAATCGATGTGCCCTGAGGTA
14956	GAAGCAGAAGTG	19061	637000279	[NC_007795]	483212	483391	+	637893141	483392..485485	+	COG0465	O	18	[ATP-dependent Zn proteases]	Firmicutes	Bacilli	Staphylococcaceae	Staphylococcus	Bacillales	[Staphylococcus aureus aureus NCTC 8325]	ATTTTAGACAAGACATATGTCTTGAAAAGTTGAAAAATATAGAGATTGATAAAACTAATACGGGTGTGAATGACATTGATGTTAAGCTCAATTACTAGCTTATAAAACATGTCATATGTTACAATTTTTGTTAGTTTTATTATGGGAAGTAGGAGGAAATGACGCATGCACTTCTGCTTC
14957	CCTGAAACTGGG	21739	637000288	[NC_004350]	337361	337540	+	637346976	337541..338554	+	COG0057	G	28	[Glyceraldehyde-3-phosphate dehydrogenase/erythrose-4-phosphate dehydrogenase]	Firmicutes	Bacilli	Streptococcaceae	Streptococcus	Lactobacillales	[Streptococcus mutans UA159]	CTTGCTAGAATAGGGAAAATCGTTTGCAATTTTCTTAAAATAATTATATAATAATTTTGTTGAAAGGTTGGTTTATATTTGTGTAAGTTAATCTTTTCACAATCGTCTAAAAGGCAATGCCTTTTAAAATAAATTTTTTTGATTTTCATAAGGAGGAAATCACTAATGCCCAGTTTCAGG
14958	ACCAATTGTGCC	26158	637000324	[NC_007404]	2468984	2469163	+	637711102	2469164..2470204	+	COG1566	V	28	[Multidrug resistance efflux pump]	Proteobacteria	Betaproteobacteria	Hydrogenophilaceae	Thiobacillus	Hydrogenophilales	[Thiobacillus denitrificans ATCC 25259]	CATGCTTGATTCTGCGCGCCATCCCGCCGGCCGATCGCCGCACCGGCGAACACGGCCTTTCCTCCGCCCTACCGATTCCACGCATACCGCGGGCCTACGCAGCTTCGAGCCTTTGAATCTTCCGGAATCGACGGATACTTTAATGAATTGCCTGGAGATTTGCCCATGGGCACAATTGGT
14959	TAACGCGATAGA	41071	650377987	[CP001608]	3867889	3868068	-	650397774	3867268..3867888	-	COG0564	J	13	[Pseudouridylate synthases, 23S RNA-specific]	Proteobacteria	Gammaproteobacteria	Enterobacteriaceae	Yersinia	Enterobacteriales	[Yersinia pestis Medievalis Harbin 35]	ACCCAAAATAATTCAAGTTTCAGGAAGGCGGCAACAGAGGGAATCCCTAGAAGCTTATTTATTTTAAGGTCAACAACAGGTAAGTGGCTGGAGTGAACAAAGACAGCCAACGCACATGTCACTTGAAGTATGCCGGGTATATAAACAATGTGAAAATGGGTATATATGTCTATCGCGTTA
14960	GTCACAGTAGTC	45937	641228474	[NC_009925]	2536142	2536321	-	641251600	2533547..2536141	-	COG0515	RTKL	22	[Serine/threonine protein kinase]	Cyanobacteria	Synechococcophycidae	Acaryochloridaceae	Acaryochloris	Synechococcales	[Acaryochloris marina MBIC11017]	ATCAAAATCACTACAACCGTATCCACAAGCAGTTAGGATACGGTTGGGTTTTGGTATTTGCCGACCATCCCACCTCCTCTTTGCCCACCCAACGCGAGACAATAGGTCTAATCGCGTTAGTCGCTGCGTAGAGACAGTTAACTCCTCACACAAGCATTAGAGATTATGGACTACTGTGAC
14961	CATTGAGGTACC	24905	640069301	[NC_009085]	204614	204793	+	640152386	204794..207076	+	COG1032	C	13	[Fe-S oxidoreductase]	Proteobacteria	Gammaproteobacteria	Moraxellaceae	Acinetobacter	Pseudomonadales	[Acinetobacter baumannii ATCC 17978]	TCATGTTAAAATGATCGGCTTTCATCTTTAGATGTCTCTCCTCCATCTGCTAGCCGAGATTCGCAAGCCATGTCTACCGCTTATACTATGCAAACTGCGCCAAAAGCGTTGTTTGATTACGACAAATATTGGGCGTCGTGTTTTGAACCAGCGCCATTTTTGCCGATGGGTACCTCAATG
14962	TGGCTTGAGATT	11308	646564503	[NC_014011]	86876	87055	-	646718073	86210..86875	-	COG1045	E	24	[Serine acetyltransferase]	Synergistetes	Synergistia	Synergistaceae	Aminobacterium	Synergistales	[Aminobacterium colombiense ALA-1, DSM 12261]	AAATGCTTCGTTCCATACCATAATTGTAGAGAATGTATATACAGCGGGCTTGTCGAAAGTGGCAAGTCCGCTTTTTTTGTACAGGAAAGGAAGTGATGCCTATGGAATGCGACTGTATCTACTGCTGTTACGAAAATCAGTTCAATTTCAGGAGGTGTCATATAAATGAATCTCAAGCCA
14963	TACCAAGGCACT	11311	646564503	[NC_014011]	204597	204776	+	646718174	204777..205859	+	COG1638	G	11	[TRAP-type C4-dicarboxylate transport system, periplasmic component]	Synergistetes	Synergistia	Synergistaceae	Aminobacterium	Synergistales	[Aminobacterium colombiense ALA-1, DSM 12261]	ATGATTATATAAAGGGGCGTGCCTAGGACAAAGGGGCCGGAAGATTATGTGTGAATTTTATGTCATTTGTTTCAAGTGGTAATTCACAAAAATAGCGTTGTCGGGTTTCAAAGCTCTTGGACCACAGTCCTCTTGAGGGACTGCATAAGAAAAAGGAGGCGTTATATGAGTGCCTTGGTA
14964	TGTGGCTCTAGC	16719	649633010	[NC_014829]	92889	93068	+	649823759	93069..94493	+	COG0147	EH	24	[Anthranilate/para-aminobenzoate synthases component I]	Firmicutes	Bacilli	Bacillaceae	Bacillus	Bacillales	[Bacillus cellulosilyticus N-4, DSM 2522]	TGGATGAGCCCACTATAAAACTTGTAGTGGGCTTTTTTGAAAAGATAAGATTTCAACAGATAAAAGTATCATAAAACGTGATCCGTTGCACCACACTACATCCAACAGTATAATAGTGGAGATAAAGGTACCATTAATAATGGTTTCAAAAGGTGGGGTGTTTTGATGGCTAGAGCCACA
14965	GCTGTTGATCAG	17353	649633010	[NC_014829]	4254553	4254732	-	650638850	4253369..4254552	-	COG3328	L	23	[Transposase and inactivated derivatives]	Firmicutes	Bacilli	Bacillaceae	Bacillus	Bacillales	[Bacillus cellulosilyticus N-4, DSM 2522]	TAACACAAAAAAACGACTACAACCCAGTGTAGTCGCCCCACATAATACCCCCGACTAAAAACAAAGGATTAAGTCCATATAATTGTGTAAAAAGAAAAGGGCCACTATCAAGTACCCCATGTTACAATGTTTTCGACCAAAAAAACAAACAGGGAGGTAATGATAATGCTGATCAACAGC
14966	CAAATCATGGCA	27606	637000024	[NC_003228]	3947786	3947965	-	637229029	3946292..3947785	-	COG0516	F	20	[IMP dehydrogenase/GMP reductase]	Bacteroidetes	Bacteroidia	Bacteroidaceae	Bacteroides	Bacteroidales	[Bacteroides fragilis NCTC 9343]	AGAAGGTGGTTTACATGGCGTGCTTTCAGGGAGTGAGTCTCCTCTTTATTGCCCTGATGTGATTAAAAATAAGCTTTTGAGAGGATTATTGAAAAAATCTCCCTTCCCCAGTCACATAATTAAAAAGAAAGATGTAATTTTGCATGCCAAAAAATAACTTATCTTATGTGCCATGATTTG
14967	ACTGGCGAACGT	817	640753008	[NC_009614]	606124	606303	-	640760545	604915..606123	-	COG4775	M	18	[Outer membrane protein/protective antigen OMA87]	Bacteroidetes	Bacteroidia	Bacteroidaceae	Bacteroides	Bacteroidales	[Bacteroides vulgatus ATCC 8482]	ATATTGACACATTGTTACATTATAAAGAACGTGAAGATTCTTGAACTAAATAAAAACAAATTCAACACACCGTTATTCTTTGGCAGGACTTTTGTACTTTTGAAAACTCATTTGCCGTAGAAAGTTTTTTTGAGTAAGGACTTTGGGCAGACAATAAACTATTATATGACGTTCGCCAGT
14968	TTCTGTTCGATC	30647	641522606	[NC_010581]	259754	259933	-	641704215	259181..259753	-	COG0712	C	5	[F0F1-type ATP synthase, delta subunit (mitochondrial oligomycin sensitivity protein)]	Proteobacteria	Alphaproteobacteria	Beijerinckiaceae	Beijerinckia	Rhizobiales	[Beijerinckia indica indica ATCC 9039]	GTGGAGCGTAGTCGCGCTGACTTTTTCCCTCCTCGTCTTGTACGTCGAATCCGGTATTTTGCTCACGGCCCCTTTTGGTCATCAGTGGAGATCACCGGAACCGATCGTCGAGATCGGCCGAACCATCGGCCGGACATAAAGGGGCCAAGCTTTCGGTCCGAGGGGATGGATCGAACAGAA
14969	ATGACCAGTAAG	6789	637000034	[NC_002929]	1014663	1014842	+	637112289	1014843..1015508	+	COG0494	LR	12	[NTP pyrophosphohydrolases including oxidative damage repair enzymes]	Proteobacteria	Betaproteobacteria	Alcaligenaceae	Bordetella	Burkholderiales	[Bordetella pertussis Tohama I]	GATATCTGGAAGAAAGCCTTTTCAGAGTAAAAGGGCACCCGCAAGGGTGCCTTTTTGCATGGCGGGGTTACTCTTGCAGCTGCCTAGTTTCTTTTTCGTTGCCGCATGTCTGACTCTGCTCCTTCTCGTCCACGCCGCACGCCAGTGCGTCCGCTCTTCGATCCCATGCTTACTGGTCAT
14970	GCAAGAATCGGA	18909	643692011	[NC_012491]	5042077	5042256	-	643787608	5040835..5042076	-	COG1409	R	14	[Predicted phosphohydrolases]	Firmicutes	Bacilli	Paenibacillaceae	Brevibacillus	Bacillales	[Brevibacillus brevis NBRC 100599]	ATCTTAATGTTGGTTTAACGTTTTCTTTATGTTGGACATTTACTATTTATGGTGTAAAAGGGCAACTAAACACACAGAAAAGCAACGGAAAGGTGGAATGATATCAGGAAAGTATTGGTAGAACGGATGGGCGTCGTGACGAAAACAGATGAGGAGAGATCCGTAATGTCCGATTCTTGC
14971	GTAAGTTGCGGT	18941	643692011	[NC_012491]	5503600	5503779	-	643788017	5498635..5503599	-	COG5492	N	4	[Bacterial surface proteins containing Ig-like domains]	Firmicutes	Bacilli	Paenibacillaceae	Brevibacillus	Bacillales	[Brevibacillus brevis NBRC 100599]	GTTTTTTATTGAAAAAAATCAATCACGAAAAGACATAACTTTAGTTAGTATTTTTTGCAAAAGACTGTTGTTACCATATTTTTGTTTCACCTAGATGTTTTGCTGGGGGAATGTGTCGACAGTAGGGGGAGTTGAAATGAAGAAGGAAGGAGGACAACGTTATTGATGACCGCAACTTAC
14972	TACGACCGGAGA	4969	643692012	[NC_012441]	1047485	1047664	-	643745577	1045994..1047484	-	COG0427	C	7	[Acetyl-CoA hydrolase]	Proteobacteria	Alphaproteobacteria	Brucellaceae	Brucella	Rhizobiales	[Brucella melitensis ATCC 23457]	GGGAATCGTTTGGGAACGACATGCACAGGGTTAAGACCAAAGCAGCATGTATTAATGGCCTGCATGGGGTATTACCCTGTCTGTGGGGTACGGGCGGATAAATTGATATTCGTTCGGATTATACCATTTCCGGCTTAGCGCCGGTCGGGAAAGAAGGTAGATTATATGTCTCCGGTCGTA
14973	ACGTACCTTACC	7226	643348523	[NC_011000]	3298294	3298473	+	643351922	3298474..3299625	+	COG3203	M	14	[Outer membrane protein (porin)]	Proteobacteria	Betaproteobacteria	Burkholderiaceae	Burkholderia	Burkholderiales	[Burkholderia cenocepacia J2315]	ATTGTTTCTTAAAGTGCGAGCCGTCCCCGCTTCGCGCCCTCCGTACACTGCACATGGCTTTCTGATAAGCGCACCGCCGTTCTGCGGGACCGGCTACAGCGTCAAGCAAAACACGGCCAGTCCGCCGCAGGTTCGATCGACATCATCCTGTTTGGAGACAGATCCATGGGTAAGGTACGT
14974	TTGCTCTCTACC	45416	642555123	[NC_011026]	65246	65425	+	642715931	65426..65959	+	COG1433	S	9	[Uncharacterized conserved protein]	Chlorobi	Chlorobia	Chlorobiaceae	Chloroherpeton	Chlorobiales	[Chloroherpeton thalassium ATCC 35110]	TTAAAATTTCATTGAAATCAAAATTCGGCTTTTCGCCGCCAAAAGCCTTCGCATAATCTTCCGCTTTGTTAAAAATATCATCGGAATTCATGCAAATGAAGGACGAAATATGCGTATATTTTAACATTAAATGCGGATCTTTTGCAAATATAAAACTCAAATATTATGGGTAGAGAGCAA
14975	TGCGACCGAAAG	12990	640427108	[NC_009480]	745158	745337	+	640539958	745338..748628	+	COG5635	T	8	[Predicted NTPase (NACHT family)]	Actinobacteria	Actinobacteria	Microbacteriaceae	Clavibacter	Actinomycetales	[Clavibacter michiganensis michiganensis NCPPB 382]	GAGAGACCGTGTCAAGTCCCCGAAGGTGGGACTTGACTCGTCGTCCTCTGGATGGCATTAAAAGTCGCGCTGCAACATCTTCTCATCGCTAAATTCGAGGGGTACTGTACGCAGTACGCGTGTCATGCCGCATCCCGCGTGCTGACTTTGGGATATGGGAGCATCATGCTTTCGGTCGCA
14976	GCTGACTTCAGA	35460	637000076	[NC_003030]	2383889	2384068	-	637177933	2382524..2383888	-	COG0641	R	11	[Arylsulfatase regulator (Fe-S oxidoreductase)]	Firmicutes	Clostridia	Clostridiaceae	Clostridium	Clostridiales	[Clostridium acetobutylicum ATCC 824]	TTGAGAGGAAAAGTTATGAAAAAATTTTTCACGAAGAAAATCCTTAGTTTTAACGATAGCAAGGTTAAACCCTTCCTTATTAGTTGAATATTTTGGGACAGCCCTAAACTTTTTGTGAAGTTATAATAATAAAAATTAGAAGTTGATTTTAAGGAGGAAAAAATTATGTCTGAAGTCAGC
14977	GGGATTCACTGC	35765	640753018	[NC_009698]	833100	833279	+	640850473	833280..834086	+	COG2226	H	48	[Methylase involved in ubiquinone/menaquinone biosynthesis]	Firmicutes	Clostridia	Clostridiaceae	Clostridium	Clostridiales	[Clostridium botulinum BoNT/A1 Hall]	AATGAATTTAAAAGAGTTAGAGATATCATTGGAGAGAATAAAAAACTTAGTTGAGAGAGTTAAAGATAATTAAATTGCATTAAGATGATGATAAAATTTTATGGCTTTTATTTATCACTGGATAGTTAAAGTAGGGAGGGAAAAAAGATGAGCGATTTAAAAAAGATGGCAGTGAATCCC
14978	GCCTTTGTCCTT	35872	640753018	[NC_009698]	1305900	1306079	+	640850905	1306080..1306754	+	COG1760	E	15	[L-serine deaminase]	Firmicutes	Clostridia	Clostridiaceae	Clostridium	Clostridiales	[Clostridium botulinum BoNT/A1 Hall]	TATGAAAAAATATTTATTAAGGTTAATAGCAAATATTAAACCTCATATTCATATAGATTTATTTTATAGAATGAATATTCTAATTTAAGTAAGTACATATAGTTAATTATACATAATTTTATTTTAAATATAAAGGTTTACATAGGTTTTAAGGAGGAAAAACTAATGAAGGACAAAGGC
14979	GGAGTGACAACT	36525	640069308	[NC_009089]	1981362	1981541	+	640157527	1981542..1982936	+	COG1288	S	6	[Predicted membrane protein]	Firmicutes	Clostridia	Clostridiaceae	Clostridium	Clostridiales	[Clostridium difficile 630 (epidemic type X)]	TAACTTAAATAAAAATAAAAAAGTTATCTTTTAAATTTTAAAAGGTAGCTTTTTTATTTTATATCTTTGCTAATAAAAAATTGTAAAAAGGGAAAACTTTAGTCAGAGAGATTAAACAATATCCTAGAAAGATTTAAAATTTAGTAAAGTATGGAGGACATTATAATGAGTTGTCACTCC
14980	TTCTGTACCCTT	45019	641522622	[NC_010546]	207957	208136	+	641674682	208137..210644	+	COG0642	T	71	[Signal transduction histidine kinase]	Cyanobacteria	Oscillatoriophycidae	Cyanobacteriaceae	Cyanothece	Chroococcales	[Cyanothece sp. BH68, ATCC 51142]	GGAAAGGCATATTCTCTCGTCTCCAGATTATGAACAGCACAAGGATGAAAATTAACCTTGAACGTTGCTCAGTCTATACCAGACCCATTACGAAAAACAACAGTTCTAATTTAACCGAGTCAGACTATCGATATTCTTTGCCAAACCACTTCTCCCATAGCTTCAATGAAGGGTACAGAA
14981	ATTTCGCATCAC	2180	637000087	[NC_008255]	795804	795983	+	638070703	795984..796928	+	COG0726	G	29	[Predicted xylanase/chitin deacetylase]	Bacteroidetes	Cytophagia	Cytophagaceae	Cytophaga	Cytophagales	[Cytophaga hutchinsonii ATCC 33406]	AGATTATGGAACAGGAAAAGGCTGGACAGATAAACAATATTTATTTTTCAATCCCTGAGTTTATATCAACCGGTAGAAGATACTTGTTATTTTTGTTTACGGATATGCACAAAATAAAAGTGGTGATTATTTAGCATATTCATACTTAACAAACTATAATTTTCAATGGTGATGCGAAAT
14982	TGCAAACAAGCG	29443	646564527	[NC_013943]	2507278	2507457	+	646670795	2507458..2507772	+	COG0718	S	9	[Uncharacterized protein conserved in bacteria]	Deferribacteres	Deferribacteres	Deferribacteraceae	Denitrovibrio	Deferribacterales	[Denitrovibrio acetiphilus N2460, DSM 12809]	TAGTCCCTCTTAAATATTTAAGGGGGACTTTAAATCTGACCTTCTCACTTCTTTATTGACTTATACGCTCAATACTCCATAATAAATAGTTATTGCGTTTAACATGATATCAATGCGGGTTCGCCCGCTTTTATACAAGAATATAAATAATATACGGAGAATTTTATGCGCTTGTTTGCA
14983	GTGCTGAAGTGC	3173	649633038	[NC_014836]	1030208	1030387	+	649843248	1030388..1031218	+	COG0555	O	5	[ABC-type sulfate transport system, permease component]	Chrysiogenetes	Chrysiogenetes	Chrysiogenaceae	Desulfurispirillum	Chrysiogenales	[Desulfurispirillum indicum S5]	CATGGCCACCGGATTTTCCAGCAGGAGCGCCAGTGTTCCGAGAGCGAGCCCGGATGGCGAGCGGCAGAGACGTAGGTCCTCGGACGAAAGCGAGCGTCTCTGGGAGGAGTGCTGGCGCGAGTGCCAATACACCATGAATAGGTACAACTAAAGGAACATTACCCCATGGCACTTCAGCAC
14984	TCCACGTTCAGA	4146	643692024	[NC_012489]	4615127	4615306	-	643776535	4614536..4615126	-	COG1595	K	67	[DNA-directed RNA polymerase specialized sigma subunit, sigma24 homolog]	Gemmatimonadetes	Gemmatimonadetes	Gemmatimonadaceae	Gemmatimonas	Gemmatimonadales	[Gemmatimonas aurantiaca T-27T]	GAATGTGCGCACCGACCTCAGACCGGATGTCCACCGGGCAGGACGAGAGCGCCGCGAGCGCGCAGGATCTTAGGCTCGCGTCACCGCAGGAGGAGGGCTCGACCCATGGCTTTTGCCGAACTTGCTCGTACGCAGCGGACTTCACAGCAGACCACAACGGTGCCCATGTCTGAACGTGGA
14985	TGGAAGCGATTT	40036	640069313	[NC_009138]	2593854	2594033	-	640169904	2593383..2593853	-	COG4968	NU	11	[Tfp pilus assembly protein PilE]	Proteobacteria	Betaproteobacteria	Oxalobacteraceae	Herminiimonas	Burkholderiales	[Herminiimonas arsenicoxydans ULPAs1]	TTCCTTCTGAAGTGACAAAAATTGGTCAGTCGCAACCAGAATTGTTACTTTTTGTGTCTTTGATTTGTAAAAAGTGCGCAATTCATTCGATATTGAGCTGGCACAGCGATTGCTCAATGGTAACCGTGGCAGAAACCTGCCCTCTACCCAAAACAGGAGAAACAAATGAAATCGCTTCCA
14986	GGCGTTCAACAA	27168	641228494	[NC_009972]	4790938	4791117	-	641280968	4790380..4790937	-	COG0262	H	20	[Dihydrofolate reductase]	Chloroflexi	Chloroflexi	Herpetosiphonaceae	Herpetosiphon	Herpetosiphonales	[Herpetosiphon aurantiacus DSM 785]	AGAAAATTGCCAACCAGCGCAACCGCTCTTTGAGCATTACAGACTGCCGAATCGTTGCTATACTCCTAGGTTAATCTATGAGGGGGTAGGAAAACGAACAAATGTTCGTTATACTAACGAGGCTGAGTATATTGTATGCTCGCCTTGGGGCAAACGGAGGACGCTATGTTGTTGAACGCC
14987	CTCTGTATCACG	9	640069314	[NC_008818]	104292	104471	-	640081724	104004..104291	-	COG0735	P	29	[Fe2+/Zn2+ uptake regulation proteins]	Crenarchaeota	Thermoprotei	Pyrodictiaceae	Hyperthermus	Desulfurococcales	[Hyperthermus butylicus DSM 5456]	AGCATGACGAGAGCGTTGAGCAATAATAAGTAATTCGAGTCCAGAGGTCGGCGAAAGACTGACAAACGTGGTTACGAGCTAAAGAGGCATGGGTATAGGGTTACGGCGCAGAGGCTAGCTGTTGCGCGTATAGTATTTGAGACGGTTAAGGATCACCCAAGCTTTATGCGTGATACAGAG
14988	CACCAACAGCAT	29796	649633056	[NC_014632]	730084	730263	+	649702262	730264..730893	+	COG0664	T	42	[cAMP-binding proteins - catabolite gene activator and regulatory subunit of cAMP-dependent protein kinases]	Fusobacteria	Fusobacteria	Fusobacteriaceae	Ilyobacter	Fusobacteriales	[Ilyobacter polytropus CuHBu1, DSM 2926]	ACTTTTCATCAAGGAAAAGTAACGGAACTTTGGATAAATTCAATAATCTATTTAAAATTAAAATATTAAAAATGAGGGTGGCCCAAGGGGGTCACCCTCATTTTATCATTGATAAATAAATCATTAGGAAATATAATATTAAAAAAACAGATTTAAGGAGGTAAAATGATGCTGTTGGTG
14989	GTTTGCAAGACT	20885	640427118	[NC_009513]	1638571	1638750	-	640591429	1638013..1638570	-	COG0231	J	10	[Translation elongation factor P (EF-P)/translation initiation factor 5A (eIF-5A)]	Firmicutes	Bacilli	Lactobacillaceae	Lactobacillus	Lactobacillales	[Lactobacillus reuteri F275, JCM 1112]	GTTGTGATTAGGGAATGTGATACAATAGATAGTGAATGTAAATTATAGATGGTAACTATCTATGATTAACGGCACGGAACGAAGCCAAAGATTAAGGCTTGCTTTAAAGCAAAGTCCCATTAATCGGTAAAAGAGTTCAGTTTTATATGAAGGAGTTTTTATACTATGAGTCTTGCAAAC
14990	ACACAGGAACAG	21381	639633034	[NC_008531]	1298558	1298737	-	639675005	1297256..1298557	-	COG0124	J	16	[Histidyl-tRNA synthetase]	Firmicutes	Bacilli	Leuconostocaceae	Leuconostoc	Lactobacillales	[Leuconostoc mesenteroides mesenteroides ATCC 8293]	AGAAATCGTTGAGGGCGTTTTTTTCGGATTTTATATAGCAAGATAAAAAATAATGGAGGAAATACGTTTGCAGTGGTTGATTATTTTTGGATAGCGATGAATATGTTAACTAACATGTCGTATACTTCAAAATTCTGATAAAAAACACTAAAAACGATAACAACTATGCTGTTCCTGTGT
14991	CAGTAGTTCGAG	34599	640427123	[NC_009565]	1547520	1547699	+	640606159	1547700..1549169	+	COG3239	I	15	[Fatty acid desaturase]	Actinobacteria	Actinobacteria	Mycobacteriaceae	Mycobacterium	Actinomycetales	[Mycobacterium tuberculosis F11 (ExPEC)]	CGCTGGTCGATGGCCTGGCCGGTCCGGTACTCGTCCGCGGGCGGAGGCCGCCTTCGAAGAAATCCTTTGAGAATTCGCCAAGGCCGTCGACCCAGCATGGGGTCAGCTCGCCAGCCGCGCCGGCTGGCAACCGTTCCCGCTCGAGAAAGACCTGGAGGAATACCAATGCTCGAACTACTG
14992	GCTAGCACACAT	8651	639633045	[NC_008767]	743671	743850	+	639827651	743851..744162	+	COG0278	O	1	[Glutaredoxin-related protein]	Proteobacteria	Betaproteobacteria	Neisseriaceae	Neisseria	Neisseriales	[Neisseria meningitidis FAM18]	CCCTGTGCCATTTGCCGGACAGTAGGATTGTCGAGGAGTGGGAATATTTCCGTTCACAACATTGATACTGCGCGATATACGGCAAATATTGTGGGAAGTTTCCGCTTTTGCGTATAATGCGCCCTACCTGACAAATTTTGTCAACTTTATCAAAAGGAATAAGCGATGATGTGTGCTAGC
14993	CGGATTTAACCC	24104	637000196	[NC_008344]	1894499	1894678	-	638132017	1893167..1894498	-	COG0621	J	23	[2-methylthioadenine synthetase]	Proteobacteria	Betaproteobacteria	Nitrosomonadaceae	Nitrosomonas	Nitrosomonadales	[Nitrosomonas eutropha C91]	GTTAAATAAAGATATACAGGTTTGTTGACTTGTTAATCTCTGCGGGCTCAATTTTCAGCTCCTTGGGGCTAGGCTGATTAAGATCATCGGTGGGCTGAGTACCACAGTAATTAATATCTCGTTGCTTGCAGCGAGTGTTTTTTTAGGTTGATGGTAAGGAATATAATGGGGTTAAATCCG
14994	ATAGAGCCTGCG	14652	646311958	[NC_013595]	1874208	1874387	-	646453309	1873119..1874207	-	COG0404	E	10	[Glycine cleavage system T protein (aminomethyltransferase)]	Actinobacteria	Actinobacteria	Streptosporangiaceae	Streptosporangium	Actinomycetales	[Streptosporangium roseum DSM 43021]	CCGCGAACCTCTCAAGGCAAAGGACCGTACGGGTAGGTGACCTCTGGAAAGCAGGCCTGACGGCCTCGCCGAAGGTGAAAGTCCGGCAAAAACCGGGCGAAGCTCTCAGGCATCGATGACAGAGGGGGAGGATGCTCTCATCTGACCCCTGCCTGAGGTGCGAACATGCGCAGGCTCTAT
14995	CCCTAACCTAGA	15116	646311958	[NC_013595]	8898330	8898509	-	646459343	8896248..8898329	-	COG5001	T	38	[Predicted signal transduction protein containing a membrane domain, an EAL and a GGDEF domain]	Actinobacteria	Actinobacteria	Streptosporangiaceae	Streptosporangium	Actinomycetales	[Streptosporangium roseum DSM 43021]	GGGTGGGAGCCGGACCGGCGGCCGGGCCGGAGGATTGACCGGGGGCGGGAGTCGCGACAGCGCGGGCGTTTCAAATGACCGGTAACGGAACGTGCGCAACCGGTTTCGCGAAGTGGCCCAGAGGCCGTACTCTCCCATAGTGAACTAATGGGGGTTTTGTTACTCATGTCTAGGTTAGGG
14996	CCCATTACACCT	39167	649633098	[NC_015172]	2838290	2838469	-	649975537	2837267..2838289	-	COG2207	K	56	[AraC-type DNA-binding domain-containing proteins]	Firmicutes	Clostridia	Peptococcaceae	Syntrophobotulus	Clostridiales	[Syntrophobotulus glycolicus FlGlyR, DSM 8271]	CAGATTTATGATAAAGAAATATACTGTTTTTGAGCAGTAAAATATGCTTTCTGAGTAGAGTTAGTTTTATCTAACTATTAATATTGAATTAGGATAAAAAGGGCTGATTCTACTGCGATAAATCGAAAGTCGGAAGTTTGTCACATAAAGCCGGAGGGACACCCAATGAGGTGTAATGGG
14997	ACTACCCTGGTT	42898	646311962	[NC_013525]	1424004	1424183	+	646439850	1424184..1425068	+	COG3546	P	4	[Mn-containing catalase]	Chloroflexi	Thermobaculae	Thermobaculaceae	Thermobaculum	Thermobaculales	[Thermobaculum terrenum ATCC BAA-798]	CACTTAAGATATTAATCTATCTAAATCTCTTATAGTGTCCATAAATTTTGATGATACATGTTCTCCACTTCTTCTTCAGATACCCTTACTGGTATGTAGATTGCAGCGCAGGTTCTTGGCCTCTGAAGGCAAAATATAAACCACTTAAGAAAGGAGAGCGAGAGCATGAACCAGGGTAGT
14998	CACGACCTCCAT	4617	637000061	[NC_002696]	96291	96470	-	637086120	91467..96290	-	COG2902	E	10	[NAD-specific glutamate dehydrogenase]	Proteobacteria	Alphaproteobacteria	Caulobacteraceae	Caulobacter	Caulobacterales	[Caulobacter crescentus CB15]	CGTTCCGTTAACGACATGTGTCGCAGAGCCAACTAGTCTGCTGTCGCATCTTCGATCTATCCACCGGGCGTGGCCAGTTAGAAAGCCGTGGCGTGCTTTTCGTACAAGCGTTGAATTTTTACCTTTATGCGGTAGTTAGATCGGAAAAATATTCGAGGAAACGGAATGATGGAGGTCGTG
14999	GAATGCCTGAAG	34021	639279306	[NC_006958]	2735984	2736163	-	639317103	2735090..2735983	-	COG0152	F	14	[Phosphoribosylaminoimidazolesuccinocarboxamide (SAICAR) synthase]	Actinobacteria	Actinobacteria	Corynebacteriaceae	Corynebacterium	Actinomycetales	[Corynebacterium glutamicum Kalinowski ATCC 13032]	TCTTTGTTCGAATAAACTGCCAGCTTAAAAATGTCTTTTAGGTAAACAAAAAATTCGGGCGAATGGGTGATCCATGTCAGGAAGCCAGCGGTGAAACCGGCAGTGAAACCAGCGGTGAATGCTAAAATTTTCCGAACACACCCGAGGGGTCTAGACTTGCCTAACATGCTTCAGGCATTC
15000	TGACGTATGTGC	41882	637000222	[NC_002947]	4217039	4217218	-	637147108	4214954..4217038	-	COG4913	S	3	[Uncharacterized protein conserved in bacteria]	Proteobacteria	Gammaproteobacteria	Pseudomonadaceae	Pseudomonas	Pseudomonadales	[Pseudomonas putida KT2440]	TACGACGATAGATAGTAATGATCGTTTCACCATACGTCCGCTTATCGCTCATGTTGCAAACCCTGACAACCTTTCAACCTTGATCCGTTGGCTCGAGACCTTCGGCTCCAGCCTGGACAGGTCGACCAATGTCGATCCTGTCGATGAGGAAGGGGAGGAACAGCCATGGCACATACGTCA
15001	AGACAAGGAAGG	11607	642555104	[NC_010655]	557092	557271	+	642612518	557272..558021	+	COG1349	KG	34	[Transcriptional regulators of sugar metabolism]	Verrucomicrobia	Verrucomicrobiae	Verrucomicrobiaceae	Akkermansia	Verrucomicrobiales	[Akkermansia muciniphila ATCC BAA-835]	TACATTTCTCGGTATTCAGTTGTCCCATTATTACAAAATCTGCATTATTCACAATAACAATCAAAACTTAGAATTTCTAACGCTTGACTGTTCTAGTGAAAAATTGTTAGAAAACAACTTAACACCTAGAACGTGTAAACATTCTACATAGAAAAACAAAATCAAATGCCTTCCTTGTCT
15002	CATAAGGCTCAA	4901	643692012	[NC_012441]	471967	472146	-	643744989	470461..471966	-	COG0305	L	20	[Replicative DNA helicase]	Proteobacteria	Alphaproteobacteria	Brucellaceae	Brucella	Rhizobiales	[Brucella melitensis ATCC 23457]	ATCCGATCGCCGTCAAGAGGAAGTGTAAAAGGACAAAGCCTGAACTGTGGATCGCTGTGAATCATGGTATAGCTTGTAGCTTCCAGCAGGAATCAGCCGAAGCCGCGTTGCGTTTGGCTTCATTTAACGGCTAGCTGGAATCGATCAGGAACGGAAAAGAGAATCATGTTGAGCCTTATG
15003	GCTTAGAGTTCC	28699	644736340	[NC_013132]	797415	797594	+	644962808	797595..798095	+	COG2062	T	5	[Phosphohistidine phosphatase SixA]	Bacteroidetes	Sphingobacteria	Chitinophagaceae	Chitinophaga	Sphingobacteriales	[Chitinophaga pinensis UQM 2034, DSM 2588]	ATATCTCCATTATTAAATTTCCTTTAAATCCACCCCAACAGGGCCTGCTGAGGCTCCTATACCACACATACTTTCAGTAAAATCCGTAAATTAGGTAACAGTAATTGCTAATACTAACTCAAACCTCGCACAGCAGATCCTCTGCTGCATAATAACATCGTTGTTATGGGAACTCTAAGC
15004	TACCGACTTCGC	37016	637000077	[NC_008261]	828721	828900	+	638081578	828901..829716	+	COG0169	E	8	[Shikimate 5-dehydrogenase]	Firmicutes	Clostridia	Clostridiaceae	Clostridium	Clostridiales	[Clostridium perfringens ATCC 13124]	AAAGATTATTATAAGTTTTGTATGGTAATTTAATCATAGAATTATGAATTAATTATGGAGTTTTATTATTAAAGTTTAAATCTTAATTATTGTATAGTGTAAGAGTTTTATCTTTATTCAATGTTTTTGTTAGAATTAAATTGTAAAGATTAAGGAGGTGGAGTTATGGCGAAGTCGGTA
15005	GGGAGTCCAAAT	45100	641522622	[NC_010546]	1248544	1248723	-	641675720	1246624..1248543	-	COG5001	T	38	[Predicted signal transduction protein containing a membrane domain, an EAL and a GGDEF domain]	Cyanobacteria	Oscillatoriophycidae	Cyanobacteriaceae	Cyanothece	Chroococcales	[Cyanothece sp. BH68, ATCC 51142]	AAATTTTTTCCCATAAAACCTTAATCATTCTCAATGTTAGTTTGAGGGTCAAAAGTGGGAATACTGAAATTGATAGTTTTTTATTTCCTCAAGTTAGCTATATGTACTTATTAAATGTATAAGTATATAAAACTTATAAAAGGAGACAATTAATTATCTGTAGTAATGATTTGGACTCCC
15006	CTTGGACGACAT	35087	637000101	[NC_004668]	1767617	1767796	-	637415028	1766885..1767616	-	COG3279	KT	18	[Response regulator of the LytR/AlgR family]	Firmicutes	Bacilli	Enterococcaceae	Enterococcus	Lactobacillales	[Enterococcus faecalis V583]	GTTTGCAGGAAACTACTGAAATCGCTATACTAAATTTATGTGAATATACTAACAGACAATCAATTTTTTATCTCTTTTATTGGTGTATAAATTGATTGAACATTATAATCATTTGTCTTTTGTTGTGTAATTTTATATCTTCTTGAGAAAGGGATGAGTGAACAAATGATGTCGTCCAAG
15007	AGAAGCCTTGCG	22807	650377941	[FP929045]	108944	109123	+	650554723	109124..109924	+	COG3363	F	1	[Archaeal IMP cyclohydrolase]	Firmicutes	Clostridia	Ruminococcaceae	Faecalibacterium	Clostridiales	[Faecalibacterium prausnitzii L2-6]	GACAGCAGGGCGTTGTTTCAGCCTCTCCCTTTGGGAGAGGTGTCACCGAAGGTGACGGAGAGGGCAAGGACGCTGCCCGATGTAAACGGGCTTGCCCTCTCAGGCGCTTCGCGCCAACTCCCCCAAAGGGGAAGCCAAAAGCGCTCTTGATAAAGGAGAATAACAATGCGCAAGGCTTCT
15008	GTATCGTGAACT	29509	638154503	[AY596297]	708078	708257	-	638182517	707007..708077	-	COG3199	S	2	[Uncharacterized conserved protein]	Euryarchaeota	Halobacteria	Haloarculaceae	Haloarcula	Halobacteriales	[Haloarcula marismortui ATCC 43049]	GTAAGCAGCAGGCCACCGAGCGTGATGGCCGCGCCGGACGCGTTGATAATCCCTGTCTGAACGCCGCTCTGGAGTACGACTGACATAGCTGTGCGTTCTGCGTGGGGTGGCTTGAAAGGCACGCTCCCGGGCCTCTTTTGCCGCGGGGTCGCGTAGTGACGCTGAATGAGTTCACGATAC
15009	ACGGATAAACTG	27283	641228494	[NC_009972]	6004765	6004944	+	641281864	6004945..6005970	+	COG0057	G	28	[Glyceraldehyde-3-phosphate dehydrogenase/erythrose-4-phosphate dehydrogenase]	Chloroflexi	Chloroflexi	Herpetosiphonaceae	Herpetosiphon	Herpetosiphonales	[Herpetosiphon aurantiacus DSM 785]	CATCGCCTATAGCCAAAAGTCAATAGCCAGATACTTGACCGATTAAGCTTATAAACCTTCACCAAAGCAGAATGACAGTAAGCAGTGAATGTGCTATAGTGGTGCAGAACGGCCCAGAGCCGTGAAAGCATTCTTAATTTGGTGCGAAATAATAAGGAGTCACTTATGCAGTTTATCCGT
15010	ATACTGGCTGTC	29968	649633056	[NC_014633]	284278	284457	-	649703869	280552..284277	-	COG0046	F	17	[Phosphoribosylformylglycinamidine (FGAM) synthase, synthetase domain]	Fusobacteria	Fusobacteria	Fusobacteriaceae	Ilyobacter	Fusobacteriales	[Ilyobacter polytropus CuHBu1, DSM 2926]	ATTAATCACCCAGGTACTTTCACTCTGTAAAGTACCTGGGTTTTTTGTATACAATATTAAAAAAGCAGGTATTTTATAAATATTTAGTATCTTGATTTAGTAGGTATATGGCCACACTGAAGTGTGAAGGTTATTAAAAAAAATAAAAGGTTTTAGGGGGAAGTAATGGACAGCCAGTAT
15011	CCTGACGAGTCT	28194	649633065	[NC_014759]	1899736	1899915	-	649786241	1898431..1899735	-	COG4198	S	3	[Uncharacterized conserved protein]	Bacteroidetes	Cytophagia	Flammeovirgaceae	Marivirga	Cytophagales	[Marivirga tractuosa H-43, DSM 4126]	TAAGTTTATTACAGATATTTAAGCTTAACATGGTTGGTGGCACACCATCCATGTTATCTGGTTAAGGGTACCTATCCCCGGTCGGTGGCACACCGACCGGAATCTGGAATCTTAAGGACTGAATTTAATGCCAAATACATTTTGTTTAATTTATAAATCCATATAATGAGACTCGTCAGG
15012	GCTACCATCAAA	43242	640069316	[NC_009135]	407246	407425	-	640165953	406826..407245	-	COG1592	C	16	[Rubrerythrin]	Euryarchaeota	Methanococci	Methanococcaceae	Methanococcus	Methanococcales	[Methanococcus maripaludis C5]	AACAGAAATTAATAAATATATTTAACTAAAGTAATATACCAATACATACAATATATCCTAAAATAAAACCTAAAATATACCCCTTAATATAAAATAGAGTAAAATAAATTTTGAAATTAAAAATAAAGGCATGTTTCAAAATTAATAAGATATATGGTGAAAATTATGTTTGATGGTAGC
15013	GATGATTGGTCC	27888	649633078	[NC_015160]	3658225	3658404	+	649962402	3658405..3661497	+	COG3250	G	27	[Beta-galactosidase/beta-glucuronidase]	Bacteroidetes	Bacteroidia	Porphyromonadaceae	Odoribacter	Bacteroidales	[Odoribacter splanchnicus 1651/6, DSM 20712]	TGTACATTTGTATACCAGAGAAAATGACGCTGGAATGAGGGTTTCATACAACCACTTTCAGACTATTCGTATATTTTTCTTCCTTTTTTAATTCTTTTTCTACCTCGATAGGTGTAATATTGACTATTTTTGAGCAGAATAAATTGGCATTTAATATTATAATTTATGGGACCAATCATC
15014	GTAGAATGCACG	29266	644736398	[NC_013061]	3268190	3268369	-	645945540	3268028..3268189	-	COG4297	S	1	[Uncharacterized protein containing double-stranded beta helix domain]	Bacteroidetes	Sphingobacteria	Sphingobacteriaceae	Pedobacter	Sphingobacteriales	[Pedobacter heparinus HIM 762-3, DSM 2366]	GCGGTATAGAAAAATGTATAACCCAACAGGAGCTGCATTTTCCCAGGCCTATGCTATTAAACACTATAAACAGCTTGTTTTCGTGAGCGGCCAGGTAAATTTTCATTGGTCTTGATGTGATGTTCTGTGCACTACAGCCAAACTGGTTTTTTGTGGGTGAATGGTATGCGTGCATTCTAC
15015	TTGCATTTGGCG	4369	646311948	[NC_013720]	2790442	2790621	+	646479512	2790622..2792280	+	COG0265	O	34	[Trypsin-like serine proteases, typically periplasmic, contain C-terminal PDZ domain]	Planctomycetes	Planctomycetacia	Pirellulaceae	Pirellula	Pirellulales	[Pirellula staleyi DSM 6068]	CACCCATCGGTGCTGCTTGATTGCTGCTGTTGCTATCTTGCAAACCTTTGAAATTGCAAAGCCCTCGCCGTTTTTTCGCTAGTTTCGCCTCGACAATTTCTGCGTTCGCGACGTAGGATGCACCATACCTGGAATGTGTAACGGCTATGGCTTAGGTGCAGATTGATGCGCCAAATGCAA
15016	CGCAGTACTGAC	12010	644736404	[NC_013159]	4121558	4121737	-	644977811	4121321..4121557	-	COG1828	F	2	[Phosphoribosylformylglycinamidine (FGAM) synthase, PurS component]	Actinobacteria	Actinobacteria	Pseudonocardiaceae	Saccharomonospora	Actinomycetales	[Saccharomonospora viridis P101, DSM 43017]	GAGTCCTGCTTTTCAAGCAACGTCGTTCCCCGCTCGTACGTCTTGCGGGGTGTGGGAGTCGGGTGATGAACATGGCCAAGGGGCCGAGGGGCGTCGGGGGCTTCTCGGCCCCTTGAGCTACGCTCGAGGGGCATTGACCTGCGCAGAGTCTAGGAGCACCCTGTCATGGTCAGTACTGCG
15017	AGTTGAAGTGGG	39641	637000250	[NC_007677]	1183303	1183482	-	637843920	1182115..1183302	-	COG1253	R	29	[Hemolysins and related proteins containing CBS domains]	Bacteroidetes	Sphingobacteria	Rhodothermaceae	Salinibacter	Sphingobacteriales	[Salinibacter ruber M31, DSM 13855]	CCGCCTCGGCCCCGCCCAAGAAACCGAAAGAACCCATCCGCATTTATGAGGGGTCCGTTTGCAGCACGACCTGAAAAGCGTCCCGGGCACTCTGCGGGCGCCCGGATGGGTTCCCCCGTTCGGGCCTGTCCCCCTGACTGTTCTTGAGCTCTCCGCTGATCGCGAATGCCCACTTCAACT
15018	ATGAGGCATGAT	26142	637000324	[NC_007404]	2065655	2065834	-	637710674	2064524..2065654	-	COG0208	F	21	[Ribonucleotide reductase, beta subunit]	Proteobacteria	Betaproteobacteria	Hydrogenophilaceae	Thiobacillus	Hydrogenophilales	[Thiobacillus denitrificans ATCC 25259]	ATTCCCCCGTCGGCTCGGCCCAGTCGAGGTGGCGCAGAAGGGGGAAAAGCGGGCCGCTTACGAAGGTGGGGCGCAGGGGATCGAAGCCCTTCCGGCCGACCGTAAAGATGAATATGTAGTGTGGGCCCCGGCCCACTTTGGGAAACCCAAAGGAGAGAAAAAACGATGATCATGCCTCAT
15019	TACCGTTAGTCT	17892	637000016	[NC_003909]	5100129	5100308	-	637282336	5099073..5100128	-	COG0609	P	9	[ABC-type Fe3+-siderophore transport system, permease component]	Firmicutes	Bacilli	Bacillaceae	Bacillus	Bacillales	[Bacillus cereus ATCC 10987]	AATAATGGTTGACAGTCTTTTGAAGCGATAGGTAGAATATAAGGTGTCTGATTCTGAGAATCATTATCAGAAAAGGGCCATTCATTTAATTTTTTTTATTGCTATTTGAGAATAAATTTCATTTCATTAAATTAAACATATGTTGTTGGTTAGGATGGTTGAGGGATGAGACTAACGGTA
15020	TGGTGGGACATC	651	637000026	[NC_004663]	3580658	3580837	-	637411328	3579467..3580657	-	COG2885	M	28	[Outer membrane protein and related peptidoglycan-associated (lipo)proteins]	Bacteroidetes	Bacteroidia	Bacteroidaceae	Bacteroides	Bacteroidales	[Bacteroides thetaiotaomicron VPI-5482]	GACAGATGTTCCGTAATGTCTATATTGAAAATTAAACGGTCTTTTAATCTGATTCCGTATAAAGTGAGAAGGTTATCGGATTTTATGTGAACGATAAACTGAAAAAAAAGCCCCAACTTTGCAGTTGGAACTTGGTATATTGAATTTTAATGAAAAGAATCACTTATGGATGTCCCACCA
15021	ACACTTCTCGGG	391	651053005	[CP002743]	2111613	2111792	+	651201700	2111793..2112272	+	COG1576	S	5	[Uncharacterized conserved protein]	Actinobacteria	Actinobacteria	Bifidobacteriaceae	Bifidobacterium	Bifidobacteriales	[Bifidobacterium breve ACS-071-V-Sch8b]	ACACACGTTAATCAATTCCTCATGATTGACTGATTTTTGGGCTCCCGCTGGCGGGAGCTGTCGAACGAAGTGAGACTGAGGGTGGTTGATATCGGAAACTGACCACCCTCAGTCGGCTACGCCGCCAGCTCCCGCCAGCGGGAGCCAAATCTATGGAATGACCTTATGCCCGAGAAGTGT
15022	ACGCCTACTAGG	6795	637000034	[NC_002929]	1118426	1118605	-	637112374	1117385..1118425	-	COG0226	P	50	[ABC-type phosphate transport system, periplasmic component]	Proteobacteria	Betaproteobacteria	Alcaligenaceae	Bordetella	Burkholderiales	[Bordetella pertussis Tohama I]	GGCGGCCATTTTATTTTGAAATATTCAGTTTCTTATGGATAAATTCAAGTTGGGTATGTGACTGTCACTATCCTGTCATTTTGGGCTTCTAAGATGCATGCGTTGGCCGAGACAGGCGCCTTGAAAGCCTGCCGGATTTCCTCAACGAGCACAGAAGGAACCCAGATGCCTAGTAGGCGT
15023	GATTCGAGAACT	45722	642555123	[NC_011026]	2996953	2997132	+	642718392	2997133..2998122	+	COG0150	F	8	[Phosphoribosylaminoimidazole (AIR) synthetase]	Chlorobi	Chlorobia	Chlorobiaceae	Chloroherpeton	Chlorobiales	[Chloroherpeton thalassium ATCC 35110]	CTTTTTTTATTGAACAACGGTTTTCTGCCAATTATTGGCTGTTATTATTTTGAAGTATGGAATGATTTATCGTATTTATCCTTGTTGAAGTCGAAAATAAACGCCGCTTCATTGACCCAATTCACCTTTTCGGTGAAAAACTCGAAGTCTTAGAAAGAAAGAAATATGAGTTCTCGAATC
15024	GGAGAATACGCT	37283	637000077	[NC_008261]	2805688	2805867	-	638083413	2804968..2805687	-	COG1187	J	16	[16S rRNA uridine-516 pseudouridylate synthase and related pseudouridylate synthases]	Firmicutes	Clostridia	Clostridiaceae	Clostridium	Clostridiales	[Clostridium perfringens ATCC 13124]	TTAATTGTTTTAATAAATTTGATAGGATTTTATGATTAATAATGTGATTTTCTAGTTTTTAAAGATTTAATTATTTAAGAAAGATAATAAGTTGTAATTAGTTAAACTTTGCTTTATACTAACCACAGATATAAATGTGATTTTTTACGAAGGAGTGACTATTTAATGAGCGTATTCTCC
15025	ACGCATTAGCTC	37635	649633034	[NC_014958]	1372759	1372938	-	649901658	1371187..1372758	-	COG2225	C	9	[Malate synthase]	Thermi	Deinococci	Deinococcaceae	Deinococcus	Deinococcales	[Deinococcus maricopensis LB-34, DSM 21211]	GCGCAGCGCTCGCCGTGTTCAGAGAGGCTACGTGGTGTACTTTTCCGCTCGGTATACCTCCGTGGTGGTGTACGCCGCGTTTCCGGCCCCTACGCCATTCAGCCGGGTACACCGCGCGCCTGAAACTCGGCGGCGACCACAATGCCCTCAATCAAGGGAGGGCACATGGAGCTAATGCGT
15026	TATGAGCGACAG	9904	646311926	[NC_000913]	2627634	2627813	+	646314470	2627814..2628332	+	COG3133	M	7	[Outer membrane lipoprotein]	Proteobacteria	Gammaproteobacteria	Enterobacteriaceae	Escherichia	Enterobacteriales	[Escherichia coli K-12, MG1655]	AATAAATATAAAATTAATATATATGTTGTAATGATATATTTTTATAAATTATTCCCTGCGTGAATTTTAATAAATTTAATCTATCCCTTTATACGCAATACATTTACTTTCCTCTTTTGATGATCTTAAATGTCTTATTTTTCGTAATGTGTATAACAAGGAATAATGCTGTCGCTCATA
15027	GTAAACCTTGGG	23126	650377941	[FP929045]	2626734	2626913	-	650556827	2626236..2626733	-	COG0315	H	7	[Molybdenum cofactor biosynthesis enzyme]	Firmicutes	Clostridia	Ruminococcaceae	Faecalibacterium	Clostridiales	[Faecalibacterium prausnitzii L2-6]	GAGCGATACTATCGCCATGTCTGGGATTCGCCGTCAGCATCCTCGCCCTCTCAGGCGCTCACGCGCCAGCTCTCCCAAAGGGAGAGCCTCTGGCGTGACGGGCAGCTTAACGCGTAAAACAAAAAACAAGAGAGCCCTGCTGCACAGGGCAGAATATAAATAACTATGCCCAAGGTTTAC
15028	CAGGGAGCATGA	34305	646311931	[NC_013757]	4627478	4627657	-	646519927	4625951..4627477	-	COG0513	LKJ	57	[Superfamily II DNA and RNA helicases]	Actinobacteria	Actinobacteria	Geodermatophilaceae	Geodermatophilus	Actinomycetales	[Geodermatophilus obscurus DSM 43160]	GGCAGTCGCCGGTCATCCTCTCCGGACGGTCCGTCCGGGCAGAAGCGCATCCGTGCAGATCCGCAGCGTCTCCTGACGTCGTGATCGCCAGTGAGGACGCCGATCGACGGTGTCCGCGCACCACCACGGGACGCGCGCCGAGAAGCATCGGAGTCCCACACCCGCATGTCATGCTCCCTG
15029	CTTTCTCGAAAC	21649	637000144	[NC_002662]	2030041	2030220	-	637069236	2028748..2030040	-	COG0104	F	20	[Adenylosuccinate synthase]	Firmicutes	Bacilli	Streptococcaceae	Lactococcus	Lactobacillales	[Lactococcus lactis lactis Il1403]	AAAAATAGTGCGATAGGAGCTTTCAAGAAATGATTTATCTTTTACTTTTGATAAATTAGTTCAAAAGTTGAAGAAGTTTTTTAGAAATGCCAGCCAAGCGAACTTGGAGCGTGCAAAATATTTTAAGAAAAGTGGATAGTCAAAACTATCCAAAAGGAGAATATTATGGTTTCGAGAAAG
15030	CTCGGCGATTAC	8652	639633045	[NC_008767]	756999	757178	-	639827662	753384..756998	-	COG1074	L	3	[ATP-dependent exoDNAse (exonuclease V) beta subunit (contains helicase and exonuclease domains)]	Proteobacteria	Betaproteobacteria	Neisseriaceae	Neisseria	Neisseriales	[Neisseria meningitidis FAM18]	ACCAGTACGGCGTTGCCTCGCCTTAGCTCAAAGAGAACGATTCTCTAAGGTGCTGAAGCACCAAGTGAATCGGTTCCGTACTATCTGTACTGTCTGCGGCTTCGTCGCCTAATCCTGATTTTTGTTAATCCACTATACCGTCCAACCGTTTTCCGAGCGCGCACTATGGTAATCGCCGAG
15031	AACTAGATGACC	1691	648028051	[NC_014370]	1737553	1737732	+	648115882	1737733..1738995	+	COG0793	M	20	[Periplasmic protease]	Bacteroidetes	Bacteroidia	Prevotellaceae	Prevotella	Bacteroidales	[Prevotella melaninogenica ATCC 25845]	TCGGTTCATTAGAGATATATAGAAGCTGATTTTCATAAATCCTTTCGTCTAACGTATGAAGCACTTACAACTCATATTTTAGCTTCAAAAGGAAGTCTATGACCAATCAAAGCTTTCTCTCTTATGAACCGATTTAGTATTACATTACTTTTACATAAGTGCATTATGGGTCATCTAGTT
15032	CGTGGTATGAGC	46412	640069327	[NC_007493]	211072	211251	+	640069765	211252..212205	+	COG2358	R	7	[TRAP-type uncharacterized transport system, periplasmic component]	Proteobacteria	Alphaproteobacteria	Rhodobacteraceae	Rhodobacter	Rhodobacterales	[Rhodobacter sphaeroides 2.4.1]	GCCAGGCGACGCGCACGGAGGGTGGGGAAAACGGTCAACAACCATCTGCCGAACAATAGGAAAATGCCCGCCCCCGACCCTCATGCGCAAAATGCCACACGCATTTGCCTGCGATGCGTGGGTTGCTCACTCTCTAGGCAACGATCATGCAAGGGAGGAAATCGCATGGCTCATACCACG
15033	ATGCGGACTAAG	32633	637000263	[NC_004741]	2643695	2643874	+	637424599	2643875..2645155	+	COG3711	K	24	[Transcriptional antiterminator]	Proteobacteria	Gammaproteobacteria	Enterobacteriaceae	Shigella	Enterobacteriales	[Shigella flexneri 2a 2457T]	TTCACAAAACCACCTTAAGACATGCTAATCCACTGGTCAGAACAGTTTAAAATGAGAAAAATTCTGTGACGCTTGCCAACATTTCTGATGATTAGCATTCCCTTCGCCATTTCCCTGAGCAAACTTTAGCTATTCTTATCAATTATGCTTATGGGAGATCTACAGATGCTTAGTCCGCAT
15034	ACGCGGAACTTT	22201	637000291	[NC_002737]	338420	338599	+	637090164	338600..338923	+	COG4467	S	1	[Uncharacterized protein conserved in bacteria]	Firmicutes	Bacilli	Streptococcaceae	Streptococcus	Lactobacillales	[Streptococcus pyogenes M1, GAS SF370]	TTTACCAATAAAGCAAGAAAAAATTCCCTGAATATGGTACCATAGTAGAGACAAGTGATGGCCCTGCAACAGTAGCAGCCGTTGATATATTTACAGATCCCATTAAGGTGCGGTTAAAAGACCAGTTGACCTTAGTCACTTATGCTTTAGAGGAGGTTAAAGTAGATGAAAGTTCCGCGT
15035	ACGCACCACAAT	10912	637000344	[NC_003902]	2917445	2917624	-	637274558	2916803..2917444	-	COG1596	M	15	[Periplasmic protein involved in polysaccharide export]	Proteobacteria	Gammaproteobacteria	Xanthomonadaceae	Xanthomonas	Xanthomonadales	[Xanthomonas campestris pv campestris ATCC 33913]	GGCACGTGTCGGGATGCAACTTCCTGTCGTACGTTCGTGCTGGCGCCTGAGCCGGTTGAATGCTGCGCGAGGTCCTGTCCCACCCAACAGAGGCAGCCAGCTACACGCATGAAGAAACTGATCGGACGACTCTGCCAAGGCCTCAGCCTGGCTCTGCTCTGCTCGATGATTGTGGTGCGT
15036	GATAGCTATAGG	25044	640069301	[NC_009085]	856348	856527	-	640152904	855091..856347	-	COG1053	C	18	[Succinate dehydrogenase/fumarate reductase, flavoprotein subunit]	Proteobacteria	Gammaproteobacteria	Moraxellaceae	Acinetobacter	Pseudomonadales	[Acinetobacter baumannii ATCC 17978]	GAAAGGGAGAAATCCATGCATGATGTAATTGTGATTGGTGGTGGGAATGCCGCACTGTGTGCCGCGCTCACGGCAAGAGAAAGTGGTGCTTCTGTGCTGGTAATAGAAGCAGCGCCCAAAGAGTGGCGTGGTGGTAACTCCCAACACACTCGTAACCTTCGCTGCATGCCTATAGCTATC
15037	CATTTCCTCGCA	2008	650377904	[FP929032]	2294803	2294982	-	650522194	2293927..2294802	-	COG0682	M	6	[Prolipoprotein diacylglyceryltransferase]	Bacteroidetes	Bacteroidia	Rikenellaceae	Alistipes	Bacteroidales	[Alistipes shahii WAL 8301]	GTGGGTCGTTTGAGAGACGGCTTTCGGACGAGAGGCGCGGGGCGTACGCCGTCTCCCTCCCCGAAAGAGGGGCGGGGTGGCAGATTCGAATGCGACGCCGGAGACGGCGACTGTGACCGCCCGAAAAGGAATCGGGGCTGAATAATAAAGAAACAACTTAAATAAATGTGCGAGGAAATG
15038	TGGAGAGTGTGA	33803	646564505	[NC_014218]	976783	976962	+	646848747	976963..977715	+	COG0600	P	14	[ABC-type nitrate/sulfonate/bicarbonate transport system, permease component]	Actinobacteria	Actinobacteria	Actinomycetaceae	Arcanobacterium	Actinomycetales	[Arcanobacterium haemolyticum CCM, DSM 20595]	GGGTCAGTGTAAGTCTGAACCGGCGGTGATAGTCCGCGACCCACGAAAGTGGTTGATTGGGTGAAATTCCCAAACCGACGGTTAAAGTCCGGATGGTAGGAGCAACATGAGTGCGCGGCTTTCGCGTACTCATGTCTTCCCCGGTGCCTACGGGGAAGGATTGTTATGTCACACTCTCCA
15039	GTATGCTCGTTC	6901	637000034	[NC_002929]	3557348	3557527	-	637114418	3556118..3557347	-	COG0700	S	1	[Uncharacterized membrane protein]	Proteobacteria	Betaproteobacteria	Alcaligenaceae	Bordetella	Burkholderiales	[Bordetella pertussis Tohama I]	CGGCGCCAAGCGTTGAAATCCATGCGCAATTCCTTTTCGTATCGATGCCTCTGCGACCCAAGTTACCAGAATTGACCGGGTGCGGCCAATGCCGCGCCAGTCTGCGACAATGAGCGGCGCCGCGCCGCGGCGCCCTGTCCCGTCCGCCTCACCGCGCACCCGCTCATGGAACGAGCATAC
15040	CTGGTTTAACGG	12496	640427106	[NC_009437]	2273100	2273279	-	640496466	2272323..2273099	-	COG3854	S	4	[Uncharacterized protein conserved in bacteria]	Firmicutes	Clostridia	Thermoanaerobacterales Family III. Incertae Sedis	Caldicellulosiruptor	Thermoanaerobacterales	[Caldicellulosiruptor saccharolyticus DSM 8903]	ATAAGGATGTGATTTACTATTGTAAAACTCAAAACTAATTCTATACATACTCTTTTAGAAAAACTCCCTTGTGAGATTTACAGTAATATACAGAAAAGATTTCAACAGGAAGGTACTTCCAAAATCAATGAAATAAGGATAAATTTATTTTGTCCTCTTATTGTTATGCCGTTAAACCAG
15041	CCAAGTTGGCGT	36685	640069308	[NC_009089]	3055284	3055463	-	640158491	3054123..3055283	-	COG0206	D	19	[Cell division GTPase]	Firmicutes	Clostridia	Clostridiaceae	Clostridium	Clostridiales	[Clostridium difficile 630 (epidemic type X)]	AATTATTTTATACTTAAAGAGTAATATTTGACAATATAAGTAAGAAATTTAAAAAGGAAAATTTACGTTTTTGTGGAATATGTTACTTAAAGGTTAACAAAATAAAAGAAGAAAATGATATAATTAATACATACGATAACTTTGAATCATGAGAGAAGGGGGTTTATGACGCCAACTTGG
15042	CTGAAGGCGACT	36790	640069308	[NC_009089]	3762615	3762794	-	640159074	3761079..3762614	-	COG1732	M	7	[Periplasmic glycine betaine/choline-binding (lipo)protein of an ABC-type transport system (osmoprotectant binding protein)]	Firmicutes	Clostridia	Clostridiaceae	Clostridium	Clostridiales	[Clostridium difficile 630 (epidemic type X)]	TGGCTATACACACTTGTGACTTCAGTCATGGGAGGTTCAGATTATAATCTTAATATATAATTTGTGAAATAATTTGATGACGATTTGCTGATGTATAAACAATAAAGATTAACTACATTAAAATTTAAATCTTGTTAAGTAAAACTTATAAAAGGAGAGAGATGGATGAGTCGCCTTCAG
15043	ATCGGAAACACG	33954	639279306	[NC_006958]	1728640	1728819	-	639316152	1728091..1728639	-	COG0816	L	6	[Predicted endonuclease involved in recombination (possible Holliday junction resolvase in Mycoplasmas and B. subtilis)]	Actinobacteria	Actinobacteria	Corynebacteriaceae	Corynebacterium	Actinomycetales	[Corynebacterium glutamicum Kalinowski ATCC 13032]	AGAACCCCGGCATTGCATGTTTTAGAAGGGTTTGGGTCCTATTTTGGGGACAGATCAGACGGGTCTTCTTCCGTACGGCTATGCTTAAAAGCTAAATTTGTCTTTGTGCCTTGCAACACATTAATTTCTTAACACTAAACAATGGAAAGGTAAGCGGGTTTTTCTATGCGTGTTTCCGAT
15044	CAGATCGTAGGA	38600	637000001	[NC_008009]	78952	79131	+	637982077	79132..79584	+	COG0810	M	25	[Periplasmic protein TonB, links inner and outer membranes]	Acidobacteria	Acidobacteria	Korebacteraceae	Korebacter	Acidobacteriales	[Korebacter versatilis Ellin345]	CGGGTGGAGGGGCCCCTCAGAGTTTGGAGGAGCCTTTTTCCTTTTGCGCGCCAACTTCGCGACGGAGTAGAGTCGCAGCATTATGGCCTCCCTCGGCTACACCTATTCTGAAATTTCTAAGATGATTGACCACTCGCTGCTGAATCCTGCGCAAGGCATAAACCAATGTCCTACGATCTG
15045	AATGCGACGGCT	20954	646862332	[AP011548]	403642	403821	+	646896060	403822..404271	+	COG1762	GT	20	[Phosphotransferase system mannitol/fructose-specific IIA domain (Ntr-type)]	Firmicutes	Bacilli	Lactobacillaceae	Lactobacillus	Lactobacillales	[Lactobacillus rhamnosus GG, ATCC 53103]	AGATAAATTTGAAAGCGCTTTTCCCAGTGCAGCTATTTCTCATCCAGCGGAAAGACCTGCACAGCTGTCTTAAATGCATTTGGTAGGGCGCTTCTGGGGAGAATTTATATTAGCGACTACTGAACAAATCGATGAGAAGTCGCATCGAAAGAGGGTGTTCGAACAATGAGCCGTCGCATT
15046	ATTGCGGAACAC	28067	649633063	[NC_014655]	3895080	3895259	-	649733357	3894165..3895079	-	COG4152	R	8	[ABC-type uncharacterized transport system, ATPase component]	Bacteroidetes	Cytophagia	Cytophagaceae	Leadbetterella	Cytophagales	[Leadbetterella byssophila 4M15, DSM 17132]	CAGAAAAAAGGAATACGGCATATATCTCTTTATTTATAATTTACTACATTTGTAAAATTTAATTCCCAAAATTGTCTATTAAATAGATAAAACCAACGCATAAGTCAAACTGCATTTAAAGCCATTCAACTGAATACAATCTATTAAACTATTAAATAATTAGATATGGTGTTCCGCAAT
15047	CACCTGCGAATC	34927	637000154	[NC_002973]	2746398	2746577	-	637166504	2744991..2746397	-	COG1271	C	22	[Cytochrome bd-type quinol oxidase, subunit 1]	Firmicutes	Bacilli	Listeriaceae	Listeria	Bacillales	[Listeria monocytogenes 4b F2365]	CCTAAATCTGTGAAAAATAAGGATTACATATTATTTTATTATGCTTTGTGAATTACAGAGCAACTGAACGCGTCACTTTGGGCGATTTTTCACATGATTTTTAAGAGAGAAGCACAAATCAGGGAACGAAGCAGTAATTTTTAGCACAAAAAGGAGGAGAAAAGGATGGATTCGCAGGTG
15048	CCTGTTTAACCT	8439	637000188	[NC_002946]	767542	767721	+	637142030	767722..768723	+	COG3547	L	34	[Transposase and inactivated derivatives]	Proteobacteria	Betaproteobacteria	Neisseriaceae	Neisseria	Neisseriales	[Neisseria gonorrhoeae FA 1090]	TCCGTGCCGATGACGGAAGGAATGCCCTGTTTCGCCAAAATGGCGGCAAGTACGCCCGAGCCCGTCCCGATATCGAATGCCGTCTGAAAACCCGTTGACGGCGCATGGGCAAGCAGGTCGAGATATTCGCCGCGCAACGGCGAGAATACGCCGAAAGGAACGTGTATGAGGTTAAACAGG
15049	TTTCATCGCGCT	30346	649633083	[NC_015174]	2896478	2896657	-	649978528	2895524..2896477	-	COG0573	P	13	[ABC-type phosphate transport system, permease component]	Planctomycetes	Planctomycetacia	Planctomycetaceae	Planctomyces	Planctomycetales	[Planctomyces brasiliensis IFAM 1448, DSM 5305]	CGATCGCTCCACGCTCAACCCGCGAATATTGCGCACATTGCCTGTTTTGCGGGGAAAAAGTTTGGACCATGATCCAGAAGCTAGTACTCTCTTTCTGACTACTCTCTCAATCGCTCGCCGACCCTCTTTCTCACTCCCTGTCGGCTGCCCCTGGGCTTTTATGCCATGAGCGCGATGAAA
15050	CGCTGTGTTAAT	21741	637000288	[NC_004350]	340363	340542	+	637346978	340543..341061	+	COG4129	S	15	[Predicted membrane protein]	Firmicutes	Bacilli	Streptococcaceae	Streptococcus	Lactobacillales	[Streptococcus mutans UA159]	GCATTGACTGGTAATAATCCTCTTTATTGAGAAGGTTGGGGAAAGGCTATAATGCGTCTTTTATGTGTATGATATCAGCCTCAATGAAATTAAATAAGACTGAGACATTATTATAAGGTAGTTTTCAATTAGCTTCTTTTTTTCTAATCATGTTACAATAAAAGTATGATTAACACAGCG
15051	TGCAGCTGTGTT	22184	637000291	[NC_002737]	232044	232223	+	637090065	232224..233063	+	COG0503	F	9	[Adenine/guanine phosphoribosyltransferases and related PRPP-binding proteins]	Firmicutes	Bacilli	Streptococcaceae	Streptococcus	Lactobacillales	[Streptococcus pyogenes M1, GAS SF370]	ATTAAGTAGAATGTCCTTTCAGTAGGAATGTTGATTAGTTTATCTTAGATTGAATTCTTGCATGATATTAATAAGAACAAAAAAACCAATATTTTCCTAATCGAATGTTCGTTTTTTATTAACTTTATGGTATAATAGCAAAAAGTACATAAAAATGGGGAAACTATGAACACAGCTGCA
15052	TAGGAGACCGAT	25202	640069301	[NC_009085]	1522886	1523065	+	640153474	1523066..1523623	+	COG3519	S	2	[Uncharacterized protein conserved in bacteria]	Proteobacteria	Gammaproteobacteria	Moraxellaceae	Acinetobacter	Pseudomonadales	[Acinetobacter baumannii ATCC 17978]	GCCCAAAAATATCCAAAAATTGCTCAGCGCTTATCTTTAAATCAAGAGCAAATTGATGACCCACATATTGAACGTCTGATTCAGGCTTTTTCGCTGATTGCTGCTCGAATCGATAAAAAACTAACAGACAGTTACGATGTTTTTACTCGTTCTTTATTTGAGGTGATGATCGGTCTCCTA
15053	TAGATGCCCTAC	11598	642555104	[NC_010655]	442053	442232	-	642612422	439476..442052	-	COG3292	T	7	[Predicted periplasmic ligand-binding sensor domain]	Verrucomicrobia	Verrucomicrobiae	Verrucomicrobiaceae	Akkermansia	Verrucomicrobiales	[Akkermansia muciniphila ATCC BAA-835]	TTGATGTTTTTAATATAACTAACATATATTAAATGGTTTATGTGTATAATTCTAAACGGATTATGCCGTATTTTATTTGGATAAACTTGACAATAAATTGAAAATGGTGTTGACAGTGATAAAAACCGATAATATTATCCTGTAATAATCAGGAGATAGTTGGTTATGGTAGGGCATCTA
15054	GTAGTGATTCGG	27471	637000024	[NC_003228]	1484956	1485135	+	637226929	1485136..1485588	+	COG2003	L	12	[DNA repair proteins]	Bacteroidetes	Bacteroidia	Bacteroidaceae	Bacteroides	Bacteroidales	[Bacteroides fragilis NCTC 9343]	AAATTACAGCCCGGTGGGGACAAATACCAAATCCGAGCCGTTCCGGTTTTCTAAAAAATCTCCACACCTACGGGTCGTATTTTTTGAAAAGATATGGTTGAAGTCCCCGCCAAACTGTGGGTGTCCGGCAAAATTTCTTATTGTTTAATTTAAATTTTAGTAGTTATGCCGAATCACTAC
15055	AGAGGCATTGGA	736	637000026	[NC_004663]	5287998	5288177	+	637412539	5288178..5290943	+	COG0642	T	71	[Signal transduction histidine kinase]	Bacteroidetes	Bacteroidia	Bacteroidaceae	Bacteroides	Bacteroidales	[Bacteroides thetaiotaomicron VPI-5482]	TTATTACGCTTTTACCTCCCTGGCTATCCCTGCTACTATCCTCTCTCTTCTATTATGAATTATTTCAGATATTATATGTTTCGCTGATTTTCTTTTTCGTATATTTGCTATTCATTATTATACGATCAATCACTTATGCAAACAAACTACGAGCGATACTGTAAAATGTCCAATGCCTCT
15056	TGCGTTGAGCGA	30642	641522606	[NC_010581]	237875	238054	-	641704195	237089..237874	-	COG0623	I	7	[Enoyl-[acyl-carrier-protein] reductase (NADH)]	Proteobacteria	Alphaproteobacteria	Beijerinckiaceae	Beijerinckia	Rhizobiales	[Beijerinckia indica indica ATCC 9039]	GCCCCGGAACCGAAAAGAGATAATATCCATTTTGCCCTTGTCCGCGCGGCTCTGATCCGCGCGGACTGATTGTTCCTGCCTCGATTGGAAAAGTCGCGCGGTTCTGCCGGACTTGCCTCAATCACAATCGACTTATCCCCTTCCAAAGACCTATTCGGAGGCGAGATGTCGCTCAACGCA
15057	ATGGAACGATGA	212	651053005	[CP002743]	125463	125642	+	651200058	125643..126038	+	COG0239	D	10	[Integral membrane protein possibly involved in chromosome condensation]	Actinobacteria	Actinobacteria	Bifidobacteriaceae	Bifidobacterium	Bifidobacteriales	[Bifidobacterium breve ACS-071-V-Sch8b]	GTTGCGCGAGCCGGATACTCCAGACTTGGGGCAGCTGCCCGAGCCGATTCAGCAGTCGCAGCCGATCCAGCAGCCGGCCAACCCGCTTCCGCCCAGCTTCGAGCCCAAACCGATCACTGCGGAGATTTCGCTTGTCGCCGACCTGGCTACCGGGGAGGTGCGCTGATGTCATCGTTCCAT
15058	TGAACATCGAAC	15414	643348516	[NC_011593]	148651	148830	+	643435429	148831..149916	+	COG1609	K	57	[Transcriptional regulators]	Actinobacteria	Actinobacteria	Bifidobacteriaceae	Bifidobacterium	Bifidobacteriales	[Bifidobacterium longum infantis ATCC 15697]	AAGCCGCTGCCGAAGGCCTTCGCCTCCGCGGGAGTCGACACTAAGAAGCTGTATTTCGTTGCCGGACTGTCGAACAGGTTCGAGAGAATGTAAATGAATGTAATATTTCGTGGTAAGCACGTGAGAATACGGCGATAGAACAGTGATGACGGGGAAGGTGCGATCATGGTTCGATGTTCA
15059	CATGCAAAGGAG	15560	643348516	[NC_011593]	1907624	1907803	-	643437048	1907057..1907623	-	COG4974	L	74	[Site-specific recombinase XerD]	Actinobacteria	Actinobacteria	Bifidobacteriaceae	Bifidobacterium	Bifidobacteriales	[Bifidobacterium longum infantis ATCC 15697]	TGCTCGAAATCACACCCAACGAACTCCAATCATGGGTGAACAAACTCTCCAAGGGCGGGTATAAGGCCCAGCTGTCCGGCAAGAAGAAGCCGCGGTCGCTGAGTCCCTGCATAGCATCGTCAAGGTCGTCATGGCGGCGGTGTTCGAATACGCCATCACCAACAAATGCTCCTTTGCATG
15060	CCAAATGGTTCC	7349	643348523	[NC_011001]	1009767	1009946	+	643353356	1009947..1011812	+	COG0568	K	49	[DNA-directed RNA polymerase, sigma subunit (sigma70/sigma32)]	Proteobacteria	Betaproteobacteria	Burkholderiaceae	Burkholderia	Burkholderiales	[Burkholderia cenocepacia J2315]	GTATCCGTCGAAGACGACGCAAATCAGAGCGACGAGCAGCCCGCAGCCGCGGCTGCACCGGGCAAATCCAAGGTGCGCGATCGTCGCGCCAAGGAAAAGGCGCTGCTGAAGGAAGCGTTCGCGACGAGCACGCCGGGCACGGCCGAGGAGCTCGAAGAGCGCCGCATGGGAACCATTTGG
15061	AAACGTCATGTG	44208	639633020	[NC_008639]	1495613	1495792	-	639765893	1493570..1495612	-	COG0793	M	20	[Periplasmic protease]	Chlorobi	Chlorobia	Chlorobiaceae	Chlorobium	Chlorobiales	[Chlorobium phaeobacteroides DSM 266]	CGGAAAACAAAACCATTACCAGTTGGATGTAGAAAAAATGATCCGTAAACTTATCTCAATCCGACCTGGCGAGAAAGAGGGGCAATAGTTAAGTGCTGAATAACTTTTATATTGAGCATTGAAAAAGCCGGATAGAACCGAAAAAAACCTGATCCTCCAAAAACAATGCACATGACGTTT
15062	AACTCTGCTGTT	35275	637000076	[NC_003030]	528045	528224	-	637176126	527481..528044	-	COG1309	K	77	[Transcriptional regulator]	Firmicutes	Clostridia	Clostridiaceae	Clostridium	Clostridiales	[Clostridium acetobutylicum ATCC 824]	AACCCGCAGCAAAATCAATTGAACTTTTAATTCATGCATATACCAAAATACTTCTAGTATCAGCATTTTAGTGTATGCATAAATTAATTTTCATATAGGCCTTCTTGTCTTGACATTAAGTGAATGTTCGTTTATTATATAGTGATAAAGGCAGGAGGTGAGTAAATGAACAGCAGAGTT
15063	TGCTGGAGATTG	36345	640069308	[NC_009089]	751138	751317	+	640156391	751318..751548	+	COG1149	C	5	[MinD superfamily P-loop ATPase containing an inserted ferredoxin domain]	Firmicutes	Clostridia	Clostridiaceae	Clostridium	Clostridiales	[Clostridium difficile 630 (epidemic type X)]	AGGCGATATGAAGCTAAACTTAATGACTTCATATCGTTTTTTATTTGAAACTCCTTTGTATTTAGAGTGTGATTTTTAATATTGAGGTTTTATGTGATTAAGTCACAGATAAAAAGTAAGTATCTTGATATAATTCTTATAGATTAATAATATAGGGAGGTTATTATGCAATCTCCAGCA
15064	ACTCATCGCGAT	36360	640069308	[NC_009089]	815526	815705	+	640156437	815706..816491	+	COG0327	S	9	[Uncharacterized conserved protein]	Firmicutes	Clostridia	Clostridiaceae	Clostridium	Clostridiales	[Clostridium difficile 630 (epidemic type X)]	GTAGGAATACTTAAACGTATAAAGTTTATTATCGTGAAATTTCTATATTAATATGTAGTAATTCAATATTATTATAAAGGAGTGGTTATTATTAAGGCAATTGAACTTTATAAAAAATTAGATTTAGAATTTAATATTAAAAATATTAATGATGATTGGAGTTTTATGATCGCGATGAGT
15065	GAACCGATGATC	36994	637000077	[NC_008261]	702317	702496	+	638081470	702497..704341	+	COG1368	M	23	[Phosphoglycerol transferase and related proteins, alkaline phosphatase superfamily]	Firmicutes	Clostridia	Clostridiaceae	Clostridium	Clostridiales	[Clostridium perfringens ATCC 13124]	AAGTTATTAAAAAGATAACAATTATTTTGATTTAATTAAAATATTTAATATATTATTTCTATTAAAATGTAAAAAGTTTACTTGGTAATAGATTCAAAAAATGCAATAATAATAGAGTAATAACTAAATATTTATTTAATAATTATATTAGAAAGGAGAAGATTTATGGATCATCGGTTC
15066	TCCAAGGACTAG	37237	637000077	[NC_008261]	2466752	2466931	+	638083084	2466932..2468332	+	COG1115	E	20	[Na+/alanine symporter]	Firmicutes	Clostridia	Clostridiaceae	Clostridium	Clostridiales	[Clostridium perfringens ATCC 13124]	CACTATTTACTTTTTATTAACATTTAACTTCTATGTTTTCCATTCAAATATCTCACATATGAATAAAGCAATATTAGTTCTTGCATTTTTTTATTATTCATATTAAAATTAGATATAAAGTGTGACGCAAAAAAATAAAAAACTTATCAACAGGAGGAGGAATTTATGCTAGTCCTTGGA
15067	TTGCCGGTATCT	33461	646564524	[NC_014008]	506689	506868	+	646712628	506869..509130	+	COG4585	T	17	[Signal transduction histidine kinase]	Verrucomicrobia	Opitutae	Puniceicoccaceae	Coraliomargarita	Puniceicoccales	[Coraliomargarita akajimensis DSM 45221]	TGAATTGGTTCAGCTTGAGTCGTCTAGTCGCTAACCAGATCTCCCTATTGCGGCCTTGTTCTTCAGTGCAACTGAAGTCCTGCGCTGTTTCGAGATGGGTCTCCATTCGAAGCCGAGTGCCATCGGCGTAGTTTCTACCCAACGATTCCGCTGAGCGGCCCGGTGATGAGATACCGGCAA
15068	CGTGCTAAACGA	3167	649633038	[NC_014836]	816435	816614	-	649843069	815406..816434	-	COG0820	R	8	[Predicted Fe-S-cluster redox enzyme]	Chrysiogenetes	Chrysiogenetes	Chrysiogenaceae	Desulfurispirillum	Chrysiogenales	[Desulfurispirillum indicum S5]	GAAAAATGGAATACCAGATAAGTCAAGCATTCAAAATCAATACGGTTTCCGCGAAATAAACACTAGTATAATAACAGCTTAGCTCAAGACAACAAGGTGCGAAAGTTGAGAGCCAACTTGCAATTTACCATATGGCAACATCAGCACCCTTCAGGAGTCATTTCCATGTCGTTTAGCACG
15069	CGTAGCGGCTAA	34994	637000101	[NC_004668]	694036	694215	+	637413970	694216..695802	+	COG0154	J	21	[Asp-tRNAAsn/Glu-tRNAGln amidotransferase A subunit and related amidases]	Firmicutes	Bacilli	Enterococcaceae	Enterococcus	Lactobacillales	[Enterococcus faecalis V583]	AAACAAACGCATTTAGCGGACTATCTTAATCGTTAGAGAGTAGGACATCGGTCGTTTTGACAGATGTCCTACTCTCTATTTTGTCTTTTTAACGAACAAAACTGTTAGTTGTCATGCAAAAATAAACATAGTAAGATAATCTTTAAATGGTATAGGAGGATAAAAATGTTAGCCGCTACG
15070	CGCTACGTATTT	22964	650377941	[FP929045]	1348154	1348333	-	650555765	1347953..1348153	-	COG0591	ER	19	[Na+/proline symporter]	Firmicutes	Clostridia	Ruminococcaceae	Faecalibacterium	Clostridiales	[Faecalibacterium prausnitzii L2-6]	GAGGACGGCCTGTTGGCATATTGAGCGGCTTTGGACGCTGCAAAGGACGAAATCTCGGTCATAGGGTAAGGATCTGCCCAGGGGCCTTGCACTTTGACGCTTTACCATGATAAAATCATGCAATGCCTTTATCATAGAGGAAAAAGCACCAAAGGGGGAATGTGTATGAAATACGTAGCG
15071	GAGATGTTTCGG	2588	644736369	[NC_009441]	2852577	2852756	+	644741809	2852757..2854685	+	COG0363	G	12	[6-phosphogluconolactonase/Glucosamine-6-phosphate isomerase/deaminase]	Bacteroidetes	Flavobacteria	Flavobacteriaceae	Flavobacterium	Flavobacteriales	[Flavobacterium johnsoniae UW101, ATCC 17061]	AATAATTTAAATTTTGTTGTATTCCATTTATAAAGGTTTTATCTTTATATGGTATTGATTGCTATTATTTTAGCAATGATTTGACTTGCGTTTTTTCAATTGAAAAATGAAATTTTAGGGTTTTAACCCAGCACACATAATCTGAAGAATAAAAAAAACTATATCATGCCGAAACATCTC
15072	TACCACTTGCAT	2762	644736369	[NC_009441]	5321806	5321985	+	644743833	5321986..5322981	+	COG4221	R	16	[Short-chain alcohol dehydrogenase of unknown specificity]	Bacteroidetes	Flavobacteria	Flavobacteriaceae	Flavobacterium	Flavobacteriales	[Flavobacterium johnsoniae UW101, ATCC 17061]	TCTCCATAATAGTAATTGTTGGCCGCTCCGGTGAGCTATACCTGAAGTTGACCCGCAAATTTTTGACCTGGACGTTTAAACAAACCATAATAAGACGTTTGAACAAAGCTGCTGTTCCCCGCATCATCTAATTTTGTCCTGTTAAAATAATTTAAATTAAAAAAAATGATGCAAGTGGTA
15073	ATTAGCTAGCCA	38725	637000001	[NC_008009]	2329046	2329225	-	637983947	2328032..2329045	-	COG1044	M	7	[UDP-3-O-[3-hydroxymyristoyl] glucosamine N-acyltransferase]	Acidobacteria	Acidobacteria	Korebacteraceae	Korebacter	Acidobacteriales	[Korebacter versatilis Ellin345]	TCGCGATCTGGGTTGCCGACGCCATCGCGGAGCGCTTCTTTCCACCCTCGGCATCGTCCGGCTACTACGAAAACTAGAACGCGAACTTGAGCCACACTCTATTCACCTCTGCCCCTCTGTGTCTCTGCGGTGAATACGATTTCCCTCCGCAAGTAGAATCATTCTATGTGGCTAGCTAAT
15074	GTGGCATTGAGC	21550	637000144	[NC_002662]	1121599	1121778	+	637068360	1121779..1124268	+	COG0188	L	20	[Type IIA topoisomerase (DNA gyrase/topo II, topoisomerase IV), A subunit]	Firmicutes	Bacilli	Streptococcaceae	Lactococcus	Lactobacillales	[Lactococcus lactis lactis Il1403]	ATCTAAGGATAAATTGTAAAAACTAGTCTATATCTATGAGAAAAGCTGACTTTTTGTGTGAAATTTGGTATAATATAGTTAATCTGTTTGTCAATTGGGGCAAACTCTTCCGAAAGCAAGAAAGGAAAGTAAAATTTCATTTTAATGAGATTTTACAAGGCAAACATGGCTCAATGCCAC
15075	ACAGATCCTCTC	21287	639633034	[NC_008496]	27518	27697	+	639652191	27698..28660	+	COG0475	P	22	[Kef-type K+ transport systems, membrane components]	Firmicutes	Bacilli	Leuconostocaceae	Leuconostoc	Lactobacillales	[Leuconostoc mesenteroides mesenteroides ATCC 8293]	ATTATATCGTAGGATCAGGACAATAATATATAGCGAAATTTGATTTGAATAATAAAACTATGGTATATTTAACTTAATTTAATTTAAACGGTTGGGCGCAAGCTTCAAGAATTGTTAGTCGGGGAACTAGCATTTTTTGGAGCTTTTTAAATATTAGGAGAAATAATGGAGAGGATCTGT
15076	ACTGGAACTGCG	43117	638154505	[NC_000909]	289082	289261	-	638201611	288380..289081	-	COG2043	S	3	[Uncharacterized protein conserved in archaea]	Euryarchaeota	Methanococci	Methanocaldococcaceae	Methanocaldococcus	Methanococcales	[Methanocaldococcus jannaschii DSM 2661]	TTTTCTGCTTATACTTCTAATTCATATGATTTTTTATTGTTTTTGGTGAAAGGCTATGATATGATTTAAATTTTTTGTGATTTGGAATTAAATCGAAAAGTATATATACTGGGGAAGTTAATAATATAGTTCGTAAAACATACACAACCATTCACAGGTGAGATTATGCGCAGTTCCAGT
15077	CTGAATCCGGAG	43908	642555139	[NC_010725]	3217806	3217985	+	642651711	3217986..3218690	+	COG1434	S	13	[Uncharacterized conserved protein]	Proteobacteria	Alphaproteobacteria	Methylobacteriaceae	Methylobacterium	Rhizobiales	[Methylobacterium populi BJ001]	GTTCCGTCCACCATGTTTCCGCGAGCGCCCCGCCGACAGGCGACCGGCCCGGGCCAATTCCGGGCCAGCCCCGAAACCGGTGCGCCCCGCGACGCGTCCTGCGAGGCGCTGGGATGGAGCTGGACGGATCGGGCGGCACGCCGCCCGTCGCAGCCCGCCGCGCGAATGCTCCGGATTCAG
15078	ATATGTGGCGGT	43941	642555139	[NC_010725]	3686221	3686400	-	642652181	3685267..3686220	-	COG0109	O	3	[Polyprenyltransferase (cytochrome oxidase assembly factor)]	Proteobacteria	Alphaproteobacteria	Methylobacteriaceae	Methylobacterium	Rhizobiales	[Methylobacterium populi BJ001]	CGGCTTTCGGGAAGAGACGAGGCTCCACGAACAACGAGGATCGCGAGGACCGCCGAGGCGGTCCTCGCTCTTTCCCGGAGGCCTCCCGCGAGACCTCCCGCAAAGGGCGGCGCCACGAACGGCGCGATCCGAACACCTCAGAACAAGCGTCAGATCACGGTTCCCATGACCGCCACATAT
15079	GGACAGTGGAGT	1207	640753039	[NC_009615]	2122104	2122283	+	640766066	2122284..2123855	+	COG0038	P	29	[Chloride channel protein EriC]	Bacteroidetes	Bacteroidia	Porphyromonadaceae	Parabacteroides	Bacteroidales	[Parabacteroides distasonis ATCC 8503]	ATTCTCACGAACAAGACGGATAACCTAATCTAACTTAATTCTAATACCATGAAAAACACTATATCTTAATAACAAGGCTTTTAAAAAAAGGTTCAATGGAATGAGATTTTAAACCTCTTATTTACCTTGGTTGTTGTAACAGGAAACGAAAACAAGGTGAGTCCGATGACTCCACTGTCC
15080	GTCGGTACTGTT	1210	640753039	[NC_009615]	2174471	2174650	+	640766108	2174651..2175259	+	COG0642	T	71	[Signal transduction histidine kinase]	Bacteroidetes	Bacteroidia	Porphyromonadaceae	Parabacteroides	Bacteroidales	[Parabacteroides distasonis ATCC 8503]	TCTCTTTGTTAACCCTAGGTTGCCAAGAAAAAGAAGAAAAGAAAATCGTGCTTATCCATTCTTTTGAGCAAAAGAAAGATACCTACCCGATTTTTAATGAAACACTGAAACGAACATTCGATAAACCGGACTCCATTGAACGCTATTGTCGGATTCTCGAATCTTATGAACAGTACCGAC
15081	ATCTGAGCCTAA	30318	649633083	[NC_015174]	2642874	2643053	-	649978337	2640561..2642873	-	COG1030	O	4	[Membrane-bound serine protease (ClpP class)]	Planctomycetes	Planctomycetacia	Planctomycetaceae	Planctomyces	Planctomycetales	[Planctomyces brasiliensis IFAM 1448, DSM 5305]	ACTGCGATTGTTCCTGCGATTATTCGCTGAGAGCGAAATCGGCATAAGTGATACGTTTATGGCGTTGCAAGCTGGCAGCCTGTGGGCCGCTTGTCGCTCACTAACCGCCCAGCGGTCGAGCAAATGAATCGAGACGCCCTTCCCTGATTGGCCCCGGGAGTGATGATGTTAGGCTCAGAT
15082	CGGGTTATTGTG	1628	648028051	[NC_014370]	1148333	1148512	-	648115429	1147763..1148332	-	COG0009	J	9	[Putative translation factor (SUA5)]	Bacteroidetes	Bacteroidia	Prevotellaceae	Prevotella	Bacteroidales	[Prevotella melaninogenica ATCC 25845]	TTCAGTCAAAAGTAATCATATGGAAGATTTTTCGTTTGAAAGTTATATCAGGCTGTAAAACTCTTTGTAGACTTTCTTTTTGTAGTTTTTGTTTTGTGTTCTCGTTTTTTTAATCTAACTTTGCGAATACTTATAATACTTAGAAAGAAAAAACAATAACAGAAGATGCACAATAACCCG
15083	ACTATGCTTCTG	40224	637000258	[NC_004347]	1384899	1385078	+	637343272	1385079..1385993	+	COG0583	K	45	[Transcriptional regulator]	Proteobacteria	Gammaproteobacteria	Shewanellaceae	Shewanella	Alteromonadales	[Shewanella oneidensis MR-1]	GCATTACTCCATCTTTTTGTTTTTTCCCATCTGCTTTCAGTATTTTCCTTTGGTTGAAAATCGATTTTGCTCACACAATTGAGCAATTAAGCCGCGTTTTAGTTGATAACTTATGGTAGAGTTGATTAAATTTTTTAATCCATAACCTTAGTGGCAATCGATAAAATGCAGAAGCATAGT
15084	AGTACGGGCATT	21852	637000288	[NC_004350]	1244843	1245022	-	637347858	1244138..1244842	-	COG4947	S	1	[Uncharacterized protein conserved in bacteria]	Firmicutes	Bacilli	Streptococcaceae	Streptococcus	Lactobacillales	[Streptococcus mutans UA159]	TGAAAGGATAAATGCGGTCAGGAAGCTTGAAAGGGACTAAATTATTTAACAAATTCTGATTTCTTAAACAGTTTTTTAATTTCAAGTACTTTTTGGTTCGCTCTTGGTATCTTAACTATGCATTTTGAGAGAAGAAGTCACTGGTCTGGTCAATTGGGCCGAGAAATGAATGCCCGTACT
15085	TTGGGTACTCCG	22065	639633061	[NC_008533]	1075975	1076154	-	639678559	1074568..1075974	-	COG2723	G	18	[Beta-glucosidase/6-phospho-beta-glucosidase/beta-galactosidase]	Firmicutes	Bacilli	Streptococcaceae	Streptococcus	Lactobacillales	[Streptococcus pneumoniae D39]	TATGGCGAATTTCCTATTATTAATTCGTCGGTAAAAAGATATCGTTTTTACCTCCTCATGTCACAATTCGGTGACTTGGTACAAGAAGTGAGATGGAGAAGGATGGCTCACTGACTCCTCTCCTCTCACTTTTACTTTATTTAAATCAAGAAATAGGTGAAAAAAATGCGGAGTACCCAA
15086	TTCCACTACATC	22229	637000291	[NC_002737]	598885	599064	+	637090413	599065..600015	+	COG0778	C	27	[Nitroreductase]	Firmicutes	Bacilli	Streptococcaceae	Streptococcus	Lactobacillales	[Streptococcus pyogenes M1, GAS SF370]	AAGTTATCTTTGGTAACTTCTGATTATAGATGAATGGCATAGAGGTGTTAGAAAACATGAGACAAAAGTAATCTTCTTGATGCTAACGTCTCAGGTAATTAGCAGGTACTAGATAGTACCTGCTAATTACTATATGTTTAGTAAAATGAGATAGGAAAGATAGTTATGGATGTAGTGGAA
15087	GACATCCATGGT	10942	637000344	[NC_003902]	3228865	3229044	-	637274827	3227614..3228864	-	COG5505	S	1	[Predicted integral membrane protein]	Proteobacteria	Gammaproteobacteria	Xanthomonadaceae	Xanthomonas	Xanthomonadales	[Xanthomonas campestris pv campestris ATCC 33913]	CCGGTTGCCTGACAGACCGGTGCGCACATGTCCGAGGCGTGCGCACAGGAAAACCCGATCCATCCCCGCGCTTTGCGCAGGCACGCCGGTCGGCTAGATTCGGGTGATCGGCCACGCTTGGACGATCCGCCACTGCGCGGCCATCTGCCAGGATCTCCACCGCTCATGACCATGGATGTC
15088	GCTGTAGCTACG	26214	648028002	[NC_014378]	320532	320711	+	648128649	320712..321008	+	COG1937	S	11	[Uncharacterized protein conserved in bacteria]	Firmicutes	Clostridia	Halobacteroidaceae	Acetohalobium	Halanaerobiales	[Acetohalobium arabaticum Z-7288, DSM 5501]	ATAAGGAGAATTAACCCTGGTCAAAGGATACCCGTTGGTGGTATAATAAATGGATAGCTGAAGCCATAGCTAAACAAGTAAATAGTGAAGGATTATTAGCTGTAGTTTTCTTAAGGAGTATTTTTTGATATAATAACTTTAGTAGTGGTGAAAGGAGGAATAGAGATGCGTAGCTACAGC
15089	TGAAGTGTAGCC	11673	642555104	[NC_010655]	1765557	1765736	+	642613534	1765737..1766327	+	COG0131	E	9	[Imidazoleglycerol-phosphate dehydratase]	Verrucomicrobia	Verrucomicrobiae	Verrucomicrobiaceae	Akkermansia	Verrucomicrobiales	[Akkermansia muciniphila ATCC BAA-835]	TCGCGCAATTCGTTGTCAGAGATTCCTGAGGTTTTTCTGTCGGAGCGGGGCCGGAGGCGTGTTCCTTTGACGGTCTGCATGTTTTTGCGGGGAGAAGAGGGCAAATCTTTCCCCATGCGATATTTCCTGCTTTCTTCCGCCGCGTCTTCAGTATAGAAGTGTTGCATGGGCTACACTTCA
15090	AAGAGCTCTACG	37774	644736325	[NC_013205]	579786	579965	+	645026645	579966..581378	+	COG1232	H	5	[Protoporphyrinogen oxidase]	Firmicutes	Bacilli	Alicyclobacillaceae	Alicyclobacillus	Bacillales	[Alicyclobacillus acidocaldarius acidocaldarius 104-IA, DSM 446]	CCTATATATTGGCTGTAACTTGGAAGACTTATCGAAAGTACAAATTATCTAAACTTCGTATCCACGAAATACTGTTCGAGGAATATAAGTATAAATCAAGATGAAGCGGCTACTTATTATGACAGTTACGCGCATCGCTCAAACTACGTCTGGGGGTATGACAACATGCGTAGAGCTCTT
15091	CAGATCTTCGAG	18182	639279304	[NC_006270]	3009486	3009665	-	639307998	3008409..3009485	-	COG1605	E	9	[Chorismate mutase]	Firmicutes	Bacilli	Bacillaceae	Bacillus	Bacillales	[Bacillus licheniformis DSM 13 Novozymes]	CACAGCAAGGGATAAACTGCATATAATGCTTTATCACTTAAAAGCGTTTGGGTAATAAAGAATTTTTTCGTGACATTTTAAGAAACATTGTTTATAATAAACCCTAATCAATTGAATCATTCTTATTTTCATAGAGGGTGAAGTTAAAAGAAAGGATGGATTACCATGCTCGAAGATCTG
15092	GTAGTCGGTCGT	18473	646311909	[NC_000964]	2982270	2982449	-	646319496	2981151..2982269	-	COG0372	C	18	[Citrate synthase]	Firmicutes	Bacilli	Bacillaceae	Bacillus	Bacillales	[Bacillus subtilis subtilis 168]	TTTGTTATGTTCTTTCAAAAGCAAAGGGTTTTAGTTCCAGCAGCCAGTAAAATGTAAGCATTTTCTTTTTGGGGGAGAGAAATACTTGCATCGTGCTTTTTAAGTAAGCCTCATGTTTTTACAACACTCTTAAAGGGGAAATTTATTGAAAAGGAGATGTTATATATGACGACCGACTAC
15093	ACGTGGTGACAA	27425	637000024	[NC_003228]	584629	584808	-	637226249	581458..584628	-	COG1629	P	44	[Outer membrane receptor proteins, mostly Fe transport]	Bacteroidetes	Bacteroidia	Bacteroidaceae	Bacteroides	Bacteroidales	[Bacteroides fragilis NCTC 9343]	CATAAGAACAAAAAGAGCCGAAAGTGGTGGCACACTTCCGGCTCCGGGTTAACAACACCCCAGTCTGCGAAAACTTAGTGAGTATTAATTAACACAGTGTACAAATGTATGAAAAACACTCTGATAAAAACAAGTAAAATCGTAAATAAATCAATTTCACATACTATGTTGTCACCACGT
15094	AAGAGGGATGCC	630	637000026	[NC_004663]	3262227	3262406	-	637411072	3259854..3262226	-	COG0642	T	71	[Signal transduction histidine kinase]	Bacteroidetes	Bacteroidia	Bacteroidaceae	Bacteroides	Bacteroidales	[Bacteroides thetaiotaomicron VPI-5482]	ATTATTATGCTTGGATGAAATAATAGTGTGTTCTAAGATTGGTAATGATTATAATAACTGAATTGATAGGCGGGTAATGGTCTGTGTATGTTCACTGCTATTATCTGCCTGTTATTTTCCTGAGTCGTTAGGACAAGAAAAGGATAAAGAATAACAAAACGAATCATGGGCATCCCTCTT
15095	CTCATGCGTCAA	45419	642555123	[NC_011026]	120869	121048	+	642715980	121049..122260	+	COG0535	R	22	[Predicted Fe-S oxidoreductases]	Chlorobi	Chlorobia	Chlorobiaceae	Chloroherpeton	Chlorobiales	[Chloroherpeton thalassium ATCC 35110]	TGCCCCCTATTTTTGGCACATAAATAGTTGGGCTTTCATACTATATTTCATCTTTAAAGTTTATCGGCATGTAAGTTGTTGCAATTGGTTTGAATTATTATTTTGAATTGTTTTTCATTTTCTCGTTTTCAAACTTAAACGGATAAGAAAGGGACAAACGCAAATATGTTGACGCATGAG
15096	ACAAGGTAGTGA	36619	640069308	[NC_009089]	2565178	2565357	-	640158053	2564716..2565177	-	COG1846	K	65	[Transcriptional regulators]	Firmicutes	Clostridia	Clostridiaceae	Clostridium	Clostridiales	[Clostridium difficile 630 (epidemic type X)]	ATTAAAAATCTTACTATTATTTATTAAAATTATAACTATATGATATAAAAATATTTAATACATGAAATTTATATGAATTTTTTATAAATATATTGAAAAAATGCATGCAGTATAGTAAAATAATACTTAGCTGACTAAGTAATATAAAAAATAAGGAGGGCAAGTATGTCACTACCTTGT
15097	CGCTATGGTTGT	45162	641522622	[NC_010546]	1941422	1941601	+	641676394	1941602..1942282	+	COG0740	OU	22	[Protease subunit of ATP-dependent Clp proteases]	Cyanobacteria	Oscillatoriophycidae	Cyanobacteriaceae	Cyanothece	Chroococcales	[Cyanothece sp. BH68, ATCC 51142]	TTAAATTCCTAACAATAAAGTTTTTCCGTCTCTAAATATCTGCTCTTGATCACAAAAAGAGATCCTTGAGCAGCTTTTTTTTTGGGGAATGCTGGCGATAATTCGTTAAAATCAAAGTCAGAGTAATTATTGCTCATTACCTAATATACCCAAAACAACCGACCAATGACAACCATAGCG
15098	GGTAGCAACTTC	15911	644736358	[NC_013204]	1374389	1374568	+	645024105	1374569..1375633	+	COG1951	C	10	[Tartrate dehydratase alpha subunit/Fumarate hydratase class I, N-terminal domain]	Actinobacteria	Actinobacteria	Coriobacteriaceae	Eggerthella	Coriobacteriales	[Eggerthella lenta VPI 0255, DSM 2243]	AAGCCCGTCGAGACTGCCAAAACGACGATTTTGCCGCACATCGCCTTAAGGAAAGGTGCGGCGGGACGCCGGATGCGGGCGAGCGTATGCGTTCATGGGAAGATTTGCCGAAGCGATCGACGGGGGCGGGGAAGGAGTAACGTGCTTGCGGTATAATCTCTCCTTATGGAAGTTGCTACC
15099	CCCTTGTTCTAC	15728	649633046	[NC_014644]	890874	891053	+	649720556	891054..891674	+	COG2919	D	13	[Septum formation initiator]	Actinobacteria	Actinobacteria	Bifidobacteriaceae	Gardnerella	Bifidobacteriales	[Gardnerella vaginalis 317, ATCC 14019]	AGAATTTTGAGTATGATTTTGTGACCAGCTCCTATATATGGATAGCTGGTCACAATTTTTGTATTTTGGCGTGTATTTTGTTCATATTGTGTAATAATGATTTTTTAGGCTAAAAGTAAATATAAGGTGTATTTACACGTCGAATATTTAAAGTAACTTAGAAGTATGGTAGAACAAGGG
15100	CAGAACATCCTT	39969	640069313	[NC_009138]	1843781	1843960	-	640169140	1841648..1843780	-	COG1185	J	40	[Polyribonucleotide nucleotidyltransferase (polynucleotide phosphorylase)]	Proteobacteria	Betaproteobacteria	Oxalobacteraceae	Herminiimonas	Burkholderiales	[Herminiimonas arsenicoxydans ULPAs1]	TCTGATGCGGGCATTTTGTCTTTTTGAAGTTTGTTGTTCGCAATGAAGTACTCAGTAACTCTCGGTAAGTAAGCAATAAAAGCGACGCCTGATTTGTTGTGTCGTTTGTGGTGAGGTGAACGACAGCACCTGAAAATCTGTCGGTAAAATTAGAAAGGAACACCCATGAAGGATGTTCTG
15101	TACGTGCCTCTC	20193	639633028	[NC_008526]	2573705	2573884	-	639665502	2572781..2573704	-	COG1947	I	11	[4-diphosphocytidyl-2C-methyl-D-erythritol 2-phosphate synthase]	Firmicutes	Bacilli	Lactobacillaceae	Lactobacillus	Lactobacillales	[Lactobacillus casei ATCC 334]	TGTGAGTTGCATCGAGGTCTTTTGCTGTTTTTCATTTCGGATACGGAAACAGCAAGTCACGCATCGTTACGCGATTTTTACCGTGTATCGGTGAAAATCAGCGCATAAAACAGTATACTAAAAATAACTATACGGTCGATGCATACAACGGGGCTTGCGGTGATAATGGAGAGGCACGTA
15102	TCTCGAGAGGAT	20819	640427118	[NC_009513]	794978	795157	+	640590558	795158..795616	+	COG1943	L	22	[Transposase and inactivated derivatives]	Firmicutes	Bacilli	Lactobacillaceae	Lactobacillus	Lactobacillales	[Lactobacillus reuteri F275, JCM 1112]	TTAATGTCTTTAGACCTAGTTGAGTGCGCGAGCAGAGCGAGTGCACGAAACAAAAAATCACCTGCTATGCGGGTGGGCGATAAAAATTATATAAAAAAGGCCTCTTTTGCCTTAAGATGTAGGTGTTCAAGCCAAAGTCAATAAGGGAAAAGAGGTTATATAAATATGATCCTCTCGAGA
15103	TGCTCCAACAGA	20869	640427118	[NC_009513]	1485344	1485523	-	640591277	1484849..1485343	-	COG1335	Q	23	[Amidases related to nicotinamidase]	Firmicutes	Bacilli	Lactobacillaceae	Lactobacillus	Lactobacillales	[Lactobacillus reuteri F275, JCM 1112]	TATCTAATGAAACGCTCATAGTGCTAGTACGTAATAAAAAGCAAAATCTGTCATCACACTTTGCTAAAGAAGTATGACAGGGAAAGTAAAGAATATAAGTAGAAAGATCCACATTTTAACGTTACGGGATTTTTTTGAACCATTAATTATTAATAAGGAGACTATATGTCTGTTGGAGCA
15104	TTTGCGGATTGA	21235	646862332	[AP011548]	2582954	2583133	+	646898162	2583134..2584504	+	COG1376	S	21	[Uncharacterized protein conserved in bacteria]	Firmicutes	Bacilli	Lactobacillaceae	Lactobacillus	Lactobacillales	[Lactobacillus rhamnosus GG, ATCC 53103]	TTCATTAACCGTAAGTGGTATGATACCGCAGTTCCTTCACCACCGTTCGAGGGGCGTTGCTTTTATTTCCGGCGTTGGTATCTTATAATAAGTAAAAATAACGTCATTTTTGAGGAAGTGCTTGTTACGAAACAGGAACAAACAAGAAGCAGGAGGCAGCAATCAATGTCAATCCGCAAA
15105	GCACGAACTATA	39401	648028027	[NC_014472]	666296	666475	-	648160949	664355..666295	-	COG0187	L	31	[Type IIA topoisomerase (DNA gyrase/topo II, topoisomerase IV), B subunit]	Bacteroidetes	Flavobacteria	Flavobacteriaceae	Maribacter	Flavobacteriales	[Maribacter sp. HTCC2170]	TGGCAATACTTATCTCAATCTAAAATCCAAATAATCAAGTCAATATTTTCCACAATTTTTGTTGATAACTTCATGGTTTAAAAAAGGTCAGAAACCCATATTGCATAGGGTATTGGTTATATTTGTGAGATTGCTAAAATTTTAATGATCAGAACAAATTAATTTATGTATAGTTCGTGC
15106	TACTGCGGCAGT	43789	642555139	[NC_010725]	1787692	1787871	-	642650380	1785817..1787691	-	COG0445	D	14	[NAD/FAD-utilizing enzyme apparently involved in cell division]	Proteobacteria	Alphaproteobacteria	Methylobacteriaceae	Methylobacterium	Rhizobiales	[Methylobacterium populi BJ001]	AGAGGCGCGCGATCCATGCGGTTCCGAAATCCGCGATGACGCGCCTTCCCGCCCCCTCGGCGCAAGACCTGCGCAGCCTTTCCGCTCAGCGCTTGTCCCGAGGTCGATGAGCCGAAGGCAAGCGCCGCGTTGACCTTCTCGCCGGCCCGCGCGTAAGCACGGACCATGACTGCCGCAGTA
15107	AGACCGCAAGTT	13769	651053059	[CP002815]	1900747	1900926	+	651223306	1900927..1902270	+	COG1012	C	59	[NAD-dependent aldehyde dehydrogenases]	Actinobacteria	Actinobacteria	Propionibacteriaceae	Propionibacterium	Actinomycetales	[Propionibacterium acnes 6609]	TAGTGCACACACAGGCATGCCTTAACTGCACCTCGGACCCGTTCTAGTTGTTGCTCTAGACGAGCGACTACCACCATTTCTATGGTCGATGCATCAGATGTCCTGATGTCCACCGCAAGGAGGCGGATCTCCCCCAGGACTCCACACCCGAAGGAGCCAGCAGCCATGAACTTGCGGTCT
15108	TAGTCTAGGACG	40158	637000258	[NC_004347]	791717	791896	+	637342757	791897..792991	+	COG0404	E	10	[Glycine cleavage system T protein (aminomethyltransferase)]	Proteobacteria	Gammaproteobacteria	Shewanellaceae	Shewanella	Alteromonadales	[Shewanella oneidensis MR-1]	CAGAGCGAATCAGGCGTTGCAGTAACAGGCGCATTGAGACCGAAAGAATCCCTTTCAAATTGATGCATCGTGGAAGTGAAATGCCGATTAGCCAGATATTTAGCCGGATTTGTATCACCCTACGCTAGGCAGAGACCTGAAGAAGGCCGCAAAAAAGGGATAACAATGCGTCCTAGACTA
15109	GACTGTCTTTGG	32699	637000263	[NC_004741]	3448782	3448961	+	637425341	3448962..3450155	+	COG1448	E	8	[Aspartate/tyrosine/aromatic aminotransferase]	Proteobacteria	Gammaproteobacteria	Enterobacteriaceae	Shigella	Enterobacteriales	[Shigella flexneri 2a 2457T]	GTTCTTTCATGCTCTTATAAAGGTCGTGCCTCTGGCGGATGTACGTTTATCATTAGTCTCACTCTGTTGCTAATTGCCGTTCGCTCCTGAACATCCACTCGATCTTCGCCTTCTTCCGGTTTATTGTGTTTTAACCACCTGCCCGTAAACCTGGAGAACCATCGCATGCCAAAGACAGTC
15110	CGAGTTTAGCTG	22069	639633061	[NC_008533]	1138895	1139074	-	639678615	1138196..1138894	-	COG0571	K	7	[dsRNA-specific ribonuclease]	Firmicutes	Bacilli	Streptococcaceae	Streptococcus	Lactobacillales	[Streptococcus pneumoniae D39]	GCCTTTAATAGGGCTTTTTTCTTTATCCTGACCCAAATTTGCCGCTAAAACTGAGAATCTCTGTCTAAAGAATTCCCAAATGCTTTCCAGTCCCGTTTTAGAGTGACTCAGGGGGCTTTTTTTGATATAATAAAAAGGACTATTATCAGTTAGAAAGAAGTTGGTATGCAGCTAAACTCG
15111	CTTCGCGTTATG	13853	637000304	[NC_003155]	411954	412133	-	637203443	409830..411953	-	COG2208	TK	19	[Serine phosphatase RsbU, regulator of sigma subunit]	Actinobacteria	Actinobacteria	Streptomycetaceae	Streptomyces	Actinomycetales	[Streptomyces avermitilis MA-4680]	AACTGGCCGGTCGGCTAGTTCGTTCGGCGGTGCCGGCCGACCGGCGGGCCGGGGCCGGCTGGGCGCAGATCGGCGCCGGCTTGGGCATCAGCGCAGAGGGTGCTCGAAGTCGCTTCGGGCGGGTGCGGGGATCACCATCCGGAGCTTGCAGAGGCAAGTGAAAGCATGCATAACGCGAAG
15112	TAGAGCGGACAC	46054	641228474	[NC_009925]	4197375	4197554	+	641253246	4197555..4198649	+	COG3329	R	1	[Predicted permease]	Cyanobacteria	Synechococcophycidae	Acaryochloridaceae	Acaryochloris	Synechococcales	[Acaryochloris marina MBIC11017]	CAGGGTTTAGAGAATGGCCATCTCTGAAACGCCTATAGGCTTTGGTGTAACACCTGCTGCTGTAGGGAGGATGAAGCGCTTCGTCCTAACTTTCTTCAACCTTTAATAGCTCACTAATCACATTCACCACTCCTCCTGAGAGGAGGAAGAAGGAGGTATTTTAAAATGGTGTCCGCTCTA
15113	ATTTGAGGTGCG	25038	640069301	[NC_009085]	840760	840939	+	640152888	840940..841731	+	COG1230	P	9	[Co/Zn/Cd efflux system component]	Proteobacteria	Gammaproteobacteria	Moraxellaceae	Acinetobacter	Pseudomonadales	[Acinetobacter baumannii ATCC 17978]	AGTTATGGTGCAAAGATGGCTTTAGAAAAACAAGAGAATCAAATAAATGTAAATAAAAGCTGTTCTGGCTGTGGGTGCTCAAATGTAGCAGCTCAGGACTTTTCTGTGGCAAGTGAACCTAGGGTAAATAAAACCCAATGGGTGAGTTATTATCATATTCCCCGTATGCGCACCTCAAAT
15114	ATACCCGACTTG	2140	650377904	[FP929032]	3733679	3733858	+	650523188	3733859..3734854	+	COG4299	S	4	[Uncharacterized conserved protein]	Bacteroidetes	Bacteroidia	Rikenellaceae	Alistipes	Bacteroidales	[Alistipes shahii WAL 8301]	CGGGCGGGCCGGGCCGAAGCCCTTCCGCCCGGTCTCTTAATAACCGAACTTATGGAACCGAACGAAAGACTGCTTTCATTGGATACCCTGCGGGGTTTTGACATGCTTTTCATCATGGGTTTTGCAGGCCTTATTACCGCAATATGTGCCCTTTGGCCCAATCCCATGCAAGTCGGGTAT
15115	GGCTCTTTCTCT	17289	649633010	[NC_014829]	3795738	3795917	-	649827289	3794715..3795737	-	COG4946	S	6	[Uncharacterized protein related to the periplasmic component of the Tol biopolymer transport system]	Firmicutes	Bacilli	Bacillaceae	Bacillus	Bacillales	[Bacillus cellulosilyticus N-4, DSM 2522]	TATCCGTTGCAAGCTATCACTTGTTGAAAACTTTGATCGACGGATGTGTATGGTAAGTTTTTTAAAGAAATATTATTCAAGTGTAAATATTGATAATGACTATTAGAAGATAGAAAACAATCGGAGTAACGAAATAGTAAAAATAACATAACAGAAGGTGAAAATATGAGAGAAAGAGCC
15116	AGGCAAGTGCAA	24549	649633031	[NC_014934]	4763127	4763306	-	649898083	4762713..4763126	-	COG0833	E	16	[Amino acid transporters]	Bacteroidetes	Flavobacteria	Flavobacteriaceae	Cellulophaga	Flavobacteriales	[Cellulophaga algicola IC166, DSM 14237]	ATTCCTTATAGTGCTCATTTTATTGATTTCTCCATCCCTATTTTTTGTTCATAGATTGATGCCGAGTGAGTGAGCAATTTTGGATTTATATTGGTATAAATTAGAAACAAACTTTAGTAGTCTAAAAGTTTTTTCTATTACTTTAATCTAAAATTATTTAACCTAATGTTGCACTTGCCT
15117	ACTCGTGATTCG	45488	642555123	[NC_011026]	703595	703774	-	642716480	702968..703594	-	COG2410	S	1	[Uncharacterized conserved protein]	Chlorobi	Chlorobia	Chlorobiaceae	Chloroherpeton	Chlorobiales	[Chloroherpeton thalassium ATCC 35110]	ACAAGCGGTTTAGGCGATTGCCTCTCGTGAAGTTGGGCAAGCTTCTAATTTGAAAAAGCATGTAAAAGATTCTCAATCTAAAAAAGGGCTTTAAAAAAAGTAGATCTCGCCAAAGCGTTTTGAAGCCCGTGGCCGTTAAAATCATAGCGTTTTGAAAAACACATTATGCGAATCACGAGT
15118	TCTACTGCATCC	33946	639279306	[NC_006958]	1626306	1626485	-	639316058	1624491..1626305	-	COG0791	M	43	[Cell wall-associated hydrolases (invasion-associated proteins)]	Actinobacteria	Actinobacteria	Corynebacteriaceae	Corynebacterium	Actinomycetales	[Corynebacterium glutamicum Kalinowski ATCC 13032]	ACGCGGAGTCTTTACGTTTCAATTCTTGGCAAGTATCTAGCGTCAAGGCTTGATATGTGAAGGGATTCGGATTGAACAGGAGAACATGTGGCCAATCTAGATTCAGTTCGCCCTGGGGTGCGGGCAGCTCTTCGACGTACCCATACCCAGGTAAAAGGTGTCACGATGGGATGCAGTAGA
15119	TGTTTCGTCGCA	9164	639633022	[NC_008751]	3443761	3443940	-	639821201	3443113..3443760	-	COG0412	Q	7	[Dienelactone hydrolase and related enzymes]	Proteobacteria	Deltaproteobacteria	Desulfovibrionaceae	Desulfovibrio	Desulfovibrionales	[Desulfovibrio vulgaris vulgaris DP4]	CATGAATGCGAATGCCTTGGACAATGCGCGGCCGTTCGACCATGGCAGGGCTTCGAATGGGGGCTCGTACCATACGCGGGGTGACCGGCACCGAAGCGACCGGGCAGGGCTGGCGGCATCCCGGAAGCACCAGACATCCTTTTGCGCCAGTCGATACCGGCGGATATGTGCGACGAAACA
15120	GATATGCACCCA	3136	649633038	[NC_014836]	317219	317398	-	649842579	314174..317218	-	COG1391	OT	5	[Glutamine synthetase adenylyltransferase]	Chrysiogenetes	Chrysiogenetes	Chrysiogenaceae	Desulfurispirillum	Chrysiogenales	[Desulfurispirillum indicum S5]	GCTGAAATACCTCAACCCAGGCAGGCAATTGAAAAACCCACAGGTGCAAGGCGCCCGCAGAGCAAGAAATGAAGCGTACTCCCCGTACGTTGCAATGACGAGCGACAGCGGGCAACGACGCAGATGGGGGGTTTTCAGCAGCCTGCGAACGAAAGAGCAAACCCCATGTGGGTGCATATC
15121	ACATTCGACGTC	3311	642555127	[NC_010644]	800508	800687	+	642611198	800688..801227	+	COG2065	F	12	[Pyrimidine operon attenuation protein/uracil phosphoribosyltransferase]	Elusimicrobia	Elusimicrobia	Elusimicrobiaceae	Elusimicrobium	Elusimicrobiales	[Elusimicrobium minutum Pei191]	CTTTTTTACCGCAAATATATATATAATAAGTAAAAGCCTTTTAAATTAATCCAGTGAGGTTAAAAAAGAGCATATGCTAAAAACCGATTTTATATTTTTTACCAAAACCCGTACGCTGTAACTAGCGTTACGGGTTTTTTATTATAAGAATTTGAGGTGAACTTAATGGACGTCGAATGT
15122	ACCATGGTATCC	2629	644736369	[NC_009441]	3429459	3429638	-	644742320	3428712..3429458	-	COG1028	IQR	71	[Dehydrogenases with different specificities (related to short-chain alcohol dehydrogenases)]	Bacteroidetes	Flavobacteria	Flavobacteriaceae	Flavobacterium	Flavobacteriales	[Flavobacterium johnsoniae UW101, ATCC 17061]	CATTTGGAATTTTAAATGAATCGTAAATGATATTTTTTTAAAAAAAGGAATTATCATATATTTGACAAGTCGTTCGGAACCTCGATCAAATAAGTCTTTAATTATTTAAAAGATAAAAGCTGATTTAGGATTTAAGACAAATAAAAGTTAAATCTAATTTTAAATATGGGATACCATGGT
15123	TTCGTTCCGTAA	38265	649633048	[NC_014915]	3221154	3221333	+	649864148	3221334..3222506	+	COG3464	L	19	[Transposase and inactivated derivatives]	Firmicutes	Bacilli	Bacillaceae	Geobacillus	Bacillales	[Geobacillus sp. Y412MC52]	GGGACAAAAAACAGACTCTCTGTTTTTTCGTTTCTTTGGCTCTTCACCACAAGTTGTACTTGAGATTTTAAGATAGGTATGCATAGGGAAAATAGAGGGTACAAAAAATGCGAATTTTCCTGTATGGTAAAGGTGACCAAACCAAACCATTGGAGGAAAATTCGCATGTTACGGAACGAA
15124	CCGAGGTTCTAG	20610	637000141	[NC_004567]	2328424	2328603	+	637389663	2328604..2330355	+	COG1154	HI	16	[Deoxyxylulose-5-phosphate synthase]	Firmicutes	Bacilli	Lactobacillaceae	Lactobacillus	Lactobacillales	[Lactobacillus plantarum WCFS1]	GTCTCAACAAGCCCCCCAATCTTGTGACCATGGTAACCTAATGACGCCTGACAACTTGTCGGCGTCATTTTTTATGATATTTTTGAAACAAAACACTTGTCTTAGAGTGGCTCTAAGGTGCTAATCTATAAAAGTATTCATGAATGAGAAAGTGAGCGATAGATAATGCTAGAACCTCGG
15125	GCGTAATTCGAA	21090	646862332	[AP011548]	1445960	1446139	-	646897102	1444811..1445959	-	COG3705	E	13	[ATP phosphoribosyltransferase involved in histidine biosynthesis]	Firmicutes	Bacilli	Lactobacillaceae	Lactobacillus	Lactobacillales	[Lactobacillus rhamnosus GG, ATCC 53103]	TCCAGACAAATTGAGGTGGTACCGCGAAGTTGATTCGCCCTCGAAAACGTTAAAAACCGTTTTCGAGGGCGTTTTTTTTGTTGAATTCGTTTCGATTTTTCCCAACAAAACGTGCACGCGATCACTTAATGACCACAGCTTCGTGCAAACGGAAGGAGCAACCCTATGTTCGAATTACGC
15126	GTGGAATGGCAT	32900	637000148	[NC_002942]	1353433	1353612	+	637131167	1353613..1355409	+	COG1752	R	17	[Predicted esterase of the alpha-beta hydrolase superfamily]	Proteobacteria	Gammaproteobacteria	Legionellaceae	Legionella	Legionellales	[Legionella pneumophila pneumophila Philadelphia-1]	TTTATACTGAGTAGTGTTGAATAAACTGATGCGAACTTAACCATTGCTGTAAATCAATCAACATAACTATAAGTTATAACCTATAAAAAGAACTCATAAGCATGTCACATCCTGTTCATATTCACCTGTTACTATGTATTAAATACCCAATAAGCAGGTGAAATTATGATGCCATTCCAC
15127	AAGCACCATCTG	8473	637000188	[NC_002946]	1207882	1208061	+	637142476	1208062..1208715	+	COG3676	L	1	[Transposase and inactivated derivatives]	Proteobacteria	Betaproteobacteria	Neisseriaceae	Neisseria	Neisseriales	[Neisseria gonorrhoeae FA 1090]	TGATAAAAATTACGATAAATATAAAACTTGGCAAGTTGCTATAGAAAAAGCAGCAAATTTTTTAAAACTCGGTAATCCATATAATTAAAGATAAATTATCTCTTAGTGAAGAACATGACACTATTCGGGTCTGTACCAGATTAGCAGATATGTTACCCTCGAAATATGCAGATGGTGCTT
15128	ACACAGGATCTC	4605	646311948	[NC_013720]	6127518	6127697	-	646482064	6126474..6127517	-	COG0057	G	28	[Glyceraldehyde-3-phosphate dehydrogenase/erythrose-4-phosphate dehydrogenase]	Planctomycetes	Planctomycetacia	Pirellulaceae	Pirellula	Pirellulales	[Pirellula staleyi DSM 6068]	CTCAAGAATCGGCTCAAAACCCTAGAAATATGGGGGATTCTTGAGGCCCGGGCACTTCGCCGATAAGATACTTCTCTTTACTCTTCTGCCTCACGATCGCGAGGCCACCCTGGAGGTGGCAAGCGATAACGCGAAACGGGCAACTTCGACTTAGGAGATTCATGCATGGAGATCCTGTGT
15129	TTCGACGCGGAT	5835	639633055	[NC_008380]	990747	990926	+	639646802	990927..992087	+	COG0489	D	20	[ATPases involved in chromosome partitioning]	Proteobacteria	Alphaproteobacteria	Rhizobiaceae	Rhizobium	Rhizobiales	[Rhizobium leguminosarum bv. viciae 3841]	CGTTGCGGCCATCAGGGCGAAAGCCCGGCGGACTTGATGGCCGCAACGGATTGCCAATTCTCCCCGGCGCTCTTTTGGTGCGCCGGATTTTCCTCCCGATGATTTTGTTTGGCGAAGGCTTCCGTCTCCACTATCTGTGATCTGAAAAGAAGCAGTGAGGGTGGAATGATCCGCGTCGAA
15130	GTACTTGACCAT	32047	637000253	[NC_004631]	931861	932040	+	637404652	932041..932955	+	COG4936	TK	2	[Predicted sensor domain]	Proteobacteria	Gammaproteobacteria	Enterobacteriaceae	Salmonella	Enterobacteriales	[Salmonella enterica enterica sv Typhi Ty2]	TAATTTCGTGATCTGCTTTCACGAACTGATCAAAACGTCTCCCAGCAATGGGAGACTTTTGATATTGTCATTGTACTTTTTATCAGGGCCAGGATAATGCTAATAAAAAGTGAATGTAAATAATGTGTTTTGTTTATAACAATAAATTAACTGAGGGGTTTTATCATGATGGTCAAGTAC
15131	GGGATTGGGTTC	21850	637000288	[NC_004350]	1227597	1227776	-	637347842	1226076..1227596	-	COG0803	P	14	[ABC-type metal ion transport system, periplasmic component/surface adhesin]	Firmicutes	Bacilli	Streptococcaceae	Streptococcus	Lactobacillales	[Streptococcus mutans UA159]	GATTTTCAAGTTAGATGTTTTCTGTCCAATTCTTGGGATCAGTATAGTAAGTTTTTCAGCTTCTTTTTTATGCTAAAAATTTTGAAATATAAAAGCTTGCAAAAATTTTGAAATATGGTATACTTAACCAGTAAATAATTAACCAGTTAAGTAAAGGAGTTTAAAATGGAACCCAATCCC
15132	ATCGTAGGTCGT	14495	637000304	[NC_003155]	8413787	8413966	+	637210236	8413967..8415130	+	COG0420	L	14	[DNA repair exonuclease]	Actinobacteria	Actinobacteria	Streptomycetaceae	Streptomyces	Actinomycetales	[Streptomyces avermitilis MA-4680]	TATGGCTATAGGTGGCGGATGTCAGGGGCGGACCGGGATGTGTGAGGAATCGGGTGCCGACAGGCGTTAGCGTGGTCGGTGCTGACGGTGAGGCCCGTGCTGGTCGGCGCCGGTTCCAGGGGCGTAGGGCGTAGTAAGGGGAAGCATGCAGGTCGGAGCGGTGTCATGACGACCTACGAT
15133	CTCGTACGGAAG	44894	637000320	[NC_004113]	166279	166458	-	637312789	163429..166278	-	COG0178	L	22	[Excinuclease ATPase subunit]	Cyanobacteria	Synechococcophycidae	Synechococcaceae	Thermosynechococcus	Synechococcales	[Thermosynechococcus elongatus BP-1]	TAGGCAAGGCTCATCGAGTATCGCCTAAGTCACATGGGAAGCGGGGCAACCAGACCCCGCTTTTTTCATGGCTGAGTGGCCGCGACAGGGTCTGGCAGCGTTGCTATAATAGCCCTCAATGTAATGTTTTTTAACATTAGTTCTTTTTGCAGTATGGGCGATCCAATGCTTCCGTACGAG
15134	AATATCTGCCTG	26139	637000324	[NC_007404]	2034925	2035104	-	637710639	2033998..2034924	-	COG1432	S	11	[Uncharacterized conserved protein]	Proteobacteria	Betaproteobacteria	Hydrogenophilaceae	Thiobacillus	Hydrogenophilales	[Thiobacillus denitrificans ATCC 25259]	CGCGGAGCCGCTGCCGTCGCGTTCCCGGATCACGGGACGCCCGGTCGACGGCGCGCCTCGCCCTTTTCCCGGTTAGCATGAGGCGCTCGAGCGGCCGTTTCGCCACGCCCGGTGTGCGGGCGCAGCGACATGGCGCACCCAGACACACATCGAGGGAGCCCCGACATGCAGGCAGATATT
15135	ATATGAGTCCTC	6696	637000356	[NC_006526]	1619505	1619684	-	637613032	1619013..1619504	-	COG3663	L	3	[G:T/U mismatch-specific DNA glycosylase]	Proteobacteria	Alphaproteobacteria	Sphingomonadaceae	Zymomonas	Sphingomonadales	[Zymomonas mobilis mobilis ZM4]	AAACTGCTCTAAGCACACTGCCTACGAAAAATCCAAAATCACTATAAAGGCCAAGCCTGCGGCTTTCCTATAAAAACCATTCTTACCTTTAGGATCTGGCTGTCCCGTTCTATCATTAGACTTTCATTCTACGTCAAAAAAGGGGAGGGGGTATTGGCTGATCCAATGGAGGACTCATAT
15136	GACACATGGATC	5539	639279302	[NC_003305]	911039	911218	-	639299133	910379..911038	-	COG1802	K	23	[Transcriptional regulators]	Proteobacteria	Alphaproteobacteria	Rhizobiaceae	Agrobacterium	Rhizobiales	[Agrobacterium tumefaciens C58-UWash]	AGGTTGGTTGCGGGCGTGAAACCGGCTAAAGAAATTTTTACCGGTGAGTCCGGTTTTTGATGGGAGACGACGGACGTGTCAAAACAAGAGGCGAATGCGGGCCATTCCTTGCAGGACAAATCCGATTTGACCGGGTTTCTCAATGGCGTGACCATCACGCGGAACATGGATCCATGTGTC
15137	CTCGCCTTGAAG	12704	643692008	[NC_012669]	1303236	1303415	+	643865245	1303416..1305011	+	COG1215	M	21	[Glycosyltransferases, probably involved in cell wall biogenesis]	Actinobacteria	Actinobacteria	Beutenbergiaceae	Beutenbergia	Actinomycetales	[Beutenbergia cavernae HKI 0122, DSM 12333]	CCCACGATGGAGGCACCGGCGGAGGCCGGAGTGGGGTAGCGACAGACCGGGCTCGCGGGGGCAGGTGCGGTTCGGTCGATCGGGGCGGCACGGACCGTTCACGCTGGCTCGACAACGGCGACGAGGACAGTCGTCAGTTGTCATCGCCATGAGGCGTGGGGGCCCATGCTTCAAGGCGAG
15138	CACACCGAGATA	24680	644736333	[NC_013194]	2063834	2064013	-	645009615	2062928..2063833	-	COG0834	ET	49	[ABC-type amino acid transport/signal transduction systems, periplasmic component/domain]	Proteobacteria	Betaproteobacteria	Rhodocyclaceae	Candidatus Accumulibacter	Rhodocyclales	[Candidatus Accumulibacter phosphatis Type IIA UW-1]	GCGCGCGCCGTGGCGGTGCCCTTCGACTGAAGGCGCCCACATAGCCGGCGGCAACGTACCGTCGGCACCCTTGGAGACAAGTCAGGAATCCTGCCCTGACGTCGGGGTTCACTCCATTTCGACCGGCAAGCCGTTATCCATCCGTTTGCAAAGGAGACTGAGACCATGTATCTCGGTGTG
15139	TCGTGTGGTCGT	24346	649633031	[NC_014934]	776535	776714	+	649894645	776715..777437	+	COG1502	I	25	[Phosphatidylserine/phosphatidylglycerophosphate/cardiolipin synthases and related enzymes]	Bacteroidetes	Flavobacteria	Flavobacteriaceae	Cellulophaga	Flavobacteriales	[Cellulophaga algicola IC166, DSM 14237]	ACTCCTTATAAAACTTTATATTTATATAAAAAATAAAAGTGAAATATTTATAACTAGCTAAGTAATAAACCGAAGCGATAGCGCTTATCACCTGCCTTACGTTTCTTATACTTAACGTTGTAAAGAATTAACCAAAACTGAGAAAACCAAGAAACTAAAAGATAAATGACGACCACACGA
15140	TCCAATCTTGCA	15815	644736358	[NC_013204]	69195	69374	+	645023031	69375..69947	+	COG1595	K	67	[DNA-directed RNA polymerase specialized sigma subunit, sigma24 homolog]	Actinobacteria	Actinobacteria	Coriobacteriaceae	Eggerthella	Coriobacteriales	[Eggerthella lenta VPI 0255, DSM 2243]	TCCCGCACCGAATGCGCCCGTGCGGGCCGTGCTTTTCGCGCCTTCGTCCCACGCGCTTCTCATGCCCGTATGCTTCGCTTTCGGAGGCGTACTATATGGTTTCAAGAACTTTGCAACATTTTCCATGGCGTCGGCATGTTTGGGGTAAGGAGGCGATTGGAAACCATGTGCAAGATTGGA
15141	TACCTTCACAGA	3300	642555127	[NC_010644]	577608	577787	-	642610997	576255..577607	-	COG0334	E	30	[Glutamate dehydrogenase/leucine dehydrogenase]	Elusimicrobia	Elusimicrobia	Elusimicrobiaceae	Elusimicrobium	Elusimicrobiales	[Elusimicrobium minutum Pei191]	TCTCCGCACAGAAATGAGGGGTCCTTTTTTTATTTTACGACTATGGCGCAAAAACGCTGTTCGGCCCCCGGTATAATACCGTTAGGCCTTTTTTAAAATTGACACTTGCACATTGCTTTGATAGACTTATTTTAATGAATTAACATATATTCCGGAGGCTTTTTTATGTCTGTGAAGGTA
15142	GGTCCCTGTTTG	27976	649633063	[NC_014655]	1052961	1053140	-	649730944	1052268..1052960	-	COG0313	R	3	[Predicted methyltransferases]	Bacteroidetes	Cytophagia	Cytophagaceae	Leadbetterella	Cytophagales	[Leadbetterella byssophila 4M15, DSM 17132]	ATAGGATAATTTTATCCCGAAAAAGGCAAAATTAGTATGTGTTAAATAGTAATATATTGATATCTAAATAGTTGCTAACACCACACATGTGCATAAGTTTTAAGACATTTCGAGTGAATTCCCGGTAAAATTGCCGGGAAAGATTTTTTTTAATAGCTAGTAATCATGCAAACAGGGACC
15143	GACAAGCAGGGA	28281	649633065	[NC_014759]	3057556	3057735	+	649787259	3057736..3059289	+	COG1530	J	23	[Ribonucleases G and E]	Bacteroidetes	Cytophagia	Flammeovirgaceae	Marivirga	Cytophagales	[Marivirga tractuosa H-43, DSM 4126]	TTAAAGTTATGCCTTGCGGTAAAAAAAGAAAAAGACACAAGATTTCAACTCATAAGAGAAAGAAAAGACTAAGAAAAAACAGACATAAGACCAAGAAGTAATCATTACTTCTTGTTGTCTTTTTATAAGACATTTTTTTAGTTTTTCACTTAAACTTATTGAGCTATGTCCCTGCTTGTC
15144	CCCAACGAGACA	34502	643692028	[NC_012207]	3614448	3614627	-	643736145	3614010..3614447	-	COG2172	T	5	[Anti-sigma regulatory factor (Ser/Thr protein kinase)]	Actinobacteria	Actinobacteria	Mycobacteriaceae	Mycobacterium	Actinomycetales	[Mycobacterium bovis BCG Tokyo 172]	CGGGGTTTCACCGGCAGCTGCGAATGGGTATCACGGGTACACCATGATGAATCCCGACCATGTTGCGTTAGATCCCCACTACCAGCAGGTCCGACCATGACCGACCAGCTCGAAGACCAGACCCAAGGCGGGAGTACTGTCGATCGAAGCTTGCCGGGAGGGTGCATGTGTCTCGTTGGG
15145	CCGTAAACACGC	11780	644736404	[NC_013159]	619849	620028	-	644974702	618208..619848	-	COG0318	IQ	34	[Acyl-CoA synthetases (AMP-forming)/AMP-acid ligases II]	Actinobacteria	Actinobacteria	Pseudonocardiaceae	Saccharomonospora	Actinomycetales	[Saccharomonospora viridis P101, DSM 43017]	TCCGCGGGCTGTGGGATGCCGACGTCGGACCGCGCCGGCGCGTGCTGTTCGTTTGTACCCACAGCCCGGTGTGCGCCGGAGCGGTTTGTGCGGGCGGACCAATGGCTTTACTCCACCCGGTCCGTACTCCTTGTTCGGTCCGGGACGGCTTCGTACCGTCGAGTGATGGCGTGTTTACGG
15146	ACGTCCTCTTAT	13103	641228504	[NC_009953]	1004238	1004417	-	641270411	1003722..1004237	-	COG1522	K	17	[Transcriptional regulators]	Actinobacteria	Actinobacteria	Micromonosporaceae	Salinispora	Actinomycetales	[Salinispora arenicola CNS-205]	CGTCAGACTGCGCGGGGCTGGGCCCGGGAACCACCCTGGTGCAGGGTGTGCCCGCGGCCCGACCTCGGCAGCGGATGGAACCCGACCTCGGGTGGGCCGCGGGTGCTGTTGGCGGGATGTCGCTGTCGGGACCTGGGGCGATCCAGCGACAATGTGGGGGCGTCGATGATAAGAGGACGT
15147	GATGACATCTCT	32411	637000263	[NC_004741]	477117	477296	+	637422639	477297..477989	+	COG3121	NU	5	[P pilus assembly protein, chaperone PapD]	Proteobacteria	Gammaproteobacteria	Enterobacteriaceae	Shigella	Enterobacteriales	[Shigella flexneri 2a 2457T]	CGGTTGTCTGAAGCGGTATGGTGGCAATGTAAATCGAAACCACGTTCACTTTGTATCATGCCGCTTTATTAAATGAAAAGGGAATGATGTGTTGTAAGAAGCCAAAGCAATCATTTCTTTATACTCCTTATTTTTGCCGTCAGGAATACACAAGGCGTATTAACTATGAGAGATGTCATC
15148	CCTCGAGATAAC	33392	648028052	[NC_014364]	3353237	3353416	-	648110043	3349514..3353236	-	COG0046	F	17	[Phosphoribosylformylglycinamidine (FGAM) synthase, synthetase domain]	Spirochaetes	Spirochaetes	Spirochaetaceae	Spirochaeta	Spirochaetales	[Spirochaeta smaragdinae SEBR 4228, DSM 11293]	ACATGGAATGCCATTATCCGATACAATCGTTACGAGATAAAGGGGCTCTTGGGCCCTGGGATGATAGGGGCCTTTTCCGGCCTGCCACCCCGAGTCGGCGATCCGCCCTGTTGCGGAATCATGCCGGTTCGGGGTTTTTTTGTTTTCATTCCTTTGGAGGGGGCGATGGTTATCTCGAGG
15149	CGGGAGATACCT	21698	637000288	[NC_004350]	59064	59243	+	637346685	59244..60542	+	COG0015	F	14	[Adenylosuccinate lyase]	Firmicutes	Bacilli	Streptococcaceae	Streptococcus	Lactobacillales	[Streptococcus mutans UA159]	CCTTCTGTAGAAAATAAAAAAGAAAGGAACAAGGGCACTCGTATTTATCTAACTGAATACGGGATACGGACTAGGTCAAAAAGATAGTTTTTCCTAGAAGCAGTCGCTTCTTCGTCGAAACTCCTATTTTGACTGTGTCCGCTTAACGCCCTTAATATCTTAACAATGAGGTATCTCCCG
15150	GGAACGAGCAAT	21952	639633061	[NC_008533]	64467	64646	-	639677620	60528..64466	-	COG3525	G	11	[N-acetyl-beta-hexosaminidase]	Firmicutes	Bacilli	Streptococcaceae	Streptococcus	Lactobacillales	[Streptococcus pneumoniae D39]	ATTTTTTCGACCAATCTGAAATCTTAAGTTTAAATTTTATATTTTTTTATACTTATTATAGTTTTTTGTCATCTCCTCTTGACTCTCGTTAATATAAGAAATAAAATAAAGGCGTTGATTTATATAATCGCTATCAATATAACAATGCAATCAGGAGGTTTTGCAATGATTGCTCGTTCC
15151	GCCAGTCATGAC	23516	637000303	[NC_006448]	52455	52634	-	637590459	51414..52454	-	COG2826	L	17	[Transposase and inactivated derivatives, IS30 family]	Firmicutes	Bacilli	Streptococcaceae	Streptococcus	Lactobacillales	[Streptococcus thermophilus LMG 18311]	TTCTATAATGAAGTTAGCCACCTCGCCTTGCTTAAAAATATTTGTTTTACTATCTTTTAGTAAACCGGTAATTTCATTTGATAACAGGCTTGAAACTATTAGGCTAAGTAGCCAAGGCTAATAATAGCCTTGGTTTAGCTGACAAAACAGTTTCAAGGGTTCCTGATGGTCATGACTGGC
15152	GTAAGGAGGAGT	23869	649633102	[NC_014964]	1752585	1752764	-	649918020	1751130..1752584	-	COG0516	F	20	[IMP dehydrogenase/GMP reductase]	Firmicutes	Clostridia	Thermoanaerobacteraceae	Thermoanaerobacter	Thermoanaerobacterales	[Thermoanaerobacter brockii finnii Ako-1 DSM 3389]	GCTTTACTATGGGTGGAATTTGTTGTTGCCTTTTTGGCCTGAGGAAATTCTGCCCTCAGGCTTTTAATTTATAAAGGACTATAAGTTAATTGTGTAAATTGTATGACGTTCAAAAAGATTTTGCTAATAATATGTTATAATAAAACTAAAAAGGGAGATGTAAGTATGACTCCTCCTTAC
15153	TGCGACAGATGA	23883	649633102	[NC_014964]	1839420	1839599	+	649918113	1839600..1840364	+	COG2519	J	3	[tRNA(1-methyladenosine) methyltransferase and related methyltransferases]	Firmicutes	Clostridia	Thermoanaerobacteraceae	Thermoanaerobacter	Thermoanaerobacterales	[Thermoanaerobacter brockii finnii Ako-1 DSM 3389]	TTTTGGGCACCAAATAACTTTAATTTGTTATGCAAACCATAAAGCCTTATATTTAAGCGATGTTTCAGAGCAAATTTAAAACTTACTCATAAATTCTGTAACTTTATGAAACAATGTGTTATAATATAAGCATAAAAACCCTTTTAAAAGAAAGGGGGAACAATTATGTCATCTGTCGCA
15154	GCGGATACATTG	10921	637000344	[NC_003902]	3044103	3044282	+	637274670	3044283..3044945	+	COG0412	Q	7	[Dienelactone hydrolase and related enzymes]	Proteobacteria	Gammaproteobacteria	Xanthomonadaceae	Xanthomonas	Xanthomonadales	[Xanthomonas campestris pv campestris ATCC 33913]	AACGCGGACCACGGCTTCCGTTGGATCAATTACATCAGCGCAGGCACCGGGCCGGCGTCCTGAACCGCGCTGGCCTGCGGCCGCCTGGTGGCAACATCTTCCTCACCTTTCGCGTCGCCGATTCGGCTGATAATGCGCGCTCCCCGTATTGCAGCAGGATTTTCCATGCAATGTATCCGC
15155	ATCGCGGACAAT	40991	650377987	[CP001608]	3230886	3231065	+	650397165	3231066..3231842	+	COG0300	R	24	[Short-chain dehydrogenases of various substrate specificities]	Proteobacteria	Gammaproteobacteria	Enterobacteriaceae	Yersinia	Enterobacteriales	[Yersinia pestis Medievalis Harbin 35]	AAGGTCAACAACAGGTCAGTGACTGGGGTGAACAAAGACAGCCAACGTACATGCAACTTGAAAACGTACATGCAACTTGAAGTATGACGGGTATATTTATTCAAGACTAACCTTGCTCAGTTAACCATTTGTTTAAGCAAATAGATTCATTCATTAGGTAAAGTTATGATTGTCCGCGAT
15156	ATGCAGTTGGAG	25067	640069301	[NC_009085]	962447	962626	-	640152989	961883..962446	-	COG1354	S	8	[Uncharacterized conserved protein]	Proteobacteria	Gammaproteobacteria	Moraxellaceae	Acinetobacter	Pseudomonadales	[Acinetobacter baumannii ATCC 17978]	CACGATACGATTCCTGAGGATCTTTATATTCCTCCAGCTGCCTTTGAGATTTTGCTCGAACAGTTTGAAGGACCACTCGACTTTTTAATTTATCTGATTCAAAAAAACGGTTTTGATCTCATCCAGCTTGATATTGCTCCTATTGCAACTCAATATTTGACTTATATGCTCCAACTGCAT
15157	AAGGTAGACGTG	5345	639279302	[NC_003304]	1471302	1471481	-	639296966	1470891..1471301	-	COG1671	S	6	[Uncharacterized protein conserved in bacteria]	Proteobacteria	Alphaproteobacteria	Rhizobiaceae	Agrobacterium	Rhizobiales	[Agrobacterium tumefaciens C58-UWash]	TCGCGATCATCGCAAGCATCCTGCCGCACGACGTCGAGCCGCTATTTCAGCGCTGACGGGCTTGGTAATTGCGGCGTTTGCCCTTAAAAGCATCGCAGGAATTATCCCAAAAGAGTGCTCATGCCGCAAAACCCGCAAATCTATGTCGACGCCGACGCGTGCCCCATGCACGTCTACCTT
15158	AAGATCCCGGTC	18332	646311909	[NC_000964]	878822	879001	+	646317284	879002..880003	+	COG1071	C	26	[Pyruvate/2-oxoglutarate dehydrogenase complex, dehydrogenase (E1) component, eukaryotic type, alpha subunit]	Firmicutes	Bacilli	Bacillaceae	Bacillus	Bacillales	[Bacillus subtilis subtilis 168]	TGCATGCTGTAAAACGAGACAAATGAATCAGTTTGAGACAAAACGAGACACACGTCTCAAACTGTCTCCAAAGTGAAGATGAGAAGACTGATTTTACGGGCTCAAAAGACTGGCACACTTCTTGCATTTATAATGGTGAACCCTAAATAGAAGGAGGCGCACAAAATGGACCGGGATCTT
15159	TCTGCCAATGTA	694	637000026	[NC_004663]	4391918	4392097	+	637411879	4392098..4392421	+	COG0393	S	5	[Uncharacterized conserved protein]	Bacteroidetes	Bacteroidia	Bacteroidaceae	Bacteroides	Bacteroidales	[Bacteroides thetaiotaomicron VPI-5482]	TGAGACCGCGCTTTCTATAAATTCTCTCTCTCTTTAACTCTAATTGGCGGCTATATCGCATATTCTTGCGGTATAGCCGCAATTTTTTTAGGGTGACATTGCAACCTTTTGGGGGTATCCTGCGTCTAATAGGATAGTAAACAACTAAAAAAGAAGAAAAAGATCATGTACATTGGCAGA
15160	TGGCCATGAGAA	30769	641522606	[NC_010581]	1175523	1175702	-	641705018	1174710..1175522	-	COG0300	R	24	[Short-chain dehydrogenases of various substrate specificities]	Proteobacteria	Alphaproteobacteria	Beijerinckiaceae	Beijerinckia	Rhizobiales	[Beijerinckia indica indica ATCC 9039]	AACACCTTTGGGACAAAATTATGCAGAAAAACAAAGTGTTAGAGAACATCGTTTCCATTTCTGTTGAATGAGCGATGTTCAACCGGTGTCCGTCAAGGCCAACGCTCTTTCTGGAGCACCGGATCATCATCCAACCCGGACTATTTCTCTTTCTCTCTGAAAGAGATGTTCTCATGGCCA
15161	AGGAATTTGCAG	15502	643348516	[NC_011593]	958460	958639	+	643436115	958640..960517	+	COG4716	S	9	[Myosin-crossreactive antigen]	Actinobacteria	Actinobacteria	Bifidobacteriaceae	Bifidobacterium	Bifidobacteriales	[Bifidobacterium longum infantis ATCC 15697]	TTATGAGCCAACAGCCAACACAGGCCTCGAAAACCGTAGACGCAAGGTATTGGCGAATACGGCAGAACGCCGAACGTTGCCTATGGCGCGTTCGGCAATAATGCGACATAATGTCTATTCAAGAAGAGCTGACGAAGTGTCAACTCTACCCCAAGGAGGCGGAATATGCTGCAAATTCCT
15162	GAGTCCTGGTTT	7693	637000048	[NC_006348]	1309282	1309461	-	637561975	1308568..1309281	-	COG2186	K	21	[Transcriptional regulators]	Proteobacteria	Betaproteobacteria	Burkholderiaceae	Burkholderia	Burkholderiales	[Burkholderia mallei ATCC 23344]	GAGGGATTACCCTGTCAGGTGTTTACCAGATAGCGCAATTGCGACGAACTCAGCAACGTATCGTTCATAAGAACAAAGGCTGATAGTCGTGTCATTTCGATACAGAGGGCCGGCGAGACTGCGAGGGCATTGTGCCAACACAGGTGATGTTCGGGGAGAGGTCTCATGAAACCAGGACTC
15163	GGTAATGGTCGT	24492	649633031	[NC_014934]	3984933	3985112	+	649897419	3985113..3991043	+	COG2356	L	7	[Endonuclease I]	Bacteroidetes	Flavobacteria	Flavobacteriaceae	Cellulophaga	Flavobacteriales	[Cellulophaga algicola IC166, DSM 14237]	CAACGATGAATAGTACCGATAAACCATGGTTATACGGTAGAAAGGAGGTTATTTCTTAACGTTCTGTTAATAAAGAATAACTTCTTACGCAATAGAATTTCTTAATTTTGGTGGTACTAAAATAATTAGACCACTATGAAACAAAATTACTTAAGGAAGAATCTAATGACGACCATTACC
15164	CTCAAGGCGGAA	2834	637000062	[NC_002620]	25168	25347	+	637060808	25348..26412	+	COG0468	L	18	[RecA/RadA recombinase]	Chlamydiae	Chlamydiae	Chlamydiaceae	Chlamydia	Chlamydiales	[Chlamydia muridarum MoPn / Nigg]	AAGAATCCGATTTCATTCAAAATATGGGGATTTTTTTAAAAATTCTAGCACTTGACTGTTGGCTTTGAAATATTGCAAACTGACGCCACGAAATACAGGGGAGGAGTGCGGGTGGCAACCTCCTAAAGTAGAGTCTTCTAGACACAGCGCAACAAGGGAGTATACATGTTCCGCCTTGAG
15165	CTCGGGATGGTA	22594	644736367	[NC_012781]	66165	66344	+	644784695	66345..66902	+	COG0782	K	31	[Transcription elongation factor]	Firmicutes	Clostridia	Eubacteriaceae	Eubacterium	Clostridiales	[Eubacterium rectale ATCC 33656]	AGTTTATTCCTCAGAAAAATATGAAGTTAGCCACGGGAACGAATCGCGGATAGAGGGTTTTTCTTTGCTGCGGGGTTTCCGTTGCCGAGGGTTATGGAAACCCGTGGCAGTTCATATTTTTCTTCGGAATATACTGTATACTTTCCGGTAAATTAAGTCTTTGAAATGTACCATCCCGAG
15166	AGTTGGACAATG	23084	650377941	[FP929045]	2308417	2308596	+	650556546	2308597..2311209	+	COG0542	O	42	[ATPases with chaperone activity, ATP-binding subunit]	Firmicutes	Clostridia	Ruminococcaceae	Faecalibacterium	Clostridiales	[Faecalibacterium prausnitzii L2-6]	ATTTTTGCAAACTTTTTGTGAATCCGAGGCTCTTACGGGTTTTGCCTATTGACATTGCAGCGTGTTTGGAGTATATTTTTAGCAGTCGATGAGCTAGAGTGCTAAAACAACATTCCGGCCCACCGCCTGAATCTCAACTTCCGGTACGAATGGAGGCTTGACTTTATGCATTGTCCAACT
15167	CCTGGATGAGAT	15703	649633046	[NC_014644]	635087	635266	+	649720339	635267..636469	+	COG0206	D	19	[Cell division GTPase]	Actinobacteria	Actinobacteria	Bifidobacteriaceae	Gardnerella	Bifidobacteriales	[Gardnerella vaginalis 317, ATCC 14019]	TATTTTAAACTTTTGTTAATAAAACGCATTAATGATTTGCGTATAGCACGGTGTATTATCGAATCGGTGACATTTTTTCAGTTTTTATTCATAAAACGCCGCCATTATCGAGCGTTTTGCGCTAAAGTAATGCGTAAACGTGCGTGTGAGTGACAGGAGACAACGATGATCTCATCCAGG
15168	TGAAGTGCTTTG	34152	646311931	[NC_013757]	1728528	1728707	+	646517342	1728708..1731419	+	COG0574	G	16	[Phosphoenolpyruvate synthase/pyruvate phosphate dikinase]	Actinobacteria	Actinobacteria	Geodermatophilaceae	Geodermatophilus	Actinomycetales	[Geodermatophilus obscurus DSM 43160]	TCTCCGCCCCGTGGGCCACGATCGCTGTCTGGCCCCGAGCGGACGTATGAGACGTCTACCTGCGACCGCACTCCGGGGCCGTGCTCGCCGGGGCGGCGGACGGGGGACCCGGGGCGCCGTCCCCGGCAGGCGAGGGCAGCCGGCGGACGAGCGCGGAGGTGCACGATGCAAAGCACTTCA
15169	CGCGAGCATATA	37516	650377948	[CP002175]	1891256	1891435	-	650422075	1890713..1891255	-	COG4720	S	3	[Predicted membrane protein]	Firmicutes	Clostridia	Halanaerobiaceae	Halanaerobium	Halanaerobiales	[Halanaerobium praevalens GSL, DSM 2228]	GTGATAGAGTAGACAGAAGGCGTAGAGTGTTCAGAGATGGGACGTCGCTCTGAAACGAAAGCTTAAAGCTGCGGTCTTGCTGTCGCGTCCGCTGTCACCAAAGTTTCCTCTTTCTTTGGTGCAGGTTAAACTATCAGCTAACCAGAGAGGGAGGGAGGTGGAAACATGTATATGCTCGCG
15170	TGCATTCTGCCT	40016	640069313	[NC_009138]	2443409	2443588	+	640169762	2443589..2444266	+	COG2808	K	1	[Transcriptional regulator]	Proteobacteria	Betaproteobacteria	Oxalobacteraceae	Herminiimonas	Burkholderiales	[Herminiimonas arsenicoxydans ULPAs1]	TTTCATGAGCGGTTTTTTTATGCCTGCGAAGTGTGTGCCCAAACAGGCACCACAACAGCAACTTGAATTGCATATCCACAGTGCGCTCTTGCCAGTCTTCAGCATTCACTCAAAATTCGAGATAGACAATCATCCCTGCACTCTCCTTTACCGATATGATTTCAAATGAGGCAGAATGCA
15171	CCACGCTCTATG	20660	637000141	[NC_004567]	2679932	2680111	-	637389972	2678549..2679931	-	COG2723	G	18	[Beta-glucosidase/6-phospho-beta-glucosidase/beta-galactosidase]	Firmicutes	Bacilli	Lactobacillaceae	Lactobacillus	Lactobacillales	[Lactobacillus plantarum WCFS1]	CTGCCAGGCCGCTTTTTGTAGCTACTTTAGTGGCAACCGGACTTAGTTATTTTAACAAAAGTATATATTTTTAAAGTAAAAGTATTGATTTTGAAATAGAAATAGGATAGTATTATTTCACGAGGAAAGCGTTTTCCAAAATAAATGACACAGAGGAGGAGTTTGATGCATAGAGCGTGG
15172	TTCTGTTACTGG	21232	646862332	[AP011548]	2569340	2569519	-	646898151	2568455..2569339	-	COG1281	O	5	[Disulfide bond chaperones of the HSP33 family]	Firmicutes	Bacilli	Lactobacillaceae	Lactobacillus	Lactobacillales	[Lactobacillus rhamnosus GG, ATCC 53103]	CGTTATGGGCATAAGCCAGAACACAAGTGGTCTTAAACGTGATGATCGGACTTTGACCATCGCAACCAAAGCTTTGACATGTGGGTTTCTGCGCCGGCTTTTCAATAACGGCAATTTTTGGTAGAATAGCCACGTTTAACTTTCAGAAAAGAGGATCAATCCAACATGCCAGTAACAGAA
15173	CTCTACGGTTTG	21655	637000144	[NC_002662]	2070069	2070248	-	637069275	2068776..2070068	-	COG0826	O	12	[Collagenase and related proteases]	Firmicutes	Bacilli	Streptococcaceae	Lactococcus	Lactobacillales	[Lactococcus lactis lactis Il1403]	AGAACTTTGTCACATTTGAAGGTTTAAATTTGGCAAGAAATCCTGTAAAATAAAGAAACAAAGAAGTTTTGGCTCGCAAATTTACTGACAATAAATTTGACTAAGATTTTTCTTTTTGGAGCCTTTTCAAAATACTTACAATCTTGAAAATTGGAGAATTGAAACATGCAAACCGTAGAG
15174	AATCCTCTTTGG	33035	637000148	[NC_002942]	3320848	3321027	-	637132866	3319576..3320847	-	COG1158	K	44	[Transcription termination factor]	Proteobacteria	Gammaproteobacteria	Legionellaceae	Legionella	Legionellales	[Legionella pneumophila pneumophila Philadelphia-1]	TTTTTAGTTTAAAAATGTTGGATCTTGTTGTAAAGCTGTGATAGCCTGTAGCTATATGTGACATGCTTTAAAACAAGTGAGCCACATAGGCAGCGGATTCCTTAGCTGCTATTCCCTAACATAATTTTTTCTTCGGATATTCAATTCATTTAAACAACAAATCAAATGCCAAAGAGGATT
15175	GCTATGAGGTGA	43109	638154505	[NC_000909]	142990	143169	-	638201432	142183..142989	-	COG2429	S	1	[Uncharacterized conserved protein]	Euryarchaeota	Methanococci	Methanocaldococcaceae	Methanocaldococcus	Methanococcales	[Methanocaldococcus jannaschii DSM 2661]	TAATTAGTAGTATAAAACTGCGAAAGTTCTATTCAATAGAAGAGTAATTAATTTTTTTAATACCTACTACATAAACTTTTTAATGGATAATAATAAATAAAACCATACTGAAGTTAATTATTTACTATACTACATACTTTATAAATTAGTGGAAGAGATGGGAAAATGTCACCTCATAGC
15176	ATACTCACGCAG	43578	646564550	[NC_014002]	367131	367310	+	646706397	367311..367856	+	COG1014	C	7	[Pyruvate:ferredoxin oxidoreductase and related 2-oxoacid:ferredoxin oxidoreductases, gamma subunit]	Euryarchaeota	Methanomicrobia	Methanosarcinaceae	Methanohalophilus	Methanosarcinales	[Methanohalophilus mahii SLP, DSM 5219]	TTTGTCATTTGTTATCACCGAAAAACTAAATAGGAATTAGCTATTCTACACAATTAAACATTGCATTTATTCCAATTACCATCCAAACGGTAATTGTTGGTGCACGCGGACTAATATCCGCTATCTACAATTATATGTCCATTACATTTGTTACGGAGAATACAGATGCTGCGTGAGTAT
15177	TCCGGAAATGAG	31538	637000186	[NC_008095]	2727351	2727530	+	638023716	2727531..2731439	+	COG0046	F	17	[Phosphoribosylformylglycinamidine (FGAM) synthase, synthetase domain]	Proteobacteria	Deltaproteobacteria	Myxococcaceae	Myxococcus	Myxococcales	[Myxococcus xanthus DK 1622]	CCCGCTTTGTCACGAGCGCCGCGCAGGCTCTGACGTGCGGCTGACACCTACCGTGGCTCCTGCCCGCATGTCCGGCAGGCGTCCCGGCGCGAACTCTTCACGCGCCGGGACGACACACGGTGATAAGGACGGCCCCGCTGTTACCCAGAGCCACGATCTCGACCCATGCTCATTTCCGGA
15178	GTAACACTTGGC	8382	637000188	[NC_002946]	163983	164162	+	637141448	164163..166766	+	COG0308	E	15	[Aminopeptidase N]	Proteobacteria	Betaproteobacteria	Neisseriaceae	Neisseria	Neisseriales	[Neisseria gonorrhoeae FA 1090]	GTGGATTAAATTCAAACCGGTACAGCCTTGCCTCTCCTTGCCTTACTATCTGTACTGTCTGCGGCTTCGTCGCCTTGTCCTGATTTTTGTTAATCCGCTTTAAAAGCTGTATCCGTGCCGTCTGAAGCCTTTTCCAGTCAAACCAAACAATATTGAAAGAAAAAAATGGCCAAGTGTTAC
15179	ATTGGTGGACGA	8447	637000188	[NC_002946]	889219	889398	-	637142152	888397..889218	-	COG2801	L	26	[Transposase and inactivated derivatives]	Proteobacteria	Betaproteobacteria	Neisseriaceae	Neisseria	Neisseriales	[Neisseria gonorrhoeae FA 1090]	AAAAACAGTATCCGCCGCAAACGAAAAAAGCCGACTATCTGAAAACCAAGGAAGAACTGTTTGCGGAATTGGCTTACCTTAAAGCGGAAGCGGCTGTCCTAAAAAAGCTCGATGCCTTGAAAGAAGTGCGGCAGAAAGAACGCAACTCGTCGCAGGGTTAAGGAAATGTCGTCCACCAAT
15180	ACATTTCAGACC	27864	649633078	[NC_015160]	3160000	3160179	+	649961980	3160180..3163386	+	COG1629	P	44	[Outer membrane receptor proteins, mostly Fe transport]	Bacteroidetes	Bacteroidia	Porphyromonadaceae	Odoribacter	Bacteroidales	[Odoribacter splanchnicus 1651/6, DSM 20712]	TGAACAACACTTTTTCCGATACTTTTCTGTTTCTGTTATCTATTAATTTTTAATTGTTTATATGATTTGTGATTTTTAGGTTTCAACAATTGATTCCGTTCGTTTTCAAGGTCTGCCGTATCCAGAAAAAACGAACGTTTTAAATTGTCGTTAAACCTTAAACTCATGGGTCTGAAATGT
15181	ACATCGTCGAAG	4481	646311948	[NC_013720]	4372834	4373013	+	646480737	4373014..4374495	+	COG0265	O	34	[Trypsin-like serine proteases, typically periplasmic, contain C-terminal PDZ domain]	Planctomycetes	Planctomycetacia	Pirellulaceae	Pirellula	Pirellulales	[Pirellula staleyi DSM 6068]	CTGCATCGCGCCACTTCTTCGGAAAATGCATCGTCTGCCTATCAAGCCGAACGTTGCGGTCGTAGCACAGCCGCCAGCCGTAGTAGATCGATCGATTCCGAGCGGTCGATAAGTAAGAAAGTGCGTCACCTCGCACAGGCGGAACCACGAGGTGCGGAATTGATTATGCTTCGACGATGT
15182	CCAAGGGTGTTT	1348	650716072	[NC_015571]	23930	24109	-	650868098	22253..23929	-	COG0659	P	29	[Sulfate permease and related transporters (MFS superfamily)]	Bacteroidetes	Bacteroidia	Porphyromonadaceae	Porphyromonas	Bacteroidales	[Porphyromonas gingivalis TDC60]	ACGAAGTACTGCTTCCGGACTACATATAGCTAACAGACTGCAAATGTCGAAGATCAGACTGTAGGCATCCCGCTCTGAATCGGGTAAAAAGCTTTGTCTCAGTGAGTAAATCCCTACCTTTGTGGCGTGCAAGGCTTTTGCTGCACGGATAATCTCGTTTTTCTCATGAAACACCCTTGG
15183	ATACTCCTGGCA	40308	637000258	[NC_004347]	2147266	2147445	+	637343919	2147446..2149071	+	COG2194	R	12	[Predicted membrane-associated, metal-dependent hydrolase]	Proteobacteria	Gammaproteobacteria	Shewanellaceae	Shewanella	Alteromonadales	[Shewanella oneidensis MR-1]	CGAATTTCTCAAATTCGGCCGTTTTTTATCAGTATTATAACTTGTTAATTATAAAGATGATTTCATTGAGCTGAATCTTGCTACTTGCTAAAATGACACAAATAAGATTGCCTTAAGAAAACTAAGTTAGCTTCGGCTCACTATTGATTTGAGAGACTATTACCAATGTGCCAGGAGTAT
15184	AATATGCACCGG	32709	637000263	[NC_004741]	3526937	3527116	-	637425404	3525305..3526936	-	COG1283	P	18	[Na+/phosphate symporter]	Proteobacteria	Gammaproteobacteria	Enterobacteriaceae	Shigella	Enterobacteriales	[Shigella flexneri 2a 2457T]	GTCTCTTTATTAATATGAAACACTTATACTGGAAACAGGCTGGAATAATCTTAGCCGGAAAAACGAATGTCAAAAGGCACAGTAAAGATGCCAGTCAGCGTGTTTCCGGTCCTTTGGTCATTCAATTGCTTCAGGAACATATAACGATAAGGAGAATCTGAACTCATGCCGGTGCATATT
15185	TCGATCCCTAAA	19385	637000281	[NC_004461]	149940	150119	-	637365210	149562..149939	-	COG2801	L	26	[Transposase and inactivated derivatives]	Firmicutes	Bacilli	Staphylococcaceae	Staphylococcus	Bacillales	[Staphylococcus epidermidis ATCC 12228]	ACGACAAGAATAGGTAAACCGTATTATAAAACGGACAATTTATTACAAAGACAATTTAAAGCGAGTTGTCCAATGGAAGTATTAACAACCGATATTACTTATTTACCATTTGGTCATTCTATGTTGTATTTATCTTCGATAATGGATATTTATAACGGAGAAATTATGTTTAGGGATCGA
15186	CAGATTGCTTAC	38580	643692001	[NC_012483]	4013839	4014018	-	643769638	4012501..4013838	-	COG0642	T	71	[Signal transduction histidine kinase]	Acidobacteria	Acidobacteria	Acidobacteriaceae	Acidobacterium	Acidobacteriales	[Acidobacterium capsulatum ATCC 51196]	TCATACCAAGCAGTTCCCGGCGGATTCGTCGCGGCGCGGCCCGGCATCGGTTAACATCGCTGCATGCAGGTCTCCTCCATTCCCATGCCTGAGTTCGTGCCGGTGGACCCCACACCGGTGCCGGAGCTGGTCGCCGCGTTGAAGCGTGTGAGCGCGCTGCAAGGCATGGTAAGCAATCTG
15187	GAGGAAATCTCG	16824	649633010	[NC_014829]	754376	754555	+	649824382	754556..755473	+	COG1175	G	25	[ABC-type sugar transport systems, permease components]	Firmicutes	Bacilli	Bacillaceae	Bacillus	Bacillales	[Bacillus cellulosilyticus N-4, DSM 2522]	CCATCTAGTTACCTTGTTAAACATTTTCGAGGTGGGCTTCAATTTTAGATATAAAATAAGGAAAACTGAAGAAGAATTTTAAGCCTCCCTCGAAAATGAACAAGGTGTTTGTCATATTGGATATCCCATTTTACTCTGTATTCTTTCTAAAAGGAGGGAAACAAGATGCGAGATTTCCTC
15188	GAGGTCACTTAG	31400	649633036	[NC_014972]	3437968	3438147	+	649927836	3438148..3439833	+	COG0488	R	59	[ATPase components of ABC transporters with duplicated ATPase domains]	Proteobacteria	Deltaproteobacteria	Desulfobulbaceae	Desulfobulbus	Desulfobacterales	[Desulfobulbus propionicus 1pr3, DSM 2032]	CAAGGGTTCCCATAATCAAGAACAATTGCCGGATACCGTCGTTGCAGGTACTATAGCCCGGTTGGACAGGCGGGTTACCCCACCGTCAAGACAAAGACCATCAAGGATACCGGAAACAACAGCGGCATCTTTTCCCCCAGATCCCTGCACAAAGGATAGAGCAGCATGCTAAGTGACCTC
15189	CGTAGTGAACTG	39914	640069313	[NC_009138]	1090093	1090272	+	640168403	1090273..1091034	+	COG0288	P	15	[Carbonic anhydrase]	Proteobacteria	Betaproteobacteria	Oxalobacteraceae	Herminiimonas	Burkholderiales	[Herminiimonas arsenicoxydans ULPAs1]	CAGATAAATAACATGCTTTTCTGATAATGCTGATGTTAATCTGATCGTCTCATTTTTTTGAGAGCAATTCGGACATCAGGCAAACCTTTTGTCGTCGAAAAAAATCAACTAATAAACAATGCCGCGCTGTTTTGCGCGGCGGGTTCAATCATGGAGCGCTTATCAATGCAGTTCACTACG
15190	GCTCGAGAAACC	26849	641228494	[NC_009972]	637578	637757	-	641277673	635451..637577	-	COG3593	L	9	[Predicted ATP-dependent endonuclease of the OLD family]	Chloroflexi	Chloroflexi	Herpetosiphonaceae	Herpetosiphon	Herpetosiphonales	[Herpetosiphon aurantiacus DSM 785]	GTAGCGAATCAGTACGCAGCGGCATCCAGCAAATTCACAGTCAAACACACTATAGCGATACAACGAGTAAAAAGGGGCTTTGGTCGGTTTTGCTGCATGGCTGTGGTATGATACACAGCACCGTTTGTCCCAGCACTGAAGCAGCACAGGCTAGCAGGAGGGTGTATGGGTTTCTCGAGC
15191	CGTACTCTTGCA	43237	640069316	[NC_009135]	275840	276019	-	640165816	275333..275839	-	COG0456	R	39	[Acetyltransferases]	Euryarchaeota	Methanococci	Methanococcaceae	Methanococcus	Methanococcales	[Methanococcus maripaludis C5]	AAAAAAATTTAAAATTTTAATTTACCATTTTTTTAAACATTAATACATGAATCCATCGATAAAACGAGCAATAAACTGGCAAATACTGTTTCATACCTTACCTTTTTTATATTTTTTAAGTATATAAAATTGAACTGTTTATTAAAATCTTTCGAGGGGGTTACTATGTGCAAGAGTACG
15192	CAGAGAATCACG	8750	639633045	[NC_008767]	1676196	1676375	-	639828440	1674786..1676195	-	COG3182	S	10	[Uncharacterized iron-regulated membrane protein]	Proteobacteria	Betaproteobacteria	Neisseriaceae	Neisseria	Neisseriales	[Neisseria meningitidis FAM18]	CCAGATTCAGTATTGAATCTGGATTTTTTGTTTTAACGGGCATCCGGTTTTAAACGCAGACTGCCTATTTGTTGTAATGAATTTTGACTTTAGTCATAAAGAATTAGTCTTTATTGTTTATAATCGCGCATCATCACGATAGCCCTATTTTCAAAAGGACGATTAATGCGTGATTCTCTG
15193	ATTGCTGCACAT	4248	646311948	[NC_013720]	1295709	1295888	+	646478399	1295889..1298048	+	COG1611	R	9	[Predicted Rossmann fold nucleotide-binding protein]	Planctomycetes	Planctomycetacia	Pirellulaceae	Pirellula	Pirellulales	[Pirellula staleyi DSM 6068]	CACCGGCGTGGGGCCGGTAGTTCTTCGCCGCTGGCGCATCCCTATCGTGGCAGGTCGACGCGCCCTCCGTTTGGTGTCACACTCTAGGAGCGACCTCGCGGCGGATTCTTTGCGAAATCAGGTTTGTCGTCACTCCTCGTGCACCCTCTGTTTCAAGCGCCACCCATGATGTGCAGCAAT
15194	GCAATTCGGCAG	41193	637000218	[NC_002516]	297562	297741	-	637050642	297043..297561	-	COG3157	S	6	[Hemolysin-coregulated protein (uncharacterized)]	Proteobacteria	Gammaproteobacteria	Pseudomonadaceae	Pseudomonas	Pseudomonadales	[Pseudomonas aeruginosa PAO1]	TGCGCAATTTTCAGTGTTCTTCCCATGAGAATCGCCAGCGAATTTTTGGTTTCCCCCAATAACGCCTTGATGGAAAAGAGTTTCAAGACCAGTGGCACAGTTCTTGTCTAGCACCGGTGACCCCGGCATATCGCCTGGGCACTTTCAACGACAAGGAACGTATCCATGCTGCCGAATTGC
15195	CATGGAGAACTG	13361	641228504	[NC_009953]	5253008	5253187	+	641274033	5253188..5253766	+	COG0262	H	20	[Dihydrofolate reductase]	Actinobacteria	Actinobacteria	Micromonosporaceae	Salinispora	Actinomycetales	[Salinispora arenicola CNS-205]	CCGAGTGACGGCACTGTCGGCGGCGTGCTGTCGTTTCCGTACAAGACGACTGTGGCGGGTGCCCGTAGCCTGAGCGGGCGCCCGCTGCGGTAGACCGGCGGTGTGTTGCGGCCCTCCTGCCACCGTATGCGGCGACCTCGTCGCCTGACCAAGGGAGAACAGCGGATGCAGTTCTCCATG
15196	ACACTCATACCA	40136	637000258	[NC_004347]	538849	539028	+	637342512	539029..540387	+	COG1538	MU	35	[Outer membrane protein]	Proteobacteria	Gammaproteobacteria	Shewanellaceae	Shewanella	Alteromonadales	[Shewanella oneidensis MR-1]	TAAGCCTTTTTATTTATCCCCAAAGCATCGATTTTTGGCCTTTACGGCCTAGCTCGCGCTAGCGCATTGAGCTTAATCGACATTTTGCCTAAGGGATGCATTCGATTGGTACTTATACGCCTATTGCGTGGGACCAATCCTATTTCGATATTGTTAGGAATTGCGATGTGGTATGAGTGT
15197	GGGATGCTTACA	43008	646311959	[NC_013769]	839281	839460	-	646527681	837949..839280	-	COG2211	G	30	[Na+/melibiose symporter and related transporters]	Crenarchaeota	Thermoprotei	Sulfolobaceae	Sulfolobus	Sulfolobales	[Sulfolobus islandicus L.D.8.5]	CTAACTAAAAAGAGTTGGGTGTAACCTATTAAAAAATCTAACCAATTTGATGAAGTTGACATGTAATAAACCTTTAAGATAACTTTTATTATTTTTAAATTACACTTATTCCAAGTAAGGTTTATAAAAAAGTACACTAGTTAATTAAAGTTGAGGTATTAAATTATGTGTAAGCATCCC
15198	CAAGCGGTGATA	39309	638154520	[NC_006624]	823310	823489	-	638207104	821885..823309	-	COG1042	C	8	[Acyl-CoA synthetase (NDP forming)]	Euryarchaeota	Thermococci	Thermococcaceae	Thermococcus	Thermococcales	[Thermococcus kodakarensis KOD1]	TAAAGACCCCCTACTTAAAAAGAAAAAAGAGCGGCCCCCATTTTATAAAATCGGTCCACTGGTGAACCTTTAAATCCATCAGCGCTCGAATTTTTCTCTGCGCAACATTTTTATACATTCTCGTGGAATTTTTACTCGAAAGTTGCTTTCTCAGGAGGGATAGGCATGTATCACCGCTTG
15199	GAGATCCCGTCT	25179	640069301	[NC_009085]	1420528	1420707	-	640153389	1419688..1420527	-	COG0543	HC	12	[2-polyprenylphenol hydroxylase and related flavodoxin oxidoreductases]	Proteobacteria	Gammaproteobacteria	Moraxellaceae	Acinetobacter	Pseudomonadales	[Acinetobacter baumannii ATCC 17978]	AATGTTGCACTTCAATTTGAAGATGGTGTTACACGTTTTATTAACGTAGCTCAAGGCGAAACCCTATCTGACGCAGCCTATCGCCAAAAAATTAATATTCCTTTGGATTGCCGTGATGGTGCATGTGGAACTTGCCGTGCATTTTGCGAGTCCGGTAGTTATGACATGAGACGGGATCTC
15200	TGTGAGTGACCT	2126	650377904	[FP929032]	3576021	3576200	+	650523069	3576201..3576755	+	COG1595	K	67	[DNA-directed RNA polymerase specialized sigma subunit, sigma24 homolog]	Bacteroidetes	Bacteroidia	Rikenellaceae	Alistipes	Bacteroidales	[Alistipes shahii WAL 8301]	TTTCAATATGTTCAATTCATTGAAACGGTGTGAATTAAGCACATGCTCCGGCTTCTCTGATCCGCGCTTTCCGGAACCGCTTCGCATTCCGTCCGTACGGGCGTAATTTTATTTTCAGAATTTCTTCCGGGAAAATATTATATCTTTGTGTATAGAATACTCTCTATGAGGTCACTCACA
15201	ATCAAGGCCCAG	11306	646564503	[NC_014011]	20421	20600	+	646718001	20601..21218	+	COG0613	R	9	[Predicted metal-dependent phosphoesterases (PHP family)]	Synergistetes	Synergistia	Synergistaceae	Aminobacterium	Synergistales	[Aminobacterium colombiense ALA-1, DSM 12261]	TTTCAATTTCAAATTCATTGAAAACCATTTAGCATATTGTGCCAAATTCAAGTCAACCATGGTTTGAATTTATGAATTCTATTGACAATTTAGAAAGCAGCCCTATAATTCTTTATGTTATAACTCAATATTATAATAGATATAATTTTTTAGGAGGAAGCTGCGATGCTGGGCCTTGAT
15202	AAGCTGACTCGT	11383	646564503	[NC_014011]	1890950	1891129	-	646719834	1890155..1890949	-	COG1414	K	17	[Transcriptional regulator]	Synergistetes	Synergistia	Synergistaceae	Aminobacterium	Synergistales	[Aminobacterium colombiense ALA-1, DSM 12261]	TTTTTACGGTAAGGGGTTCCCTTTAAAGGGAACCCCTTTTTATATATGGTCATATTGACAATTGTGAAAGGAGTAGCTATGATAGCGCTATTGTTTCATTTACAGAGATAGCGTCTTACTATGCAAGACGCATTGCTCTATATTTTGAAAAAAGGAGACAAGACCATGACGAGTCAGCTT
15203	GAAGCAGTAATC	17125	649633010	[NC_014829]	2782213	2782392	-	649826303	2781667..2782212	-	COG2065	F	12	[Pyrimidine operon attenuation protein/uracil phosphoribosyltransferase]	Firmicutes	Bacilli	Bacillaceae	Bacillus	Bacillales	[Bacillus cellulosilyticus N-4, DSM 2522]	AGTGAGGCTGAAAAGGGACAGACATTTCCTAGGGGAAGTGTACCTAATTTACGTATGTCTACGTATTTTTACCCTCTTACTGCTAAGTAAGAGGGTTTTTTATGCCATAAATACATAAGGAATCCTTGTTAATAAAATGATGCCACTTTGAAAAGAGGGATTTAAATGGATTACTGCTTC
15204	AGGATGAGCTTC	36599	640069308	[NC_009089]	2471210	2471389	-	640157974	2469362..2471209	-	COG2200	T	36	[FOG: EAL domain]	Firmicutes	Clostridia	Clostridiaceae	Clostridium	Clostridiales	[Clostridium difficile 630 (epidemic type X)]	GTGTTGATGAATGTTTAAAAAGAAATTTTAGAAAAACGTATATTGCTGTTTGTGTTGGAGGTGATGAATTTGTATAATTTATAGGGTATAAATGATTAAACTATTTAAGATAAATACATATCACTGTAAAATATTGATAATCATTTTTTATAAGAGATTGATTATATGGAAGCTCATCCT
15205	GGTTCCATGGAT	3583	644736351	[NC_013216]	2530234	2530413	-	645034661	2529688..2530233	-	COG2065	F	12	[Pyrimidine operon attenuation protein/uracil phosphoribosyltransferase]	Firmicutes	Clostridia	Peptococcaceae	Desulfotomaculum	Clostridiales	[Desulfotomaculum acetoxidans 5575, DSM 771]	ACATATACGATAAACTTGTATAACATTACTTAGTAATAAAAGCTGCCTTTAACATCGGCTCAGTGAGGCCGGTAAGGAGCGCATGGGTAATGTTTACTTGTCAAACTATGCCTGCTTACTGTTAAGCAGGTTTTTTAATACCCTTAACAAGGAGATGGGTTAATAATGATCCATGGAACC
15206	ATTGCGCCATGC	15963	644736358	[NC_013204]	1980158	1980337	-	645024644	1979399..1980157	-	COG4509	S	1	[Uncharacterized protein conserved in bacteria]	Actinobacteria	Actinobacteria	Coriobacteriaceae	Eggerthella	Coriobacteriales	[Eggerthella lenta VPI 0255, DSM 2243]	ATCCATCCGGTTTCGCCGTGCACGCGCCCGGTTTCGCCGTGCGCCTTGACCGCGCCCGCCGGTTGCCTTTGAATTGCCCAGACGGCGCGCGGCGTGTAGGCGCGCCCGAGCGAGAAAGGGCTTCCTTTGAGACATTCCGGGCGTGCACGGCGCGATCCGGGCGCGATGGCATGGCGCAAT
15207	ATGTACCCTTAG	10375	637000108	[NC_002695]	3829603	3829782	+	637084446	3829783..3831177	+	COG2814	G	96	[Arabinose efflux permease]	Proteobacteria	Gammaproteobacteria	Enterobacteriaceae	Escherichia	Enterobacteriales	[Escherichia coli O157:H7 Sakai (EHEC)]	CGTTTAATCTATGATGATATAACTCAATTATTTTCATGCACTTAAATCATAACTAAGATAAATATTAGTGTAAGCGATTACACTGATGTGATTTGCTTCACATCTTTTTACGTCGTACTCACCTATCTTAATTCACAATAAAAAATAACCATATTGGAGGGCATCATGCTAAGGGTACAT
15208	TCTGATCGAAGA	31894	648028026	[NC_014541]	2516382	2516561	+	648213634	2516562..2517047	+	COG0346	E	19	[Lactoylglutathione lyase and related lyases]	Proteobacteria	Gammaproteobacteria	Ferrimonadaceae	Ferrimonas	Alteromonadales	[Ferrimonas balearica PAT, DSM 9799]	ACGCCATACCATTACCAATCATTATCATCAAAATCATGTTTGATAATTTCTAATGATTCATGGTGCTCCCTATACTGCCTCACATCGACAACGGGTCACTGGCCATCCCTCAGACGCTGGTTACCCATTACGAATCCACAACCCAAGTGAAGCGGGAGCAAGATTATGTCTTCGATCAGA
15209	ATCCTTGCGAAG	38064	649633048	[NC_014915]	1389602	1389781	+	649862363	1389782..1391410	+	COG2508	TQ	8	[Regulator of polyketide synthase expression]	Firmicutes	Bacilli	Bacillaceae	Geobacillus	Bacillales	[Geobacillus sp. Y412MC52]	AAAACGAGATCGATGATGTTGCTTTCTGTATAATGAAACGTAGAAGGCCATATATAGCCAAGCCGTTACATAAAAATTTGTGATAGAAGCAGGAGCGACCGTTTACGCTGCCTAATATTAAAATGGCATTGCCATGATTGGTGTAAGGGGAGTGAAACAAAGTGTATGCTTCGCAAGGAT
15210	CGGGACTATATG	27218	641228494	[NC_009972]	5378383	5378562	+	641281377	5378563..5383836	+	COG3063	NU	24	[Tfp pilus assembly protein PilF]	Chloroflexi	Chloroflexi	Herpetosiphonaceae	Herpetosiphon	Herpetosiphonales	[Herpetosiphon aurantiacus DSM 785]	CACTGTAATGCTATTTCTGCTTGCGTAGCATCAACGGGTACGCTATAATACTTTCGCATTTTACGCCATTATTCTTTAGCAATTCGCCCAAATCCACGATCTATAAATTAATTGATCGACACGGATTATCAGATGCGCTGGATGCACAGCGCAGGGAGGAGCGGCATGCATATAGTCCCG
15211	AGTACCAGTAGG	24013	637000196	[NC_008344]	477076	477255	+	638130711	477256..478068	+	COG0428	P	8	[Predicted divalent heavy-metal cations transporter]	Proteobacteria	Betaproteobacteria	Nitrosomonadaceae	Nitrosomonas	Nitrosomonadales	[Nitrosomonas eutropha C91]	ATGGGAGCATGTGAAGTAACACGCCTGTTTTACAGTTCCTGAGCATGGATTTACCTAAAAGATCTTGACGAATTTTCTTCCTTACTAATGCTCGATTGCACATAATCCGTGAGCGATATAGTGTGCCTGTTCTGCATATTTCTGACCCATCTGGAAACATAATTTATGCCTACTGGTACT
15212	TTTGCAGTACGA	4585	646311948	[NC_013720]	5862576	5862755	-	646481841	5859639..5862575	-	COG0515	RTKL	22	[Serine/threonine protein kinase]	Planctomycetes	Planctomycetacia	Pirellulaceae	Pirellula	Pirellulales	[Pirellula staleyi DSM 6068]	CTCGTTCTAGCATGCCCTGGTCAGTCAAACGCAGTGGCGGTCTACACCCTCTGTGGCGTTTTTTCTTGCTCTTTGAGGTGTAGTTTTTTCAGGCGGGCGCTCGTCCTCTTCCATCGTTGTTTTTAGCAGTATCTCCTTTTAGGCAAGGCGTTTCATCGAGGTCATATGTCGTACTGCAAA
15213	GGAGTTCGAAAG	30095	649633083	[NC_015174]	375942	376121	+	649976427	376122..377546	+	COG3104	E	23	[Dipeptide/tripeptide permease]	Planctomycetes	Planctomycetacia	Planctomycetaceae	Planctomyces	Planctomycetales	[Planctomyces brasiliensis IFAM 1448, DSM 5305]	CGATCCGCTCTAAAGTGGCTTCACCAAAATCTTTCCGTGCACTCACGGGAAACTCATTCCAGTCTCGACCTGTTCGACCAAGTCCCCTATTCTGACGTTCGCGTCCGGAACTGCTCGCACCGTCCTGTTCGATGAGCCCTGTTCGATGAGAAAGTGCAAGGATTGATGCTTTCGAACTCC
15214	CCCAATACCGGT	5786	639633055	[NC_008380]	429725	429904	-	639646265	428303..429724	-	COG0621	J	23	[2-methylthioadenine synthetase]	Proteobacteria	Alphaproteobacteria	Rhizobiaceae	Rhizobium	Rhizobiales	[Rhizobium leguminosarum bv. viciae 3841]	CCTGCTCGATCGGCCGGCTTGGCCGTAGAGCCGGGCTACGACGCGCGCCGGCCGGTCGAGCATTCGACTCCGTTTGAGCCAACAGAATGCTGCAATCTGACCAGGAAAGGTTCTAGAAGAAGATTTCGATTTTCTCCGGCGGCAAAAACCACTAAATAGCGCGCCATGACCGGTATTGGG
15215	TGTGGCAAAGCC	32173	637000253	[NC_004631]	2467717	2467896	-	637406127	2467378..2467716	-	COG0347	E	19	[Nitrogen regulatory protein PII]	Proteobacteria	Gammaproteobacteria	Enterobacteriaceae	Salmonella	Enterobacteriales	[Salmonella enterica enterica sv Typhi Ty2]	TGCGTTTTTCTTTCCCTGCTTCGTTTTTGGGGCGCGTCAATATAAAGACGCGCCGCTAACCGCGCTTTTCCTCGCTCGCCAGCTTCTGGCACATCCTTTGCAATATCCATCCTGAAGAGTCCATGCGCGGCGGCAGCCGTTACCTAATTCTGACTGGAGGGTTCTATGGGCTTTGCCACA
15216	TGTTGCCGCATA	32794	637000263	[NC_004741]	4450309	4450488	-	637426227	4448896..4450308	-	COG1113	E	26	[Gamma-aminobutyrate permease and related permeases]	Proteobacteria	Gammaproteobacteria	Enterobacteriaceae	Shigella	Enterobacteriales	[Shigella flexneri 2a 2457T]	ATGACACTCACTTTAAACATAAAATTAACATTAGATCTAAATCTTAGTATTCATCCCGCGTATTGTTACCTAATATCGATGAGTCCCGATACAGATTCGTCGTATCATAGACTGACTAAAGGCCGTAGAGCCTGAACAACACAGACAGGTACAGGAAGAAAAAACATGTATGCGGCAACA
15217	AACGTGTTTCCG	33373	648028052	[NC_014364]	2929471	2929650	-	648109653	2928382..2929470	-	COG0167	F	11	[Dihydroorotate dehydrogenase]	Spirochaetes	Spirochaetes	Spirochaetaceae	Spirochaeta	Spirochaetales	[Spirochaeta smaragdinae SEBR 4228, DSM 11293]	GTGCTTTCTTAGTGTTCATTAAAGATAGAAAGTGCTCCGAAGCCTTCCGGAACGGACTCCTTTGGTTATACCTTAGCCGTTCCGTTTGCCACTGTTTTCGCTTGCCCACGGAAGTGAAAAGCATCGACAAGCGGAAGCAATCCTTACCAGGAAGGGGGAACACCCATGCGGAAACACGTT
15218	CCTACGTAACGT	14878	646311958	[NC_013595]	5493229	5493408	+	646456349	5493409..5494548	+	COG0031	E	32	[Cysteine synthase]	Actinobacteria	Actinobacteria	Streptosporangiaceae	Streptosporangium	Actinomycetales	[Streptosporangium roseum DSM 43021]	CCTGCCTCCAGGGGCAGTGTTACTCCTGTTCAAATCCGTTTCCCGCATATAGCCGCCCCGCGGGCAGGTGCGCGAACGACTCAACGCTCGACATGATCGGCATGAGCCGTCGCTTCCGCATGCCCAAAAGCGAGTCGACCACATCGCACCCATGGGAAACGGATCATGACGTTACGTAGG
15219	ACCGAACACGCT	12041	638154522	[BA000011]	286202	286381	-	638190781	285047..286201	-	COG0045	C	19	[Succinyl-CoA synthetase, beta subunit]	Euryarchaeota	Thermoplasmata	Thermoplasmataceae	Thermoplasma	Thermoplasmatales	[Thermoplasma volcanium GSS1]	GGCCTCAAATCCCGCTTGCCCTGCGATTATTGTATGGATACATCATGAAAATAAACGTTTTGCAACTCAAATCCTTCCTAAAGATATGAGTATCCTTGTTTGAATCTCTTGTAAGTTTTTTATTTTGTATAGTGAGTTTAATTGAACCATGTATAGAACTGTCACATGAGCGTGTTCGGT
15220	TCTCCCTGAGAT	6718	637000356	[NC_006526]	1766093	1766272	+	637613170	1766273..1767178	+	COG1940	KG	33	[Transcriptional regulator/sugar kinase]	Proteobacteria	Alphaproteobacteria	Sphingomonadaceae	Zymomonas	Sphingomonadales	[Zymomonas mobilis mobilis ZM4]	ACTTAGTTATAATCCTACCAGTTGGACGAATCGCAGACGGTCGATTTCGATTTATTCAAAAGGCCTTTTGGCACAGAAGAAAAATCGAGGTCATCGTCATAATTTAAAGCGAATGGACAGCATATACCTCCGTATTACGGGGGGATTTTGTGAGTGGTGAGAATAATGATCTCAGGGAGA
15221	AGCGATATGGAG	7626	637000048	[NC_006348]	297014	297193	+	637561137	297194..298981	+	COG3307	M	6	[Lipid A core - O-antigen ligase and related enzymes]	Proteobacteria	Betaproteobacteria	Burkholderiaceae	Burkholderia	Burkholderiales	[Burkholderia mallei ATCC 23344]	TTGCGCGGCATGGCGGCCGTCCGGCGGCGGATAGGGCGCGGGCGGCGCGGCGGCCGCGCACCGCGATGGTGCGCCGCGCGATGTCGGTGCGTGTCGGACGCCCGCGCCCGCACAGCACGGGGTTTTTTTTGTATAGTGCGCCGGTTGCTGACACCCGGTTTGCTCATGCTCCATATCGCT
15222	TGCCAGCTTGGT	24617	644736333	[NC_013194]	778063	778242	+	645008476	778243..779202	+	COG2423	E	6	[Predicted ornithine cyclodeaminase, mu-crystallin homolog]	Proteobacteria	Betaproteobacteria	Rhodocyclaceae	Candidatus Accumulibacter	Rhodocyclales	[Candidatus Accumulibacter phosphatis Type IIA UW-1]	CTCGTCTCGGCAAGAAGGGCAGACCGCGGTCTGCCTTTTTTGTTTGCCCCCGGCGCGTGTCATTTCATTTGCCGGTAAAATCGTTGACCAGGCGTTGCGCGGCGTCGCTCACGGTTGGCCCCGAGCGGCCCGCGGCGCTTGTTCGATACCGCCGACGAGGAAGAAATGACCAAGCTGGCA
15223	ATGGCATTCGAC	45706	642555123	[NC_011026]	2796658	2796837	-	642718228	2795632..2796657	-	COG0276	H	8	[Protoheme ferro-lyase (ferrochelatase)]	Chlorobi	Chlorobia	Chlorobiaceae	Chloroherpeton	Chlorobiales	[Chloroherpeton thalassium ATCC 35110]	ACCGTTAAAAGTGCCAAAATCAAAAAGACTTGGTTTTCCTCAAATCAGTCAATTTAAGTCGGGCTTTCAGTTCTCGAATGCACTTGTAACGTTTATATTTGCAAAAAACTATCAGACTGCTCTTTATAACTGCATTTGTGGAAATGAATTAAATATCCGGTTAAAATGGTCGAATGCCAT
15224	TGCAAGCGATAG	45195	641522622	[NC_010546]	2474741	2474920	-	641676908	2472836..2474740	-	COG1132	V	69	[ABC-type multidrug transport system, ATPase and permease components]	Cyanobacteria	Oscillatoriophycidae	Cyanobacteriaceae	Cyanothece	Chroococcales	[Cyanothece sp. BH68, ATCC 51142]	GCTTAACTAAATTTTAATCAAAATATGGTATTCACATTTAATATCTGAGCAGTAAGTAATAGAACTTTGTACATTGTGACAGGTAAGACAACTAAACTTATTAAAGTCTGCTTGTACTATAGTATTCACGACTTTAAATTTAAACCCCACATAAATCATTGACTTATGCTATCGCTTGCA
15225	CTCGTCACTAAA	2278	637000087	[NC_008255]	2686459	2686638	-	638072320	2686123..2686458	-	COG5646	S	3	[Uncharacterized conserved protein]	Bacteroidetes	Cytophagia	Cytophagaceae	Cytophaga	Cytophagales	[Cytophaga hutchinsonii ATCC 33406]	AAAAAATAGAATTGTGTATTGAACATAGAATTCAGTATGCTATATACGTACTTGTTTCAATACTGTTTTTTTGTCGGATTCCGCTTGTGAGATTGTCATTTTTGCACCGCTGTAAAGCCGTTTGTATTCGCCATCTTTATTATATGGAACAACTGTTAAAGCACCATGTTTAGTGACGAG
15226	GATAACGCGAGA	28122	649633065	[NC_014759]	891591	891770	+	649785383	891771..892973	+	COG0183	I	27	[Acetyl-CoA acetyltransferase]	Bacteroidetes	Cytophagia	Flammeovirgaceae	Marivirga	Cytophagales	[Marivirga tractuosa H-43, DSM 4126]	CCCAAATGATGGATGATGATGAATTGGGCGGATTGCAAATGCAATCTGCCCTTTCTCTTTAAAGTTTAATAAAAACAAAAAGCTACCAACCCGCTTAACATTTTGCCCAGCCATTTTCAGCTTGAATTTAAAAAGCTTAATTTCGCTTTCGGAAAATTTATGGAAATGTCTCGCGTTATC
15227	GAACACCACGCT	8450	637000188	[NC_002946]	905829	906008	-	637142166	904425..905828	-	COG1249	C	40	[Pyruvate/2-oxoglutarate dehydrogenase complex, dihydrolipoamide dehydrogenase (E3) component, and related enzymes]	Proteobacteria	Betaproteobacteria	Neisseriaceae	Neisseria	Neisseriales	[Neisseria gonorrhoeae FA 1090]	ATAACTCTATATTTACAAGAAGATTTGGATATTGTCGCACTCAATCGAAATTTTGTTTTTATTTATCTGAATAATGTTTTTGATTGGGAAGATATTTAAATGCTGTCTGAAACCGATATGTTCTGTGTCGGCAATGTTTCAGACGAAAACGGAAGGACAAAGATTATGAGCGTGGTGTTC
15228	TCTAGGACTCAC	4566	646311948	[NC_013720]	5662999	5663178	+	646481688	5663179..5663592	+	COG1815	N	8	[Flagellar basal body protein]	Planctomycetes	Planctomycetacia	Pirellulaceae	Pirellula	Pirellulales	[Pirellula staleyi DSM 6068]	ACTAGAGAACCTCGGTAGCTGAGCGTGAGTAAAACAGCCTTGTTAAATGGAGTAAGTTGCGAAACAAACGTGATTTACGAAGTGAAGAATCGAGCGTACTAGCAGTGATAGCATTCAAGTTTTTTTCGTTCGGCACAACGCTTGCTTCGATCTTGAGGTGAACTGATGGTGAGTCCTAGA
15229	CCACCAATCCAA	39664	637000250	[NC_007677]	1453421	1453600	+	637844149	1453601..1456054	+	COG5276	S	3	[Uncharacterized conserved protein]	Bacteroidetes	Sphingobacteria	Rhodothermaceae	Salinibacter	Sphingobacteriales	[Salinibacter ruber M31, DSM 13855]	CGTTCCGAGCCGCTACCTCCTGACTGGGAGGCCCTCTGCGTTGGGGGCCGGACATCAGGCCGTGGCCGGAACGTGAAAGGCCTTCCAGAGCGCCCAGGTCTCATTACGAGGGTGTGAAGAATACCTGGTGGCATCTCCGAAACCCCATCGACGGAGATGGCTATGATGTTGGATTGGTGG
15230	AAGGCTAATCCG	19161	637000279	[NC_007795]	1198735	1198914	+	637893874	1198915..1199265	+	COG0858	J	9	[Ribosome-binding factor A]	Firmicutes	Bacilli	Staphylococcaceae	Staphylococcus	Bacillales	[Staphylococcus aureus aureus NCTC 8325]	ATTATTGGAAAATTTTCTGTTGAAATGCCTATCTTACGGCAAACTTTATTTGATTTTATAGGCTTAATTTATTAAAATAACGTGTGAGCTAAAATAATTGTTTAAGCATTGTTACACTAAAAAATGCAAATAACAATTGAACTTAAAGATAAAGAGGTGACAAGAATGCGGATTAGCCTT
15231	CTGAGGGTACGT	19505	637000281	[NC_004461]	937182	937361	+	637365989	937362..938132	+	COG0020	I	18	[Undecaprenyl pyrophosphate synthase]	Firmicutes	Bacilli	Staphylococcaceae	Staphylococcus	Bacillales	[Staphylococcus epidermidis ATCC 12228]	TGTTAGACATTGAATATCTTCATAGTCTAAACTGTACCAACTAAGACTTTGGTACAGTTTTTTTATTTGCTTATTCAATGGAATAAATGAGTATGATAAAATGATAGATGATTGTTTAATTAACTAATATAATAAACAGAGACGATCAGGCTCGGAGGAAAGACCATGACGTACCCTCAG
15232	CGAGGTATACGA	14172	637000304	[NC_003155]	4367848	4368027	-	637206642	4366558..4367847	-	COG2230	M	12	[Cyclopropane fatty acid synthase and related methyltransferases]	Actinobacteria	Actinobacteria	Streptomycetaceae	Streptomyces	Actinomycetales	[Streptomyces avermitilis MA-4680]	CCGTGGTGCGGGAGGCCCCTTCGGCGTTCCCGCGCAGGCGAAAGAAGCATGGTCGCTACATCTATTTTGCTCACTCGTAACGCGAAAGGGGGACTGCGCGCGGCTTCCGCCGGTGTTTACGTGGTGTTGGACGTTCCGGGATCTACCGTCACGGAGGTGTGCGCCATGTCGTATACCTCG
15233	TGAAGGCAGAAC	6376	637000339	[NC_002978]	1178726	1178905	+	637173384	1178906..1179778	+	COG0224	C	3	[F0F1-type ATP synthase, gamma subunit]	Proteobacteria	Alphaproteobacteria	Anaplasmataceae	Wolbachia	Rickettsiales	[Wolbachia endosymbiont of Drosophila melanogaster]	ACTTTCACATTGATATTGCTGAAGTTAGAGCACTTTCTTAATATAATCCTTATCTCCAAACAATAAACCTGCAAGTTTCTTAGCTAGACTTGGTTTTAATGTCAAAAAAACTTGCTTTTAGACACTAACAGTTATATATTTTAATAAATCAGGGTTGTATACAAAATGGTTCTGCCTTCA
15234	TAGTGAGGGATT	2121	650377904	[FP929032]	3548062	3548241	-	650523054	3547321..3548061	-	COG0543	HC	12	[2-polyprenylphenol hydroxylase and related flavodoxin oxidoreductases]	Bacteroidetes	Bacteroidia	Rikenellaceae	Alistipes	Bacteroidales	[Alistipes shahii WAL 8301]	GAGCCGTCAACGGAATGCGGACTAAAAGCGCGAGAAACGGGGCCGGTTTGCTTGCAAACCCGCGAATAGGCGCCCGTTTCCAGCGTTAGGTCGCATGAAGTAGGCGAAGGTGATCGTCGGCCGGTTTTGTGGCACTTTTGCCGGATCAAAAGTGCTGAAAAAATTATGAATCCCTCACTA
15235	GGCTTGGTCATT	17457	637000016	[NC_003909]	348010	348189	+	637277117	348190..349461	+	COG0151	F	15	[Phosphoribosylamine-glycine ligase]	Firmicutes	Bacilli	Bacillaceae	Bacillus	Bacillales	[Bacillus cereus ATCC 10987]	CCAGTGCGGTACTCATGTAGGAAAACTACACTCCGTGTCCTCCTGGCAAATGCGCCTCGACCTGCTCGGTTCTCTTAATCCTCCTTTTTAAACTTACAGTGATATGAAAACAAACTAGGAGCATAGCTTCTAGTTTGTACTTATTTAAGTATTGGGGGATGAAATATGAATGACCAAGCC
15236	TAGTCCCACATA	12775	643692008	[NC_012669]	3943773	3943952	-	643867651	3942765..3943772	-	COG1131	V	65	[ABC-type multidrug transport system, ATPase component]	Actinobacteria	Actinobacteria	Beutenbergiaceae	Beutenbergia	Actinomycetales	[Beutenbergia cavernae HKI 0122, DSM 12333]	TCGCCCCCGTCGAAAACGAAGAACGACGGCCCGGATGCTCGAACATCCGGGCCGCCCAACCCGAGTAGTTCCGCGAGGAACCCTGTTGCCACAGTCCGGGTCGCCGACATGCTAACGCGCTGCCCGCAGGGTCCTTCCGGAGCGTCACCACCGAAGGAGACCTCTATGTATGTGGGACTA
15237	TCTATACACCGG	24787	644736333	[NC_013194]	3813096	3813275	-	645011084	3812082..3813095	-	COG4318	S	1	[Uncharacterized protein conserved in bacteria]	Proteobacteria	Betaproteobacteria	Rhodocyclaceae	Candidatus Accumulibacter	Rhodocyclales	[Candidatus Accumulibacter phosphatis Type IIA UW-1]	GGCGCGCCTGTGTGTGTACTGCTCATCGGTGACCAATCTCGGTCGGCCATCATAAGAATGTTCGATTGACTGTTGTGCCGACGCTGTGGATACTCGGGACGATGCGGTTGAACTGCATATCCGTATCAATTCCATTCCCCATTTTGGTAGACAAGGAGGACACGCATGCCGGTGTATAGA
15238	CGTTGTTCTAGC	37015	637000077	[NC_008261]	825026	825205	+	638081574	825206..826480	+	COG0128	E	5	[5-enolpyruvylshikimate-3-phosphate synthase]	Firmicutes	Clostridia	Clostridiaceae	Clostridium	Clostridiales	[Clostridium perfringens ATCC 13124]	TTTAAAGTTATTACTTTATAAATAACTTAACAACTTGGCTTCATAAAGGAATTTAGAGCTAATTTAATTATTTCTCTAGTTTTTAAATTTAGAATTAATATTGGTTTAAAACAGAGGATAAAATTTATAGTGTAATTTGAAAATAAGTATAGGGAGTGGGTAAAAATGGCTAGAACAACG
15239	AGCCGTATGACG	15845	644736358	[NC_013204]	359065	359244	+	645023244	359245..360570	+	COG2271	G	43	[Sugar phosphate permease]	Actinobacteria	Actinobacteria	Coriobacteriaceae	Eggerthella	Coriobacteriales	[Eggerthella lenta VPI 0255, DSM 2243]	TCGCCGCCGCTTGCGGGTCGCTTTCGTTCTCTGCTGCTCGCTGACCGAGCGAGGCGCTACGCCCGCCATCGGTCGGCTTCGGCGGCATCGGTTCCGTGATTGAATGGCGCATCTTTTAACCGAAAACGCTCGAAGGCCTGGCGGCCCCAGAGCGGAGAAGGGAGTATGCGTCATACGGCT
15240	ACAATACGCCAT	22681	644736367	[NC_012781]	1406863	1407042	+	644786148	1407043..1408275	+	COG0126	G	19	[3-phosphoglycerate kinase]	Firmicutes	Clostridia	Eubacteriaceae	Eubacterium	Clostridiales	[Eubacterium rectale ATCC 33656]	CTCAAGACTACTCAAGGGGCGCGGTCTTAATTGAACCGCGCCTCTTTTTTAAAGCATGGCTATTTCTTTTGAATATCTGTGAATTGTAGAATTAATTATATTTTTTAATATGCACAATATGGCGTGGCCACATGGCTTATGCCTTGAAATAAGGGAGGACATATTATGATGGCGTATTGT
15241	GCGAGACGTACT	2799	644736369	[NC_009441]	5731978	5732157	-	644744162	5729059..5731977	-	COG1196	D	51	[Chromosome segregation ATPases]	Bacteroidetes	Flavobacteria	Flavobacteriaceae	Flavobacterium	Flavobacteriales	[Flavobacterium johnsoniae UW101, ATCC 17061]	GGGTTTGTACTTGGTTTGAAGGCTTTTTGTTTGTATATATTTGGAAATATTCAATTTCTATATTATGGAAAACCGTAAAATATCTTCTAAAAATTTTTGCATTTTTGATTACTAGATTTTTTAACAGAAAATAAAGCTAACTAACCAACATAAACCAAAATAATTATGAGTACGTCTCGC
15242	CTGAACCTGTTT	26020	643348554	[NC_011979]	3253530	3253709	-	643640280	3251730..3253529	-	COG4783	R	21	[Putative Zn-dependent protease, contains TPR repeats]	Proteobacteria	Deltaproteobacteria	Geobacteraceae	Geobacter	Desulfuromonadales	[Geobacter sp. FRC-32]	GCGGTAAATTAAATTAAGCTATTTAAATAATAGAAAAATAATTAACTTGCTGGTCCCCCGCACGGGTTTGGTCCCTGAGGAGTCCTCGAGTAAACCGCCCAGATCACATTGGACTTTCCGGTAAGGCGAAATACTGTTCACAATCCATGGCTGGAGGATTCGGTTATGAAACAGGTTCAG
15243	GTGGTTAGCAAC	39967	640069313	[NC_009138]	1804001	1804180	-	640169099	1802717..1804000	-	COG2873	E	20	[O-acetylhomoserine sulfhydrylase]	Proteobacteria	Betaproteobacteria	Oxalobacteraceae	Herminiimonas	Burkholderiales	[Herminiimonas arsenicoxydans ULPAs1]	GGCAAGGCCAATTATAATCGACCGGATTTTGCCGCACCGAGACGCGATATCATTTGATGGCTGGTTGTCCTGCATCGCCATAGCTCATTTTGAATACGGCTGTGCTGATGCTGATTTTCTGTCTGCAACCAATGTTCTGATTATTTTTATTCCACAGGAGTATTCATGGTTGCTAACCAC
15244	TGGATCGGTAGA	20091	639633028	[NC_008526]	1777857	1778036	-	639664721	1776102..1777856	-	COG0028	EH	45	[Thiamine pyrophosphate-requiring enzymes [acetolactate synthase, pyruvate dehydrogenase (cytochrome), glyoxylate carboligase, phosphonopyruvate decarboxylase]]	Firmicutes	Bacilli	Lactobacillaceae	Lactobacillus	Lactobacillales	[Lactobacillus casei ATCC 334]	GTGTCGTCGCTTGCTAGTTTAAGCGTTTTATACGCTAAGGTCGCAATTTGGGCGTTAAGGTTGCTTAAACCAGATGAAAGGGCTTGCATTGTTATCAATAAATTGTTATACTCGTAATCGTAAAGAACTTACAAAATGTAAGTAATAATATTGGAGGCAAGTGTCATGTCTACCGATCCA
15245	TTCTTGTCTGAC	20625	637000141	[NC_004567]	2466997	2467176	-	637389790	2466253..2466996	-	COG1131	V	65	[ABC-type multidrug transport system, ATPase component]	Firmicutes	Bacilli	Lactobacillaceae	Lactobacillus	Lactobacillales	[Lactobacillus plantarum WCFS1]	ACAACGGGGTGGCGCATTTTTGTTTGCAGTGCGGTGACAAATGGGCTGGAAATAAAGTAAGTGAGTGACAACTCATTTTGCTGTTGACAAACCGAGATGTACTGATTATACTAAAGCCATTAAGTGAGTGAGTATGCACTCACTTCGAGAAAGAGGGTTATTAAAATGGTCAGACAAGAA
15246	GAACTCATACGC	21593	637000144	[NC_002662]	1603311	1603490	-	637068819	1602114..1603310	-	COG0617	J	11	[tRNA nucleotidyltransferase/poly(A) polymerase]	Firmicutes	Bacilli	Streptococcaceae	Lactococcus	Lactobacillales	[Lactococcus lactis lactis Il1403]	TCACAGGTGAATGATACAGGGTAAAGCTTAAGAACAAGCTTATGACAGAAATTGATGAGAGCTAAAAGTGCTGACAGGTCTGTATAAACTTTCTGTCAGTAAAATTTTAAGGTGTACAATGGGGCTATGCCCCGTTTTTGTTTAAAAAATGATAAAATAATAGATATGGCGTATGAGTTC
15247	AATGAGCGCATT	11173	642555136	[NC_010842]	2343740	2343919	+	642687225	2343920..2344753	+	COG0824	R	9	[Predicted thioesterase]	Spirochaetes	Spirochaetes	Leptospiraceae	Leptospira	Leptospirales	[Leptospira biflexa Patoc 1 (Ames)]	GCCGAAGTTAGAATGTATGTCCGAACTACACATTGATTAACGGAATGTAGGGCAACTGGTTCACTATTGAAATAGGAACAATTTAGAAATTCCTTTCTTATTGTGAATGAAACAAACATTCCGATTTTTTCTTTACCAATTCAATGCGATAGAAAGAAAGGAGGAATGAATGCGCTCATT
15248	CCTTCGAACTTG	4251	646311948	[NC_013720]	1310423	1310602	+	646478408	1310603..1311367	+	COG0047	F	6	[Phosphoribosylformylglycinamidine (FGAM) synthase, glutamine amidotransferase domain]	Planctomycetes	Planctomycetacia	Pirellulaceae	Pirellula	Pirellulales	[Pirellula staleyi DSM 6068]	CATTAACCGATAGACGAAGTTTGTAGGTCAGGTAAGAGCGTACCTGACACCAGCTGAATCAACCGATCACTGAGCTTGCACAGCCTTTCAAGTAACCAAGACGTTTGTCAGGTGCTCCTTACCTGACCTACAAGAACACAATTCCGTAACACGACTGGCGAAGCGATGCAAGTTCGAAGG
15249	AATGCGGTCAGA	24277	640427135	[NC_009376]	1978944	1979123	+	640469759	1979124..1979867	+	COG1028	IQR	71	[Dehydrogenases with different specificities (related to short-chain alcohol dehydrogenases)]	Crenarchaeota	Thermoprotei	Thermoproteaceae	Pyrobaculum	Thermoproteales	[Pyrobaculum arsenaticum PZ6, DSM 13514]	GTCCATTAGGTCGATTTCCTAGGCGGCACTTGCACGTCGTTTATCTTCTCTGATGAAACGGGGGACTCGAATCCCGAGGCGAAATGGTTACGTTTTTATTATGGCAAAAGACTAAAGCTACTGATCGTGTAAGAAATTTTAGAAATTTCTGTTAATTCATAACTTATGTCTGACCGCATT
15250	AGGCACGCTTGA	28610	650377986	[CP002455]	1715719	1715898	+	650483316	1715899..1717578	+	COG0507	L	19	[ATP-dependent exoDNAse (exonuclease V), alpha subunit - helicase superfamily I member]	Bacteroidetes	Flavobacteria	Flavobacteriaceae	Weeksella	Flavobacteriales	[Weeksella virosa 9751, DSM 16922]	GATTTAATCTTTTACGGTTTTTTTGTTTCAACAAACGTATAGTTACCACAATGAAACAAGGAAGAATTCGTATAGCTTTTTCATTATTTCAGATGGCTTTTACATCCTAGTTTTCTTCTTATCTTTGTTATTCATCCAAAAAAAAACTAAACTTCTAAAAAGAAAATGTCAAGCGTGCCT
15251	CCACATCAGGGT	45868	641228474	[NC_009925]	1483977	1484156	+	641250603	1484157..1485035	+	COG1357	S	11	[Uncharacterized low-complexity proteins]	Cyanobacteria	Synechococcophycidae	Acaryochloridaceae	Acaryochloris	Synechococcales	[Acaryochloris marina MBIC11017]	TGCCAAGAACTAGGGGAGTAGTTTAGCATCAGCAACTTGGTTTTATTCCTAGACATCCATTCAACACAGATGATGTCATTATTTTCTAGTGAAGTAAAAGCCTTCTCTATAGATAGACGGGGATGTTTCACGCGTTAGAAAAATGAGTGCAATTGTGCCAACCCTATGACCCTGATGTGG
15252	AACAACGGTCTG	25574	640069301	[NC_009085]	3042400	3042579	-	640154804	3041746..3042399	-	COG2086	C	25	[Electron transfer flavoprotein, beta subunit]	Proteobacteria	Gammaproteobacteria	Moraxellaceae	Acinetobacter	Pseudomonadales	[Acinetobacter baumannii ATCC 17978]	AAAAATTTTAATCGAAGAGTTAATATACTTTTCTCAACATTTACTTTTGCTAGAACAGCCGAGGATTACATGAAGGCTCTTGTTGCTGTAAAACGTGTGGTTGATGCCAACGTTAAAGTTCGTGTTAAGCCGGACAATAGTGGGGTTGACCTTACCAACGTTAAAATGCAGACCGTTGTT
15253	GCACGACATTAG	573	637000026	[NC_004663]	2227014	2227193	-	637410218	2224974..2227013	-	COG3507	G	11	[Beta-xylosidase]	Bacteroidetes	Bacteroidia	Bacteroidaceae	Bacteroides	Bacteroidales	[Bacteroides thetaiotaomicron VPI-5482]	AAGTCATTATTAATTCGTTTTTGTGGTATTTATTAAGGGATGCCCCTTTACTTTGCTGAAAAATATTTTTTGGCAGACGTAATAACATAACATGAAAAATAAAAGAATAACATGGTAAAAAGGTTTGATTGGTTGTTGGTGTGTTTATTGTTTTCAATAGGGGTGATGCTAATGTCGTGC
15254	GGTTTGGCTACA	6866	637000034	[NC_002929]	2887874	2888053	-	637113869	2886857..2887873	-	COG3547	L	34	[Transposase and inactivated derivatives]	Proteobacteria	Betaproteobacteria	Alcaligenaceae	Bordetella	Burkholderiales	[Bordetella pertussis Tohama I]	CGGTGGTGATTAGCTATCACCACCGCACGCCGATGACCGCGAGTTGGTGCCCAAAGCGAGGACTTTGTGGGACAGATAGCGGCTCGGCAGCGCACTGCTGGGCCGGCGAGACACTGGACGGTATCGTAGGGCGAGGACCCTGTATGTACAAGGCAAGTGGGCGCAATGTGTAGCCAAACC
15255	GTCAATGTCGTT	2237	637000087	[NC_008255]	2052827	2053006	-	638071742	2050490..2052826	-	COG5373	S	14	[Predicted membrane protein]	Bacteroidetes	Cytophagia	Cytophagaceae	Cytophaga	Cytophagales	[Cytophaga hutchinsonii ATCC 33406]	TCCAATTTAATATCTTTAGCACTTTAACGTATTAAAGATATTGATATGGATGGCTTTTTAATGGGTTTACTTTTTGTTGGATTATTTATCTGCATTTTTATTTTACTTAGCCGAACCGGCACACTTGTAGAAAATACAGAAGCATTACAAAAGAAGCTGTTGTTAATGAACGACATTGAC
15256	ACGACCGTGGAA	35088	637000101	[NC_004668]	1775676	1775855	-	637415030	1770075..1775675	-	COG1501	G	16	[Alpha-glucosidases, family 31 of glycosyl hydrolases]	Firmicutes	Bacilli	Enterococcaceae	Enterococcus	Lactobacillales	[Enterococcus faecalis V583]	AAGGATGTGTTTATGAAGGGGTTACTGAAACTGACTTTCTAACAGTCTCAGTAAACTAAGAAAATCGTTATGACTTTTCATCTGGATAAAACTTTGTTGGGTTTTGGATTTTGTGAGTAATTTTGTCGGAACTATTCTATGGGGAGCAATTTTAAGGAGGAAAAAATGTTCCACGGTCGT
15257	ATAATGACGGGA	20626	637000141	[NC_004567]	2468527	2468706	-	637389791	2467216..2468526	-	COG3048	E	2	[D-serine dehydratase]	Firmicutes	Bacilli	Lactobacillaceae	Lactobacillus	Lactobacillales	[Lactobacillus plantarum WCFS1]	TATATCGACTTATCGGCATTTGTGCTGATCGTGGTGACGTTTCAGTATGTTACCTAGTCTCGGAAGGTCGGAATAGGCTGAACGTATGTAGACGGCCATCGAAAACTGATAATTTTAACTCACGATACGTAATATGATGCAATTAAATGAAAAGGACCTGAAAGTATGTCCCGTCATTAT
15258	TGAGGAGTTTGG	43296	640069316	[NC_009135]	1465212	1465391	-	640167019	1463871..1465211	-	COG0471	P	21	[Di- and tricarboxylate transporters]	Euryarchaeota	Methanococci	Methanococcaceae	Methanococcus	Methanococcales	[Methanococcus maripaludis C5]	CCCCGAAGTTCTTTAAAAACTACCAATCAAACAAGTTAGTAGTTATTCAAAAACTGATAAGCCTAGTTTTATATGCATTCTAATTTTATACGATTTTCTCAAAAGATTTCCTAAAGTCGATTCGACGAGGTGAATTTATCGAAATTTATATAACGAGGTGATTTTATGCCAAACTCCTCA
15259	GAAGCCCTTACT	8466	637000188	[NC_002946]	1147998	1148177	-	637142415	1147035..1147997	-	COG3547	L	34	[Transposase and inactivated derivatives]	Proteobacteria	Betaproteobacteria	Neisseriaceae	Neisseria	Neisseriales	[Neisseria gonorrhoeae FA 1090]	ACAATGCCATCAGGCTTAACTTTCTTTCGGATAATTGGCAACAATGTCGCTGATTGCGCATTAGGGACAACGACGGTATAAACCTTATATATTGCGTCCCTAAGAAAGGGCATTAATTTTTGTTAATCGCCCCTTCTTAGGGACGCAATATATAAGGGTAATCCCATGAGTAAGGGCTTC
15260	TGGAGTCACGTC	4252	646311948	[NC_013720]	1314867	1315046	-	646478412	1313913..1314866	-	COG2165	NU	20	[Type II secretory pathway, pseudopilin PulG]	Planctomycetes	Planctomycetacia	Pirellulaceae	Pirellula	Pirellulales	[Pirellula staleyi DSM 6068]	TATAAATCTCGCAAAATCTCTGACCCCTCGCTATGGCGGTGGCATCTCTTGATTGGGGAGCTTGACGTCTCTAATATGGCCTTTAGTGGTAATTAATCTGCCACAGTATTGCGGTCTGTCATTCTCATCTATTTCTCGTCTAGGAAATTCTTCCAAAGAGGCATCATGGACGTGACTCCA
15261	GCGGATTATGAT	30494	649633083	[NC_015174]	4909461	4909640	-	649980070	4908312..4909460	-	COG0484	O	26	[DnaJ-class molecular chaperone with C-terminal Zn finger domain]	Planctomycetes	Planctomycetacia	Planctomycetaceae	Planctomyces	Planctomycetales	[Planctomyces brasiliensis IFAM 1448, DSM 5305]	CTCGACAGAGAGCTACGCTCGAAACGAAGTATTCGTGGTCGAGCAGCCAACTCTTTCTTTGCGATTCCCTCCGGTTGTTTGCTCGAAGCAAGTCGGGGAAGTTCACCGTTCCGTCGGCCACGGCGGGCAACTTGCCCCGGGCACGGATACGGGGAGAACGGGACAATGATCATAATCCGC
15262	CGTCATTGTGGT	6004	639633055	[NC_008380]	2837863	2838042	+	639648561	2838043..2839905	+	COG0840	NT	58	[Methyl-accepting chemotaxis protein]	Proteobacteria	Alphaproteobacteria	Rhizobiaceae	Rhizobium	Rhizobiales	[Rhizobium leguminosarum bv. viciae 3841]	TCACATATCAAATACACACTGCGTTTGCGCGTTTTGGGTTGCAATCCGGACATGGGCATGAGGGCTCGTGATGTGACCGTCAGCGCGGATGCCCGTATTGAGACGCCGGTCGGGAACATGTCCGACTGAGCCGCAATTCTAGGCCGCCGCGGAATGTTCCAATTTATGACCACAATGACG
15263	CTGGTTAAGCCA	39592	637000250	[NC_007677]	717983	718162	-	637843543	717083..717982	-	COG3440	V	8	[Predicted restriction endonuclease]	Bacteroidetes	Sphingobacteria	Rhodothermaceae	Salinibacter	Sphingobacteriales	[Salinibacter ruber M31, DSM 13855]	CCCTCTCGTCCCGCCGTGGAGCGGGACGCGGCGAAATCGGTGCGCATCAATGGGAATTCTGTTCTCCAGCTGCCGAAGTCTTGCACGTCCCCTCCCACCTCTGCTATGCTTTGAACAGAGATGGTGATTTTCTCTTTCGTGGGCCGTGTATAATCCTTTCGTCCGATGTGGCTTAACCAG
15264	CTTAGGGTGGTT	32001	637000253	[NC_004631]	342227	342406	-	637404141	340895..342226	-	COG0531	E	47	[Amino acid transporters]	Proteobacteria	Gammaproteobacteria	Enterobacteriaceae	Salmonella	Enterobacteriales	[Salmonella enterica enterica sv Typhi Ty2]	ATTCAAAAAAATCAATCTATCAGTTTTTTCATGTTTGTGTTTATTTCACTTTTTCTTTAGGACTTATCTCAACCCATTCGTTAATCTTGTCGACAGTTGAACGGGCACGCAGCATATATGAAGCATAAGCCCGGTTCTTAAAAATACAGCTCAGGAGAAATGAACATGAACCACCCTAAG
15265	TTCCGACAAGTT	19481	637000281	[NC_004461]	770263	770442	+	637365831	770443..771615	+	COG1092	R	9	[Predicted SAM-dependent methyltransferases]	Firmicutes	Bacilli	Staphylococcaceae	Staphylococcus	Bacillales	[Staphylococcus epidermidis ATCC 12228]	CATGGGTGGGATAGTGAATTCAGAATGAATTTCGTCTCACTCTTTTTCTGTGTGATTCACTAAAGTTATTTGTTAAAATGATGTTGAAATTATATGGTGTTAACTGATTTACGAAACAAAATTATCATAACTAACAGTGATAAAAATTAAGAGAGGTATTCATTTATGAACTTGTCGGAA
15266	AGGCCAGAAACG	38443	643692001	[NC_012483]	1730024	1730203	+	643767696	1730204..1731265	+	COG0136	E	19	[Aspartate-semialdehyde dehydrogenase]	Acidobacteria	Acidobacteria	Acidobacteriaceae	Acidobacterium	Acidobacteriales	[Acidobacterium capsulatum ATCC 51196]	CGCTTGCGGTGGAAGGATCGCAAGAATCGCGGGTCACAGAAAAGGCATCGCCGATTACACTATTAGCCATAGATAGCCCACAAGCGCTCGTTGTCTCCGTCGATGGCGTGGCGAAGCTGTCAAGTAACAGCGGTGCAATTCTCTTCAGGCAGGACCCTACACTCGATGCGTTTCTGGCCT
15267	CCACAGCATCGT	25089	640069301	[NC_009085]	1026365	1026544	+	640153061	1026545..1028416	+	COG0210	L	21	[Superfamily I DNA and RNA helicases]	Proteobacteria	Gammaproteobacteria	Moraxellaceae	Acinetobacter	Pseudomonadales	[Acinetobacter baumannii ATCC 17978]	TCATCTGCCAGTCAACTGAACAACAAGCAAGAAGAAGCCATGAAATATACTCAAGGCCCTTTATTGGTGCTTGCTGGCGCTGGTTCAGGTAAAACATCGGTAATTACGCGTAAAATTGCTTATTTGGTGCAACATTGCCGTATTCCTGCGCATCGTATTACAGCGATGACGATGCTGTGG
15268	CAACGTCCTATC	5396	639279302	[NC_003304]	1963028	1963207	+	639297489	1963208..1965718	+	COG0556	L	16	[Helicase subunit of the DNA excision repair complex]	Proteobacteria	Alphaproteobacteria	Rhizobiaceae	Agrobacterium	Rhizobiales	[Agrobacterium tumefaciens C58-UWash]	TCGAGCGATCCGAAAACCCGCGCCGCCGCCGGTCTCAATCCGGTAGCTGGCATGGACGTCTCTCTGGAGGAGGCGGCCAACCTCGCACCGGGTGCCGTCACCGCCACCGTCGAGGCGCTATCGGCACTGATCGAGAGCGGCAATCCGCTGTTCAAGGACGGCAAGATGGATAGGACGTTG
15269	AGGGCTAACGTT	7846	637000048	[NC_006348]	2794932	2795111	-	637563296	2794311..2794931	-	COG0723	C	12	[Rieske Fe-S protein]	Proteobacteria	Betaproteobacteria	Burkholderiaceae	Burkholderia	Burkholderiales	[Burkholderia mallei ATCC 23344]	CGCATTATCGAAACGGGAACCTCGATAGCCCGGGGAAACCCTTGATCAATAATAGCTTCAGGAGGTATTTAACGTCCGGGTCTTGTAAATGCCGACTCCATTCGAGCAAACTAGCGGCGGTGTGAAATGTCGTGACGGATATCCAACTCAGAATTGGGGCGTGTGATGAACGTTAGCCCT
15270	GGTAGCTACAAT	2939	644736344	[NC_010280]	842053	842232	-	644745206	837850..842052	-	COG0342	U	17	[Preprotein translocase subunit SecD]	Chlamydiae	Chlamydiae	Chlamydiaceae	Chlamydia	Chlamydiales	[Chlamydia trachomatis L2b/UCH-1/proctitis]	GACGTCAAAAAATGGGGGAGACTCCGGGCTCCTTCTCTTGTCATTGAGAGGGCTTTCTTTTGTCAACATATATGTTTTGAAGAGCCTAGATCTTCCTTCCCGTTGCTTGAGCGTTGGGCTAAGTAGCTGCATTCGCAGAATTCACGAATAACGAAGAGCCTCATAATGATTGTAGCTACC
15271	CCCATTCACTGT	9632	646311913	[NC_013716]	4735933	4736112	+	646476663	4736113..4738338	+	COG3325	G	9	[Chitinase]	Proteobacteria	Gammaproteobacteria	Enterobacteriaceae	Citrobacter	Enterobacteriales	[Citrobacter rodentium ICC168]	ATTATCTTACCACCATTTTTATATATCACTGATTTTTATGATTCAATAATCAGGTACTTTTAATAATCCGAAGGGCAATTGTGGTCTGTTTATTTATTCTTTATGGTAATGGAGCCAGAACTGGCGGCTACACCAGTTGCTACATTACATTATTAAGGATAATATATGACAGTGAATGGG
15272	CTTGCAGACCTG	45335	641522622	[NC_010546]	4344972	4345151	-	641678718	4344261..4344971	-	COG1357	S	11	[Uncharacterized low-complexity proteins]	Cyanobacteria	Oscillatoriophycidae	Cyanobacteriaceae	Cyanothece	Chroococcales	[Cyanothece sp. BH68, ATCC 51142]	ATGTAAAATGATTATTGATTATAAATGCTTCTTTAACATAGAATTTTCTGTATGTCTAGATTAAATCTCACCATAAGATAGAGATAATGATCACACAGATTAACCTATTCCGTGACTATACTGAAACTAAGCAAATAAAGTTTTGTAAATCTAGGGAAAATCGGAATGCAGGTCTGCAAG
15273	AGAGGTTTCTAC	34953	637000101	[NC_004668]	195707	195886	+	637413455	195887..196711	+	COG0351	H	10	[Hydroxymethylpyrimidine/phosphomethylpyrimidine kinase]	Firmicutes	Bacilli	Enterococcaceae	Enterococcus	Lactobacillales	[Enterococcus faecalis V583]	AGTTTTAACCAGCGTAAAAAACTGGGGTATTCGGACGTAAGACCAGAGAATTTATTCTCTGGTCTTTTTTTTGTTTAGAAATTGGCTGGCTAAAAAATAAGCCAATTGGCTGTTTTAGCAGACTTGTTTCTTCAGTATACTTGGAGAAAAAGGTTAGGTGATTTAATGGTAGAAACCTCT
15274	GAGGTAAGCATC	2402	644736369	[NC_009441]	413443	413622	+	644739797	413623..416874	+	COG4771	P	31	[Outer membrane receptor for ferrienterochelin and colicins]	Bacteroidetes	Flavobacteria	Flavobacteriaceae	Flavobacterium	Flavobacteriales	[Flavobacterium johnsoniae UW101, ATCC 17061]	AATTTACCTTAAATTCTGAGAATTCCTAAATCGGATGCTTTTATTAACAATAAAAAAACAAAATCATAGAGCAAAATCATAATTTAACTAAAAAAAAAGCTTTTAATATTAGGAAAGTTAACAAATTATTAAGAGTTTTGCGATACTAATTCAAAATATTTAAAAATGGATGCTTACCTC
15275	GCAGATAAACAG	37512	650377948	[CP002175]	1858721	1858900	-	650422042	1858205..1858720	-	COG0244	J	47	[Ribosomal protein L10]	Firmicutes	Clostridia	Halanaerobiaceae	Halanaerobium	Halanaerobiales	[Halanaerobium praevalens GSL, DSM 2228]	GAAAATAACCTATCCGAAGACAGTAGGGGCTAAATGCTTAAATTTCCTACCGAGGTAAATTTTTGCGAAATTAATTTTGCATTTATACCTCCTGACTGTCTACAGGAGGTTTTTTCAATTATAAATTAATTATTTTCAAGCAGATATTTTAAGGGGGGTGAAAATATGCTGTTTATCTGC
15276	GGCTAACATATG	29924	649633056	[NC_014632]	1940566	1940745	-	649703440	1939579..1940565	-	COG2870	M	3	[ADP-heptose synthase, bifunctional sugar kinase/adenylyltransferase]	Fusobacteria	Fusobacteria	Fusobacteriaceae	Ilyobacter	Fusobacteriales	[Ilyobacter polytropus CuHBu1, DSM 2926]	GTACCCAGAAGGCATTTCTTTAAAGAATAAAGTAAAAAAAATTATAGATTTATAAAACTTACTATATAAAGTTAGTTTTTATGTTAGAAGGGTTTATTCTAACTTGTTTTTTTCAATAACAGCGTGTTATAATTACTTGCAAACTATTTTTTGAGGGAGTGAATAATGCATATGTTAGCC
15277	AAGTGCTGATGC	34376	643692028	[NC_012207]	786411	786590	+	643733520	786591..787781	+	COG0050	J	21	[GTPases - translation elongation factors]	Actinobacteria	Actinobacteria	Mycobacteriaceae	Mycobacterium	Actinomycetales	[Mycobacterium bovis BCG Tokyo 172]	CGAAGACGACCGCTAGTGAGCGAAGCTCACGAGCAATGAGCAGCGCGAAGGCGACTGGCGAGTAGATACAACCATACGAGTAGGCTGGCCCGGTTACGACCGCGGCATAACTGAAAACATCAACACTGCTTTTATAAGCACTAACAAGTCCAGGAGGACACAAAAATGGCATCAGCACTT
15278	AAAGACGAGGCG	4403	646311948	[NC_013720]	3321835	3322014	-	646479904	3321442..3321834	-	COG0222	J	5	[Ribosomal protein L7/L12]	Planctomycetes	Planctomycetacia	Pirellulaceae	Pirellula	Pirellulales	[Pirellula staleyi DSM 6068]	ATTTCCAGATAGCGACCCTAGAAGGTTGTTCCTTCTAGAGTCAGGTAGCTCGCAAGATGAGTGTCTTGAGGCCACCAATTTCGAATTAGTCTGTTTTGTTAGATCAGTCGCACCTCGCAGCCGCGATTGATCCTTATGTGAGATTGAGAAAGGATCGCGAAAGCCATGCGCCTCGTCTTT
15279	GAATACACCGCT	46377	640069321	[NC_008816]	1487755	1487934	-	640079473	1487389..1487754	-	COG0099	J	24	[Ribosomal protein S13]	Cyanobacteria	Synechococcophycidae	Synechococcaceae	Prochlorococcus	Synechococcales	[Prochlorococcus marinus AS9601]	AACCCCTATGAAGGTCAGATCTTCAGTCAAAAAAATTAGTCCTGACGATCAGATCGTGAGGAGAAGAGGTAAAATCTATGTTATTAACAAGAAAAGACCTCGCAATAAACAGCGTCAGGGTTAAATTTAAACCCTTAAATTCAAACTTTTACTTATTCAAAACACATGAGCGGTGTATTC
15280	CTGCCACTTAGC	13787	651053059	[CP002815]	2039088	2039267	-	651223437	2038188..2039087	-	COG3889	R	9	[Predicted solute binding protein]	Actinobacteria	Actinobacteria	Propionibacteriaceae	Propionibacterium	Actinomycetales	[Propionibacterium acnes 6609]	TTGGGGTTTTGGGGTGGGGCATTTGTGTTCTGCTAGCTATTTTATGAATGATGTTGACAAAATCGGGGGGGGGGGGGGGCAGTATTTCTAGCGCAGTTGCCCGATCCGTGGCTGTCAGAAGAATGTCTGCGGCGCTGTATGGCGCTTACTGAAAGGTTTCCGATCATGGCTAAGTGGCAG
15281	CATGTCGTCGGA	46419	640069327	[NC_007493]	312521	312700	+	640069880	312701..312907	+	COG0255	J	1	[Ribosomal protein L29]	Proteobacteria	Alphaproteobacteria	Rhodobacteraceae	Rhodobacter	Rhodobacterales	[Rhodobacter sphaeroides 2.4.1]	CCGGAGGGGCATTCTTTCGCTTGCCCTTCGGCCGAACCTCCTGTAGCAGGCTGCATCCTGCGGATTCCGGGTCACCGGATTCGCGGATTTGTCATTGATCCACCAGATCCAAGGTAACCCTGCCAAGGTCGGGAGCCCTCTGGTGATTGAAGAAGGAAAGAGGCGATGTCCGACGACATG
15282	GCAATAGGCACA	23699	637000303	[NC_006448]	1629411	1629590	-	637592163	1629180..1629410	-	COG2013	S	9	[Uncharacterized conserved protein]	Firmicutes	Bacilli	Streptococcaceae	Streptococcus	Lactobacillales	[Streptococcus thermophilus LMG 18311]	CAGTATGGTCTACCATACACCTAATGTGTGACTCTCAACACCAAATTAAATACAAGTGGCTCTGGTGTAGGACGCTTTGTAAAAGCAGTTGGACGGTCAATGGTTTCGGGTGAAAGTACCTTTATTACCTAGGTATTTGCCCAGTCTAATAATGCTTACCTAGCAATGTGTGCCTATTGC
15283	CATAGAACTCAC	28599	650377986	[CP002455]	1462045	1462224	+	650483062	1462225..1462854	+	COG0087	J	23	[Ribosomal protein L3]	Bacteroidetes	Flavobacteria	Flavobacteriaceae	Weeksella	Flavobacteriales	[Weeksella virosa 9751, DSM 16922]	AAAATATCATAAAAAACAATAAAATATTCTAGATAAGTTTGTGGTTTACAAATAAATTCATAAATTTGCACACTATTTTTAGGGAGAAGAGTGCTTATTGGTGTCAATATGCAAACCTTTGACCTAGGAATATTTATGTAAAATTTAATAACATTATTTAACAAAATGGTGAGTTCTATG
15284	GCAAGATGTACA	37890	644736325	[NC_013205]	2789410	2789589	-	645028846	2785879..2789409	-	COG0085	K	73	[DNA-directed RNA polymerase, beta subunit/140 kD subunit]	Firmicutes	Bacilli	Alicyclobacillaceae	Alicyclobacillus	Bacillales	[Alicyclobacillus acidocaldarius acidocaldarius 104-IA, DSM 446]	GCAAAAGTCCAGAACAGGCGGTCGCTCATCGGGCGTCGTCCTGGCGTCTTTTTGTGTGCGGCGCTTGTCTCTTTGTCTGACTTGGCTCGTCCGAGCTCAAGAAGACCTCTGATGCAAAGCCTCCTTTGCGCATCGTCCAACAAATCCGCTTGAGGGGTGACGGTTATGTGTACATCTTGC
15285	CACCAAGTCATG	33833	646564505	[NC_014218]	1522753	1522932	-	646849267	1522378..1522752	-	COG0048	J	42	[Ribosomal protein S12]	Actinobacteria	Actinobacteria	Actinomycetaceae	Arcanobacterium	Actinomycetales	[Arcanobacterium haemolyticum CCM, DSM 20595]	TCGGAAAAACCGAACGCTTTCTCGTGAAAGCCTGTCTCCACACTGTCGGATTTTCGAATGTGAATACGCTTGGACGTTAGGAAAGAACGGTGTCTTTCCGACCGCAGGTTCGAAAAAGGCGAACAGGCGGGCAGTTCGACTATTGACATATCAACAGGAGAAATAATGCATGACTTGGTG
15286	TTGACTGCTAGC	16143	637000013	[NC_007530]	120782	120961	+	637787071	120962..121270	+	COG0051	J	43	[Ribosomal protein S10]	Firmicutes	Bacilli	Bacillaceae	Bacillus	Bacillales	[Bacillus anthracis Ames Ancestor A2084]	GCTTGCATCTAGACGAATAACATTGTATAATAGACAATGTTGGTCTTTGACTGCGATGAAGTGGAAGGTTGCTGACACACCCGGCCGCTTTGCCATGGCATGGTGTGGGGAAATTTCCATGGAGAAGGTCTATTTTAGAAATAGGCGAACGAAGGAGGGAAAATAATGGCTAGCAGTCAA
15287	GTGAGACAGCAG	17440	637000016	[NC_003909]	120785	120964	+	637276856	120965..121273	+	COG0051	J	43	[Ribosomal protein S10]	Firmicutes	Bacilli	Bacillaceae	Bacillus	Bacillales	[Bacillus cereus ATCC 10987]	GCTTGCATCTAGACGAATAACATTGTATAATAGACAATGTTGGTCTTTGACTGCGATGAAGTGGAAGGTTGCTGACACACCCGGCCGCTTTGCCATGGCATGGTGTGAGGAAATTTCCATGGAGAAGGTCTATTTTAGAAATAGGCGAACGAAGGAGGGAAAATAATGCTGCTGTCTCAC
15288	AGAACGCGAATG	17931	639279304	[NC_006270]	133290	133469	+	639305089	133470..133778	+	COG0051	J	43	[Ribosomal protein S10]	Firmicutes	Bacilli	Bacillaceae	Bacillus	Bacillales	[Bacillus licheniformis DSM 13 Novozymes]	CCTTGCAACATGCCTATAAATTTTGTATAATAGTGCATGTTGGTCTTTGACTGCGATGGAAGTGAGAGGTTGCTGACACACCCGGCCGCTTTGCCATGGCAAGGTGATTCAGGTTTTTCTCACGGAGAATTGTCTAATGTAAGTAGGCGAAAAGGAGGGAAAATAATGCATTCGCGTTCT
15289	GCATGAACGTGT	27656	637000024	[NC_003228]	4858948	4859127	+	637229800	4859128..4859661	+	COG1595	K	67	[DNA-directed RNA polymerase specialized sigma subunit, sigma24 homolog]	Bacteroidetes	Bacteroidia	Bacteroidaceae	Bacteroides	Bacteroidales	[Bacteroides fragilis NCTC 9343]	TGATAACCTGGCTATTATTAATAGTCAGGTTATTTTTTTATGGACAATCAGTATAAAAGTCATTCTTTCATTTTGATATTACGAAAAGTTTATGTTGCTTTGTCATAAGAAAATCCAATTAACCTTTAAAATCTATTCATGCCAAGCAACAACAGCCTTCACACCATGACACGTTCATGC
15290	GAGACGCAGTAT	325	651053005	[CP002743]	1464013	1464192	-	651201162	1463641..1464012	-	COG0048	J	42	[Ribosomal protein S12]	Actinobacteria	Actinobacteria	Bifidobacteriaceae	Bifidobacterium	Bifidobacteriales	[Bifidobacterium breve ACS-071-V-Sch8b]	CAATGCGCCGACGGGAGGGGAGAAGGCCATCGGGCCGGTGGACTGGGCTATCTTTTCCGATTCGTCGGATGCCGTCAGCAGACGAGCGTCCGGAGAGCTGAGAAGTGTGGCGCAGTGCGGCGGTCACACGAAAGCAAGAGAAACCACTGAATCGGAGAATTCAAGATGATACTGCGTCTC
15291	ACTATAAGGGAG	15577	643348516	[NC_011593]	2135661	2135840	+	643437262	2135841..2136704	+	COG0834	ET	49	[ABC-type amino acid transport/signal transduction systems, periplasmic component/domain]	Actinobacteria	Actinobacteria	Bifidobacteriaceae	Bifidobacterium	Bifidobacteriales	[Bifidobacterium longum infantis ATCC 15697]	TTACGCGCCAGATTGCGCGGCTCTAGCCGGCCATAAGCAATGGAGATAACCAGCATCCGAGAATATCACTGTTTTGTAGTAACCCAATAGCCATACAATTGGCGCGCATGCATCAAGCACGACTTTGAACCGTGTGCATGACGAACACTTGAGGAGAGGAAGCCCATGCTCCCTTATAGT
15292	GGTTACTCTCAG	28757	644736340	[NC_013132]	1963567	1963746	+	644963794	1963747..1964052	+	COG0051	J	43	[Ribosomal protein S10]	Bacteroidetes	Sphingobacteria	Chitinophagaceae	Chitinophaga	Sphingobacteriales	[Chitinophaga pinensis UQM 2034, DSM 2588]	TGCTGATCCTCACCACATCACTTCTTTTGTGCATAAGGCAGGTTTCTCAGTCCTGGCGTGCACGATCCAATTATTTTTCCACAAAATTATTTGTGAAGTAAAAAAAACGGGTTACCTTTGCCCTCCCAATTTGTAAGGGTAAAAACAAGAAGAAGTTCATTGCATATGCTGAGAGTAACC
15293	TTTCTCTCCGTG	2989	637000067	[NC_007899]	993402	993581	+	637909271	993582..993845	+	COG5531	B	4	[SWIB-domain-containing proteins implicated in chromatin remodeling]	Chlamydiae	Chlamydiae	Chlamydiaceae	Chlamydophila	Chlamydiales	[Chlamydophila felis Fe/C-56]	GTTTCTTCTCCGAGCTCTTCTCGAGACTGCCCCTAAAACCTTAACAAAGAGTTATTGAGGAGCGAATTCTGTTTTTTTGTTTTGACGAGAAACCTTCTCGAAAGATAAAAAAGTTGCGATGAAGAGCTTGTGTCTCTTCGTACCACCTTTACTAGGAGTAACCGAATGCACGGAGAGAAA
15294	AAGAAGCCGGAA	9633	646311913	[NC_013716]	4738554	4738733	+	646476664	4738734..4740620	+	COG3325	G	9	[Chitinase]	Proteobacteria	Gammaproteobacteria	Enterobacteriaceae	Citrobacter	Enterobacteriales	[Citrobacter rodentium ICC168]	ATCACTACGTCTATATTTCTGTATATCACTATTATTTATCGATCAATAATCAGGTGCTTTTAATAAGCCGAAGGGCAATTGTGGTCTGTTTGTTTATTCTTTATGGTAATGGAGCCAGAAATGGCAGCTACACCAGTTGCTACATTACATTATTAAGGATAATATATGTTCCGGCTTCTT
15295	AGCTTCGCACTT	36267	640069308	[NC_009089]	102301	102480	+	640155763	102481..102792	+	COG0051	J	43	[Ribosomal protein S10]	Firmicutes	Clostridia	Clostridiaceae	Clostridium	Clostridiales	[Clostridium difficile 630 (epidemic type X)]	TATAAAATATAATAGTGTGCTTGAGAGATTAAGAAAATAATAATTAAATCCTAGTGAAATACGAACTGATATCGATTTGAAAGTTACAACACACCCGGAGCAGTGTATCGGTATTGGTTGTACGCAACTTGAAAATTAAACACGTGATAAAGGAGGGAAAACAAAATGAAGTGCGAAGCT
15296	TGGCGATTCATC	37316	637000077	[NC_008261]	3045503	3045682	-	638083650	3045026..3045502	-	COG0782	K	31	[Transcription elongation factor]	Firmicutes	Clostridia	Clostridiaceae	Clostridium	Clostridiales	[Clostridium perfringens ATCC 13124]	AGTGTATTCTATCTTATATAATATATAGTTTGACATAATAATCTTTAGGAATTATAATAATTTGAATAATTAGGCTTAATAATCTTAAAGTTTTTATGAATTGTATATTAACAGGTTAAGTTTAAATATGATATTATAATAATATGTTCAAAGGGGAGAAAGAAAATGGATGAATCGCCA
15297	ATTCACTCCTAG	33530	646564524	[NC_014008]	2086053	2086232	-	646713943	2085678..2086052	-	COG0048	J	42	[Ribosomal protein S12]	Verrucomicrobia	Opitutae	Puniceicoccaceae	Coraliomargarita	Puniceicoccales	[Coraliomargarita akajimensis DSM 45221]	CTGAGGCCCTGCCTCGAGACAGATTCTATAATGCGCGTCGAAGCCCCTGATTTTGGGGGATTTGGGCATTTTCGCGCTGTGCGAAATTTACGATAAAAATACTTGCACAGATAAGTCGAAACGCTACTTTCGCGCTCTTTCTCTAATTTCAGCGATCTAAATTTCATGCTAGGAGTGAAT
15298	TAACCTGTGCTT	45334	641522622	[NC_010546]	4341859	4342038	+	641678716	4342039..4342686	+	COG0176	G	13	[Transaldolase]	Cyanobacteria	Oscillatoriophycidae	Cyanobacteriaceae	Cyanothece	Chroococcales	[Cyanothece sp. BH68, ATCC 51142]	CTGATTTTTATTTTTCACAATGTAATGATAGCAAGCATCTTATTTGATTGTTCTCAAAGAAGACAAGAAAATGCTCACAGCATCAAATACGAATATCTATCCCATCAATTCATAAATTGACAAGACCGCAAAACAAAAACCTGTTATTATGTAGTAGTTTTAGGAATGAAGCACAGGTTA
15299	CGCGTGGATATT	34954	637000101	[NC_004668]	196803	196982	+	637413456	196983..198149	+	COG2230	M	12	[Cyclopropane fatty acid synthase and related methyltransferases]	Firmicutes	Bacilli	Enterococcaceae	Enterococcus	Lactobacillales	[Enterococcus faecalis V583]	GAGTAGAATAGAACTGTAATTGCAAAAAAAGAAGCGGAACATAGAAGGGGTGATAACTTTTCTGTGCTTCAGTTTAGAACGGACTGTGGTGTTTGTTTTGACGAACTACCGGAAAGCGACTTCTTTTTGTTTTGGCTTCAAATGGTATTTAATGGAGGGAATGCAATGAATATCCACGCG
15300	TGGAATGCAATG	34313	646311931	[NC_013757]	4741735	4741914	-	646520047	4738225..4741734	-	COG0085	K	73	[DNA-directed RNA polymerase, beta subunit/140 kD subunit]	Actinobacteria	Actinobacteria	Geodermatophilaceae	Geodermatophilus	Actinomycetales	[Geodermatophilus obscurus DSM 43160]	GCCCGCCGAGACGGGTCGCCTGGGGTGCCCGGGGGGACCTCTCTCCGGACGCCCGCCGACCGTCCGGGCAGGACGAACGCGGACAGCCCCGCCATTACCGACGACGACCCAGGACGAACCAGCACCCACCGCCCGCACGTCGTGAGGTCCTTGGAAGGACGCATCATGCATTGCATTCCA
15301	AGTACACGAGGG	130	640069314	[NC_008818]	1599817	1599996	-	640083179	1598659..1599816	-	COG0075	E	12	[Serine-pyruvate aminotransferase/archaeal aspartate aminotransferase]	Crenarchaeota	Thermoprotei	Pyrodictiaceae	Hyperthermus	Desulfurococcales	[Hyperthermus butylicus DSM 5456]	TAGGAAGTGCTCTCTTGTCAAGTTGAGCTACATGAATATGCTAGGTAGTAGCTTGAGAAGTAGGTGTCTTAGATAGTTTTAGTGTTTTTGCGGTAAAGTTTTAATAGGATGTGTTATGTTAAAAGCGAATTGACGCGATACTACACAGCCCTTCGGTGACCCCTAATGCCCTCGTGTACT
15302	GGTGGAAATAGC	20188	639633028	[NC_008526]	2544904	2545083	-	639665475	2543395..2544903	-	COG0513	LKJ	57	[Superfamily II DNA and RNA helicases]	Firmicutes	Bacilli	Lactobacillaceae	Lactobacillus	Lactobacillales	[Lactobacillus casei ATCC 334]	TGCAAGACTTGGCCGAATCTCGGCACTTGTTTTTTTATAGTGAGCATGATACTATTGTTCGGATATGTTTTTTTGTCATTTACTGAAAATGCACGTGATGCCCGCGGATTCCTTTGAAAACACGCTTGGGTAAACGCGTGCAGGAATTCTCAAGGAGGAACTCATATGGCTATTTCCACC
15303	GATGCCAGTCGT	8570	639633045	[NC_008767]	139295	139474	+	639827099	139475..140119	+	COG0087	J	23	[Ribosomal protein L3]	Proteobacteria	Betaproteobacteria	Neisseriaceae	Neisseria	Neisseriales	[Neisseria meningitidis FAM18]	CAAAACGCTTCAGACGGCATATTGAAGATATTTCTGATATTTCTGTTGATATTTCTTTGACTTGTCAGATATAATGCCGAGCTTGGTACATTTGTGCCAAGTTTAACTTTGTCTGAAAGACAGGCCAATCGTAGCCTGTCCCTTTACTTTAAAAGGAAAATAATCATGACGACTGGCATC
15304	ACGTTGTCGGAT	27843	649633078	[NC_015160]	2794560	2794739	-	649961686	2794014..2794559	-	COG1595	K	67	[DNA-directed RNA polymerase specialized sigma subunit, sigma24 homolog]	Bacteroidetes	Bacteroidia	Porphyromonadaceae	Odoribacter	Bacteroidales	[Odoribacter splanchnicus 1651/6, DSM 20712]	TCCAATCAGGTCGGACGAGGGTGCTCCCTATGTTTTAATTGTAATTTCATAATAGATGATAAAAATTTGGCTGGTACTGTTTTAATCTTTAATTTTGTTTGGCTATGAGCGGTTTATAGATCTGTGCCGCTGTATGAATTCTTTTATTAGAATCGTTTTTGTTTTATGATCCGACAACGT
15305	ACGTGTCTGTAC	33314	648028052	[NC_014364]	1009877	1010056	+	648107870	1010057..1011247	+	COG0050	J	21	[GTPases - translation elongation factors]	Spirochaetes	Spirochaetes	Spirochaetaceae	Spirochaeta	Spirochaetales	[Spirochaeta smaragdinae SEBR 4228, DSM 11293]	GGACGGCTGGATCGACCGTTTCGACCTCTGGAATCCTTCCTTAATTGAACTCATCTTTTTAAACATTCGGGTTTCCCGAACGATCGGTCTCATGTGTGGCTTCCATTTATTTAGGAGCTATATAATTAAATTTTATTGTGTGTGGAGAAACACAAGGAGGAACGGATGGTACAGACACGT
15306	CGAAGTAACACG	19073	637000279	[NC_007795]	558360	558539	-	637893210	556869..558359	-	COG0438	M	62	[Glycosyltransferase]	Firmicutes	Bacilli	Staphylococcaceae	Staphylococcus	Bacillales	[Staphylococcus aureus aureus NCTC 8325]	ATCCTAAGCTCTACAATGATATATTGGTCGTAGTTGATTGAATAACTACTATCATTATAAATATCAAAATTTGTTGTTTTATAAATAAACACATCTTCCAGTTAAAAGAAGTAATTAAATATTATGTGATATAATTATAAAAAATAGATATAAGTGGTGTTGTAAATGCGTGTTACTTCG
15307	GCTCTCTTGTAC	19407	637000281	[NC_004461]	316671	316850	+	637365364	316851..317801	+	COG2423	E	6	[Predicted ornithine cyclodeaminase, mu-crystallin homolog]	Firmicutes	Bacilli	Staphylococcaceae	Staphylococcus	Bacillales	[Staphylococcus epidermidis ATCC 12228]	AATATTATTTGAGATAGGAGCTTAGACTTTTAAGTTTATTTAAGCAAAAGAATTTTAATGGAGACTTACGATTTAACACATCTTGTTATATTAAACTTTGTGAAAAACTTAACCATCTAAATAATCCTATATAATACATTAAACGCGTGGGGGGGATTCATAATAATGGTACAAGAGAGC
15308	CGTAGCTAGAGG	14318	637000304	[NC_003155]	6047628	6047807	+	637208147	6047808..6048383	+	COG1595	K	67	[DNA-directed RNA polymerase specialized sigma subunit, sigma24 homolog]	Actinobacteria	Actinobacteria	Streptomycetaceae	Streptomyces	Actinomycetales	[Streptomyces avermitilis MA-4680]	CCGCGGATGCCGCATCCTTGAGGTGTGGAGTTCCTTGGGGACAAGTCGGTCGAGCGGGAGGGGAGGGCGCAGGAGATGAGTTCCGGCGCACCTGCTCATAACGCTTCGGTGCACAACTATGGACGCGGTGCCACGGAGCGGTCGACGCCGAGGCACCATGGACCGATGCCTCTAGCTACG
15309	TTCACGCATCTC	44973	637000320	[NC_004113]	1875680	1875859	+	637314424	1875860..1877131	+	COG1566	V	28	[Multidrug resistance efflux pump]	Cyanobacteria	Synechococcophycidae	Synechococcaceae	Thermosynechococcus	Synechococcales	[Thermosynechococcus elongatus BP-1]	ATTTTTTAGAGTCATAACGTCCACAGGTCAGGCGATAACGGCTCTGACCTAGGTTGCAGGGGAGAATTTTATTGATGACCCCCTGAGGCCTGTAGCCAAGGATTTAGAGACAATTCTCAAGGGGGCAAAGGAGCACGGGCTTCCTGTTGATGACATTGCTGAGTTATGGAGATGCGTGAA
15310	GGACCTAGGATT	26195	648028002	[NC_014378]	164825	165004	+	648128503	165005..165154	+	COG0267	J	12	[Ribosomal protein L33]	Firmicutes	Clostridia	Halobacteroidaceae	Acetohalobium	Halanaerobiales	[Acetohalobium arabaticum Z-7288, DSM 5501]	TGAATTTTATATTATAAAAAGCGGGTAGATTACTACCTGCTTTTTCTTTAGAATCATAGAGTAGTAGATAGCAAAGAAAAATTTTGACTTTTAACTTGAAGTATGATACATTGAAAAAGTGTTGATTTGAAGCTGTATGTTTTCTGGTTTGAGGAGGTGGCATCAATGAATCCTAGGTCC
15311	CTTCTGCAACAT	3974	646311901	[NC_013740]	2139486	2139665	-	646508534	2139231..2139485	-	COG1358	J	6	[Ribosomal protein HS6-type (S12/L30/L7a)]	Firmicutes	Negativicutes	Acidaminococcaceae	Acidaminococcus	Selenomonadales	[Acidaminococcus fermentans DSM 20731]	GCCCCGGTTTACAGAAAAAGAAACACCAGGAACTGTGTAAAGAAAGAAGCGCATAAAATGTGGGCTAAAACAGAAAAAAATCCCTAAAAAATATTGACATCCGGTGTCAGTAATGTTACAATACCACAGTGTCACAGAGGGTAGTATGTCTTTTGGAGGTGTGAAATGATGTTGCAGAAG
15312	CGTACAATCCGG	16728	649633010	[NC_014829]	149925	150104	+	649823817	150105..151166	+	COG0444	EP	8	[ABC-type dipeptide/oligopeptide/nickel transport system, ATPase component]	Firmicutes	Bacilli	Bacillaceae	Bacillus	Bacillales	[Bacillus cellulosilyticus N-4, DSM 2522]	CGGTTCGATAATATTCAGATAAATCAAAATTGAATCTATAGTTCCAAAATACTTTCAGATTTAAATGTTACATCGTTCGGGTTGAAAAGAATAGATTATTGTAAATCTGTATATAGTAATGTCGTATCTTGTAATATCATTGCCATTTGTAAAACGGAGTAAACGATGCCGGATTGTACG
15313	AACCGGTAGGAC	644	637000026	[NC_004663]	3494042	3494221	-	637411278	3493475..3494041	-	COG0450	O	24	[Peroxiredoxin]	Bacteroidetes	Bacteroidia	Bacteroidaceae	Bacteroides	Bacteroidales	[Bacteroides thetaiotaomicron VPI-5482]	GGCAGGCATATTGGTTTCATCTATTATCCGATAGAATTATTCGATTGGACTTTTTTTGCAAAGGCGGGGTTTCCGCCTTTATCTTTGCATCAGAAACAAAAAACAAAACGATGTTTCTGATGTTATAAGTCAAATCAATTAATAACAATAAAAGCAATAAAGAGTATGGTCCTACCGGTT
15314	GTTGTACGGATT	6957	643348523	[NC_011000]	259069	259248	+	643349136	259249..263355	+	COG0085	K	73	[DNA-directed RNA polymerase, beta subunit/140 kD subunit]	Proteobacteria	Betaproteobacteria	Burkholderiaceae	Burkholderia	Burkholderiales	[Burkholderia cenocepacia J2315]	CACAGGCATCCGCTGCCGTCAGCCAGCGGTTGGTAGCGGCCAACCACCAAGCTTCTCGGCTCGTTCAAGCCGTCGAACGGCCATCGGGTCTCAGTCGGTGAACACTCGGGTTTGAAACGTCCAGGTATTCCGCCTCGATAGCACCCGCCGTGATTCGGAGATCGTATGAATCCGTACAAC
15315	TCGCCTGAATGC	35573	637000076	[NC_003030]	3347653	3347832	-	637178877	3345982..3347652	-	COG2759	F	20	[Formyltetrahydrofolate synthetase]	Firmicutes	Clostridia	Clostridiaceae	Clostridium	Clostridiales	[Clostridium acetobutylicum ATCC 824]	TAAGTAATTTGAGAATGGATAATAATATTATTGAAATAATAAACTTATTACCATTCTCTTAACTTATCGCTATTTTTTTCACTATATTATGGTATAATAGTAAAGGTTAATATAAGTAGTTTATATTTTAAGTTTATTACATATAAAAAGGGGTGCATTTAACTCATGGCATTCAGGCGA
15316	TGGGATCTTTGG	37322	637000077	[NC_008261]	3062947	3063126	-	638083672	3061414..3062946	-	COG2244	R	30	[Membrane protein involved in the export of O-antigen and teichoic acid]	Firmicutes	Clostridia	Clostridiaceae	Clostridium	Clostridiales	[Clostridium perfringens ATCC 13124]	TAAATAGTAATAATACCTCTGAATTTAAAATAATATAAAATGAGACTTAATTTAGAGAAAGTAAATCCTTACTTAAATTAAGTAATATTAAATCCATGCACTTTTAATAAGTATTAAATATAGTATTTTAATATAATTTGGTTAATTTAAATTTGGAGGTATTTTATGCCAAAGATCCCA
15317	CTGAGCGATGTT	37932	649633048	[NC_014915]	129785	129964	+	649861131	129965..130273	+	COG0051	J	43	[Ribosomal protein S10]	Firmicutes	Bacilli	Bacillaceae	Geobacillus	Bacillales	[Geobacillus sp. Y412MC52]	TCACTTGCAATCTTGCTTACATACCAGTATAATATCAAATGTTGGTCTTTGACTGCGATGAAGCGGAAGGTTGCTGACACACCCGGCCGCTTTGCCACGGCGGTGTGCAGGAAATTTCCGTGGAGAAGTCTATTTTCAAAATAGGCGAAGAAGGAGGGAAACCAAATGAACATCGCTCAG
15318	GTCCTTACTTTG	21633	637000144	[NC_002662]	1959105	1959284	-	637069155	1957830..1959104	-	COG0144	J	9	[tRNA and rRNA cytosine-C5-methylases]	Firmicutes	Bacilli	Streptococcaceae	Lactococcus	Lactobacillales	[Lactococcus lactis lactis Il1403]	AGTTTTTTTGTTACTTTCAAGAAAATTTTACTTTAAATAGAAAACGGTTAAGTATTATATATAGTACAAAAGAATCATGAAAAGAGAGTGTTTTTAAGAAATTTAAGGAAAATCATCTGACGAAAGTCATTGACAGTCATTGACTACTAAGGGTATAATAGCTCTATGCAAAGTAAGGAC
15319	AATAGCACGTGC	44074	642555139	[NC_010725]	5424750	5424929	-	642653743	5424453..5424749	-	COG0236	IQ	16	[Acyl carrier protein]	Proteobacteria	Alphaproteobacteria	Methylobacteriaceae	Methylobacterium	Rhizobiales	[Methylobacterium populi BJ001]	TGCCCGCGCTCCACCGCTTCGTGTAAGGGGTCGCGATCTTTTCAGTAGCGCCATCGGGAACCGGCGGCGAAGCGGGGCCGCGGACCGGCTCGGGCGCCATGGGGGCGTGCCGCGTGAGGGGTCGGCGACGCCGGACATGAAGAATCGAGAAAGCGGCCAGCCCTAATGGCACGTGCTATT
15320	TGATAAGCGCAT	11761	644736404	[NC_013159]	398262	398441	+	644974497	398442..398747	+	COG0051	J	43	[Ribosomal protein S10]	Actinobacteria	Actinobacteria	Pseudonocardiaceae	Saccharomonospora	Actinomycetales	[Saccharomonospora viridis P101, DSM 43017]	GGACCGGGAGCAGGGCGCTGACGTGCGGTAACAGCGGTACGAGACGATTCCTCGACCGCCTGACGTCGACCAGCAGGAAGGCGTCCCGGCGATCGAGGGCAGGCCGAAGAGGCCGGCCCCGAGGAGTCGATATCGGGCCGGCCGAGGACGAGACGGTAAGGAACCATGATGCGCTTATCA
15321	TACTGCTGAGAT	19408	637000281	[NC_004461]	319590	319769	+	637365367	319770..320846	+	COG0115	EH	17	[Branched-chain amino acid aminotransferase/4-amino-4-deoxychorismate lyase]	Firmicutes	Bacilli	Staphylococcaceae	Staphylococcus	Bacillales	[Staphylococcus epidermidis ATCC 12228]	ATAACATAACTTGTAACTTAATAAAGGTAGTGTTTTACTTATACTGTATACATAATAAAATTAATATCTATTTTGAATATTTAGAAAATTCATTGAATAGTAGAATCACGATTGATATAATTTAGTGTATCTATTTAATTGGAATTATATTAGGAGGCAACAGTCATGATCTCAGCAGTA
15322	ATGGCTCAGCAT	23555	637000303	[NC_006448]	476769	476948	+	637590936	476949..477593	+	COG1283	P	18	[Na+/phosphate symporter]	Firmicutes	Bacilli	Streptococcaceae	Streptococcus	Lactobacillales	[Streptococcus thermophilus LMG 18311]	CTGATGATGGAAATACTAATGGTTAAGGCACTGGTATAGCCACCCAATAAGAGGTTAGCAGCGGCAGTGAAAATGTAGTCGGTAATTTGCCAGACGGGCATCTTATTTTTGATTTTGTAAAAGAGGATATGGCAACACAGAGGGTTCCAATGGCTGAGAGTACTTATGATGCTGAGCCAT
15323	ACACGTAATCCC	44545	651053076	[AP012205]	1917426	1917605	-	651079495	1915350..1917425	-	COG0480	J	34	[Translation elongation factors (GTPases)]	Cyanobacteria	Synechococcophycidae	Merismopediaceae	Synechocystis	Synechococcales	[Synechocystis sp. PCC 6803]	TGCCCCCACGCCTCCCTGGGTTAGTTTTCAGGAAAATTCCCCCTAGATTTAGTTGCAGATCTAGAAAGGTCGGGGAAAACGTATAGAATTGTTAATGGCCTCCCGTTTTCCCTTGGGAAAGAGAGAGCTTGTTTTTGGTCGAACCCCCGGTTAGGAGTAAACTTTATGGGGATTACGTGT
15324	AGATGGCATCAT	23757	649633102	[NC_014964]	398469	398648	+	649916660	398649..398798	+	COG0267	J	12	[Ribosomal protein L33]	Firmicutes	Clostridia	Thermoanaerobacteraceae	Thermoanaerobacter	Thermoanaerobacterales	[Thermoanaerobacter brockii finnii Ako-1 DSM 3389]	CCTGGCTTCTTTTGGGTTAAATCAATGCTTTAGCAAACTGTGCAAAATGTCAACCAATGAGCTACCTATAAATCTTTGACACAGACTTTTTATTTTTGTGATTGACAACAAGTTATATTTATGATAAATTTGACTAAGCAGTCGAATCACCGGGAGGTGTAATAAATGATGATGCCATCT
15325	CAGTGACTGTAT	23759	649633102	[NC_014964]	414140	414319	+	649916674	414320..414628	+	COG0051	J	43	[Ribosomal protein S10]	Firmicutes	Clostridia	Thermoanaerobacteraceae	Thermoanaerobacter	Thermoanaerobacterales	[Thermoanaerobacter brockii finnii Ako-1 DSM 3389]	TGCTATTAGCACAAAAATATTGATATGTCAAGTCTTGCAATGATTTAGAACTTGAGATAAAATATTAAAGCTGGTCTTGTAGGTAAGATTTTTTTTTGACAATAAAACGCCTGGATATGTGGATATATAAAAGTGTTGAGGATTGATAGAAGGAGGGAAAGTAAAATGATACAGTCACTG
15326	TACCACGGTGTC	11566	641522658	[NC_010503]	651562	651741	-	641625618	651136..651561	-	COG0048	J	42	[Ribosomal protein S12]	Tenericutes	Mollicutes	Mycoplasmataceae	Ureaplasma	Mycoplasmatales	[Ureaplasma parvum sv 3, ATCC 27815]	TAAATCCTAAAAAAAGAGTAAAAAATTTGTTTTTGCTCTTTTTTATTTACTTTTATAATTTTTTCGTTTATAATTTGTAACGTGTTTTATCAATCGTAATTTTACTTTTTTGATACGCACGGAGTCGTTGTCTATAATTAACATAAAAAATGAAAGGAAATTTACATGGACACCGTGGTA
15327	TGATGTGCTCTC	40603	650377987	[CP001608]	148015	148194	+	650394150	148195..148389	+	COG2906	P	5	[Bacterioferritin-associated ferredoxin]	Proteobacteria	Gammaproteobacteria	Enterobacteriaceae	Yersinia	Enterobacteriales	[Yersinia pestis Medievalis Harbin 35]	CGCGATGCGCCTGTTAGGGCGCGGCTGGTAACAGAGCCTTATAGGCGCATATGAAAAACCTCCGGCTATGCCGGAGGATATTTATTGATAAAGTGAATAATCTTAATTGAAATAAAACTCATTCTTATTTACACTCAAAAGACTGGTTAAGAAATGAGTCTTTTTATGGAGAGCACATCA
15328	CCGTATTTCTAC	40636	650377987	[CP001608]	470551	470730	+	650394483	470731..471159	+	COG0080	J	12	[Ribosomal protein L11]	Proteobacteria	Gammaproteobacteria	Enterobacteriaceae	Yersinia	Enterobacteriales	[Yersinia pestis Medievalis Harbin 35]	TTGAGTCTTGTCTTAGGCGCGAAATTAAAATATAATTTCGCGCCTTTTGTTTTTAGATGTTTTGCTTTTGTCATCCGTGGTAACCACATCCATGGAAATAACAAGCGAGACAAAACACGGGGAGCCTCAAACGAGGCGATACTACCCAAATCGAGGAAATCGTAAATGGTAGAAATACGG
15329	GATGCAACCAGG	8138	650716004	[NC_015138]	448535	448714	+	650732843	448715..449389	+	COG0087	J	23	[Ribosomal protein L3]	Proteobacteria	Betaproteobacteria	Comamonadaceae	Acidovorax	Burkholderiales	[Acidovorax avenae subsp. avenae ATCC 19860]	GAGGCTTCGCATTTTTGCGCTCCGAATTCAAGCGGGGTGCAGGGCTGCGGAGTTTTATCAACCTTCTTTCGCGCACATTGGTGCCAAGCCGTCGAGGCCTGCGCCCGTCGTGCAAACGTCCTGGCCAATTGAAGTCGGGGCGGCGGAAGCTTTGGAGAACAACCAATGCCTGGTTGCATC
15330	ATCGTCAACCTG	24803	644736333	[NC_013194]	4017965	4018144	-	645011265	4017467..4017964	-	COG0244	J	47	[Ribosomal protein L10]	Proteobacteria	Betaproteobacteria	Rhodocyclaceae	Candidatus Accumulibacter	Rhodocyclales	[Candidatus Accumulibacter phosphatis Type IIA UW-1]	GCGGTTGCCTTGGACTTAAGTGTGCAAGCGGCCTGCGTAGACGGTGCGCCCCGAAAAGGATTTTGCAGCGACGAGCGTCATGCTGCCAGCCCTGATCCAGGTCGCCGTGGGTGCGGCGCTTCCTGCCGGAAGCGCCGTGTGTTGACTTGATTGGAGGAAGGGCCTATGCAGGTTGACGAT
15331	CACGGTAGGTTG	24336	649633031	[NC_014934]	718282	718461	+	649894587	718462..721827	+	COG4206	H	26	[Outer membrane cobalamin receptor protein]	Bacteroidetes	Flavobacteria	Flavobacteriaceae	Cellulophaga	Flavobacteriales	[Cellulophaga algicola IC166, DSM 14237]	ACATTTCATAAAAAAAAGGCTGATTTTTAAACTATCAGTAAAAACAATACTTCAAGATAAAGACATCCATAGAAATTAAACATAATGATAAAATTATACTAATATTTTTAGGATAATTAACAAGGAATTATCACTTTCGCCACAACTAATTCAAATAACATAATAATGCAACCTACCGTG
15332	TAGATAGGGTCG	37315	637000077	[NC_008261]	3041217	3041396	-	638083646	3040098..3041216	-	COG2195	E	8	[Di- and tripeptidases]	Firmicutes	Clostridia	Clostridiaceae	Clostridium	Clostridiales	[Clostridium perfringens ATCC 13124]	TATAAATATATTCTTTACATATATTTATAAGTTTTTTTATTTATAATTTTAAGGTACTAAAGCACATAGTTATGAATTTTGTTTTACAATTACGGACAAATGTATTTTTCGTGATATAATTTTATATGAAATTTATTAAAATGCTTTAAGGGAGACTAAAATATTATGCGACCCTATCTA
15333	CAACACTGCTTT	15796	649633046	[NC_014644]	1577773	1577952	-	649721136	1575049..1577772	-	COG1454	C	29	[Alcohol dehydrogenase, class IV]	Actinobacteria	Actinobacteria	Bifidobacteriaceae	Gardnerella	Bifidobacteriales	[Gardnerella vaginalis 317, ATCC 14019]	ATAAACCTCGCTCATAAATAGCGCAACTCGCTGCAAATCCAAAATAGTACAGTAAATCAAGTAGATTGTGAACTGTATCACATTGTTAGACATTTAAGATGTGTTTATAAAGAAGATTCTTCATGTAAATGTCTGCATATGAAATGTAAATATAAAAATATATGAATGAAAGCAGTGTTG
15334	TTGAGCAACACA	29505	638154503	[AY596297]	592864	593043	-	638182387	592303..592863	-	COG2101	K	2	[TATA-box binding protein (TBP), component of TFIID and TFIIIB]	Euryarchaeota	Halobacteria	Haloarculaceae	Haloarcula	Halobacteriales	[Haloarcula marismortui ATCC 43049]	GCTGGCCAGACTACGGGGCCGGAGCAAACTGTCACGGCAGGGTCGTTCAACCGACAGACCCCTACTTGAATGGAATCTGTCGGACGTGGTAGAGGTCGAAGAACGACTAGTAATCACAGCATCACAAACGTTTATATGATTTAAATCCGGTATTTAAAACACTATATGTGTGTTGCTCAA
15335	AGTTCGGCTTAC	29923	649633056	[NC_014632]	1934914	1935093	-	649703436	1934545..1934913	-	COG0048	J	42	[Ribosomal protein S12]	Fusobacteria	Fusobacteria	Fusobacteriaceae	Ilyobacter	Fusobacteriales	[Ilyobacter polytropus CuHBu1, DSM 2926]	TTTGGACAACAAAAAAGTATCTGGGAAATTATTTTTTGAAGATTATCTATAATTTTTCTCTTAAAACACTGAGTGTTTTTTTGAGTGTTGACTTTTTGAAACAAAGTCAGTATAATGTTCAAGTTATAATTAAATTTTTAATTTAAAATTCGGAAGGAGGGTAAAATGGTAAGCCGAACT
15336	GCGCCCTAAACT	20186	639633028	[NC_008526]	2540031	2540210	-	639665469	2535573..2540030	-	COG0069	E	30	[Glutamate synthase domain 2]	Firmicutes	Bacilli	Lactobacillaceae	Lactobacillus	Lactobacillales	[Lactobacillus casei ATCC 334]	GATTGTGACCAGATGGCGGATTCTGCAAGCTTTGATAGACTTCGGAGCCAAATGTGAAACGGCAGACAAAGAAAAAAGCATTGTAATCTTGTCATTATTAGAATACTATGAGACCAATATCTTTAGGCTCAAGACATTGATGTTAACTAATAAGGTGGGGATTTCATGAGTTTAGGGCGC
15337	GTGTGAAGCGCT	27842	649633078	[NC_015160]	2786633	2786812	-	649961679	2786219..2786632	-	COG0048	J	42	[Ribosomal protein S12]	Bacteroidetes	Bacteroidia	Porphyromonadaceae	Odoribacter	Bacteroidales	[Odoribacter splanchnicus 1651/6, DSM 20712]	TTTCCGAAATCTTAAGGACTGGTGGGTTTGAATAGGTAACTTTCTGACAATCTTATCTTTTTTACAAAAAAAGTAGGAAGAACATTTGGTAGTTACTAGAATTGTAAGTACATTTGCACTCCATTTTGGAGAAAAGTATAATAATTTTAAAAGAGTACTTGTAAAATGAGCGCTTCACAC
15338	GCATTGGGTTTC	39621	637000250	[NC_007677]	949922	950101	-	637843734	948782..949921	-	COG0432	S	6	[Uncharacterized conserved protein]	Bacteroidetes	Sphingobacteria	Rhodothermaceae	Salinibacter	Sphingobacteriales	[Salinibacter ruber M31, DSM 13855]	GAAGATGTCACGGCATCGTAAAGTCGGCGCCTCGCCCCCCTCCTGCGCAAGGTGCACACGGGCAGGGAGCGCAAGGCCTTGACCAGGAACCGCCCTGTTTGTAGGCTGTACATCCGACCGTTCTTTGCCAGGTGCCGTTATCCCCTTTTCCCATGACGGCCCGGCATGGAAACCCAATGC
15339	TTTCCGAACTGA	15521	643348516	[NC_011593]	1255159	1255338	+	643436364	1255339..1255599	+	COG3824	S	1	[Uncharacterized protein conserved in bacteria]	Actinobacteria	Actinobacteria	Bifidobacteriaceae	Bifidobacterium	Bifidobacteriales	[Bifidobacterium longum infantis ATCC 15697]	GGAATGGTGCCATTCCAACACCGACAATCGCAGCCTCATGACCTAATGAATGAAGAATCGACCTAATGAATGATTGGAAGCGTTCCGCGCAACGTTATGGCACCCGCAAGAAGCCGGAACCCGGAATATGTCTGTTATCGTGGGAGCCAAGCAACAGGTGAAGGAATGTCAGTTCGGAAA
15340	GATGTACTCGTC	7730	637000048	[NC_006348]	1647588	1647767	+	637562274	1647768..1649318	+	COG0513	LKJ	57	[Superfamily II DNA and RNA helicases]	Proteobacteria	Betaproteobacteria	Burkholderiaceae	Burkholderia	Burkholderiales	[Burkholderia mallei ATCC 23344]	GCATCCGATGCGCGCCGCACCCAAAAACAGCTTCTAACGAAATTGTTGTCCGCACGTCGTCGACATGCGGACAATCGCCACGTTTCCCGATTTGCTCGATGAATCCGTCGACTTGGGTATGCGCGATTGGCGCGGCGTTCGACCCACTGTGTTTCAAGGATTGACATGGACGAGTACATC
15341	AACGGATAACGG	2837	637000062	[NC_002620]	64881	65060	+	637060849	65061..66512	+	COG0719	O	9	[ABC-type transport system involved in Fe-S cluster assembly, permease component]	Chlamydiae	Chlamydiae	Chlamydiaceae	Chlamydia	Chlamydiales	[Chlamydia muridarum MoPn / Nigg]	AGGCTGTCTTTTTCTCTAAAAAATTTAAAAAAGCTTTTAGAAAGGCGGCGTCTAGAATTGCAGCTAAGGATTTGTTTTGTTTTTTTTAGAATAGAGGCAATAATAGGCTCTTTTCTCGGGAACTTCGCTCAAGCTAGAGTAGCATTCTGATAAAAGAGGAGGATCATGCCGTTATCCGTT
15342	AGTCTTGCAGGA	15904	644736358	[NC_013204]	1336436	1336615	+	645024068	1336616..1337905	+	COG0766	M	15	[UDP-N-acetylglucosamine enolpyruvyl transferase]	Actinobacteria	Actinobacteria	Coriobacteriaceae	Eggerthella	Coriobacteriales	[Eggerthella lenta VPI 0255, DSM 2243]	GTACCAGCAGCTATCGGCCCTTCTGCTTTCGTTGTGATGATGGTGGGCGCGCAGCCTCCCTGTTCTTATAATGGTGGGTACCGCGAAGGGCGCCTCGGACGGCGTCCGCCACCCAATGAAACCAACGCCCGGACCCTCGTCGTCGCGGGCGCGGAGGATGCTTCCATGTCCTGCAAGACT
15343	GATGCGCCGTAA	10086	637000108	[NC_002695]	198067	198246	+	637080828	198247..199008	+	COG0020	I	18	[Undecaprenyl pyrophosphate synthase]	Proteobacteria	Gammaproteobacteria	Enterobacteriaceae	Escherichia	Enterobacteriales	[Escherichia coli O157:H7 Sakai (EHEC)]	GTCGCGCTATTTGTTAGCGTAGGGCTTCAGTGATATAGTCTGCGCCATCTGATCGTAAGTAGTTGGCTTTATAAGGTCAGGTATGCCGTGGTTTTACACGGCTTTTTTTTGTATAGGCTTCAGTATTCCTGAGTACCGTAAACCCTGTCAGGGAATAAAAAACGCATGTTACGGCGCATC
15344	AAGTGGTGGAAC	4241	646311948	[NC_013720]	1183539	1183718	+	646478302	1183719..1184552	+	COG0264	J	10	[Translation elongation factor Ts]	Planctomycetes	Planctomycetacia	Pirellulaceae	Pirellula	Pirellulales	[Pirellula staleyi DSM 6068]	CTTTCGCAGGTCGCGCCGCGTCGAAGTGCTCGCCAAAATCGCTAAAATGCGGTCGCGACGAGCTTCTTCCCCCACAACATCCACTTGCTACTGCGAAGTTCCAGCGCCACTTGGCGACCACTTCCAGAGCCCACGCAATACACCACATTTCAGGAGAAATTAGAGATGGTTCCACCACTT
15345	GGGTCTGTCTAA	30538	649633083	[NC_015174]	5412553	5412732	+	649980445	5412733..5413503	+	COG0149	G	11	[Triosephosphate isomerase]	Planctomycetes	Planctomycetacia	Planctomycetaceae	Planctomyces	Planctomycetales	[Planctomyces brasiliensis IFAM 1448, DSM 5305]	GCTGCTGACTTAAAATTGACATTCCTATCGCGAGTACTGGCGTCAACGCCGGCCGGTTGACAGGCCTTCCTGAAACATCGGCCTCAGGTCGTTTCAATAGCCGCGACTCGGTCGAGTGAAACCGCTCGATATCAATCAACACACCAAACGCTTTCGGAGTTTTCGATGTTAGACAGACCC
15346	TCGTTCACTTTG	5970	639633055	[NC_008380]	2402113	2402292	+	639648165	2402293..2404563	+	COG5000	T	7	[Signal transduction histidine kinase involved in nitrogen fixation and metabolism regulation]	Proteobacteria	Alphaproteobacteria	Rhizobiaceae	Rhizobium	Rhizobiales	[Rhizobium leguminosarum bv. viciae 3841]	ACGACACGCGTTGCATTTTCGCCACAATGCGTTGCTTAAAGGTCACGCAAGGGTTTTGGACATTCGCTCCCGATCGAGTCGTTGCAGCGCTGGCTTTTTAAGCCGGCGTTGCTTGGTTTTCGATCGGGTGGCGAGGGCGGCAGGTGCCGTCTGAAGAGAGGCCGAATGCAAAGTGAACGA
15347	TGTTAAGCAGCA	23399	650377969	[FP929052]	2073189	2073368	+	650575315	2073369..2077703	+	COG2176	L	11	[DNA polymerase III, alpha subunit (gram-positive type)]	Firmicutes	Clostridia	Ruminococcaceae	Ruminococcus	Clostridiales	[Ruminococcus sp. 18P13]	TGCATCGTCAATGGTCCGGGAGAAGCTCGTGAGGCTGATATCGGCGTGGCAGGCGGCGACGGCTGCGCCGTGATCTTCAAAAAGGATCAGTGCCTGCGCAAGATTCCGGAATCGGAGATCGTGCCGGAACTGTTAAAGGAAATCGAAAAGCTGTAAGGTGATTGCATGTGCTGCTTAACA
15348	TCTGTTCTTGAC	31999	637000253	[NC_004631]	256051	256230	+	637404066	256231..256989	+	COG0020	I	18	[Undecaprenyl pyrophosphate synthase]	Proteobacteria	Gammaproteobacteria	Enterobacteriaceae	Salmonella	Enterobacteriales	[Salmonella enterica enterica sv Typhi Ty2]	CAGGACGCATCGGGACGGCAGGCGGATACGTTCCCGGCGTGCGCAGACAGCGCACGACAGGGGCGATGACGCGCAGTCATTCGCGAAGCGAACCGAAGAGAATGTGTATAAAGGCTTCAGTATTCCTGAGTACCGCTAAATCCTTTCAGGGACAAAAAACGCGTTATGGTCAAGAACAGA
15349	TAAATGTTGGCC	11293	637000327	[NC_002967]	2423545	2423724	-	637161286	2422834..2423544	-	COG1847	R	3	[Predicted RNA-binding protein]	Spirochaetes	Spirochaetes	Treponemaceae	Treponema	Spirochaetales	[Treponema denticola ATTC 35405]	ATAAACAGTTCGGCAGGAATTCTGCCTCGCTGTTTATCTTCGAGTTTGCCTTTCAGGCAAACATCGTATTATTATATGTGCTTTTTCACTTCGTTGCAAAAGCACGGAAAAAACTTTTTTCATGATTTGATAATCCTTGCAAAAAGTTTTTATGGGAGAATAGATATGGGCCAACATTTA
15350	GGTAATGAACGG	42612	637000333	[NC_002505]	2484250	2484429	+	637048823	2484430..2485413	+	COG0598	P	23	[Mg2+ and Co2+ transporters]	Proteobacteria	Gammaproteobacteria	Vibrionaceae	Vibrio	Vibrionales	[Vibrio cholerae O1 bv El Tor, N16961]	AGTTGCAGGTAGGCGGCAAGTGAGTGAGTCCCCATGAGCATAGATAGACTATGTGATTGGGGTGAACGAACGTAGCCAACACCGCTGCAACTTCAAGTAGGAAGGGAATATCCTTCTCTAATCAAAGCCCAGAAATATTCTGGGCTTTGACTCTTTATCGCTCCAATGCCGTTCATTACC
15351	TGATATTGTCGG	6338	637000339	[NC_002978]	538084	538263	-	637172741	537094..538083	-	COG0666	R	14	[FOG: Ankyrin repeat]	Proteobacteria	Alphaproteobacteria	Anaplasmataceae	Wolbachia	Rickettsiales	[Wolbachia endosymbiont of Drosophila melanogaster]	CATACCGCCGCGGCGCTAACGAGTAGCGGAATGACGAATTTGTTGTTTTTCAAATTGTAGGTAAACCTAAAGCTATAGAAAAAAAGAAGAACCAGTTTCTTAGTTCTTCATTGACATAATCCACTTCATATGCCTTAATAAAGTTTTATAGCTTGGTAGGAAATAATGCCGACAATATCA
15352	CGTACGGCATTG	25787	640069301	[NC_009085]	3942777	3942956	+	640155607	3942957..3943205	+	COG0537	FGR	13	[Diadenosine tetraphosphate (Ap4A) hydrolase and other HIT family hydrolases]	Proteobacteria	Gammaproteobacteria	Moraxellaceae	Acinetobacter	Pseudomonadales	[Acinetobacter baumannii ATCC 17978]	TCTTATTTCCCGCACTCGGGGTTTAATGGAATAACATGAGAGGATACAACAATGACTGACAAGAAATGTCCGTATTGCGATTTTGATGAATATGACATCATTGATAAGAATGAATTTGCTGTAATTTTACCAGACCCAAATCCGTTGTCTAAAGGTCACTGTGTAATGCAATGCCGTACG
15353	TACAGTCCACAC	16551	637000013	[NC_007530]	4013317	4013496	-	637791097	4011577..4013316	-	COG0497	L	5	[ATPase involved in DNA repair]	Firmicutes	Bacilli	Bacillaceae	Bacillus	Bacillales	[Bacillus anthracis Ames Ancestor A2084]	AAAAAAATTAGAAAATAGGTGGATTGACCCGTAAAACAAATGTTTGGTACAATGGAGCGGTTAGAAAAGTAATTTATACATACAAACATATAGTATGACTATTTGAATAAAGAACTGAGAAAAGCCCTTAATAGGGGATTAGTTTATAACGAGGTGAATGGGGCAATGGTGTGGACTGTA
15354	ATGTCCCAGATC	30645	641522606	[NC_010581]	252295	252474	+	641704209	252475..253476	+	COG0524	G	26	[Sugar kinases, ribokinase family]	Proteobacteria	Alphaproteobacteria	Beijerinckiaceae	Beijerinckia	Rhizobiales	[Beijerinckia indica indica ATCC 9039]	GAATTTTAGCGTTCGAGCCCCATGCGAGAATATGTTCGAAGGCCATTCTCGAAAGCGGTCGATCCGATCGCGACCGTGCGGGCGGTCTATTCTCCTTCTTGACCCGGGCCATTGCCGATGCGAGAGCCAAGTTCGTTTCGAATGTCTCCCGGATCGGATGAATAGATGGATCTGGGACAT
15355	TGTTACCGACCA	12797	644736331	[NC_013172]	9609	9788	+	644996109	9789..11924	+	COG0187	L	31	[Type IIA topoisomerase (DNA gyrase/topo II, topoisomerase IV), B subunit]	Actinobacteria	Actinobacteria	Dermabacteraceae	Brachybacterium	Actinomycetales	[Brachybacterium faecium 6-10, DSM 4810]	GTCGGCTCGCCCGCCGCGTCCCGCAGGCGCCGCACGCGCGCGTACGCGCGCGCGGTGACCAGTGGGCCTCCGGGCACCGCGCCGGCGCGGCTGTCCCCGTGATCCTGCCGAACCACCCCGCCGCGTCCCGGCCGGGGGACCCTGGACTGCGAGGAGCCACATCAGATGTGGTCGGTAACA
15356	AAGTGGTAGTGA	33141	646564514	[NC_014150]	1378719	1378898	+	646791207	1378899..1379393	+	COG1592	C	16	[Rubrerythrin]	Spirochaetes	Spirochaetes	Brachyspiraceae	Brachyspira	Spirochaetales	[Brachyspira murdochii 56-150, DSM 12563]	CGTTAAAAACAAGGGCTTAAATTGTTTTTATGCTCTTGTTTTTTTTATTGTCATTATTGTTATTATTTGTTATATTTAATATAAATTCAAATTATAGACATAGATTTTTTATTATAGTTAGTATATAATATTTATTAATAACAATTATCAATAACGGGAGCTAGCATGTCACTACCACTT
15357	ACTGAATACCCG	5153	643692012	[NC_012442]	662193	662372	-	643747268	661671..662192	-	COG2032	P	8	[Cu/Zn superoxide dismutase]	Proteobacteria	Alphaproteobacteria	Brucellaceae	Brucella	Rhizobiales	[Brucella melitensis ATCC 23457]	TGTGTGGTCGCAAAATATATCATGTGAATCATCGATAATTTCGGGGTGGAGACATAGTTTTTTTAATGCTAATTTAGCAATTGCTGTAACTATTTTAATACAGTATCCAGGGGGAATGGCCTTACGGTTTCTCTGGAACTGTTCTAACTATATTCAGGAGAAGTGATGCGGGTATTCAGT
15358	CTGTCTGGTTTC	3051	637000068	[NC_002179]	1092632	1092811	+	637042287	1092812..1093837	+	COG1536	N	2	[Flagellar motor switch protein]	Chlamydiae	Chlamydiae	Chlamydiaceae	Chlamydophila	Chlamydiales	[Chlamydophila pneumoniae AR39]	TCTCTAACCATTCTTTGGAATGTAGGCTCTAAAATTTTCATTCAAAATTTTCCAAGTCCTAAATCCTAAGAGGAGATGCAATTGTCAATAATTCCTACTTTTTGATAGAGAAGAATACGATGGCAACAATGCCATAGGTTTCGTTTATTTTTATGAAGGACTCTTATGGAAACCAGACAG
15359	AGAAGGCTGAAA	44331	639633020	[NC_008639]	3022899	3023078	-	639767195	3021369..3022898	-	COG3666	L	11	[Transposase and inactivated derivatives]	Chlorobi	Chlorobia	Chlorobiaceae	Chlorobium	Chlorobiales	[Chlorobium phaeobacteroides DSM 266]	ATCATTCAGAGACTGCTGATATGAAAAAGATCAATCTACTAGCAGTCTGTCGGACTTAACACCAAGGAAAAGCTTAGGAAAAATCATGTTAAAGCATTATATTACTGTCAGATATAAGAATTATGCCGTCTCTTGATAGCCTTTCCTGATTCACTTTTCTGACGTATGTTTCAGCCTTCT
15360	GCTCGAAGCAAC	36166	640753018	[NC_009698]	3004824	3005003	-	640852455	3004182..3004823	-	COG0517	R	11	[FOG: CBS domain]	Firmicutes	Clostridia	Clostridiaceae	Clostridium	Clostridiales	[Clostridium botulinum BoNT/A1 Hall]	AATAAAGAAATATCGAGAAAGTACTAATAAGTATAACATAAATTTAAATAAATTAGCACAAATAAAGAAAAGTGATATACTATTTAATCTAAATTAATGATATAATATATATAGTTTAGTTTTATAATTTAAATATTTAATATCTATTTATAATTAAGGAAGAGGATGGTTGCTTCGAGC
15361	CTTGACTAGTTC	36984	637000077	[NC_008261]	670287	670466	+	638081444	670467..671099	+	COG1392	P	12	[Phosphate transport regulator (distant homolog of PhoU)]	Firmicutes	Clostridia	Clostridiaceae	Clostridium	Clostridiales	[Clostridium perfringens ATCC 13124]	TAAATTAAATAAAATAAGATGAATTTGTATAATAAATGGATAAAGATACATTCTGTGTTAAGTGTAAGTTAATTAATCAATTGAATGTTAAATTTAAAAAAATATTATGATATACTAGATTTGTTCAATAAAAATTCATAATGAGAACCAGGAGATGAAATACGAATGGAACTAGTCAAG
15362	CTGAAAGGCTGT	9031	639633022	[NC_008751]	2250202	2250381	-	639820171	2248273..2250201	-	COG1048	C	16	[Aconitase A]	Proteobacteria	Deltaproteobacteria	Desulfovibrionaceae	Desulfovibrio	Desulfovibrionales	[Desulfovibrio vulgaris vulgaris DP4]	GGTGCGAGTCCGGCCCGACCGGATACCGGGGCTCCCCTCGACGTCTGCCGGGTGCAGATGTGACGGGATGCCCTTATACGTGTCAGGTGCGGTTTCGCATGGCAGCCGGAAGCGCAGCCTCCGGGTCGTTCCGGCAACTTAAGACAGCATCTACGGGAACACGACATGACAGCCTTTCAG
15363	GCTACTCAGCAC	2388	644736369	[NC_009441]	226946	227125	+	644739608	227126..227803	+	COG5587	S	5	[Uncharacterized conserved protein]	Bacteroidetes	Flavobacteria	Flavobacteriaceae	Flavobacterium	Flavobacteriales	[Flavobacterium johnsoniae UW101, ATCC 17061]	CGAATTATTTTTGCCACAGATTGCAAGGATTAAAATGATTCAATCTGTGTAAATCTTTTAATCTGTGGCAAAATAAGAAAATAAATTAGTGTAAATTCGTGCAATTAGTGGCAAACTAAAAAAACGAATTAAAAAAAAAGTAACTGCAATCAAAAAACACAGAATATGGTGCTGAGTAGC
15364	GGGCATAGCTAC	38174	649633048	[NC_014915]	2340776	2340955	-	649863260	2339633..2340775	-	COG1985	H	10	[Pyrimidine reductase, riboflavin biosynthesis]	Firmicutes	Bacilli	Bacillaceae	Geobacillus	Bacillales	[Geobacillus sp. Y412MC52]	CAGCGTCTGTCGGCCGACTAGGCATGGTAGTATCTTTTGTTTCCGACCGGCCGGTATAGCCTGCTTGGCGAACATGTGTTTGTTTGCGCATCATTGGTCATTCTCTCATCGATGAGCCCCCGGGGACATCCCGGGGGTTTCATTTTTATTGAAGGAGGGAGTGCGATGGTAGCTATGCCC
15365	TGCAGAACACCA	38682	637000001	[NC_008009]	1523758	1523937	+	637983256	1523938..1524648	+	COG0563	F	16	[Adenylate kinase and related kinases]	Acidobacteria	Acidobacteria	Korebacteraceae	Korebacter	Acidobacteriales	[Korebacter versatilis Ellin345]	GCACCCTTTTGTGCAGTCGTTGTAAGCGGCTACCGGGAGGCCGTTGGCGCTTGACGCCGGAAGCAGAGCAACCCATCGGAGTGACCCGAACGTGCACCGGGCGGGTGACTTGTTTGCTCTCGTGCAGGCGAACGGATGGACACACAAGCTTCTACGGGAAGTGTTATGTGGTGTTCTGCA
15366	ATTGCATCTCTG	11171	642555136	[NC_010842]	2336448	2336627	+	642687216	2336628..2336927	+	COG4680	S	3	[Uncharacterized protein conserved in bacteria]	Spirochaetes	Spirochaetes	Leptospiraceae	Leptospira	Leptospirales	[Leptospira biflexa Patoc 1 (Ames)]	CCCTAACGTCCCGGCGGGACTCAGGGTCGGGGAACTTCGGTAAGTCTAGTTCGTTATGCGAAAATTTTCGGGCGCTTTTATTTTAATAAATTGCGAGCGTCCATGCTCGCTAAAAAGGTAAAAAAAGTTGTTGTTACCAATTCGGGAACATGTGCTTATTGATTTATGCAGAGATGCAAT
15367	CTTGAGAGAGTG	42322	637000224	[NC_007005]	4333315	4333494	-	637654006	4330537..4333314	-	COG0188	L	20	[Type IIA topoisomerase (DNA gyrase/topo II, topoisomerase IV), A subunit]	Proteobacteria	Gammaproteobacteria	Pseudomonadaceae	Pseudomonas	Pseudomonadales	[Pseudomonas syringae pv. syringae B728a]	GGCGGTTATCGGGGACACTGATTGTGGTCGCCCACGCTGCGTAGATTCATGGCATAACTCGTTGATTTGTCGTAAGTCGCTGCCCCGCACATGCTGGCAGCGGCGAGCTTCGTATACCCCGAATGGGTTTGCGAGGTTTCACCAGAAAAAGGAATCAGGCTTCTCATGCACTCTCTCAAG
15368	AGCGCTTTGTGA	46570	640069327	[NC_007493]	2558358	2558537	-	640072035	2556582..2558357	-	COG0173	J	14	[Aspartyl-tRNA synthetase]	Proteobacteria	Alphaproteobacteria	Rhodobacteraceae	Rhodobacter	Rhodobacterales	[Rhodobacter sphaeroides 2.4.1]	CGGTTCCCGCCCGGTTTCCTGCCTCGCCGCGGCGGCGGGGCCGCCCCGGCTCAGGCCGCTCCGCGGGGGATATTTGTGCCAGCGTGAAAGGGCGGCGGCTTGACTTCCCTCCCGTCCCGGAGTGTATCGGCCCGGACGAACCAGAGCCTCGGGAAGGGGAGCCGAATGTCACAAAGCGCT
15369	CACGGGATAAGT	39658	637000250	[NC_007677]	1407392	1407571	+	637844112	1407572..1410160	+	COG0550	L	28	[Topoisomerase IA]	Bacteroidetes	Sphingobacteria	Rhodothermaceae	Salinibacter	Sphingobacteriales	[Salinibacter ruber M31, DSM 13855]	CATCCGGGTCGCCGTGCCGGATTCAAAACACATCGATCACAAAGTCCCTCGGAACGACCGTCCCGTAGCGAGCGTGATCTACCGGCGCTCTTTTCCCAACGGGTCGCCGTGTCATCTCGCCGTCGACCGCCTGCCTCTTTGTCACCTCCGAATATTCTAGTTTCTATGACTTATCCCGTG
15370	TTTCTCAGGTGG	42946	646311962	[NC_013526]	955668	955847	+	646441306	955848..956609	+	COG1028	IQR	71	[Dehydrogenases with different specificities (related to short-chain alcohol dehydrogenases)]	Chloroflexi	Thermobaculae	Thermobaculaceae	Thermobaculum	Thermobaculales	[Thermobaculum terrenum ATCC BAA-798]	CGTGCGCGGGCTTGCCCGGGCAGGTCGCGTCGCCCCCGCAACGCGTCAGCGACGAGGTCTACATCTCTTTACTTAGAAAGGCTAACAATAATACTACTTAAGAGTATTGTCGGGCCGCTGATTTTGTGCTACATTCCGTCTCGAATGCTATAAGGAGGTATATAGATGCCACCTGAGAAA
15371	AAAGCCGGGATG	42615	637000333	[NC_002505]	2497484	2497663	-	637048830	2495396..2497483	-	COG0480	J	34	[Translation elongation factors (GTPases)]	Proteobacteria	Gammaproteobacteria	Vibrionaceae	Vibrio	Vibrionales	[Vibrio cholerae O1 bv El Tor, N16961]	AGGCACTCGTTCATCCCCTTGGCTACTTGAAACTGCTGCCGTGTCGGCTGCAACGCTAAGTCGCTAGGGCATATTTTTTTTCAGCAAGCGCATGCAGGGGTATCAGTCTTGACAGATTGTGATATACTCTGCGCGCACTTTATACCTTATTAACAGAGTAAGACAATGCATCCCGGCTTT
[truncated: 28,355 more rows]

## Sheet: Fig. 1B
Oligo ID	Barcode	Sequence+ATG+BC(rev)	Small_batch 1_rep1_DNA	Small_batch 1_rep1_RNA	Small_batch 1_rep2_DNA	Small_batch 1_rep2_RNA	Small_batch 2_rep1_DNA	Small_batch 2_rep1_RNA	Small_batch 2_rep2_DNA	Small_batch 2_rep2_RNA	Small_kit_rep1_DNA	Small_kit_rep1_RNA	Small_kit_rep2_DNA	Small_kit_rep2_RNA	Small_batch 1_DNA	Small_batch 1_RNA	Small_batch 2_DNA	Small_batch 2_RNA	Small_kit_DNA	Small_kit_RNA	Small_batch 1_tx	Small_batch 2_tx	Small_kit_tx	Small_batch 1_zscore	Small_batch 2_zscore	Small_kit_zscore	Small_batch 1_zscore_union	Small_batch 2_zscore_union	Small_kit_zscore_union
[truncated: 234 more rows]

[truncated: 8 more sheets: Fig. 1C, Fig. 1D, Fig. 1E, Appendix Fig. S2B, Appendix Fig. S2C, Appendix Fig. S2D, Appendix Fig. S2E, README]
