# Supplementary material for: Multiplex transcriptional characterizations across diverse bacterial species using cell‐free systems
Source: Mol Syst Biol. 2019 Aug 14;15(8):e8875. doi: 10.15252/msb.20198875 (PMC6692573; doi:10.15252/msb.20198875)
Supplement: Supplementary file 2 — Source Data for Appendix [file MSB-15-e8875-s007.zip › SD_Appendix_Figures/SD_Appendix_Figures_S4_and_S5.xlsx]

## Sheet: Fig. 2 (Ec)
Time (h)	Broccoli																Control
	(0, 0)	(3, 0)	(6, 0)	(9, 0)	(0, 30)	(3, 30)	(6, 30)	(9, 30)	(0, 60)	(3, 60)	(6, 60)	(9, 60)	(0, 90)	(3, 90)	(6, 90)	(9, 90)	(0, 0)	(3, 0)	(6, 0)	(9, 0)	(0, 30)	(3, 30)	(6, 30)	(9, 30)	(0, 60)	(3, 60)	(6, 60)	(9, 60)	(0, 90)	(3, 90)	(6, 90)	(9, 90)
0	89	90	88	103	88	103	102	96	84	107	111	98	86	104	93	99	91	95	102	104	100	94	99	100	103	108	106	111	108	100	107	104
0.25	196	199	207	217	205	231	230	228	226	228	244	259	212	257	232	236	85	85	90	93	87	104	93	91	93	90	86	111	99	102	82	96
0.5	328	339	337	368	359	410	379	424	360	402	425	437	362	392	402	397	86	79	86	82	67	84	84	78	74	75	86	73	81	88	92	83
0.75	457	505	509	536	505	566	577	619	525	590	635	626	520	584	578	585	72	80	82	78	93	88	85	95	88	80	84	103	86	86	91	86
1	597	674	659	727	650	766	755	821	664	756	834	833	638	740	760	772	83	87	83	94	84	81	85	81	91	88	88	107	81	96	95	98
1.25	736	830	852	925	787	930	953	1041	782	918	1041	1046	755	898	931	971	78	85	86	91	78	73	89	85	94	81	101	91	103	91	99	101
1.5	846	994	1027	1109	893	1112	1141	1258	855	1053	1239	1252	842	1041	1103	1177	91	76	88	75	97	86	85	94	100	94	95	96	77	91	112	95
1.75	948	1146	1203	1327	976	1265	1337	1479	925	1193	1427	1461	902	1171	1296	1359	91	80	96	115	83	85	85	98	105	103	94	105	75	92	100	98
2	1034	1292	1389	1540	1045	1396	1521	1680	972	1307	1574	1641	928	1287	1427	1558	93	96	97	96	82	96	107	93	91	104	105	101	97	88	98	106
2.25	1094	1397	1541	1705	1074	1498	1659	1873	979	1358	1712	1842	950	1352	1549	1725	83	102	103	97	99	98	101	102	101	105	109	102	95	102	96	103
2.5	1116	1477	1652	1841	1091	1553	1777	2020	974	1398	1794	1957	959	1383	1644	1839	87	106	120	118	96	114	107	101	107	97	116	114	97	114	100	104
2.75	1109	1540	1745	1938	1095	1556	1879	2165	934	1376	1848	2066	908	1400	1690	1964	96	108	109	118	96	108	110	101	106	108	123	120	103	109	102	102
3	1084	1556	1797	1996	1048	1559	1926	2229	903	1335	1811	2097	880	1392	1717	2016	107	131	123	108	99	121	115	116	111	104	118	125	100	121	109	122
3.25	1036	1529	1824	2033	1003	1522	1934	2289	835	1275	1787	2111	822	1360	1722	2059	119	123	115	124	102	106	105	132	111	120	127	119	118	107	122	138
3.5	968	1466	1802	2012	941	1436	1898	2283	764	1215	1715	2102	774	1320	1655	2049	121	108	125	128	114	112	124	126	110	123	145	122	118	136	133	127
3.75	888	1397	1745	1965	872	1355	1851	2268	691	1134	1645	2038	715	1278	1596	2046	114	141	130	137	122	135	122	134	115	124	140	141	115	122	138	137
4	801	1313	1676	1910	782	1271	1773	2192	632	1051	1570	1976	659	1218	1520	2024	115	126	152	136	109	124	134	135	122	138	141	149	131	122	130	143
4.25	717	1234	1575	1816	724	1171	1691	2107	565	965	1453	1906	607	1154	1459	1967	128	140	152	143	115	136	131	130	134	141	137	133	136	137	134	143
4.5	637	1108	1460	1727	645	1084	1568	2020	516	884	1356	1774	559	1102	1366	1941	117	133	137	143	116	142	146	148	131	145	144	143	124	137	146	148
4.75	558	1014	1343	1597	600	1000	1473	1905	455	809	1259	1662	498	1032	1253	1885	123	144	162	165	124	138	144	145	131	146	150	151	126	135	160	161
5	509	930	1230	1485	527	917	1369	1780	416	734	1145	1573	458	955	1165	1823	133	148	151	169	136	138	166	154	138	135	152	143	127	135	162	168
5.25	447	827	1121	1368	468	834	1244	1663	377	674	1061	1441	416	874	1050	1761	126	159	158	170	121	156	155	168	140	155	170	164	123	140	162	143
5.5	401	744	986	1243	428	756	1134	1531	343	593	956	1315	377	811	982	1679	135	149	171	165	132	160	169	162	138	148	166	167	139	136	170	175
5.75	357	669	899	1118	383	681	1040	1394	316	556	861	1197	346	734	878	1599	125	160	177	176	127	174	179	173	140	152	163	179	120	147	161	188
6	318	590	818	1021	344	618	928	1282	285	495	771	1093	312	653	798	1497	138	160	176	188	134	161	179	171	138	157	158	177	143	165	168	172
6.25	297	526	738	927	322	567	849	1173	265	460	698	987	289	637	710	1409	137	161	173	191	127	171	182	187	138	166	181	171	139	165	167	183
6.5	288	472	647	856	297	518	761	1052	247	413	637	893	276	556	655	1283	149	166	185	196	143	164	177	179	146	159	170	167	145	158	192	192
6.75	255	442	583	770	276	461	683	946	231	376	574	802	237	513	596	1208	158	179	191	190	134	173	172	187	141	161	175	179	133	162	181	180
7	248	412	523	695	252	435	628	866	228	341	524	716	237	469	537	1110	149	179	197	193	151	155	176	188	155	168	182	191	153	161	168	208
7.25	229	362	478	643	244	378	573	797	206	316	472	663	226	434	496	1023	148	184	185	198	136	169	184	191	141	185	180	186	154	174	195	186
7.5	203	339	450	576	240	368	515	723	195	314	432	601	198	397	458	951	156	172	184	208	150	170	195	186	144	173	181	196	143	176	192	191
7.75	212	319	409	533	218	338	471	667	190	289	407	552	211	377	428	862	168	175	194	222	162	172	181	199	145	177	188	194	150	160	189	200
8	196	298	387	497	221	318	442	605	188	281	376	503	200	356	402	812	162	185	197	210	161	168	178	210	158	174	189	205	149	171	194	215

## Sheet: Fig. 2 (Ef)
Time (h)	Broccoli																Control
	(0, 0)	(3, 0)	(6, 0)	(9, 0)	(0, 30)	(3, 30)	(6, 30)	(9, 30)	(0, 60)	(3, 60)	(6, 60)	(9, 60)	(0, 90)	(3, 90)	(6, 90)	(9, 90)	(0, 0)	(3, 0)	(6, 0)	(9, 0)	(0, 30)	(3, 30)	(6, 30)	(9, 30)	(0, 60)	(3, 60)	(6, 60)	(9, 60)	(0, 90)	(3, 90)	(6, 90)	(9, 90)
0	79	86	89	91	85	87	92	91	89	90	90	99	90	93	96	90	84	89	91	93	81	91	89	91	84	93	94	96	88	91	95	99
0.25	209	220	231	240	217	237	240	248	221	233	236	241	217	226	231	234	77	80	79	78	75	80	82	77	79	82	79	80	80	82	81	78
0.5	330	370	384	397	327	380	401	417	332	382	384	400	328	361	383	392	78	76	80	81	78	80	81	83	74	88	81	83	84	85	87	85
0.75	432	499	531	540	425	507	545	572	428	511	507	535	412	476	505	523	87	82	76	85	82	84	81	84	78	85	82	86	86	85	89	83
1	509	608	660	672	501	609	659	712	509	622	620	666	486	573	604	647	82	82	86	84	83	86	86	88	82	87	91	82	89	96	94	94
1.25	576	705	772	797	552	702	774	841	575	719	713	790	524	646	698	749	85	87	89	90	89	94	90	91	87	92	91	96	91	94	94	88
1.5	606	786	879	898	584	765	863	953	601	802	779	882	542	699	761	839	91	91	93	96	90	89	92	103	83	94	95	98	95	92	96	96
1.75	638	849	971	981	608	818	930	1051	624	855	833	948	550	723	808	899	85	94	96	100	91	97	99	98	96	101	97	102	96	99	106	102
2	650	906	1034	1043	613	854	975	1130	618	896	864	1020	540	747	840	947	97	101	99	107	96	100	105	103	93	104	103	103	100	114	110	108
2.25	662	939	1084	1100	620	864	1002	1187	625	927	887	1068	533	755	845	994	96	103	106	111	95	106	110	112	98	113	115	117	102	104	114	117
2.5	668	959	1133	1135	617	860	1015	1238	615	948	902	1099	525	762	875	1008	97	106	112	119	99	110	117	119	100	116	116	118	104	112	113	130
2.75	670	968	1155	1165	608	856	1025	1288	618	970	903	1120	513	752	881	1027	101	113	118	128	102	118	119	121	104	122	123	126	106	116	120	132
3	663	971	1181	1178	603	856	1033	1318	617	974	909	1145	505	754	880	1047	103	118	116	127	104	123	124	126	108	124	132	132	109	131	124	139
3.25	665	962	1201	1194	608	855	1037	1344	620	1000	915	1164	497	746	880	1060	107	120	122	129	107	123	128	135	110	130	133	137	111	129	129	144
3.5	669	964	1205	1212	605	853	1047	1380	621	1008	914	1175	489	732	880	1055	107	122	126	133	111	123	129	136	114	128	136	145	114	128	134	154
3.75	664	966	1214	1218	605	863	1065	1404	624	1022	930	1181	488	733	871	1056	115	124	127	138	111	129	135	139	112	135	137	144	115	129	138	151
4	677	959	1237	1228	603	854	1058	1412	622	1034	935	1208	477	733	882	1050	109	128	128	139	117	131	135	138	115	135	143	146	117	137	144	157
4.25	675	968	1240	1246	606	864	1062	1442	618	1032	935	1206	485	723	869	1051	113	128	128	142	113	134	140	147	115	139	146	150	116	132	142	162
4.5	680	964	1262	1247	609	862	1062	1439	617	1034	934	1215	475	710	862	1059	115	128	133	144	115	133	138	146	113	142	150	148	121	138	141	168
4.75	674	970	1260	1251	595	860	1080	1446	610	1039	927	1208	460	707	860	1052	117	132	136	145	120	131	147	152	122	144	153	157	126	142	150	172
5	671	963	1271	1255	601	858	1073	1458	610	1042	929	1204	462	692	848	1036	116	137	140	153	121	144	147	162	130	146	152	161	125	146	156	176
5.25	669	971	1275	1253	592	853	1075	1449	610	1026	916	1203	457	682	836	1036	126	140	140	152	119	140	151	155	127	149	159	166	129	154	155	182
5.5	666	962	1268	1251	587	843	1068	1433	599	1029	908	1189	453	663	831	1033	123	138	145	153	130	143	154	160	130	156	161	168	130	156	163	179
5.75	664	950	1275	1245	586	835	1064	1437	593	1008	898	1191	436	652	809	1010	127	142	148	157	126	150	161	165	129	156	168	168	130	160	166	182
6	657	957	1277	1233	584	816	1046	1427	583	996	879	1170	436	631	790	998	126	147	149	162	130	154	160	167	133	162	171	178	137	158	165	190
6.25	648	942	1263	1203	580	812	1033	1412	576	995	866	1147	424	628	778	980	126	148	151	163	131	152	164	174	135	163	177	180	138	163	166	193
6.5	642	931	1253	1204	566	795	1011	1391	569	975	842	1129	417	610	759	955	129	151	158	170	135	157	167	172	138	166	182	184	140	169	170	201
6.75	625	915	1236	1173	560	784	1001	1363	551	961	828	1106	404	597	734	951	130	157	160	170	137	163	169	177	139	173	183	192	141	177	178	206
7	624	901	1223	1152	553	758	975	1332	555	936	806	1103	397	574	717	929	130	157	162	176	145	163	173	183	142	175	182	192	143	173	183	210
7.25	609	882	1217	1123	548	740	965	1311	551	924	792	1060	388	555	700	921	133	162	169	174	147	169	177	185	142	179	188	196	142	180	188	216
7.5	599	860	1201	1093	534	714	934	1253	536	895	766	1034	377	541	679	883	137	161	168	178	145	172	183	197	150	184	189	199	155	184	184	221
7.75	581	843	1172	1044	526	697	910	1225	534	867	745	1008	369	524	660	870	140	171	171	184	146	173	184	196	150	188	200	208	153	181	194	218
8	566	825	1147	999	508	683	893	1183	525	846	717	980	357	510	632	836	144	172	173	184	150	176	189	195	158	190	197	204	154	189	200	230

## Sheet: Fig. 2 (Se)
Time (h)	Broccoli																Control
	(0, 0)	(3, 0)	(6, 0)	(9, 0)	(0, 30)	(3, 30)	(6, 30)	(9, 30)	(0, 60)	(3, 60)	(6, 60)	(9, 60)	(0, 90)	(3, 90)	(6, 90)	(9, 90)	(0, 0)	(3, 0)	(6, 0)	(9, 0)	(0, 30)	(3, 30)	(6, 30)	(9, 30)	(0, 60)	(3, 60)	(6, 60)	(9, 60)	(0, 90)	(3, 90)	(6, 90)	(9, 90)
0	90	96	90	96	97	95	100	99	95	98	99	97	98	102	97	112	92	93	90	100	89	96	93	101	93	100	98	99	87	98	99	98
0.25	144	137	139	135	150	147	150	138	151	149	142	143	159	151	143	140	85	90	87	87	87	86	87	88	86	83	88	89	89	90	89	91
0.5	154	150	146	141	162	152	156	145	164	153	151	144	174	156	155	139	81	82	82	88	89	87	85	85	86	89	91	87	88	87	88	93
0.75	156	152	149	150	172	155	164	146	165	154	151	139	175	159	151	144	81	82	83	88	87	82	88	86	87	88	88	86	85	90	88	90
1	164	161	160	158	162	159	174	157	171	162	157	155	176	159	158	142	86	86	82	86	83	82	84	86	82	87	88	91	85	87	94	89
1.25	170	170	171	173	165	172	193	166	172	165	164	159	177	164	168	153	79	83	83	88	86	84	96	89	86	82	84	89	86	86	88	91
1.5	182	179	182	176	174	175	198	174	183	173	169	175	184	170	172	158	83	81	83	89	83	85	85	87	86	85	89	89	91	87	94	90
1.75	184	192	190	188	179	186	203	182	184	182	180	180	189	171	186	162	84	82	79	90	86	86	87	87	84	86	86	87	88	89	95	93
2	195	197	199	198	182	195	219	188	195	184	187	187	195	181	186	168	82	85	84	92	85	85	80	87	83	87	88	84	85	95	92	94
2.25	202	207	214	208	192	200	227	200	200	190	193	192	203	184	189	173	81	85	86	88	84	83	86	87	86	89	87	89	102	90	87	92
2.5	210	216	222	210	196	214	240	204	208	199	201	192	205	188	202	171	84	85	82	90	89	86	81	87	77	88	89	90	86	89	86	90
2.75	214	218	230	218	199	215	244	209	209	207	207	196	211	193	209	181	83	82	86	94	86	88	92	91	86	84	90	89	87	90	91	95
3	217	228	235	220	199	220	250	210	211	208	208	196	208	200	212	176	84	86	87	91	86	85	88	93	83	82	90	90	90	90	92	91
3.25	222	232	240	225	202	219	254	208	219	217	210	192	218	203	220	187	85	89	90	96	83	88	89	93	87	91	91	94	87	86	98	96
3.5	223	232	234	223	204	219	249	204	219	211	213	183	214	200	216	181	88	95	91	97	89	88	91	96	86	89	88	94	90	91	99	98
3.75	219	234	225	212	208	209	241	194	216	216	208	177	214	198	218	178	88	93	92	101	85	96	92	99	84	90	99	98	92	92	102	102
4	212	215	213	206	198	200	226	187	216	206	203	175	204	201	212	175	89	87	93	108	92	93	96	101	88	98	98	104	89	95	101	106
4.25	201	199	199	188	189	193	216	171	208	199	194	157	199	191	212	175	93	99	98	104	91	99	100	102	90	101	105	105	94	97	104	106
4.5	192	189	185	178	189	179	199	165	200	186	184	150	188	184	199	170	95	98	101	114	99	101	106	106	96	107	108	108	88	99	112	116
4.75	183	177	175	170	175	170	197	158	189	176	175	147	188	176	189	163	98	105	109	121	96	106	104	114	92	110	116	115	103	106	113	116
5	170	166	164	157	161	158	177	149	174	168	167	149	168	169	184	160	98	106	110	128	103	111	109	118	100	118	119	122	115	113	125	133
5.25	161	162	153	151	158	152	166	149	169	169	161	147	166	163	179	165	106	118	122	132	109	115	121	127	108	119	126	129	111	121	131	134
5.5	156	149	149	144	167	150	161	147	158	162	154	150	159	161	175	164	113	120	125	139	114	125	131	132	109	124	135	134	119	124	137	143
5.75	152	148	148	148	145	147	161	149	157	159	163	153	157	160	179	166	123	133	128	150	124	131	135	140	118	133	140	152	117	131	145	150
6	148	146	149	149	151	145	164	156	156	159	159	162	158	164	179	172	125	130	140	152	128	140	140	148	125	144	147	156	138	141	156	159
6.25	149	147	153	150	148	157	166	160	158	160	163	163	158	164	181	176	131	141	148	160	142	147	147	154	136	154	155	164	145	151	164	173
6.5	151	152	153	158	154	161	171	166	167	172	170	173	175	172	193	189	140	149	153	167	143	156	155	164	148	159	167	176	161	166	174	188
6.75	157	166	159	163	163	169	176	176	175	175	179	182	188	184	194	197	148	157	161	178	165	166	168	176	160	162	180	187	171	178	183	193
7	160	162	167	169	172	180	189	179	179	182	188	195	207	196	202	208	158	165	171	194	176	176	179	184	175	183	188	194	205	191	201	203
7.25	174	171	171	175	190	187	190	192	203	190	195	200	239	218	214	218	170	175	178	199	193	186	192	196	195	194	201	208	234	218	212	215
7.5	181	182	183	182	212	202	203	202	226	210	207	222	258	232	232	230	190	191	190	216	226	203	203	206	224	208	216	219	273	243	217	232
7.75	200	192	190	190	238	216	224	213	261	222	223	234	279	265	243	250	212	201	195	232	247	215	221	216	253	227	230	231	276	279	244	242
8	224	202	199	206	268	231	235	225	280	240	240	249	285	307	260	265	241	208	211	244	283	237	222	231	276	249	247	253	286	310	257	259

## Sheet: Fig. 2 (Ko)
Time (h)	Broccoli																Control
	(0, 0)	(3, 0)	(6, 0)	(9, 0)	(0, 30)	(3, 30)	(6, 30)	(9, 30)	(0, 60)	(3, 60)	(6, 60)	(9, 60)	(0, 90)	(3, 90)	(6, 90)	(9, 90)	(0, 0)	(3, 0)	(6, 0)	(9, 0)	(0, 30)	(3, 30)	(6, 30)	(9, 30)	(0, 60)	(3, 60)	(6, 60)	(9, 60)	(0, 90)	(3, 90)	(6, 90)	(9, 90)
0	86	90	89	90	84	91	94	94	90	93	96	96	90	94	95	104	92	95	98	98	95	97	98	106	95	97	97	100	97	97	98	97
0.25	80	83	77	79	83	85	91	97	85	90	91	96	87	93	97	106	78	83	82	84	81	85	85	88	81	83	80	86	82	84	84	87
0.5	91	87	92	88	94	105	102	111	97	94	104	116	101	113	116	141	77	80	84	86	84	85	85	95	80	83	90	87	84	82	86	86
0.75	92	95	99	98	108	115	110	136	105	123	125	140	111	130	140	191	79	87	84	86	82	86	87	88	84	86	87	88	83	95	87	92
1	96	104	105	106	105	124	126	158	111	132	134	156	118	143	156	256	89	78	87	88	87	86	89	94	90	90	90	90	85	89	84	89
1.25	101	110	113	116	113	134	136	172	115	145	148	172	124	149	174	279	89	94	87	96	89	91	94	97	89	86	93	94	89	93	90	95
1.5	104	121	125	130	122	146	150	189	124	152	163	194	131	160	188	308	95	100	102	103	94	100	102	106	96	100	103	106	94	99	99	99
1.75	113	134	133	140	126	157	165	206	132	164	180	214	141	178	201	340	101	114	110	121	102	104	117	123	109	115	114	121	104	110	112	111
2	129	149	149	161	135	170	181	229	144	179	201	236	151	191	218	369	115	125	131	137	116	121	134	141	118	129	132	138	110	123	129	128
2.25	141	162	163	176	146	182	199	253	152	198	215	257	160	205	236	386	124	142	148	162	125	139	149	161	129	147	145	155	123	140	146	143
2.5	150	179	189	194	158	192	211	285	167	208	231	277	173	221	258	412	136	160	161	175	136	158	169	182	139	160	166	177	136	153	163	167
2.75	161	196	204	208	171	216	230	301	177	228	251	298	189	238	273	434	145	170	177	195	146	169	185	207	153	171	183	196	149	172	181	182
3	173	209	222	222	181	230	243	322	189	246	262	319	199	252	291	461	160	184	199	218	157	188	204	227	166	188	201	212	160	194	196	209
3.25	180	226	235	239	191	244	259	342	197	258	278	338	204	268	306	472	160	193	213	237	170	205	223	248	172	203	213	233	174	198	218	228
3.5	196	243	249	252	205	261	273	359	212	275	297	359	222	277	321	503	175	211	231	262	179	222	242	271	185	213	232	251	181	214	234	252
3.75	208	257	267	264	215	275	285	381	219	291	309	376	233	297	329	509	184	221	253	286	187	235	265	295	193	231	249	270	193	227	252	272
4	219	272	282	281	228	287	297	400	231	307	328	390	235	303	346	527	201	234	270	307	200	251	284	319	209	246	263	290	208	247	268	298
4.25	231	283	294	294	238	305	305	416	255	319	337	404	251	313	361	544	202	246	292	330	209	268	302	342	217	250	276	308	220	256	284	312
4.5	245	298	312	302	249	317	315	431	260	328	350	420	258	324	375	551	210	253	308	349	215	283	329	373	239	266	293	328	236	275	306	341
4.75	257	312	328	314	262	329	326	447	263	346	363	433	266	338	381	564	218	259	332	373	226	302	341	392	237	275	307	346	247	287	323	364
5	264	322	341	320	271	347	329	461	283	362	376	448	273	356	395	568	226	266	342	390	234	325	360	408	251	286	318	359	258	298	339	376
5.25	271	338	355	332	284	362	336	479	282	375	381	464	283	359	402	567	225	272	362	416	238	329	380	435	254	289	320	376	269	314	355	390
5.5	289	353	369	335	291	368	340	484	296	379	389	472	291	364	413	576	224	279	372	427	247	344	397	456	260	299	331	383	283	322	373	415
5.75	294	365	387	344	303	380	345	496	305	394	395	482	298	380	416	583	237	281	395	453	247	362	415	481	264	303	339	396	291	336	391	431
6	302	370	384	349	309	385	348	511	315	398	404	495	305	378	431	587	237	290	405	468	255	376	431	501	273	309	346	400	304	346	401	446
6.25	308	385	405	354	321	402	350	533	328	409	410	508	309	384	426	594	253	295	417	482	257	392	448	516	279	315	352	408	314	356	415	465
6.5	317	383	400	359	329	412	365	542	338	424	416	517	314	388	436	591	248	297	431	492	268	399	461	536	281	322	353	415	325	364	426	486
6.75	324	396	416	370	337	422	363	543	346	434	420	529	318	403	446	601	258	306	442	504	268	413	480	553	285	327	363	429	335	371	432	492
7	325	397	421	377	347	426	373	553	351	443	425	548	321	395	451	611	261	308	449	515	277	421	491	570	292	340	376	428	343	378	440	510
7.25	334	404	424	379	347	433	376	564	361	453	431	546	334	408	457	610	258	312	458	519	281	432	496	578	300	345	382	436	346	379	447	519
7.5	339	411	432	386	349	439	384	571	360	454	438	552	333	416	461	606	263	324	469	531	289	434	501	590	308	346	380	444	352	386	453	528
7.75	343	414	425	395	358	446	389	574	374	456	441	555	340	414	460	615	269	328	466	536	292	435	514	599	307	353	394	451	358	394	460	531
8	344	418	438	396	360	448	391	574	377	466	448	558	353	426	464	613	276	333	474	543	294	444	521	610	315	352	392	456	364	405	465	536

## Sheet: Fig. 2 (Pa)
Time (h)	Broccoli																Control
	(0, 0)	(3, 0)	(6, 0)	(9, 0)	(0, 30)	(3, 30)	(6, 30)	(9, 30)	(0, 60)	(3, 60)	(6, 60)	(9, 60)	(0, 90)	(3, 90)	(6, 90)	(9, 90)	(0, 0)	(3, 0)	(6, 0)	(9, 0)	(0, 30)	(3, 30)	(6, 30)	(9, 30)	(0, 60)	(3, 60)	(6, 60)	(9, 60)	(0, 90)	(3, 90)	(6, 90)	(9, 90)
0	77	86	81	88	87	85	90	91	80	96	97	100	102	103	98	97	84	90	84	90	89	79	103	95	96	102	101	92	80	105	96	97
0.25	98	100	107	126	108	111	123	136	106	129	130	147	123	126	142	149	64	83	74	77	78	83	96	83	73	87	86	85	77	78	90	90
0.5	118	128	143	146	122	144	154	163	126	148	158	173	140	160	184	181	72	73	92	69	81	87	85	81	83	94	94	83	99	95	95	98
0.75	129	147	172	181	155	163	181	206	149	172	195	218	156	177	217	230	75	81	81	78	69	78	78	76	78	85	80	81	95	95	82	93
1	155	170	194	214	168	199	209	261	176	197	228	260	189	220	256	261	83	82	93	87	77	76	87	89	90	93	86	87	80	91	71	68
1.25	169	189	212	230	186	223	244	285	194	230	252	307	214	244	297	302	76	83	91	72	67	79	78	83	83	94	91	84	76	85	93	97
1.5	170	200	229	261	202	241	256	312	185	246	284	330	226	277	341	322	82	76	83	99	82	76	81	77	76	74	81	83	91	86	98	89
1.75	171	207	243	276	202	263	291	345	211	283	303	377	236	298	370	381	74	80	83	94	95	83	87	86	79	89	81	97	78	86	91	93
2	181	236	262	296	213	276	318	362	229	294	344	396	258	322	409	404	88	83	75	91	78	80	100	92	88	94	88	87	103	99	96	84
2.25	187	241	271	306	238	302	334	400	238	307	363	433	257	333	437	435	80	84	86	90	82	90	88	93	98	82	87	85	91	99	98	105
2.5	196	257	303	327	222	311	343	415	237	309	383	458	266	351	473	475	86	78	85	72	77	89	92	85	87	80	88	88	89	92	86	95
2.75	219	253	301	347	231	310	361	434	243	316	400	489	255	360	486	493	88	89	96	102	89	103	91	98	80	87	103	98	94	84	114	105
3	220	266	320	358	240	323	390	463	232	341	423	506	283	373	522	516	101	94	102	100	93	85	98	94	98	103	90	97	88	103	93	97
3.25	214	274	327	359	256	333	406	466	241	338	429	532	275	380	554	534	98	91	102	90	96	94	96	101	90	99	94	88	103	89	94	93
3.5	216	277	339	376	249	345	406	484	256	348	446	535	287	391	547	569	92	87	90	103	95	99	109	98	84	93	107	100	90	117	104	100
3.75	222	289	339	377	265	346	420	479	252	357	451	547	302	412	575	568	100	102	108	110	93	111	101	107	89	102	104	100	110	112	95	116
4	226	285	355	380	265	350	428	488	258	361	454	548	303	413	582	575	102	107	105	88	96	97	101	101	105	101	109	109	103	98	103	103
4.25	225	298	353	378	268	369	428	496	270	358	482	553	304	416	582	576	98	106	109	112	102	106	112	95	97	97	110	97	94	112	96	112
4.5	239	298	359	381	281	366	437	492	284	381	478	556	290	429	607	593	97	107	105	103	90	93	119	102	94	98	112	107	87	100	103	124
4.75	235	305	359	399	279	372	454	507	270	392	493	569	311	441	592	593	104	97	110	112	97	100	113	117	106	115	102	117	113	111	105	120
5	247	316	370	400	283	380	460	514	281	385	497	577	321	434	599	604	106	99	116	106	99	108	127	105	107	113	116	113	100	111	122	111
5.25	256	318	375	407	292	376	466	533	290	395	511	580	327	435	605	610	97	99	111	109	101	107	111	117	104	113	109	114	99	106	114	113
5.5	240	317	382	409	280	382	460	533	289	404	508	600	338	439	611	604	110	108	101	124	103	102	113	114	108	111	109	114	105	124	109	116
5.75	251	314	377	415	291	388	476	533	304	415	509	582	329	453	622	610	108	121	116	117	104	104	129	115	101	117	116	108	109	119	100	130
6	247	315	387	414	301	395	484	542	299	411	509	586	333	452	612	620	104	118	109	119	94	120	135	131	115	119	116	113	111	121	125	126
6.25	262	324	397	416	298	401	474	533	315	416	513	584	332	449	624	626	110	117	120	115	104	122	130	136	117	120	126	120	106	118	130	118
6.5	254	339	400	437	302	403	489	551	301	409	512	598	332	460	624	613	110	109	117	126	104	129	132	130	105	106	108	133	112	118	121	127
6.75	270	323	398	429	295	401	489	551	310	439	520	594	335	449	629	638	121	116	113	128	108	112	133	129	112	118	117	126	110	142	132	125
7	256	339	404	436	306	394	478	562	305	426	525	588	333	456	640	620	115	116	130	129	121	123	129	127	101	118	141	114	111	119	144	135
7.25	264	335	407	437	305	401	487	555	319	429	523	596	335	453	630	629	111	117	120	132	119	120	138	127	117	125	141	129	112	129	139	130
7.5	266	333	400	443	310	400	489	555	304	432	514	594	338	459	639	621	136	124	136	137	112	111	146	137	123	131	136	124	127	125	134	136
7.75	264	338	405	432	302	406	497	568	303	422	517	590	348	439	644	617	135	124	138	140	112	124	147	142	125	139	119	143	114	134	142	145
8	257	341	411	456	309	401	482	564	304	442	537	593	336	456	637	619	127	131	139	140	114	128	151	151	128	125	137	134	117	141	148	145

## Sheet: Fig. 2 (Pp)
Time (h)	Broccoli																Control
	(0, 0)	(3, 0)	(6, 0)	(9, 0)	(0, 30)	(3, 30)	(6, 30)	(9, 30)	(0, 60)	(3, 60)	(6, 60)	(9, 60)	(0, 90)	(3, 90)	(6, 90)	(9, 90)	(0, 0)	(3, 0)	(6, 0)	(9, 0)	(0, 30)	(3, 30)	(6, 30)	(9, 30)	(0, 60)	(3, 60)	(6, 60)	(9, 60)	(0, 90)	(3, 90)	(6, 90)	(9, 90)
0	87	97	91	89	90	96	97	99	94	98	96	100	92	98	95	101	91	93	98	92	89	101	99	99	94	91	99	97	94	96	94	105
0.25	114	133	126	126	114	132	138	135	118	130	134	138	118	133	134	134	83	86	87	90	87	89	93	93	88	90	90	87	92	88	87	91
0.5	148	182	183	180	155	173	202	193	154	174	182	184	157	176	174	187	83	85	86	90	87	90	99	94	90	89	88	96	88	88	90	94
0.75	171	234	222	226	180	212	245	240	179	217	219	224	180	213	224	220	84	83	88	90	85	88	92	93	86	96	90	86	87	87	90	95
1	192	266	253	259	192	239	287	279	198	240	253	257	197	238	250	251	85	86	86	93	85	88	93	95	87	95	90	89	94	85	86	97
1.25	203	288	283	285	205	261	325	306	207	258	278	286	215	257	273	280	88	88	90	91	85	89	95	98	88	90	85	90	90	84	87	97
1.5	213	316	297	312	217	275	343	335	221	277	301	313	230	276	291	303	83	86	89	91	86	92	97	96	90	87	88	94	89	91	94	99
1.75	220	339	323	340	226	293	371	367	227	284	331	338	231	296	314	329	88	90	91	93	96	94	92	99	88	87	91	94	88	91	92	98
2	231	364	339	364	234	307	398	395	236	306	346	363	235	312	334	350	87	90	89	95	85	89	99	96	87	90	90	93	86	90	88	96
2.25	239	386	356	386	241	323	430	421	247	323	363	391	253	335	347	367	86	91	93	96	86	96	96	97	88	90	94	95	91	91	94	100
2.5	249	410	371	414	250	337	451	442	255	332	380	407	259	341	371	389	90	91	93	94	91	92	96	99	89	96	96	96	91	93	91	100
2.75	259	426	390	437	260	355	471	467	264	350	402	426	267	359	381	409	96	92	97	95	93	96	99	102	93	93	96	99	89	92	98	102
3	265	451	410	451	271	362	492	488	269	365	412	446	279	375	395	426	92	97	102	100	93	97	101	102	85	101	101	100	92	93	101	105
3.25	271	467	419	475	270	378	513	506	282	377	431	472	281	383	408	442	95	97	101	103	98	99	105	107	98	95	98	100	93	96	100	106
3.5	286	473	439	488	280	389	528	528	280	380	443	479	289	399	426	463	101	102	103	102	93	101	100	106	94	99	101	103	103	96	106	107
3.75	290	496	455	501	292	394	550	553	300	401	455	494	295	416	443	477	97	102	106	110	99	100	105	113	98	99	101	108	94	103	104	111
4	298	513	465	522	299	408	560	562	305	417	478	514	308	426	456	495	101	105	108	114	96	103	111	112	100	107	105	111	98	99	108	114
4.25	307	547	483	543	312	422	589	580	311	428	490	531	315	433	470	507	104	105	111	118	101	110	110	119	101	105	108	115	101	105	105	118
4.5	316	551	497	553	314	435	605	589	326	436	502	548	324	443	482	521	105	115	114	112	102	112	119	122	103	106	110	117	101	106	111	120
4.75	325	558	509	567	315	444	626	609	329	449	514	558	329	451	496	536	107	115	118	126	105	113	118	126	107	110	115	123	100	108	116	122
5	334	581	518	582	329	454	640	621	331	457	523	570	332	464	512	551	110	118	122	128	104	118	122	132	108	108	121	122	105	111	118	129
5.25	333	587	528	604	335	470	647	635	335	464	539	577	339	481	524	562	115	125	129	133	119	118	124	137	107	118	119	126	107	115	117	136
5.5	342	603	548	616	342	480	664	653	343	479	552	587	347	491	528	571	120	139	129	140	114	122	130	140	111	115	122	133	107	117	126	137
5.75	345	622	557	623	347	480	682	656	350	481	557	598	354	498	540	582	122	132	139	146	116	125	135	146	110	122	127	143	110	120	128	145
6	355	630	567	622	355	491	686	667	353	489	570	605	354	504	552	595	127	140	144	157	116	128	140	153	113	123	133	145	104	124	125	149
6.25	361	637	573	629	358	498	703	669	360	502	576	609	360	514	554	600	129	143	151	164	117	132	150	159	118	125	133	142	116	124	132	152
6.5	368	645	579	633	363	498	706	681	364	501	582	614	367	517	559	603	133	151	154	167	123	139	151	162	119	130	139	153	119	129	132	157
6.75	368	657	588	635	362	504	719	680	369	510	586	622	366	528	564	616	134	155	158	175	125	140	153	168	124	139	143	154	113	129	140	163
7	369	658	591	622	365	509	723	673	368	508	589	623	363	524	565	618	136	161	170	187	128	145	164	174	124	142	146	168	126	133	143	168
7.25	373	654	588	618	369	518	729	678	375	515	600	621	362	531	574	620	139	167	172	189	137	152	167	179	128	140	150	172	122	137	146	174
7.5	376	659	591	621	378	515	734	675	375	520	596	617	373	523	575	621	143	171	177	194	134	153	174	185	130	144	158	176	125	142	151	183
7.75	376	656	587	613	377	513	720	669	377	518	597	617	371	528	569	626	142	179	181	203	133	159	179	193	134	147	160	187	130	144	162	189
8	374	646	588	602	388	519	721	664	381	518	601	613	370	531	578	624	153	187	189	209	139	162	189	201	138	156	169	185	132	146	160	193

## Sheet: Fig. 2 (Vn)
Time (h)	Broccoli																Control
	(0, 0)	(3, 0)	(6, 0)	(9, 0)	(0, 30)	(3, 30)	(6, 30)	(9, 30)	(0, 60)	(3, 60)	(6, 60)	(9, 60)	(0, 90)	(3, 90)	(6, 90)	(9, 90)	(0, 0)	(3, 0)	(6, 0)	(9, 0)	(0, 30)	(3, 30)	(6, 30)	(9, 30)	(0, 60)	(3, 60)	(6, 60)	(9, 60)	(0, 90)	(3, 90)	(6, 90)	(9, 90)
0	89	93	89	93	92	97	98	99	93	94	94	103	96	97	99	102	93	93	99	103	96	99	100	102	93	99	100	101	93	91	97	101
0.25	89	108	93	102	105	114	104	110	97	105	109	120	111	107	132	135	84	91	95	97	92	99	93	97	88	90	95	95	90	92	90	96
0.5	91	126	104	109	117	117	114	124	105	118	114	137	132	121	167	161	92	88	91	96	92	95	95	102	91	91	90	93	89	88	94	96
0.75	94	143	104	117	125	125	121	136	111	122	129	153	141	132	182	189	94	95	93	98	90	94	93	98	92	88	93	92	90	92	94	94
1	99	160	108	120	129	139	127	143	119	133	131	167	157	136	219	220	87	90	92	97	90	100	95	97	87	89	94	99	90	90	90	94
1.25	97	174	110	123	137	148	140	157	117	137	141	186	172	146	246	247	87	89	93	96	86	92	92	96	84	90	92	92	93	91	92	94
1.5	99	185	104	128	144	147	148	174	124	143	147	201	192	159	277	276	91	88	89	94	86	94	92	93	85	88	97	91	87	86	92	90
1.75	106	201	110	127	154	163	146	176	134	152	162	221	210	172	308	300	86	89	91	94	86	89	93	95	83	86	87	92	82	85	84	88
2	102	209	109	129	162	166	155	191	133	161	172	235	227	183	343	335	84	86	88	86	83	91	89	92	80	85	93	89	81	80	84	88
2.25	99	217	107	132	175	177	159	198	147	166	175	247	254	193	369	346	86	86	87	93	83	91	86	86	83	81	85	93	91	75	82	86
2.5	107	233	104	128	191	180	172	209	149	188	185	262	271	215	405	361	77	86	84	87	93	90	89	86	88	86	93	93	91	92	92	90
2.75	110	238	111	140	202	192	183	223	159	199	197	283	282	234	429	399	88	88	88	87	93	85	94	94	92	90	90	106	91	93	95	95
3	110	249	114	141	210	198	190	236	166	210	209	294	291	237	451	416	92	82	93	94	92	92	96	96	96	91	98	104	96	97	94	98
3.25	113	261	113	146	214	204	197	246	163	214	216	307	300	249	457	425	100	89	93	100	94	95	99	100	94	93	92	98	95	95	95	98
3.5	117	265	120	147	218	212	205	248	170	224	223	315	297	256	469	434	92	92	97	101	95	92	101	99	91	94	97	100	91	91	101	99
3.75	117	270	124	150	226	217	209	256	175	229	225	325	301	264	479	448	98	86	99	99	96	97	99	101	91	92	100	98	95	95	95	100
4	120	274	123	153	227	223	214	258	176	233	232	337	308	270	485	458	95	89	96	102	97	96	101	104	93	92	95	98	98	97	98	102
4.25	115	277	124	154	233	220	223	266	177	236	234	331	308	273	493	454	92	94	95	101	90	97	100	99	95	96	98	97	94	95	101	103
4.5	122	283	124	156	234	216	219	268	182	236	239	338	311	274	490	468	92	98	100	102	97	98	100	105	90	94	98	102	94	97	98	106
4.75	122	282	121	158	233	225	223	275	174	243	244	336	311	279	497	459	94	93	99	102	93	98	102	99	92	93	98	97	96	97	97	102
5	125	280	123	158	235	225	227	274	185	244	242	342	312	280	496	476	95	94	100	103	96	96	101	105	94	96	100	99	99	100	96	105
5.25	124	284	129	161	234	228	226	273	187	240	249	340	309	281	499	473	96	94	96	105	96	93	101	108	99	97	100	100	98	96	96	102
5.5	126	288	126	165	237	229	233	268	186	242	247	342	309	286	500	478	97	91	99	104	96	101	105	102	97	98	96	101	96	104	97	103
5.75	128	295	128	162	238	228	227	284	185	250	248	344	309	283	502	476	101	95	98	103	98	103	99	103	96	94	107	105	100	96	98	103
6	124	294	130	167	236	229	227	279	184	249	247	347	305	287	491	474	96	99	100	104	97	98	101	103	98	97	102	103	99	98	98	104
6.25	126	292	132	166	238	228	232	281	186	251	248	349	310	289	491	478	95	94	98	103	96	101	100	103	94	95	103	103	93	99	102	103
6.5	125	297	131	167	238	229	234	282	185	251	251	345	305	285	488	474	98	95	103	104	99	100	100	107	92	93	100	103	101	99	104	105
6.75	124	292	131	171	240	233	234	285	184	251	251	346	306	283	485	478	96	97	101	107	99	98	99	108	96	99	96	102	100	101	98	105
7	132	294	128	166	234	230	233	284	190	253	249	350	309	285	487	473	98	95	99	103	99	96	102	108	95	99	98	103	100	96	102	103
7.25	134	292	133	167	236	231	234	281	188	247	254	349	307	284	485	472	103	97	104	106	98	97	103	103	99	96	96	99	101	97	100	106
7.5	125	296	133	168	240	235	235	284	182	250	251	347	307	286	486	482	97	102	99	104	100	101	102	108	99	99	103	104	99	97	102	106
7.75	127	300	135	168	236	236	237	281	187	252	252	349	307	288	482	476	100	98	102	105	100	98	103	105	96	96	100	101	98	102	103	107
8	121	297	132	167	240	230	233	286	194	252	249	352	306	287	484	476	98	97	103	109	103	99	104	111	98	98	103	95	100	102	99	104

## Sheet: Fig. 2 (Bs)
Time (h)	Broccoli																Control
	(0, 0)	(3, 0)	(6, 0)	(9, 0)	(0, 30)	(3, 30)	(6, 30)	(9, 30)	(0, 60)	(3, 60)	(6, 60)	(9, 60)	(0, 90)	(3, 90)	(6, 90)	(9, 90)	(0, 0)	(3, 0)	(6, 0)	(9, 0)	(0, 30)	(3, 30)	(6, 30)	(9, 30)	(0, 60)	(3, 60)	(6, 60)	(9, 60)	(0, 90)	(3, 90)	(6, 90)	(9, 90)
0	85	91	95	93	80	91	84	103	96	92	81	98	86	101	86	92	83	89	94	101	95	81	103	110	96	79	109	97	88	90	104	100
0.25	120	120	110	120	127	114	117	120	115	111	101	117	106	100	122	117	84	85	90	110	78	86	97	99	84	106	85	100	91	89	97	92
0.5	142	155	144	147	140	133	141	150	139	136	142	134	124	125	139	138	89	92	98	97	97	81	101	102	96	105	94	101	97	90	103	90
0.75	177	169	189	184	164	186	173	181	154	155	168	175	130	152	165	148	95	92	96	105	100	98	91	102	104	100	99	98	108	103	94	105
1	192	207	225	238	164	188	215	214	154	189	191	191	151	143	191	186	99	98	99	109	100	114	100	107	99	102	96	114	98	92	107	106
1.25	208	224	240	257	163	198	232	261	163	192	210	215	156	173	212	199	98	98	105	115	104	99	114	114	102	99	117	116	103	103	111	122
1.5	203	237	248	295	183	206	255	292	165	203	231	257	150	178	200	232	103	110	107	125	93	106	110	111	106	103	105	113	112	100	115	120
1.75	198	232	261	318	175	203	270	299	179	200	248	266	146	166	210	263	93	117	109	109	95	124	119	112	111	116	117	125	115	106	117	120
2	210	251	273	336	187	217	276	332	170	219	255	276	160	175	234	251	111	110	106	116	104	97	121	121	94	112	128	115	118	110	116	125
2.25	215	247	288	331	178	223	285	325	165	226	235	278	162	198	231	259	91	117	129	128	111	110	134	134	124	122	119	134	98	120	122	130
2.5	210	276	306	327	188	229	299	314	174	241	252	268	172	204	250	260	107	108	135	128	109	107	125	131	110	117	118	130	111	115	139	138
2.75	213	274	295	328	198	252	294	320	204	231	264	273	174	204	236	258	106	123	134	138	113	118	126	125	118	132	142	139	106	119	123	138
3	213	272	304	332	202	253	296	328	187	237	252	276	185	205	238	259	117	123	139	138	122	124	140	134	129	116	145	126	119	122	136	150
3.25	224	280	301	327	205	264	296	310	188	247	250	283	193	201	225	265	105	124	132	146	119	134	131	150	122	107	136	144	118	120	138	136
3.5	230	279	296	327	216	263	276	321	192	233	252	270	185	194	241	252	108	131	128	136	120	125	136	144	124	137	150	147	130	126	122	138
3.75	220	279	305	317	217	261	282	301	215	240	259	279	184	212	231	251	115	125	141	138	114	122	139	154	114	125	133	143	119	131	144	136
4	235	273	285	310	211	243	281	300	194	233	253	268	195	203	235	253	111	125	154	142	116	149	149	154	123	131	128	141	128	138	132	152
4.25	230	277	283	311	240	252	285	306	213	236	253	261	198	213	224	247	120	130	149	142	125	132	139	136	116	129	148	138	123	138	133	147
4.5	236	287	283	301	225	261	272	306	207	223	248	262	193	201	230	266	122	125	138	162	128	141	142	153	130	134	142	134	133	124	132	138
4.75	241	277	282	301	230	237	280	299	202	245	243	262	184	212	232	247	116	128	144	156	124	134	142	163	126	133	148	141	137	142	137	145
5	237	269	285	286	226	235	282	292	195	234	241	267	187	216	227	245	124	134	138	165	125	144	147	160	127	134	152	159	124	135	134	147
5.25	227	276	283	298	209	254	275	303	226	239	238	271	191	201	229	268	120	129	145	149	136	141	149	153	132	142	150	144	131	134	146	153
5.5	235	270	289	307	221	248	266	294	211	229	242	256	195	203	229	258	127	120	149	174	131	139	164	161	135	130	147	142	137	132	147	155
5.75	221	274	271	304	225	254	276	300	201	236	256	256	196	200	223	242	124	133	131	171	132	141	150	153	140	141	155	147	133	132	153	156
6	229	271	274	300	231	240	285	296	208	217	232	258	187	212	239	251	137	138	141	160	131	150	161	152	133	141	150	150	132	140	136	164
6.25	241	262	288	279	217	240	257	297	214	225	230	261	206	209	219	250	128	133	144	170	131	142	155	148	147	142	148	164	144	143	162	150
6.5	226	263	267	279	226	234	273	292	214	218	233	262	205	218	222	249	132	143	154	154	132	143	159	155	153	134	147	159	136	141	152	156
6.75	233	254	268	303	223	231	267	292	191	223	248	250	197	216	220	247	116	159	147	157	132	140	160	159	146	145	160	153	139	138	149	155
7	237	264	274	278	208	225	262	290	197	230	238	269	206	190	224	239	131	133	143	157	146	150	170	147	141	149	152	155	148	139	141	149
7.25	235	254	265	278	210	236	263	291	206	220	241	259	196	208	220	249	131	139	148	167	145	151	162	167	143	143	168	154	146	140	150	161
7.5	238	251	254	279	224	236	271	288	211	225	238	256	194	201	223	259	123	141	145	159	146	153	156	162	130	140	150	149	145	140	163	164
7.75	231	261	258	287	210	230	248	274	209	212	233	259	197	199	221	239	136	127	152	157	123	139	164	178	146	139	171	158	146	148	155	163
8	234	270	269	273	222	231	270	278	202	228	249	261	201	204	219	239	127	132	156	172	131	158	161	160	143	131	166	146	154	135	135	161

## Sheet: Fig. 2 (Cg)
Time (h)	Broccoli																Control
	(0, 0)	(3, 0)	(6, 0)	(9, 0)	(0, 30)	(3, 30)	(6, 30)	(9, 30)	(0, 60)	(3, 60)	(6, 60)	(9, 60)	(0, 90)	(3, 90)	(6, 90)	(9, 90)	(0, 0)	(3, 0)	(6, 0)	(9, 0)	(0, 30)	(3, 30)	(6, 30)	(9, 30)	(0, 60)	(3, 60)	(6, 60)	(9, 60)	(0, 90)	(3, 90)	(6, 90)	(9, 90)
0	84	86	72	70	77	64	81	82	79	70	71	87	90	84	78	62	82	82	92	79	73	78	69	86	75	77	81	88	68	70	77	82
0.25	300	325	339	354	325	362	384	353	360	389	417	390	383	392	398	392	66	70	74	78	71	61	54	78	71	52	74	76	77	69	68	75
0.5	385	413	464	476	412	481	500	488	466	527	573	535	507	554	565	573	75	81	74	60	83	77	66	66	79	73	63	73	74	78	58	68
0.75	371	474	516	554	440	512	549	601	521	584	667	641	565	627	643	669	69	89	55	69	73	74	70	70	64	67	82	71	71	73	60	84
1	394	486	557	600	457	527	590	633	534	620	699	697	613	689	711	727	68	71	81	71	55	66	71	71	77	67	74	56	69	73	73	64
1.25	373	515	585	600	445	545	620	677	552	655	747	733	630	716	753	774	80	80	73	78	70	79	69	55	77	76	75	60	68	75	60	64
1.5	388	491	591	625	454	558	631	673	552	687	779	762	679	765	804	804	74	85	90	81	89	80	87	74	62	70	70	70	62	85	71	76
1.75	373	508	579	632	448	561	638	688	551	689	800	790	664	769	823	860	72	73	77	76	76	73	73	70	78	60	62	71	68	87	79	83
2	386	513	613	647	443	571	644	705	553	724	815	802	658	791	867	874	73	77	90	92	76	72	81	71	84	78	71	82	75	75	83	90
2.25	367	503	611	642	424	548	662	714	571	703	831	826	685	804	861	885	79	92	95	73	74	70	80	73	67	69	81	73	84	88	88	83
2.5	357	503	595	662	434	551	654	731	566	717	851	827	668	816	879	907	74	86	67	80	79	67	74	74	71	74	70	73	71	74	64	81
2.75	369	503	604	650	427	568	669	721	560	735	844	864	690	802	888	932	74	92	69	71	84	80	89	73	76	72	84	58	82	89	82	84
3	345	513	594	646	439	555	679	742	575	726	852	850	651	822	902	958	94	80	78	89	68	84	77	94	83	90	94	72	86	75	82	81
3.25	340	510	624	649	428	554	654	726	548	725	846	850	677	816	902	934	66	100	87	82	89	67	88	71	84	83	79	87	92	83	101	94
3.5	342	489	599	644	445	556	665	740	542	721	844	849	677	821	893	940	83	87	77	91	76	92	96	103	96	89	75	85	108	95	91	79
3.75	359	498	593	663	431	574	667	750	558	719	860	857	669	816	912	956	87	102	87	91	78	84	90	88	100	85	83	81	88	93	102	88
4	342	488	609	665	442	558	658	738	543	711	853	864	674	801	903	940	84	88	88	90	85	97	86	99	109	74	70	78	85	82	93	101
4.25	356	503	601	659	432	580	664	753	549	711	858	865	653	819	904	937	74	109	95	91	88	92	83	100	90	85	88	80	82	91	88	76
4.5	350	485	604	654	436	564	657	720	546	711	839	868	645	801	921	944	91	98	90	96	101	85	83	97	89	80	101	85	87	79	85	100
4.75	362	480	601	651	417	572	676	752	551	726	864	868	646	815	917	939	89	78	96	96	92	92	89	83	108	91	104	93	98	87	91	97
5	346	482	602	656	425	556	645	750	539	722	852	862	656	825	898	969	100	103	105	106	103	82	87	89	102	87	98	93	94	82	80	89
5.25	329	488	611	657	420	574	663	748	544	711	873	883	646	796	929	953	104	107	94	94	90	95	99	111	97	92	93	104	87	94	99	88
5.5	348	495	593	653	424	555	667	739	546	732	852	874	641	820	915	952	105	99	95	85	112	89	102	92	96	89	85	97	94	99	96	92
5.75	338	496	615	658	412	561	668	753	540	718	852	879	646	795	901	953	98	102	95	96	108	107	105	95	102	86	102	92	98	89	99	97
6	354	489	616	656	420	565	663	733	529	714	851	871	640	816	919	954	77	91	98	89	106	102	101	101	100	97	86	101	86	91	96	93
6.25	339	499	610	659	436	568	682	739	526	724	860	876	631	810	921	964	102	91	91	111	95	100	90	98	98	96	100	113	102	99	106	96
6.5	337	486	597	637	414	565	671	730	538	713	851	872	640	796	922	960	102	106	111	96	85	99	97	98	110	100	101	97	97	101	84	87
6.75	341	487	604	639	408	558	666	722	535	716	852	872	637	786	909	935	101	95	95	94	80	90	99	106	97	93	92	82	98	93	88	87
7	325	482	606	632	415	563	664	738	529	703	844	869	619	798	919	955	102	99	96	105	87	109	86	99	93	97	91	95	108	83	92	98
7.25	312	494	598	635	401	556	665	748	525	715	837	871	641	793	923	951	101	105	110	111	96	97	104	105	90	98	97	95	110	94	107	94
7.5	322	485	602	651	400	563	658	728	504	698	859	847	620	783	914	943	99	95	102	101	98	90	91	98	89	95	93	84	101	91	108	99
7.75	319	477	583	633	395	569	658	738	522	715	840	847	636	799	914	946	108	97	94	101	110	92	107	109	115	113	98	91	108	99	100	89
8	340	468	579	632	411	553	672	729	508	700	847	865	629	789	912	939	105	104	102	114	103	100	97	100	103	105	90	105	107	108	97	102

## Sheet: Fig. 2 (Ll)
Time (h)	Broccoli																Control
	(0, 0)	(3, 0)	(6, 0)	(9, 0)	(0, 30)	(3, 30)	(6, 30)	(9, 30)	(0, 60)	(3, 60)	(6, 60)	(9, 60)	(0, 90)	(3, 90)	(6, 90)	(9, 90)	(0, 0)	(3, 0)	(6, 0)	(9, 0)	(0, 30)	(3, 30)	(6, 30)	(9, 30)	(0, 60)	(3, 60)	(6, 60)	(9, 60)	(0, 90)	(3, 90)	(6, 90)	(9, 90)
0	97	98	115	113	116	108	114	103	122	109	95	107	95	122	110	111	96	93	108	100	105	110	109	106	94	116	93	123	97	108	98	122
0.25	149	157	150	157	139	148	152	143	135	137	136	122	117	110	115	110	95	101	110	100	86	95	90	111	99	103	100	94	100	109	96	103
0.5	189	191	215	194	171	185	193	171	160	163	170	155	130	145	128	136	92	105	92	101	104	98	96	105	102	99	89	95	96	104	103	108
0.75	231	226	254	233	180	196	192	180	164	187	177	154	127	145	145	147	78	92	93	87	89	99	93	94	94	89	88	96	90	91	104	89
1	241	262	274	252	194	209	236	192	171	177	191	169	158	164	155	140	79	96	91	91	83	90	86	95	98	101	94	108	91	92	110	100
1.25	250	268	299	252	204	215	229	208	187	187	185	186	138	153	152	163	97	102	86	94	98	93	88	88	82	101	97	102	85	91	91	98
1.5	277	295	303	286	215	211	234	203	171	206	214	185	138	148	159	155	87	96	96	105	91	98	81	91	84	86	94	89	88	98	79	86
1.75	296	304	326	286	214	229	250	232	187	198	191	182	131	144	157	154	91	79	95	94	96	94	92	84	76	101	87	85	94	98	93	92
2	290	312	343	309	208	230	254	228	187	197	215	186	150	158	164	150	96	86	84	85	92	100	103	98	93	106	97	83	92	93	87	92
2.25	286	323	347	319	205	231	254	225	187	200	224	187	148	151	152	154	100	82	94	92	93	91	80	100	75	85	91	98	92	86	80	82
2.5	289	328	351	323	215	224	264	238	189	199	202	199	148	168	155	161	95	80	88	97	103	93	79	89	111	86	83	104	75	97	81	101
2.75	286	320	343	313	210	224	264	242	191	192	211	191	137	140	159	150	87	101	71	94	85	83	95	89	91	85	91	89	93	94	96	97
3	272	348	374	343	228	233	260	250	185	194	208	194	148	151	146	156	86	87	89	87	81	91	90	93	86	97	80	84	80	87	88	95
3.25	277	331	363	354	217	232	274	239	181	213	216	186	141	152	163	152	95	92	97	82	98	83	94	93	98	83	76	103	87	103	85	93
3.5	288	345	374	338	210	228	259	237	175	203	224	203	142	146	150	166	92	88	91	95	90	94	97	104	79	96	73	99	82	102	84	113
3.75	290	352	384	352	205	235	269	246	176	199	217	193	134	151	162	162	77	93	85	98	88	87	89	106	119	105	94	99	77	85	93	99
4	294	339	383	351	194	251	280	251	185	213	216	194	124	174	144	156	74	94	92	96	81	86	87	105	92	89	86	88	98	96	90	98
4.25	292	349	379	360	208	234	274	244	179	197	217	200	143	157	152	157	87	93	84	95	85	93	95	97	93	79	83	100	92	92	105	89
4.5	279	353	398	366	208	229	273	245	184	202	222	194	136	147	147	165	86	89	96	86	100	87	91	90	100	88	90	105	80	90	87	90
4.75	283	353	391	368	192	225	292	247	174	195	215	185	138	153	163	161	90	85	92	83	87	89	89	82	85	91	88	83	86	91	84	96
5	277	367	403	378	202	234	281	249	191	192	226	193	139	158	169	158	69	98	92	99	99	89	102	86	86	90	95	87	91	92	98	101
5.25	285	356	402	366	205	224	279	232	177	203	221	199	131	152	159	147	89	107	97	96	87	99	97	96	90	100	78	95	84	107	99	96
5.5	267	368	413	367	217	219	284	243	182	195	220	190	135	171	145	148	81	87	94	78	80	80	103	93	100	100	94	102	88	91	91	102
5.75	275	359	408	368	209	234	291	255	193	183	225	198	137	140	145	143	75	89	100	94	76	78	99	88	86	93	94	100	100	97	90	108
6	265	366	416	364	202	229	298	238	182	190	218	188	137	147	151	160	90	92	85	95	95	106	91	102	100	114	89	91	90	91	83	101
6.25	262	377	400	377	211	216	300	223	186	191	202	189	135	146	148	153	93	89	93	99	99	93	88	104	93	97	104	99	99	93	95	97
6.5	281	366	409	365	198	226	287	237	189	190	221	194	154	154	149	149	84	92	95	92	104	91	98	95	101	101	101	98	102	93	92	95
6.75	261	366	409	376	199	226	292	228	172	179	206	195	128	138	146	139	94	90	74	100	96	99	98	88	86	100	103	96	75	106	101	99
7	278	374	412	369	195	208	276	232	190	189	211	172	134	151	147	147	94	86	91	92	101	96	92	115	103	99	87	109	97	101	90	110
7.25	279	370	425	360	207	223	288	236	184	187	203	189	133	154	150	147	89	93	93	105	79	107	90	91	94	91	83	95	91	102	85	89
7.5	279	355	403	349	200	225	276	234	172	188	205	181	133	150	160	155	90	88	84	100	97	91	100	92	101	102	98	117	86	97	97	110
7.75	271	351	396	348	196	223	288	220	175	178	205	180	138	147	143	145	80	90	84	105	104	100	91	83	85	106	96	104	90	86	105	104
8	270	363	397	353	219	223	266	239	184	175	196	180	137	145	144	153	101	80	91	104	75	89	103	94	92	100	91	103	88	87	93	101

[truncated: 4 more sheets: Appendix Fig. S4A, Appendix Fig. S4B, Appendix Fig. S5, README]
